# Supplementary material for: Thermally stable Ni foam-supported inverse CeAlOx/Ni ensemble as an active structured catalyst for CO2 hydrogenation to methane
Source: Nat Commun. 2024 Apr 10;15:3115. doi: 10.1038/s41467-024-47403-4 (PMC11006838; doi:10.1038/s41467-024-47403-4)
Supplement: Supplementary file 3 — Source Data [file 41467_2024_47403_MOESM3_ESM.zip]

Archive with 6 entries (6 files):
- Source Data/Fig1.xlsx
- Source Data/Fig2.xlsx
- Source Data/Fig3.xlsx
- Source Data/Fig4.xlsx
- Source Data/Fig5.xlsx
- Source Data/FigS.xlsx
