# Supplementary material for: Thermally stable Ni foam-supported inverse CeAlOx/Ni ensemble as an active structured catalyst for CO2 hydrogenation to methane
Source: Nat Commun. 2024 Apr 10;15:3115. doi: 10.1038/s41467-024-47403-4 (PMC11006838; doi:10.1038/s41467-024-47403-4)
Supplement: Supplementary file 3 — Source Data [file 41467_2024_47403_MOESM3_ESM.zip › Source Data/Fig1.xlsx]

## Sheet: Fig1g
	NiO/Ni-foam			Al2O3/NiO/Ni-foam			CeO2			Al2O3			CeAlOx/NiO/Ni-foam
	Raman shift/cm-1	Intensity (a.u.)		Raman shift/cm-1	Intensity (a.u.)		Raman shift/cm-1	Intensity (a.u.)		Raman shift/cm-1	Intensity (a.u.)		Raman shift/cm-1	Intensity (a.u.)
	100.603	0.24755		100.603	0.30687		50.908	0.08847		100.603	0.61919		1503.31	0.12343
	102.441	0.20464		102.441	0.24309		52.7515	0.0909		102.441	0.62309		1501.68	0.10001
	104.28	0.17184		104.28	0.19336		54.5968	0.08962		104.28	0.62622		1500.04	0.08213
	106.117	0.14914		106.117	0.15768		56.4417	0.08657		106.117	0.62856		1498.39	0.06978
	107.954	0.13654		107.954	0.13605		58.2842	0.08626		107.954	0.63013		1496.75	0.06297
	109.79	0.15599		109.79	0.15329		60.1284	0.08469		109.79	0.63092		1495.11	0.08163
	111.626	0.16929		111.626	0.16264		61.9722	0.07905		111.626	0.63093		1493.47	0.06798
	113.463	0.15052		113.463	0.13708		63.8157	0.08059		113.463	0.63017		1491.83	0.06506
	115.298	0.12845		115.298	0.12219		65.6566	0.08021		115.298	0.62863		1490.19	0.06333
	117.133	0.12743		117.133	0.11002		67.4994	0.07678		117.133	0.6263		1488.54	0.05853
	118.967	0.13469		118.967	0.11913		69.3418	0.07811		118.967	0.62321		1486.9	0.07217
	120.801	0.11791		120.801	0.1169		71.1816	0.07484		120.801	0.61933		1485.26	0.0528
	122.635	0.09694		122.635	0.11518		73.0233	0.07346		122.635	0.61467		1483.62	0.05606
	124.468	0.10543		124.468	0.13275		74.8646	0.07219		124.468	0.60924		1481.97	0.08054
	126.303	0.13417		126.303	0.16289		76.7034	0.07085		126.303	0.60303		1480.33	0.08186
	128.136	0.14421		128.136	0.15854		78.5439	0.0695		128.136	0.59604		1478.68	0.08452
	129.968	0.1409		129.968	0.15634		80.3842	0.06982		129.968	0.61464		1477.04	0.09062
	131.8	0.13634		131.8	0.14767		82.2219	0.07003		131.8	0.62272		1475.39	0.07491
	133.631	0.14397		133.631	0.15482		84.0613	0.06826		133.631	0.62799		1473.75	0.07714
	135.462	0.12982		135.462	0.13973		85.8983	0.06665		135.462	0.59033		1472.1	0.05661
	137.293	0.09991		137.293	0.11503		87.7371	0.06583		137.293	0.56628		1470.46	0.05235
	139.123	0.08332		139.123	0.0873		89.5755	0.06246		139.123	0.54226		1468.81	0.0564
	140.953	0.09399		140.953	0.08476		91.4114	0.06138		140.953	0.50818		1467.16	0.05862
	142.783	0.09568		142.783	0.0823		93.2491	0.06296		142.783	0.4885		1465.52	0.05994
	144.612	0.08613		144.612	0.08388		95.0843	0.06394		144.612	0.46449		1463.87	0.0625
	146.443	0.0849		146.443	0.08568		96.9212	0.06485		146.443	0.45289		1462.22	0.04807
	148.272	0.09833		148.272	0.1021		98.7578	0.06021		148.272	0.45775		1460.57	0.04027
	150.1	0.09274		150.1	0.10443		100.592	0.06312		150.1	0.44988		1458.92	0.03236
	151.928	0.08174		151.928	0.103		102.428	0.06255		151.928	0.42648		1457.27	0.01797
	153.755	0.077		153.755	0.0884		104.261	0.0624		153.755	0.41667		1455.62	0.00127
	155.582	0.07696		155.582	0.07302		106.096	0.06113		155.582	0.41136		1453.97	0
	157.409	0.07293		157.409	0.04586		107.929	0.06232		157.409	0.41007		1452.32	0.0233
	159.236	0.05741		159.236	0.04213		109.763	0.05981		159.236	0.40344		1450.67	0.03832
	161.062	0.05205		161.062	0.03626		111.595	0.06206		161.062	0.40197		1449.02	0.04614
	162.887	0.0447		162.887	0.04161		113.429	0.06072		162.887	0.38949		1447.37	0.04776
	164.713	0.0375		164.713	0.04944		115.26	0.06285		164.713	0.39137		1445.72	0.05745
	166.538	0.04305		166.538	0.04098		117.093	0.06035		166.538	0.40434		1444.07	0.06489
	168.362	0.04357		168.362	0.03674		118.924	0.06243		168.362	0.41265		1442.42	0.07024
	170.187	0.04002		170.187	0.03027		120.756	0.06051		170.187	0.41082		1440.76	0.07957
	172.011	0.03904		172.011	0.02415		122.586	0.06081		172.011	0.41073		1439.11	0.08452
	173.834	0.04461		173.834	0.03767		124.417	0.06129		173.834	0.40586		1437.46	0.08529
	175.657	0.04636		175.657	0.04771		126.247	0.06103		175.657	0.41286		1435.8	0.07888
	177.478	0.04749		177.478	0.05127		128.077	0.06066		177.478	0.39724		1434.15	0.07247
	179.301	0.05228		179.301	0.03685		129.906	0.06049		179.301	0.40857		1432.5	0.06949
	181.123	0.04812		181.123	0.03225		131.736	0.05994		181.123	0.42186		1430.84	0.06881
	182.945	0.03782		182.945	0.03554		133.563	0.06022		182.945	0.42967		1429.19	0.07703
	184.766	0.03843		184.766	0.03486		135.393	0.06169		184.766	0.43059		1427.53	0.07944
	186.587	0.04027		186.587	0.0312		137.22	0.06092		186.587	0.42982		1425.88	0.06444
	188.408	0.05017		188.408	0.03287		139.048	0.06103		188.408	0.43239		1424.22	0.06282
	190.228	0.04797		190.228	0.03137		140.875	0.06088		190.228	0.43481		1422.56	0.05209
	192.048	0.0483		192.048	0.02444		142.701	0.06095		192.048	0.44489		1420.91	0.04583
	193.868	0.03854		193.868	0.02148		144.528	0.0597		193.868	0.44641		1419.25	0.04587
	195.687	0.01864		195.687	0.03667		146.353	0.05738		195.687	0.45725		1417.59	0.03881
	197.504	0.01221		197.504	0.03527		148.18	0.05791		197.504	0.46412		1415.94	0.04259
	199.323	0.01678		199.323	0.0231		150.005	0.05797		199.323	0.47201		1414.28	0.04367
	201.141	0.01115		201.141	0.00689		151.829	0.05641		201.141	0.48111		1412.62	0.06077
	202.959	0.01474		202.959	0.01288		153.654	0.05579		202.959	0.49789		1410.96	0.06778
	204.776	0.02208		204.776	0.00581		155.478	0.05555		204.776	0.46892		1409.3	0.06842
	206.593	0.01851		206.593	0.00105		157.301	0.0539		206.593	0.46457		1407.64	0.07245
	208.41	0.01168		208.41	0.00343		159.126	0.05395		208.41	0.46043		1405.98	0.07191
	210.224	0.01153		210.224	0.01081		160.948	0.05301		210.224	0.45401		1404.32	0.04289
	212.041	0.01727		212.041	0.0091		162.772	0.05457		212.041	0.45073		1402.66	0.03708
	213.856	0.02556		213.856	0.00722		164.593	0.05464		213.856	0.44723		1401	0.02605
	215.672	0.02358		215.672	0.01161		166.415	0.05267		215.672	0.44551		1399.34	0.02569
	217.487	0.03255		217.487	0.02338		168.238	0.05416		217.487	0.43503		1397.68	0.01014
	219.299	0.04668		219.299	0.02237		170.058	0.05454		219.299	0.43417		1396.02	0.02385
	221.114	0.03883		221.114	0.02284		171.878	0.05322		221.114	0.44406		1394.36	0.03807
	222.928	0.03473		222.928	0.02611		173.698	0.05741		222.928	0.44167		1392.69	0.047
	224.741	0.03086		224.741	0.0249		175.52	0.05682		224.741	0.43787		1391.03	0.05089
	226.554	0.02518		226.554	0.01634		177.339	0.05475		226.554	0.42914		1389.37	0.07821
	228.365	0.02556		228.365	0.00505		179.157	0.05632		228.365	0.42554		1387.7	0.09014
	230.178	0.01367		230.178	0.00146		180.978	0.05754		230.178	0.4137		1386.04	0.0885
	231.99	0.02301		231.99	0.00273		182.796	0.05948		231.99	0.40213		1384.38	0.09029
	233.802	0.04071		233.802	0.01043		184.614	0.05702		233.802	0.40947		1382.71	0.08903
	235.611	0.04872		235.611	0.01925		186.431	0.05877		235.611	0.42493		1381.04	0.07013
	237.422	0.05301		237.422	0.03101		188.25	0.06003		237.422	0.43165		1379.38	0.05364
	239.233	0.05027		239.233	0.03592		190.066	0.06166		239.233	0.4347		1377.71	0.05646
	241.041	0.03833		241.041	0.03104		191.883	0.0619		241.041	0.4383		1376.05	0.0623
	242.852	0.02846		242.852	0.0282		193.699	0.06126		242.852	0.44713		1374.38	0.04854
	244.661	0.0165		244.661	0.02321		195.516	0.06081		244.661	0.45091		1372.71	0.05473
	246.471	0.01971		246.471	0.03275		197.331	0.06027		246.471	0.45066		1371.05	0.06688
	248.278	0.02925		248.278	0.03798		199.146	0.05995		248.278	0.45692		1369.38	0.0635
	250.086	0.05024		250.086	0.04669		200.961	0.05922		250.086	0.45462		1367.71	0.05591
	251.895	0.05612		251.895	0.05299		202.777	0.0602		251.895	0.4445		1366.04	0.05087
	253.7	0.06531		253.7	0.04445		204.591	0.0597		253.7	0.45486		1364.38	0.06164
	255.508	0.07318		255.508	0.03683		206.404	0.05932		255.508	0.44772		1362.71	0.07216
	257.315	0.06913		257.315	0.04267		208.217	0.06241		257.315	0.43889		1361.04	0.05503
	259.12	0.06045		259.12	0.02854		210.03	0.06006		259.12	0.42262		1359.37	0.05648
	260.927	0.04435		260.927	0.02074		211.842	0.06142		260.927	0.44138		1357.7	0.06131
	262.733	0.03029		262.733	0.02397		213.656	0.06016		262.733	0.44258		1356.03	0.06483
	264.537	0.02198		264.537	0.03398		215.468	0.06145		264.537	0.43446		1354.36	0.05254
	266.342	0.01489		266.342	0.04304		217.279	0.06026		266.342	0.4274		1352.69	0.04547
	268.145	0.01867		268.145	0.04175		219.09	0.0598		268.145	0.43188		1351.02	0.04197
	269.95	0.02931		269.95	0.04843		220.901	0.05905		269.95	0.42755		1349.34	0.04029
	271.754	0.02639		271.754	0.05527		222.711	0.06166		271.754	0.42707		1347.67	0.03392
	273.556	0.02799		273.556	0.0484		224.521	0.05909		273.556	0.43199		1346	0.02881
	275.36	0.03948		275.36	0.0439		226.332	0.06044		275.36	0.43399		1344.33	0.04605
	277.161	0.03525		277.161	0.05433		228.141	0.05778		277.161	0.43405		1342.65	0.05507
	278.964	0.03883		278.964	0.05082		229.95	0.05894		278.964	0.42371		1340.98	0.05026
	280.767	0.04961		280.767	0.05826		231.759	0.05721		280.767	0.42903		1339.31	0.05567
	282.567	0.05575		282.567	0.05466		233.567	0.05591		282.567	0.42867		1337.63	0.04859
	284.369	0.06352		284.369	0.04976		235.374	0.05788		284.369	0.42271		1335.96	0.0368
	286.169	0.06764		286.169	0.03974		237.182	0.05859		286.169	0.43203		1334.28	0.03479
	287.97	0.07634		287.97	0.04007		238.989	0.05555		287.97	0.44855		1332.61	0.03386
	289.769	0.08898		289.769	0.04595		240.796	0.05989		289.769	0.45372		1330.93	0.05172
	291.57	0.08874		291.57	0.04639		242.602	0.05791		291.57	0.45051		1329.26	0.06049
	293.368	0.09055		293.368	0.03857		244.408	0.05794		293.368	0.45109		1327.58	0.06921
	295.168	0.07317		295.168	0.04742		246.216	0.05453		295.168	0.44551		1325.9	0.07734
	296.965	0.06103		296.965	0.05925		248.021	0.05346		296.965	0.44681		1324.23	0.08431
	298.764	0.04748		298.764	0.05498		249.826	0.05653		298.764	0.44707		1322.55	0.08247
	300.563	0.0588		300.563	0.06473		251.63	0.05394		300.563	0.452		1320.87	0.07089
	302.36	0.05977		302.36	0.07436		253.435	0.05538		302.36	0.46468		1319.19	0.05249
	304.156	0.06445		304.156	0.08053		255.239	0.05504		304.156	0.45935		1317.51	0.0464
	305.953	0.0738		305.953	0.06422		257.042	0.05629		305.953	0.47108		1315.84	0.05135
	307.749	0.07653		307.749	0.04059		258.845	0.05535		307.749	0.47317		1314.16	0.05738
	309.546	0.06657		309.546	0.0314		260.648	0.05623		309.546	0.46605		1312.48	0.07637
	311.341	0.06102		311.341	0.03986		262.451	0.05435		311.341	0.4673		1310.8	0.09728
	313.137	0.05656		313.137	0.02522		264.253	0.05354		313.137	0.47836		1309.12	0.0903
	314.931	0.07626		314.931	0.04154		266.054	0.05435		314.931	0.49078		1307.44	0.08536
	316.727	0.06789		316.727	0.04965		267.856	0.05408		316.727	0.47657		1305.76	0.07229
	318.52	0.06756		318.52	0.05469		269.657	0.05632		318.52	0.46119		1304.07	0.06993
	320.315	0.06998		320.315	0.05953		271.456	0.05291		320.315	0.46534		1302.39	0.06327
	322.107	0.06645		322.107	0.05595		273.256	0.05657		322.107	0.4687		1300.71	0.06999
	323.9	0.05589		323.9	0.06612		275.056	0.05629		323.9	0.45634		1299.03	0.08623
	325.694	0.0475		325.694	0.07013		276.856	0.05611		325.694	0.44684		1297.35	0.0722
	327.485	0.03764		327.485	0.04559		278.655	0.05696		327.485	0.43646		1295.66	0.06299
	329.278	0.03297		329.278	0.02933		280.454	0.05598		329.278	0.43131		1293.98	0.06244
	331.069	0.03155		331.069	0.02053		282.253	0.0544		331.069	0.43361		1292.3	0.05638
	332.86	0.04234		332.86	0.01383		284.051	0.05639		332.86	0.42409		1290.61	0.05896
	334.652	0.04201		334.652	0.02645		285.849	0.05662		334.652	0.42285		1288.93	0.05635
	336.442	0.04485		336.442	0.03558		287.646	0.05575		336.442	0.40217		1287.24	0.07044
	338.233	0.04905		338.233	0.0479		289.444	0.0562		338.233	0.3954		1285.56	0.06901
	340.022	0.05581		340.022	0.05272		291.24	0.05597		340.022	0.38813		1283.87	0.06895
	341.811	0.05324		341.811	0.04285		293.035	0.05836		341.811	0.374		1282.19	0.07253
	343.601	0.05621		343.601	0.0386		294.831	0.05791		343.601	0.36804		1280.5	0.05045
	345.39	0.07526		345.39	0.04761		296.627	0.05958		345.39	0.35256		1278.81	0.06082
	347.177	0.08291		347.177	0.0474		298.422	0.05956		347.177	0.34399		1277.13	0.06403
	348.967	0.07996		348.967	0.05585		300.218	0.0579		348.967	0.34225		1275.44	0.06643
	350.754	0.0826		350.754	0.06309		302.012	0.05796		350.754	0.3474		1273.75	0.07305
	352.54	0.0843		352.54	0.05248		303.807	0.05871		352.54	0.34302		1272.06	0.0707
	354.327	0.08715		354.327	0.06663		305.599	0.06049		354.327	0.3283		1270.38	0.08371
	356.115	0.09555		356.115	0.05641		307.393	0.0612		356.115	0.32263		1268.69	0.07434
	357.9	0.09194		357.9	0.05247		309.186	0.06313		357.9	0.30854		1267	0.06658
	359.686	0.09814		359.686	0.05177		310.979	0.06133		359.686	0.31413		1265.31	0.07143
	361.473	0.09213		361.473	0.04482		312.772	0.06307		361.473	0.30283		1263.62	0.0649
	363.257	0.08592		363.257	0.05426		314.562	0.06261		363.257	0.29784		1261.93	0.06731
	365.041	0.07705		365.041	0.06576		316.354	0.06462		365.041	0.29223		1260.24	0.08927
	366.825	0.06802		366.825	0.06393		318.146	0.06424		366.825	0.30211		1258.55	0.08868
	368.611	0.0628		368.611	0.08283		319.937	0.06755		368.611	0.31309		1256.86	0.09417
	370.394	0.05865		370.394	0.08224		321.728	0.06427		370.394	0.29911		1255.16	0.10055
	372.177	0.05511		372.177	0.06774		323.516	0.06796		372.177	0.31249		1253.47	0.11254
	373.96	0.06003		373.96	0.06703		325.307	0.06619		373.96	0.30464		1251.78	0.09808
	375.744	0.06812		375.744	0.05768		327.097	0.06841		375.744	0.29143		1250.09	0.09804
	377.526	0.08681		377.526	0.06756		328.886	0.06897		377.526	0.28319		1248.39	0.09095
	379.307	0.09363		379.307	0.07283		330.673	0.07056		379.307	0.28165		1246.7	0.0961
	381.088	0.09831		381.088	0.07628		332.462	0.07273		381.088	0.29085		1245.01	0.08923
	382.869	0.08751		382.869	0.08684		334.251	0.07474		382.869	0.29078		1243.31	0.08624
	384.652	0.08306		384.652	0.09493		336.037	0.07477		384.652	0.29242		1241.62	0.09012
	386.432	0.08413		386.432	0.08347		337.825	0.0774		386.432	0.29374		1239.92	0.09417
	388.212	0.07099		388.212	0.09508		339.612	0.08087		388.212	0.28452		1238.23	0.08609
	389.991	0.07658		389.991	0.08998		341.399	0.07826		389.991	0.28464		1236.53	0.09721
	391.77	0.08885		391.77	0.10023		343.184	0.08291		391.77	0.28717		1234.84	0.09345
	393.549	0.08859		393.549	0.0986		344.97	0.08519		393.549	0.28421		1233.14	0.08073
	395.329	0.09437		395.329	0.1013		346.757	0.08659		395.329	0.29423		1231.45	0.07657
	397.107	0.07698		397.107	0.09813		348.54	0.088		397.107	0.31271		1229.75	0.07668
	398.885	0.0812		398.885	0.08691		350.326	0.09071		398.885	0.31496		1228.05	0.08244
	400.662	0.07514		400.662	0.06873		352.111	0.08882		400.662	0.34123		1226.35	0.0977
	402.439	0.07191		402.439	0.06514		353.893	0.09339		402.439	0.35028		1224.65	0.11045
	404.216	0.08138		404.216	0.069		355.678	0.09719		404.216	0.33634		1222.96	0.12715
	405.992	0.08788		405.992	0.07878		357.462	0.09843		405.992	0.33276		1221.26	0.12494
	407.768	0.10762		407.768	0.09181		359.243	0.10248		407.768	0.33487		1219.56	0.10861
	409.544	0.12812		409.544	0.11299		361.027	0.10471		409.544	0.35637		1217.86	0.09999
	411.321	0.12683		411.321	0.11991		362.808	0.10818		411.321	0.37184		1216.16	0.0977
	413.096	0.13835		413.096	0.12434		364.59	0.10812		413.096	0.38304		1214.46	0.09482
	414.871	0.13765		414.871	0.12032		366.373	0.11283		414.871	0.36773		1212.76	0.11013
	416.645	0.13327		416.645	0.12214		368.153	0.11551		416.645	0.37814		1211.06	0.1154
	418.419	0.13479		418.419	0.12829		369.934	0.11884		418.419	0.39619		1209.36	0.10197
	420.193	0.13004		420.193	0.12104		371.713	0.12368		420.193	0.41101		1207.65	0.10016
	421.966	0.14312		421.966	0.11878		373.494	0.12847		421.966	0.41459		1205.95	0.08689
	423.739	0.13517		423.739	0.12703		375.275	0.1342		423.739	0.40519		1204.25	0.08998
	425.511	0.13084		425.511	0.11922		377.053	0.14012		425.511	0.40151		1202.55	0.08395
	427.284	0.13312		427.284	0.12555		378.833	0.14502		427.284	0.38639		1200.84	0.07793
	429.055	0.13835		429.055	0.12275		380.611	0.15448		429.055	0.39827		1199.14	0.08067
	430.827	0.14663		430.827	0.14386		382.39	0.16315		430.827	0.39935		1197.44	0.08418
	432.598	0.15719		432.598	0.15274		384.167	0.17372		432.598	0.39215		1195.73	0.08996
	434.369	0.17397		434.369	0.14689		385.945	0.1844		434.369	0.40136		1194.03	0.10463
	436.14	0.1731		436.14	0.15671		387.721	0.19853		436.14	0.39598		1192.32	0.12012
	437.91	0.16389		437.91	0.17057		389.499	0.21417		437.91	0.39828		1190.62	0.13526
	439.68	0.17419		439.68	0.17819		391.274	0.23113		439.68	0.398		1188.91	0.13477
	441.449	0.18145		441.449	0.18088		393.052	0.25962		441.449	0.39611		1187.21	0.12559
	443.218	0.18761		443.218	0.18049		394.826	0.29056		443.218	0.39996		1185.5	0.1147
	444.987	0.20078		444.987	0.20205		396.603	0.32521		444.987	0.39857		1183.79	0.11224
	446.755	0.21214		446.755	0.20807		398.377	0.36574		446.755	0.39851		1182.09	0.12484
	448.524	0.2284		448.524	0.1924		400.153	0.42454		448.524	0.41506		1180.38	0.12349
	450.291	0.2181		450.291	0.19608		401.926	0.49321		450.291	0.40934		1178.67	0.13852
	452.059	0.22531		452.059	0.18595		403.701	0.5832		452.059	0.40635		1176.96	0.1288
	453.826	0.23838		453.826	0.19522		405.474	0.68824		453.826	0.40839		1175.25	0.13252
	455.593	0.23416		455.593	0.18847		407.248	0.80491		455.593	0.39656		1173.54	0.12812
	457.357	0.22949		457.357	0.19129		409.02	0.92028		457.357	0.39155		1171.84	0.12753
	459.123	0.23542		459.123	0.21264		410.792	0.99478		459.123	0.40486		1170.13	0.11287
	460.889	0.24339		460.889	0.23873		412.565	1		460.889	0.40514		1168.42	0.10805
	462.654	0.25562		462.654	0.2535		414.336	0.9249		462.654	0.4144		1166.71	0.10064
	464.419	0.2543		464.419	0.26462		416.109	0.80225		464.419	0.40281		1165	0.10138
	466.184	0.27219		466.184	0.25418		417.879	0.66349		466.184	0.40639		1163.29	0.10384
	467.948	0.28283		467.948	0.26912		419.651	0.54808		467.948	0.4071		1161.57	0.11571
	469.712	0.28761		469.712	0.27205		421.421	0.46182		469.712	0.42084		1159.86	0.12697
	471.474	0.29597		471.474	0.27472		423.19	0.39185		471.474	0.41288		1158.15	0.12888
	473.237	0.29857		473.237	0.28769		424.961	0.33626		473.237	0.40796		1156.44	0.11125
	475	0.30368		475	0.30597		426.73	0.29376		475	0.39776		1154.72	0.09752
	476.763	0.3082		476.763	0.30462		428.498	0.25867		476.763	0.39018		1153.01	0.09288
	478.526	0.31711		478.526	0.30681		430.268	0.23199		478.526	0.39412		1151.3	0.08522
	480.288	0.34199		480.288	0.31352		432.036	0.20927		480.288	0.40159		1149.58	0.10024
	482.047	0.35188		482.047	0.33725		433.803	0.1858		482.047	0.39469		1147.87	0.11439
	483.808	0.37413		483.808	0.36237		435.572	0.16897		483.808	0.3878		1146.15	0.13125
	485.569	0.37957		485.569	0.37708		437.338	0.15186		485.569	0.38464		1144.44	0.13985
	487.33	0.36798		487.33	0.38792		439.105	0.13895		487.33	0.39475		1142.72	0.12132
	489.09	0.35158		489.09	0.40465		440.872	0.12813		489.09	0.39367		1141.01	0.12228
	490.848	0.34117		490.848	0.39163		442.638	0.11324		490.848	0.39995		1139.29	0.10512
	492.608	0.36258		492.608	0.39372		444.403	0.09964		492.608	0.40479		1137.57	0.07989
	494.367	0.37801		494.367	0.39942		446.17	0.09073		494.367	0.40525		1135.86	0.07602
	496.126	0.39111		496.126	0.40122		447.935	0.08318		496.126	0.40144		1134.14	0.06501
	497.883	0.41518		497.883	0.40765		449.699	0.07601		497.883	0.38802		1132.42	0.0612
	499.641	0.41728		499.641	0.4129		451.463	0.06735		499.641	0.37423		1130.71	0.06541
	501.399	0.42231		501.399	0.42897		453.228	0.06425		501.399	0.38069		1128.99	0.05409
	503.157	0.4324		503.157	0.45622		454.991	0.05799		503.157	0.37254		1127.27	0.07094
	504.912	0.43637		504.912	0.45433		456.754	0.0542		504.912	0.38346		1125.55	0.06834
	506.669	0.4571		506.669	0.45858		458.519	0.05088		506.669	0.38779		1123.83	0.07087
	508.425	0.47991		508.425	0.46803		460.281	0.0487		508.425	0.3902		1122.11	0.09107
	510.18	0.49284		510.18	0.48485		462.043	0.04643		510.18	0.39444		1120.39	0.09142
	511.936	0.49794		511.936	0.49197		463.804	0.0394		511.936	0.399		1118.67	0.09862
	513.691	0.50941		513.691	0.50511		465.565	0.04114		513.691	0.39343		1116.95	0.10586
	515.446	0.53447		515.446	0.51667		467.328	0.03976		515.446	0.41671		1115.23	0.10072
	517.199	0.54938		517.199	0.52777		469.089	0.038		517.199	0.41091		1113.5	0.1076
	518.954	0.5426		518.954	0.54076		470.849	0.03665		518.954	0.41008		1111.78	0.10863
	520.708	0.55717		520.708	0.55088		472.608	0.03425		520.708	0.40632		1110.06	0.1142
	522.46	0.59808		522.46	0.57287		474.368	0.03369		522.46	0.39899		1108.34	0.10733
	524.214	0.60626		524.214	0.59859		476.129	0.03144		524.214	0.39162		1106.62	0.09379
	525.967	0.60859		525.967	0.61467		477.888	0.03321		525.967	0.38271		1104.89	0.0756
	527.718	0.63785		527.718	0.62118		479.646	0.03173		527.718	0.37399		1103.17	0.07465
	529.47	0.6499		529.47	0.62075		481.404	0.03319		529.47	0.36863		1101.44	0.06993
	531.22	0.64789		531.22	0.62404		483.162	0.03283		531.22	0.37285		1099.72	0.07977
	532.972	0.63981		532.972	0.63899		484.919	0.03272		532.972	0.37033		1097.99	0.08365
	534.724	0.6456		534.724	0.64901		486.678	0.02905		534.724	0.36116		1096.27	0.10135
	536.473	0.66256		536.473	0.66739		488.435	0.02946		536.473	0.36692		1094.54	0.08665
	538.224	0.67296		538.224	0.68686		490.192	0.03195		538.224	0.36795		1092.82	0.09273
	539.972	0.6986		539.972	0.70195		491.948	0.02851		539.972	0.36407		1091.09	0.08787
	541.723	0.72117		541.723	0.69176		493.703	0.0303		541.723	0.36095		1089.36	0.1058
	543.472	0.75096		543.472	0.70278		495.459	0.02712		543.472	0.34728		1087.63	0.11017
	545.22	0.76471		545.22	0.70386		497.214	0.03057		545.22	0.34092		1085.91	0.10419
	546.969	0.75799		546.969	0.699		498.969	0.02936		546.969	0.33694		1084.18	0.08511
	548.716	0.76537		548.716	0.71176		500.723	0.03071		548.716	0.32974		1082.45	0.084
	550.465	0.76439		550.465	0.72843		502.477	0.03022		550.465	0.32662		1080.72	0.06741
	552.211	0.788		552.211	0.74698		504.231	0.02704		552.211	0.32761		1078.99	0.06365
	553.959	0.80906		553.959	0.7589		505.986	0.0299		553.959	0.34386		1077.26	0.05945
	555.704	0.81516		555.704	0.76696		507.739	0.0278		555.704	0.33926		1075.54	0.07534
	557.451	0.84641		557.451	0.79691		509.492	0.02826		557.451	0.34017		1073.8	0.08844
	559.196	0.86176		559.196	0.81641		511.244	0.02874		559.196	0.33453		1072.07	0.07372
	560.943	0.85968		560.943	0.82067		512.996	0.02872		560.943	0.33443		1070.34	0.0599
	562.687	0.89911		562.687	0.86626		514.748	0.02898		562.687	0.34146		1068.61	0.05822
	564.433	0.91888		564.433	0.89396		516.499	0.02841		564.433	0.34631		1066.88	0.05
	566.176	0.93528		566.176	0.90732		518.25	0.02878		566.176	0.35155		1065.15	0.05093
	567.921	0.94132		567.921	0.93132		520.001	0.02724		567.921	0.36662		1063.42	0.0645
	569.664	0.95421		569.664	0.94544		521.751	0.02847		569.664	0.35567		1061.68	0.07967
	571.409	0.94928		571.409	0.94582		523.501	0.02962		571.409	0.36131		1059.95	0.08103
	573.151	0.96609		573.151	0.95548		525.251	0.02885		573.151	0.36943		1058.22	0.07606
	574.895	0.97693		574.895	0.96103		527	0.02756		574.895	0.37255		1056.48	0.07756
	576.636	0.99876		576.636	0.98183		528.749	0.0267		576.636	0.36724		1054.75	0.08591
	578.377	1		578.377	0.99333		530.498	0.0278		578.377	0.35997		1053.01	0.08833
	580.12	0.98829		580.12	0.99235		532.246	0.02945		580.12	0.37351		1051.28	0.10421
	581.861	0.98485		581.861	1		533.994	0.02781		581.861	0.37174		1049.54	0.11833
	583.603	0.98105		583.603	0.99402		535.74	0.02795		583.603	0.37352		1047.81	0.10964
	585.343	0.95847		585.343	0.97488		537.487	0.02876		585.343	0.38391		1046.07	0.09853
	587.082	0.97153		587.082	0.99133		539.234	0.02846		587.082	0.37478		1044.34	0.09374
	588.823	0.97122		588.823	0.99186		540.981	0.02957		588.823	0.38375		1042.6	0.08125
	590.562	0.96589		590.562	0.9775		542.727	0.03042		590.562	0.37055		1040.86	0.07768
	592.303	0.96899		592.303	0.98293		544.473	0.02876		592.303	0.36469		1039.12	0.07526
	594.041	0.96759		594.041	0.97127		546.219	0.02875		594.041	0.37022		1037.39	0.07716
	595.779	0.97327		595.779	0.94312		547.964	0.02851		595.779	0.36332		1035.65	0.09139
	597.518	0.9618		597.518	0.91958		549.709	0.02671		597.518	0.36691		1033.91	0.08983
	599.255	0.9488		599.255	0.89594		551.454	0.02581		599.255	0.36576		1032.17	0.08935
	600.992	0.93784		600.992	0.8847		553.196	0.02824		600.992	0.35336		1030.43	0.08404
	602.731	0.91919		602.731	0.87452		554.94	0.02557		602.731	0.3523		1028.69	0.0755
	604.467	0.91004		604.467	0.87799		556.684	0.02745		604.467	0.34837		1026.95	0.07896
	606.203	0.90249		606.203	0.89695		558.427	0.02687		606.203	0.34866		1025.21	0.07944
	607.94	0.8853		607.94	0.89909		560.17	0.02635		607.94	0.3362		1023.47	0.0818
	609.676	0.8919		609.676	0.8823		561.913	0.02511		609.676	0.33541		1021.73	0.09127
	611.41	0.8892		611.41	0.88798		563.655	0.02398		611.41	0.32974		1019.99	0.07559
	613.147	0.87508		613.147	0.87742		565.395	0.02418		613.147	0.33853		1018.24	0.06399
	614.881	0.85606		614.881	0.85226		567.137	0.02299		614.881	0.34541		1016.5	0.05735
	616.615	0.84048		616.615	0.8482		568.878	0.02189		616.615	0.33215		1014.76	0.06617
	618.349	0.83514		618.349	0.82062		570.619	0.02213		618.349	0.32612		1013.02	0.07942
	620.084	0.82092		620.084	0.8128		572.36	0.01855		620.084	0.32924		1011.27	0.06608
	621.817	0.79533		621.817	0.77421		574.098	0.01949		621.817	0.31455		1009.53	0.0792
	623.549	0.78636		623.549	0.73712		575.838	0.01971		623.549	0.30408		1007.78	0.08588
	625.281	0.76988		625.281	0.72332		577.578	0.01829		625.281	0.29951		1006.04	0.07142
	627.015	0.74775		627.015	0.70353		579.317	0.01989		627.015	0.31133		1004.29	0.07497
	628.747	0.7262		628.747	0.69051		581.054	0.01774		628.747	0.30196		1002.55	0.08489
	630.478	0.71684		630.478	0.69953		582.792	0.01585		630.478	0.30002		1000.8	0.09436
	632.209	0.71418		632.209	0.68461		584.531	0.01616		632.209	0.29824		999.057	0.08848
	633.94	0.71009		633.94	0.69328		586.269	0.01556		633.94	0.29093		997.311	0.07448
	635.672	0.69236		635.672	0.67821		588.004	0.01725		635.672	0.30787		995.564	0.06612
	637.402	0.66725		637.402	0.6598		589.742	0.01503		637.402	0.32134		993.816	0.06997
	639.131	0.6441		639.131	0.63982		591.479	0.01491		639.131	0.32271		992.068	0.06114
	640.86	0.62761		640.86	0.62208		593.215	0.01516		640.86	0.33052		990.32	0.0663
	642.589	0.60499		642.589	0.6089		594.95	0.01523		642.589	0.32008		988.572	0.08066
	644.318	0.59999		644.318	0.59855		596.686	0.0132		644.318	0.33059		986.824	0.08041
	646.048	0.58138		646.048	0.58985		598.422	0.01498		646.048	0.32891		985.074	0.09579
	647.776	0.56101		647.776	0.57264		600.155	0.01417		647.776	0.31969		983.324	0.09315
	649.504	0.53138		649.504	0.55589		601.89	0.01216		649.504	0.31615		981.574	0.06897
	651.231	0.50488		651.231	0.53486		603.625	0.01231		651.231	0.32663		979.824	0.07169
	652.958	0.48893		652.958	0.5125		605.357	0.01337		652.958	0.33081		978.074	0.07215
	654.685	0.47742		654.685	0.49317		607.091	0.01186		654.685	0.34989		976.322	0.07004
	656.411	0.4595		656.411	0.4767		608.825	0.01265		656.411	0.37249		974.572	0.07415
	658.139	0.4589		658.139	0.45589		610.556	0.01055		658.139	0.38368		972.82	0.06691
	659.864	0.43189		659.864	0.43979		612.289	0.01176		659.864	0.3888		971.068	0.07248
	661.59	0.4133		661.59	0.4164		614.02	0.01058		661.59	0.39683		969.314	0.04457
	663.315	0.39558		663.315	0.39717		615.752	0.01236		663.315	0.40483		967.562	0.02972
	665.039	0.38075		665.039	0.39185		617.484	0.00954		665.039	0.41481		965.809	0.02801
	666.764	0.36721		666.764	0.38713		619.214	0.00983		666.764	0.4067		964.055	0.0434
	668.488	0.35367		668.488	0.37834		620.945	0.01052		668.488	0.39854		962.301	0.05528
	670.211	0.33009		670.211	0.37678		622.674	0.0115		670.211	0.40022		960.547	0.0776
	671.935	0.3259		671.935	0.35913		624.405	0.01078		671.935	0.40778		958.793	0.09029
	673.658	0.31672		673.658	0.34147		626.135	0.0118		673.658	0.39169		957.037	0.09686
	675.38	0.3149		675.38	0.31953		627.863	0.01066		675.38	0.40515		955.281	0.09401
	677.103	0.31323		677.103	0.2822		629.593	0.00944		677.103	0.41362		953.525	0.09501
	678.825	0.30426		678.825	0.27219		631.321	0.00748		678.825	0.41054		951.77	0.08619
	680.546	0.28516		680.546	0.25842		633.05	0.00818		680.546	0.40526		950.012	0.07639
	682.268	0.27128		682.268	0.25158		634.776	0.00826		682.268	0.40535		948.256	0.0584
	683.989	0.24292		683.989	0.25367		636.505	0.00982		683.989	0.41853		946.498	0.0591
	685.709	0.22747		685.709	0.24427		638.231	0.00824		685.709	0.42117		944.74	0.06035
	687.43	0.21981		687.43	0.24353		639.959	0.0075		687.43	0.43176		942.982	0.06664
	689.15	0.21919		689.15	0.25959		641.684	0.00879		689.15	0.42343		941.223	0.06977
	690.87	0.22259		690.87	0.24608		643.411	0.0068		690.87	0.41564		939.465	0.0721
	692.589	0.22538		692.589	0.23264		645.136	0.00668		692.589	0.39732		937.705	0.07207
	694.308	0.21138		694.308	0.2211		646.862	0.00672		694.308	0.37728		935.945	0.05298
	696.027	0.19958		696.027	0.21716		648.586	0.00531		696.027	0.36463		934.186	0.03477
	697.745	0.18335		697.745	0.2018		650.312	0.00656		697.745	0.34904		932.424	0.04103
	699.463	0.1748		699.463	0.18775		652.036	0.00811		699.463	0.33618		930.664	0.03339
	701.181	0.16488		701.181	0.17167		653.761	0.00726		701.181	0.33278		928.902	0.0506
	702.899	0.165		702.899	0.17372		655.484	0.00772		702.899	0.3375		927.141	0.05803
	704.616	0.16193		704.616	0.15716		657.208	0.00679		704.616	0.34819		925.379	0.07948
	706.331	0.16654		706.331	0.13653		658.93	0.00622		706.331	0.35281		923.617	0.08882
	708.047	0.14613		708.047	0.12766		660.654	0.00733		708.047	0.35677		921.854	0.0712
	709.763	0.13002		709.763	0.12801		662.376	0.00687		709.763	0.34542		920.092	0.06401
	711.479	0.13356		711.479	0.13063		664.097	0.00616		711.479	0.33924		918.328	0.05467
	713.194	0.12394		713.194	0.15221		665.82	0.00707		713.194	0.33592		916.564	0.0412
	714.91	0.11457		714.91	0.16184		667.54	0.00572		714.91	0.34444		914.799	0.04735
	716.625	0.09976		716.625	0.15704		669.262	0.00613		716.625	0.34912		913.035	0.05316
	718.339	0.08923		718.339	0.15714		670.982	0.00639		718.339	0.35345		911.27	0.07623
	720.051	0.08251		720.051	0.14289		672.702	0.00569		720.051	0.36416		909.504	0.08666
	721.765	0.06573		721.765	0.12098		674.423	0.00564		721.765	0.36481		907.738	0.08709
	723.479	0.06359		723.479	0.10158		676.142	0.00639		723.479	0.36783		905.973	0.09925
	725.192	0.07744		725.192	0.09885		677.86	0.00526		725.192	0.35942		904.205	0.09796
	726.905	0.08276		726.905	0.09673		679.581	0.00679		726.905	0.36746		902.439	0.10531
	728.615	0.09743		728.615	0.08373		681.299	0.00601		728.615	0.36928		900.672	0.09226
	730.328	0.09828		730.328	0.07875		683.016	0.004		730.328	0.39243		898.904	0.08162
	732.039	0.0996		732.039	0.07941		684.735	0.00605		732.039	0.40632		897.137	0.07473
	733.751	0.08938		733.751	0.08443		686.452	0.00575		733.751	0.40173		895.367	0.08366
	735.462	0.07158		735.462	0.08475		688.169	0.00624		735.462	0.41002		893.598	0.08092
	737.171	0.06079		737.171	0.08571		689.887	0.00509		737.171	0.39776		891.83	0.08998
	738.882	0.05236		738.882	0.09712		691.603	0.00486		738.882	0.41202		890.061	0.08398
	740.592	0.04364		740.592	0.0881		693.319	0.00625		740.592	0.41952		888.289	0.08428
	742.302	0.04674		742.302	0.07644		695.036	0.007		742.302	0.42702		886.52	0.06842
	744.01	0.04902		744.01	0.0762		696.751	0.00645		744.01	0.41988		884.748	0.05935
	745.719	0.05928		745.719	0.07089		698.466	0.00555		745.719	0.41654		882.979	0.05826
	747.428	0.05507		747.428	0.07604		700.18	0.00471		747.428	0.41411		881.207	0.07854
	749.137	0.0569		749.137	0.07402		701.896	0.00569		749.137	0.42642		879.434	0.08075
	750.843	0.06447		750.843	0.07101		703.61	0.00541		750.843	0.42478		877.662	0.08258
	752.551	0.07199		752.551	0.0707		705.323	0.00557		752.551	0.44172		875.889	0.07622
	754.259	0.07037		754.259	0.06188		707.036	0.00335		754.259	0.44914		874.117	0.08708
	755.964	0.07041		755.964	0.05935		708.751	0.0046		755.964	0.4538		872.344	0.10127
	757.671	0.06749		757.671	0.05443		710.463	0.00539		757.671	0.44545		870.568	0.10555
	759.378	0.05681		759.378	0.05117		712.175	0.00624		759.378	0.45232		868.795	0.10449
	761.083	0.03846		761.083	0.04446		713.887	0.00527		761.083	0.44902		867.02	0.10731
	762.789	0.04695		762.789	0.0504		715.598	0.00507		762.789	0.43507		865.246	0.09338
	764.495	0.05702		764.495	0.04688		717.311	0.00405		764.495	0.43285		863.471	0.06878
	766.198	0.06131		766.198	0.04211		719.022	0.00477		766.198	0.43823		861.695	0.06822
	767.903	0.06272		767.903	0.04452		720.732	0.00605		767.903	0.43602		859.918	0.07233
	769.608	0.06414		769.608	0.05502		722.443	0.00466		769.608	0.43418		858.143	0.07906
	771.31	0.06669		771.31	0.0612		724.152	0.00517		771.31	0.41873		856.365	0.07081
	773.015	0.0458		773.015	0.06958		725.862	0.00423		773.015	0.39824		854.588	0.07429
	774.716	0.03761		774.716	0.05372		727.571	0.00564		774.716	0.389		852.811	0.09173
	776.42	0.04553		776.42	0.05692		729.282	0.00485		776.42	0.38189		851.031	0.09274
	778.123	0.04688		778.123	0.05063		730.99	0.00467		778.123	0.37255		849.254	0.10188
	779.824	0.04504		779.824	0.04579		732.698	0.00458		779.824	0.37015		847.475	0.10076
	781.527	0.04846		781.527	0.04598		734.406	0.00366		781.527	0.37049		845.695	0.08762
	783.227	0.05392		783.227	0.04623		736.114	0.00538		783.227	0.34628		843.916	0.06811
	784.929	0.06561		784.929	0.05628		737.821	0.00396		784.929	0.33027		842.137	0.06523
	786.63	0.06507		786.63	0.06331		739.528	0.00277		786.63	0.33264		840.355	0.06944
	788.33	0.07222		788.33	0.05957		741.234	0.00543		788.33	0.32902		838.574	0.08576
	790.031	0.07224		790.031	0.05925		742.941	0.00361		790.031	0.33578		836.795	0.09893
	791.729	0.06657		791.729	0.05679		744.648	0.00327		791.729	0.33962		835.012	0.10949
	793.43	0.05884		793.43	0.06251		746.354	0.00526		793.43	0.33535		833.23	0.09772
	795.128	0.04441		795.128	0.05846		748.059	0.00278		795.128	0.33744		831.449	0.09159
	796.827	0.04379		796.827	0.06115		749.764	0.00179		796.827	0.34812		829.666	0.09432
	798.525	0.04206		798.525	0.06168		751.469	0.00272		798.525	0.35303		827.883	0.11381
	800.224	0.04509		800.224	0.05888		753.173	0.00511		800.224	0.36491		826.1	0.11741
	801.92	0.04683		801.92	0.05912		754.877	0.00344		801.92	0.36096		824.316	0.1305
	803.619	0.035		803.619	0.04986		756.581	0.00455		803.619	0.37726		822.531	0.13689
	805.315	0.03622		805.315	0.0577		758.284	0.00448		805.315	0.37177		820.746	0.13431
	807.013	0.03168		807.013	0.06304		759.987	0.00273		807.013	0.38123		818.963	0.12774
	808.708	0.03111		808.708	0.06228		761.69	0.00274		808.708	0.381		817.176	0.12096
	810.405	0.03535		810.405	0.07766		763.392	0.00483		810.405	0.38759		815.391	0.13069
	812.1	0.03152		812.1	0.08114		765.094	0.0031		812.1	0.38371		813.605	0.1325
	813.794	0.03631		813.794	0.06502		766.796	0.00233		813.794	0.3876		811.818	0.13354
	815.491	0.03189		815.491	0.05303		768.497	0.00235		815.491	0.40712		810.031	0.132
	817.184	0.0279		817.184	0.04667		770.198	0.00317		817.184	0.41828		808.244	0.14792
	818.88	0.04145		818.88	0.05305		771.899	0.00199		818.88	0.42974		806.457	0.16143
	820.573	0.04237		820.573	0.0492		773.6	0.00334		820.573	0.42538		804.668	0.1741
	822.266	0.04866		822.266	0.05521		775.3	0.00247		822.266	0.42759		802.881	0.1803
	823.961	0.05004		823.961	0.07113		776.998	0.00319		823.961	0.43275		801.092	0.17224
	825.653	0.04351		825.653	0.0722		778.697	0.00331		825.653	0.43419		799.303	0.16003
	827.347	0.03809		827.347	0.05579		780.396	0.00314		827.347	0.4423		797.512	0.14363
	829.038	0.03233		829.038	0.05924		782.095	0.00406		829.038	0.44766		795.723	0.14296
	830.73	0.02826		830.73	0.06394		783.794	0.00422		830.73	0.45278		793.932	0.14844
	832.423	0.0295		832.423	0.0687		785.492	0.00352		832.423	0.45695		792.141	0.15865
	834.113	0.03309		834.113	0.05429		787.19	0.0044		834.113	0.45209		790.35	0.16122
	835.804	0.02465		835.804	0.0532		788.887	0.00288		835.804	0.45108		788.559	0.15649
	837.496	0.01735		837.496	0.04602		790.584	0.0032		837.496	0.4637		786.768	0.14344
	839.185	0.01187		839.185	0.03361		792.279	0.00353		839.185	0.46725		784.975	0.14155
	840.875	0.02051		840.875	0.03277		793.976	0.00447		840.875	0.47982		783.182	0.12921
	842.566	0.03452		842.566	0.03773		795.672	0.00335		842.566	0.48034		781.389	0.14409
	844.254	0.03282		844.254	0.0451		797.368	0.00433		844.254	0.48269		779.596	0.14746
	845.943	0.04755		845.943	0.0525		799.064	0.00431		845.943	0.50172		777.801	0.15924
	847.633	0.05346		847.633	0.04504		800.759	0.00418		847.633	0.50241		776.008	0.14994
	849.321	0.04414		849.321	0.05064		802.454	0.00337		849.321	0.48986		774.213	0.15211
	851.008	0.03003		851.008	0.04267		804.147	0.00301		851.008	0.48309		772.418	0.15613
	852.695	0.03159		852.695	0.04746		805.841	0.00285		852.695	0.48098		770.621	0.16781
	854.384	0.02749		854.384	0.05313		807.535	0.00353		854.384	0.4647		768.826	0.17515
	856.071	0.03501		856.071	0.05832		809.229	0.00225		856.071	0.45816		767.029	0.18251
	857.757	0.02979		857.757	0.06562		810.92	0.00377		857.757	0.4674		765.234	0.18877
	859.443	0.03711		859.443	0.06792		812.613	0.00306		859.443	0.46731		763.436	0.17169
	861.13	0.0409		861.13	0.08326		814.306	0.00376		861.13	0.49554		761.639	0.14338
	862.816	0.04076		862.816	0.09099		815.999	0.00379		862.816	0.50374		759.842	0.13402
	864.501	0.03421		864.501	0.0927		817.691	0.00273		864.501	0.50481		758.043	0.13015
	866.185	0.04378		866.185	0.09093		819.38	0.00371		866.185	0.50111		756.244	0.13997
	867.87	0.03619		867.87	0.0847		821.072	0.00316		867.87	0.48797		754.445	0.15719
	869.556	0.04978		869.556	0.07755		822.763	0.00318		869.556	0.48769		752.646	0.18328
	871.239	0.0499		871.239	0.053		824.452	0.00417		871.239	0.48032		750.846	0.19622
	872.923	0.05921		872.923	0.04794		826.143	0.00411		872.923	0.48515		749.047	0.19526
	874.606	0.06765		874.606	0.06044		827.833	0.00373		874.606	0.47597		747.246	0.19216
	876.288	0.06269		876.288	0.05584		829.523	0.00245		876.288	0.47508		745.445	0.20291
	877.973	0.05587		877.973	0.06419		831.21	0.00234		877.973	0.47589		743.645	0.20906
	879.655	0.05323		879.655	0.06368		832.9	0.00329		879.655	0.47374		741.842	0.20103
	881.337	0.03691		881.337	0.06719		834.589	0.00397		881.337	0.45737		740.041	0.20887
	883.018	0.02683		883.018	0.06988		836.275	0.00313		883.018	0.45767		738.238	0.21116
	884.699	0.01054		884.699	0.04689		837.963	0.00302		884.699	0.44834		736.436	0.20084
	886.38	0.00904		886.38	0.05733		839.651	0.00144		886.38	0.44356		734.631	0.19731
	888.061	0.01425		888.061	0.0601		841.337	0.0034		888.061	0.43587		732.828	0.19047
	889.741	0.02451		889.741	0.0573		843.025	0.00444		889.741	0.43084		731.023	0.20538
	891.421	0.03143		891.421	0.06335		844.712	0.00345		891.421	0.43316		729.219	0.21009
	893.102	0.03676		893.102	0.0609		846.396	0.00247		893.102	0.43289		727.414	0.20376
	894.781	0.03789		894.781	0.06098		848.083	0.00185		894.781	0.44129		725.609	0.21512
	896.46	0.03216		896.46	0.07128		849.767	0.00214		896.46	0.45363		723.805	0.22155
	898.139	0.01712		898.139	0.0594		851.453	0.000963708		898.139	0.43013		721.998	0.23247
	899.817	0.00873		899.817	0.05457		853.138	0.00383		899.817	0.41923		720.191	0.25521
	901.495	0.00891		901.495	0.05117		854.821	0.00177		901.495	0.4273		718.385	0.26193
	903.173	0.01504		903.173	0.05695		856.506	0.00191		903.173	0.42531		716.578	0.27839
	904.85	0.0157		904.85	0.05356		858.189	0.00151		904.85	0.42254		714.77	0.28272
	906.528	0.02841		906.528	0.05033		859.873	0.00253		906.528	0.43867		712.963	0.29014
	908.204	0.04407		908.204	0.05292		861.555	0.00109		908.204	0.44499		711.154	0.28549
	909.881	0.05545		909.881	0.06229		863.238	0.00124		909.881	0.4493		709.346	0.27288
	911.557	0.05727		911.557	0.05858		864.922	0.00186		911.557	0.4497		707.535	0.26775
	913.233	0.05849		913.233	0.05326		866.602	0.00247		913.233	0.43751		705.727	0.27792
	914.908	0.049		914.908	0.05409		868.285	0.000993646		914.908	0.41671		703.916	0.29001
	916.583	0.04158		916.583	0.05332		869.965	0.00248		916.583	0.40596		702.105	0.30934
	918.258	0.02399		918.258	0.05067		871.647	0.00252		918.258	0.39828		700.295	0.33664
	919.933	0.02447		919.933	0.04037		873.327	0.00108		919.933	0.39557		698.484	0.36864
	921.607	0.01583		921.607	0.03802		875.008	0.00219		921.607	0.39608		696.674	0.37051
	923.281	0.01628		923.281	0.03425		876.688	0.00209		923.281	0.38136		694.861	0.36306
	924.954	0.02196		924.954	0.03382		878.368	0.000103713		924.954	0.37502		693.049	0.35315
	926.628	0.01982		926.628	0.03612		880.047	0.000892071		926.628	0.37571		691.236	0.33347
	928.301	0.01583		928.301	0.04027		881.727	0.00245		928.301	0.36939		689.424	0.33064
	929.973	0.0227		929.973	0.04073		883.405	0.00172		929.973	0.36248		687.609	0.33387
	931.644	0.03229		931.644	0.0387		885.082	0.00293		931.644	0.34914		685.795	0.34953
	933.316	0.03592		933.316	0.02599		886.761	0.00152		933.316	0.34903		683.982	0.38149
	934.988	0.03427		934.988	0.02886		888.438	0.00144		934.988	0.34038		682.166	0.38249
	936.659	0.03487		936.659	0.02544		890.117	0.00123		936.659	0.34064		680.352	0.39187
	938.33	0.04563		938.33	0.02357		891.793	0.00119		938.33	0.33725		678.537	0.41209
	940.001	0.0352		940.001	0.01632		893.471	0.00324		940.001	0.33952		676.721	0.43236
	941.671	0.02765		941.671	0.01049		895.146	0.00231		941.671	0.35624		674.904	0.45566
	943.342	0.02868		943.342	0.00445		896.822	0.00206		943.342	0.37727		673.088	0.4797
	945.009	0.03165		945.009	0.00771		898.499	0.000924148		945.009	0.38091		671.271	0.5118
	946.679	0.02786		946.679	0.01354		900.173	0.00035248		946.679	0.3721		669.453	0.52614
	948.348	0.02707		948.348	0.0232		901.85	0.00233		948.348	0.36515		667.635	0.51581
	950.017	0.02658		950.017	0.03397		903.524	0.00166		950.017	0.3819		665.816	0.49562
	951.686	0.04075		951.686	0.02762		905.197	0.0019		951.686	0.38125		663.998	0.52081
	953.354	0.04648		953.354	0.02413		906.873	0.00175		953.354	0.38327		662.18	0.55136
	955.02	0.04445		955.02	0.02372		908.546	0.00182		955.02	0.3926		660.359	0.57697
	956.688	0.04227		956.688	0.02275		910.219	0.00249		956.688	0.39362		658.541	0.59667
	958.355	0.05163		958.355	0.03498		911.893	0.00146		958.355	0.39143		656.721	0.60204
	960.022	0.05788		960.022	0.04726		913.565	0.0022		960.022	0.39259		654.9	0.6265
	961.689	0.05183		961.689	0.04696		915.237	0.000406297		961.689	0.38724		653.078	0.64412
	963.353	0.05352		963.353	0.05266		916.911	0.000920227		963.353	0.39407		651.258	0.64739
	965.019	0.05368		965.019	0.04562		918.582	0.00272		965.019	0.38444		649.436	0.68279
	966.685	0.05358		966.685	0.05046		920.253	0.00245		966.685	0.37529		647.613	0.72004
	968.351	0.04343		968.351	0.04683		921.923	0.00275		968.351	0.37066		645.791	0.72833
	970.014	0.04228		970.014	0.03039		923.596	0.00141		970.014	0.37253		643.969	0.73532
	971.679	0.05757		971.679	0.02166		925.266	0.00161		971.679	0.37715		642.145	0.73709
	973.343	0.06519		973.343	0.02457		926.935	0.00195		973.343	0.3771		640.32	0.77869
	975.006	0.06456		975.006	0.02085		928.605	0.00174		975.006	0.39209		638.496	0.79572
	976.67	0.07125		976.67	0.02982		930.276	0.00202		976.67	0.38462		636.672	0.81383
	978.333	0.0649		978.333	0.04336		931.944	0.00193		978.333	0.37876		634.848	0.84104
	979.997	0.05752		979.997	0.04786		933.613	0.00214		979.997	0.37964		633.021	0.8716
	981.658	0.05457		981.658	0.04561		935.281	0.00196		981.658	0.39164		631.195	0.87737
	983.32	0.05089		983.32	0.03805		936.951	0.0015		983.32	0.39503		629.369	0.89925
	984.983	0.05117		984.983	0.04131		938.618	0.00148		984.983	0.3845		627.543	0.90868
	986.643	0.06616		986.643	0.04687		940.285	0.00221		986.643	0.3837		625.717	0.92754
	988.305	0.07104		988.305	0.04396		941.952	0.00197		988.305	0.38961		623.889	0.92858
	989.966	0.07499		989.966	0.04441		943.619	0.00252		989.966	0.4018		622.061	0.92899
	991.625	0.07203		991.625	0.04406		945.287	0.00277		991.625	0.41308		620.232	0.94257
	993.286	0.06832		993.286	0.041		946.953	0.00305		993.286	0.41658		618.404	0.94865
	994.945	0.06693		994.945	0.04359		948.618	0.0015		994.945	0.40605		616.576	0.95956
	996.605	0.0565		996.605	0.04492		950.284	0.00261		996.605	0.39659		614.746	0.96746
	998.265	0.05245		998.265	0.05658		951.949	0.00242		998.265	0.4057		612.916	0.97735
	999.923	0.06465		999.923	0.06105		953.613	0.00292		999.923	0.40227		611.086	0.97409
	1001.58	0.06466		1001.58	0.05328		955.278	0.00261		1001.58	0.39843		609.256	0.99359
	1003.24	0.06501		1003.24	0.05702		956.944	0.00109		1003.24	0.40776		607.424	0.98838
	1004.9	0.06898		1004.9	0.05791		958.608	0.00312		1004.9	0.4025		605.594	1
	1006.56	0.07175		1006.56	0.06152		960.271	0.00203		1006.56	0.38348		603.762	0.98245
	1008.21	0.08044		1008.21	0.06972		961.934	0.00145		1008.21	0.37402		601.93	0.97081
	1009.87	0.08466		1009.87	0.07769		963.597	0.00176		1009.87	0.36718		600.098	0.95886
	1011.53	0.08538		1011.53	0.07914		965.259	0.00321		1011.53	0.36293		598.264	0.95728
	1013.18	0.0855		1013.18	0.07521		966.922	0.00259		1013.18	0.37036		596.43	0.94525
	1014.84	0.07553		1014.84	0.05855		968.583	0.00254		1014.84	0.35807		594.598	0.97363
	1016.49	0.06531		1016.49	0.05563		970.245	0.00166		1016.49	0.35109		592.762	0.9674
	1018.15	0.0621		1018.15	0.05003		971.906	0.00184		1018.15	0.35008		590.928	0.97429
	1019.8	0.05369		1019.8	0.04097		973.567	0.000929494		1019.8	0.35758		589.094	0.96266
	1021.46	0.05341		1021.46	0.03901		975.228	0.002		1021.46	0.36309		587.258	0.94734
	1023.11	0.0583		1023.11	0.04889		976.888	0.00435		1023.11	0.35962		585.422	0.95262
	1024.77	0.06442		1024.77	0.05185		978.548	0.00266		1024.77	0.34849		583.586	0.95218
	1026.42	0.07156		1026.42	0.06427		980.208	0.00184		1026.42	0.33104		581.75	0.95298
	1028.07	0.0729		1028.07	0.07518		981.867	0.00427		1028.07	0.33621		579.912	0.95331
	1029.73	0.07695		1029.73	0.08812		983.527	0.00256		1029.73	0.34501		578.074	0.94836
	1031.38	0.08232		1031.38	0.0913		985.185	0.000801189		1031.38	0.3509		576.236	0.9246
	1033.03	0.08305		1033.03	0.07416		986.844	0.00277		1033.03	0.34793		574.398	0.91157
	1034.68	0.08491		1034.68	0.06217		988.502	0.0044		1034.68	0.34337		572.561	0.90678
	1036.33	0.09172		1036.33	0.05013		990.16	0.00367		1036.33	0.34876		570.721	0.90972
	1037.99	0.09318		1037.99	0.03878		991.818	0.00336		1037.99	0.36156		568.881	0.88802
	1039.64	0.09129		1039.64	0.03741		993.475	0.0056		1039.64	0.35912		567.043	0.88451
	1041.29	0.08915		1041.29	0.04867		995.132	0.00451		1041.29	0.35668		565.201	0.87456
	1042.94	0.08916		1042.94	0.05504		996.788	0.00404		1042.94	0.36477		563.361	0.88665
	1044.59	0.08834		1044.59	0.06694		998.445	0.00563		1044.59	0.36079		561.52	0.87522
	1046.24	0.09927		1046.24	0.06459		1000.1	0.0045		1046.24	0.35782		559.68	0.87377
	1047.89	0.09702		1047.89	0.07049		1001.76	0.00593		1047.89	0.3532		557.838	0.86893
	1049.54	0.10164		1049.54	0.07008		1003.41	0.00447		1049.54	0.34548		555.994	0.86332
	1051.19	0.09268		1051.19	0.0589		1005.07	0.00484		1051.19	0.34942		554.152	0.84553
	1052.83	0.08519		1052.83	0.05286		1006.72	0.00296		1052.83	0.33576		552.309	0.8454
	1054.48	0.08663		1054.48	0.05284		1008.37	0.00322		1054.48	0.32399		550.465	0.82621
	1056.13	0.09306		1056.13	0.05332		1010.03	0.00364		1056.13	0.32514		548.621	0.82347
	1057.78	0.10264		1057.78	0.05841		1011.68	0.00252		1057.78	0.33685		546.777	0.7991
	1059.43	0.1097		1059.43	0.05488		1013.34	0.00392		1059.43	0.33532		544.934	0.77705
	1061.07	0.10439		1061.07	0.06791		1014.99	0.00485		1061.07	0.33562		543.088	0.76836
	1062.72	0.10678		1062.72	0.07913		1016.64	0.00276		1062.72	0.33264		541.242	0.76825
	1064.36	0.0938		1064.36	0.07402		1018.29	0.00296		1064.36	0.32985		539.396	0.7669
	1066.01	0.08832		1066.01	0.07308		1019.95	0.00408		1066.01	0.33384		537.551	0.76783
	1067.66	0.09067		1067.66	0.07777		1021.6	0.00579		1067.66	0.3345		535.703	0.75127
	1069.3	0.09035		1069.3	0.07233		1023.25	0.00377		1069.3	0.34166		533.857	0.75298
	1070.95	0.09376		1070.95	0.06803		1024.9	0.00378		1070.95	0.35277		532.01	0.7373
	1072.59	0.09007		1072.59	0.06102		1026.55	0.00417		1072.59	0.34237		530.162	0.71984
	1074.24	0.08193		1074.24	0.0653		1028.2	0.00216		1074.24	0.34715		528.312	0.71361
	1075.88	0.07869		1075.88	0.05964		1029.85	0.00366		1075.88	0.3525		526.465	0.68957
	1077.52	0.0739		1077.52	0.05587		1031.5	0.00576		1077.52	0.36411		524.615	0.67239
	1079.17	0.07771		1079.17	0.05067		1033.15	0.00484		1079.17	0.35564		522.766	0.65392
	1080.81	0.08554		1080.81	0.06092		1034.8	0.00468		1080.81	0.3667		520.916	0.63734
	1082.45	0.08776		1082.45	0.05769		1036.45	0.00441		1082.45	0.36743		519.064	0.63117
	1084.09	0.09071		1084.09	0.0616		1038.1	0.00475		1084.09	0.37138		517.215	0.62546
	1085.74	0.08823		1085.74	0.05809		1039.75	0.00386		1085.74	0.38085		515.363	0.62211
	1087.38	0.08111		1087.38	0.06211		1041.39	0.0058		1087.38	0.39713		513.512	0.61394
	1089.02	0.07718		1089.02	0.06252		1043.04	0.00564		1089.02	0.40377		511.66	0.60067
	1090.66	0.07304		1090.66	0.05356		1044.69	0.00416		1090.66	0.41716		509.809	0.59374
	1092.3	0.0725		1092.3	0.05224		1046.33	0.00617		1092.3	0.42138		507.955	0.58946
	1093.94	0.07555		1093.94	0.04964		1047.98	0.00626		1093.94	0.41162		506.102	0.58629
	1095.58	0.07495		1095.58	0.04682		1049.63	0.00438		1095.58	0.40477		504.248	0.56755
	1097.22	0.08218		1097.22	0.05331		1051.27	0.0054		1097.22	0.4021		502.395	0.56207
	1098.86	0.07905		1098.86	0.05552		1052.92	0.00553		1098.86	0.39977		500.539	0.54756
	1100.5	0.08565		1100.5	0.06151		1054.56	0.00504		1100.5	0.38909		498.686	0.51569
	1102.14	0.08833		1102.14	0.06275		1056.21	0.0055		1102.14	0.37147		496.83	0.49232
	1103.78	0.08633		1103.78	0.05466		1057.85	0.00613		1103.78	0.37802		494.975	0.48026
	1105.42	0.08057		1105.42	0.05639		1059.5	0.00551		1105.42	0.37284		493.119	0.48696
	1107.05	0.07745		1107.05	0.04445		1061.14	0.00672		1107.05	0.37399		491.262	0.4749
	1108.69	0.0758		1108.69	0.04637		1062.78	0.00579		1108.69	0.34191		489.404	0.47319
	1110.33	0.07087		1110.33	0.04786		1064.43	0.00406		1110.33	0.33516		487.547	0.46381
	1111.97	0.05584		1111.97	0.04344		1066.07	0.00542		1111.97	0.33608		485.689	0.45473
	1113.6	0.05555		1113.6	0.04184		1067.71	0.00539		1113.6	0.33671		483.832	0.435
	1115.24	0.05934		1115.24	0.04788		1069.36	0.00676		1115.24	0.33679		481.973	0.42722
	1116.88	0.06358		1116.88	0.05527		1071	0.00534		1116.88	0.32798		480.115	0.41584
	1118.51	0.07347		1118.51	0.0619		1072.64	0.0071		1118.51	0.32335		478.256	0.40207
	1120.15	0.08467		1120.15	0.05517		1074.28	0.00735		1120.15	0.32416		476.396	0.37299
	1121.78	0.09234		1121.78	0.05299		1075.92	0.00753		1121.78	0.31386		474.535	0.36072
	1123.42	0.08456		1123.42	0.04378		1077.56	0.0077		1123.42	0.31631		472.676	0.34491
	1125.05	0.06996		1125.05	0.03861		1079.2	0.00745		1125.05	0.31112		470.814	0.35354
	1126.69	0.05471		1126.69	0.03368		1080.84	0.00562		1126.69	0.31422		468.953	0.36064
	1128.32	0.04075		1128.32	0.03962		1082.48	0.00612		1128.32	0.30034		467.092	0.38227
	1129.95	0.03387		1129.95	0.045		1084.12	0.00616		1129.95	0.31689		465.229	0.37992
	1131.59	0.02871		1131.59	0.04738		1085.76	0.00632		1131.59	0.32485		463.367	0.36388
	1133.22	0.03626		1133.22	0.04665		1087.4	0.00738		1133.22	0.34472		461.504	0.36493
	1134.85	0.04308		1134.85	0.04803		1089.04	0.00693		1134.85	0.3624		459.641	0.34747
	1136.48	0.05418		1136.48	0.05319		1090.68	0.00709		1136.48	0.38349		457.775	0.34348
	1138.11	0.06613		1138.11	0.06175		1092.32	0.00844		1138.11	0.39865		455.912	0.34349
	1139.75	0.069		1139.75	0.0654		1093.95	0.00768		1139.75	0.39531		454.047	0.33082
	1141.38	0.06627		1141.38	0.06263		1095.59	0.00752		1141.38	0.38169		452.182	0.3333
	1143.01	0.06434		1143.01	0.05874		1097.23	0.00705		1143.01	0.36909		450.316	0.31353
	1144.64	0.05655		1144.64	0.05023		1098.86	0.00861		1144.64	0.37785		448.451	0.30158
	1146.27	0.05861		1146.27	0.05632		1100.5	0.0084		1146.27	0.39301		446.584	0.30392
	1147.9	0.0505		1147.9	0.06066		1102.14	0.00839		1147.9	0.37945		444.719	0.29194
	1149.53	0.04651		1149.53	0.05933		1103.77	0.00897		1149.53	0.37342		442.852	0.27774
	1151.16	0.0434		1151.16	0.06469		1105.41	0.00824		1151.16	0.38341		440.984	0.27703
	1152.79	0.03847		1152.79	0.06229		1107.04	0.01016		1152.79	0.39632		439.115	0.27737
	1154.42	0.03898		1154.42	0.05275		1108.68	0.00993		1154.42	0.38571		437.248	0.28704
	1156.05	0.04141		1156.05	0.04729		1110.31	0.00977		1156.05	0.38425		435.379	0.28665
	1157.67	0.04238		1157.67	0.04227		1111.95	0.01004		1157.67	0.36417		433.51	0.29511
	1159.3	0.03493		1159.3	0.04751		1113.58	0.00924		1159.3	0.3698		431.641	0.28612
	1160.93	0.03438		1160.93	0.05084		1115.21	0.00999		1160.93	0.37493		429.77	0.27203
	1162.56	0.02454		1162.56	0.04052		1116.85	0.00999		1162.56	0.36804		427.9	0.25482
	1164.18	0.01573		1164.18	0.04185		1118.48	0.01035		1164.18	0.37567		426.029	0.2611
	1165.81	0.01822		1165.81	0.04044		1120.11	0.00978		1165.81	0.36812		424.158	0.26412
	1167.44	0.03355		1167.44	0.04394		1121.74	0.00824		1167.44	0.36805		422.285	0.2586
	1169.06	0.0511		1169.06	0.04403		1123.38	0.00946		1169.06	0.37397		420.414	0.26257
	1170.69	0.06293		1170.69	0.04256		1125.01	0.00903		1170.69	0.37015		418.541	0.27602
	1172.31	0.06648		1172.31	0.0391		1126.64	0.00879		1172.31	0.35332		416.668	0.28151
	1173.94	0.06508		1173.94	0.03699		1128.27	0.00832		1173.94	0.35366		414.795	0.27252
	1175.56	0.05425		1175.56	0.03408		1129.9	0.00873		1175.56	0.35154		412.922	0.27206
	1177.19	0.04431		1177.19	0.0378		1131.53	0.01003		1177.19	0.36065		411.047	0.2738
	1178.81	0.03753		1178.81	0.04286		1133.16	0.01035		1178.81	0.3652		409.174	0.24599
	1180.43	0.03299		1180.43	0.04894		1134.79	0.01103		1180.43	0.36107		407.299	0.22563
	1182.06	0.0366		1182.06	0.04841		1136.42	0.00834		1182.06	0.37457		405.422	0.22369
	1183.68	0.04185		1183.68	0.04568		1138.05	0.01019		1183.68	0.37114		403.547	0.22822
	1185.3	0.04515		1185.3	0.03952		1139.68	0.00847		1185.3	0.36239		401.67	0.228
	1186.93	0.04379		1186.93	0.03391		1141.31	0.00937		1186.93	0.36435		399.795	0.21246
	1188.55	0.05109		1188.55	0.03924		1142.93	0.00969		1188.55	0.35364		397.918	0.21174
	1190.17	0.05253		1190.17	0.04216		1144.56	0.00975		1190.17	0.35281		396.039	0.21073
	1191.79	0.05075		1191.79	0.04352		1146.19	0.00924		1191.79	0.35531		394.162	0.20261
	1193.41	0.04357		1193.41	0.04144		1147.82	0.00993		1193.41	0.36807		392.283	0.20505
	1195.03	0.03495		1195.03	0.03456		1149.44	0.00935		1195.03	0.36852		390.404	0.19955
	1196.65	0.02706		1196.65	0.03064		1151.07	0.00728		1196.65	0.34486		388.525	0.20022
	1198.28	0.03453		1198.28	0.03842		1152.69	0.00898		1198.28	0.34564		386.646	0.18742
	1199.89	0.04665		1199.89	0.0413		1154.32	0.00916		1199.89	0.34		384.766	0.18004
	1201.51	0.06001		1201.51	0.04993		1155.95	0.00796		1201.51	0.32938		382.887	0.1833
	1203.13	0.06786		1203.13	0.04852		1157.57	0.0089		1203.13	0.32789		381.006	0.19959
	1204.75	0.08007		1204.75	0.04775		1159.2	0.00987		1204.75	0.32578		379.125	0.21966
	1206.37	0.07753		1206.37	0.03633		1160.82	0.00796		1206.37	0.33314		377.242	0.23791
	1207.99	0.05966		1207.99	0.01854		1162.45	0.00688		1207.99	0.32758		375.361	0.2373
	1209.61	0.04869		1209.61	0.01515		1164.07	0.00575		1209.61	0.34469		373.479	0.23587
	1211.22	0.04662		1211.22	0.03185		1165.69	0.00754		1211.22	0.3348		371.596	0.21872
	1212.84	0.03612		1212.84	0.0274		1167.32	0.00682		1212.84	0.3349		369.713	0.19246
	1214.46	0.0276		1214.46	0.03036		1168.94	0.00685		1214.46	0.33013		367.828	0.18251
	1216.08	0.02589		1216.08	0.03116		1170.56	0.00638		1216.08	0.3243		365.945	0.18738
	1217.69	0.03484		1217.69	0.03746		1172.19	0.00662		1217.69	0.32261		364.061	0.17438
	1219.31	0.0375		1219.31	0.03958		1173.81	0.00556		1219.31	0.32443		362.176	0.17641
	1220.93	0.04331		1220.93	0.0386		1175.43	0.00486		1220.93	0.32785		360.289	0.18045
	1222.54	0.04705		1222.54	0.041		1177.05	0.00673		1222.54	0.33914		358.404	0.174
	1224.16	0.05112		1224.16	0.04247		1178.67	0.00481		1224.16	0.33471		356.518	0.17388
	1225.77	0.04271		1225.77	0.03751		1180.29	0.00348		1225.77	0.34721		354.631	0.16936
	1227.39	0.03442		1227.39	0.03426		1181.91	0.00456		1227.39	0.32949		352.744	0.17313
	1229	0.02565		1229	0.03431		1183.53	0.00315		1229	0.33013		350.857	0.1709
	1230.61	0.02683		1230.61	0.03162		1185.15	0.00528		1230.61	0.33943		348.969	0.15447
	1232.23	0.03466		1232.23	0.0359		1186.77	0.00515		1232.23	0.33665		347.08	0.14441
	1233.84	0.03953		1233.84	0.03816		1188.39	0.00551		1233.84	0.35297		345.191	0.15745
	1235.45	0.0394		1235.45	0.04145		1190.01	0.00526		1235.45	0.3693		343.303	0.15295
	1237.07	0.04082		1237.07	0.03295		1191.63	0.00548		1237.07	0.35842		341.414	0.16977
	1238.68	0.04365		1238.68	0.02928		1193.25	0.00366		1238.68	0.36118		339.523	0.17918
	1240.29	0.0427		1240.29	0.02656		1194.87	0.00557		1240.29	0.35559		337.633	0.17988
	1241.9	0.03293		1241.9	0.03134		1196.48	0.00209		1241.9	0.36709		335.742	0.15608
	1243.51	0.03156		1243.51	0.02976		1198.1	0.00529		1243.51	0.36083		333.852	0.13176
	1245.13	0.0316		1245.13	0.03758		1199.72	0.00446		1245.13	0.34898		331.959	0.11502
	1246.74	0.02752		1246.74	0.04919		1201.33	0.00349		1246.74	0.35607		330.068	0.12657
	1248.35	0.02388		1248.35	0.05264		1202.95	0.00402		1248.35	0.36137		328.176	0.1219
	1249.96	0.01211		1249.96	0.04226		1204.57	0.00571		1249.96	0.37949		326.283	0.14271
	1251.57	0.01116		1251.57	0.02925		1206.18	0.00253		1251.57	0.39447		324.389	0.1483
	1253.18	0.00922		1253.18	0.02871		1207.8	0.00466		1253.18	0.399		322.496	0.1531
	1254.79	0.00981		1254.79	0.03237		1209.41	0.00352		1254.79	0.41171		320.602	0.13226
	1256.39	0.00767		1256.39	0.03203		1211.03	0.00356		1256.39	0.40608		318.707	0.11388
	1258	0.01689		1258	0.03759		1212.64	0.00306		1258	0.41093		316.812	0.12221
	1259.61	0.0335		1259.61	0.0427		1214.26	0.00412		1259.61	0.39716		314.916	0.12569
	1261.22	0.04247		1261.22	0.04287		1215.87	0.00385		1261.22	0.3949		313.021	0.13241
	1262.83	0.04746		1262.83	0.04234		1217.49	0.00314		1262.83	0.38935		311.125	0.1416
	1264.44	0.04579		1264.44	0.04037		1219.1	0.00328		1264.44	0.37557		309.229	0.14347
	1266.04	0.04705		1266.04	0.03852		1220.71	0.005		1266.04	0.37854		307.33	0.12795
	1267.65	0.04243		1267.65	0.03844		1222.33	0.00492		1267.65	0.38512		305.434	0.10929
	1269.26	0.03106		1269.26	0.02674		1223.94	0.00273		1269.26	0.39405		303.535	0.0941
	1270.86	0.0252		1270.86	0.0191		1225.55	0.0049		1270.86	0.38596		301.637	0.1002
	1272.47	0.02607		1272.47	0.00438		1227.16	0.00345		1272.47	0.38596		299.738	0.09326
	1274.07	0.01519		1274.07	0.000196502		1228.77	0.00465		1274.07	0.38212		297.84	0.10466
	1275.68	0.01124		1275.68	0		1230.38	0.00494		1275.68	0.36366		295.939	0.10332
	1277.28	0.000387036		1277.28	0.01261		1231.99	0.00204		1277.28	0.34709		294.039	0.10622
	1278.89	0.0021		1278.89	0.01368		1233.6	0.00475		1278.89	0.34076		292.139	0.09775
	1280.49	0.01394		1280.49	0.01936		1235.22	0.0038		1280.49	0.34933		290.238	0.10166
	1282.1	0.02579		1282.1	0.02637		1236.83	0.00304		1282.1	0.35808		288.338	0.09414
	1283.7	0.03369		1283.7	0.04001		1238.44	0.00317		1283.7	0.34711		286.436	0.07994
	1285.3	0.04153		1285.3	0.04182		1240.04	0.00331		1285.3	0.34178		284.533	0.08318
	1286.91	0.03986		1286.91	0.03777		1241.65	0.00449		1286.91	0.35718		282.631	0.07696
	1288.51	0.02564		1288.51	0.03878		1243.26	0.00261		1288.51	0.35945		280.729	0.07787
	1290.11	0.01562		1290.11	0.03843		1244.87	0.00288		1290.11	0.37907		278.824	0.08279
	1291.72	0.00969		1291.72	0.03359		1246.48	0.00385		1291.72	0.37867		276.92	0.08532
	1293.32	0.01842		1293.32	0.03294		1248.09	0.00457		1293.32	0.3829		275.016	0.08137
	1294.92	0.01848		1294.92	0.03312		1249.69	0.00499		1294.92	0.4074		273.111	0.06972
	1296.52	0.02361		1296.52	0.03955		1251.3	0.00445		1296.52	0.41204		271.207	0.06785
	1298.12	0.02588		1298.12	0.04541		1252.91	0.00347		1298.12	0.41554		269.301	0.07938
	1299.72	0.027		1299.72	0.03909		1254.51	0.00425		1299.72	0.4056		267.395	0.07646
	1301.32	0.02189		1301.32	0.03586		1256.12	0.00341		1301.32	0.40808		265.488	0.08867
	1302.92	0.02112		1302.92	0.02964		1257.73	0.00334		1302.92	0.40806		263.582	0.09604
	1304.52	0.02202		1304.52	0.04272		1259.33	0.00323		1304.52	0.40303		261.676	0.0808
	1306.12	0.02751		1306.12	0.04635		1260.94	0.00403		1306.12	0.40416		259.768	0.06595
	1307.72	0.02064		1307.72	0.04451		1262.54	0.00423		1307.72	0.39443		257.859	0.07098
	1309.32	0.02547		1309.32	0.04693		1264.15	0.00408		1309.32	0.39219		255.951	0.06798
	1310.92	0.02919		1310.92	0.05681		1265.75	0.00389		1310.92	0.37743		254.043	0.05952
	1312.52	0.02752		1312.52	0.04865		1267.36	0.00281		1312.52	0.38258		252.133	0.05327
	1314.11	0.03185		1314.11	0.03383		1268.96	0.00366		1314.11	0.39822		250.223	0.04759
	1315.71	0.03356		1315.71	0.03101		1270.56	0.00256		1315.71	0.40475		248.312	0.04038
	1317.31	0.03877		1317.31	0.03269		1272.17	0.00265		1317.31	0.40755		246.402	0.03076
	1318.91	0.04768		1318.91	0.02438		1273.77	0.00265		1318.91	0.39167		244.492	0.04534
	1320.5	0.04594		1320.5	0.02023		1275.37	0.00363		1320.5	0.38014		242.58	0.06345
	1322.1	0.04971		1322.1	0.01645		1276.97	0.0048		1322.1	0.36051		240.668	0.06257
	1323.7	0.04734		1323.7	0.02622		1278.57	0.00451		1323.7	0.34555		238.756	0.07942
	1325.29	0.04024		1325.29	0.02353		1280.18	0.00397		1325.29	0.34428		236.844	0.09076
	1326.89	0.04098		1326.89	0.02864		1281.78	0.003		1326.89	0.35451		234.93	0.08789
	1328.48	0.03198		1328.48	0.04129		1283.38	0.00367		1328.48	0.34794		233.016	0.08587
	1330.08	0.03049		1330.08	0.04727		1284.98	0.00306		1330.08	0.33189		231.102	0.09382
	1331.67	0.03595		1331.67	0.04611		1286.58	0.00312		1331.67	0.3302		229.188	0.0919
	1333.26	0.03017		1333.26	0.04715		1288.18	0.0034		1333.26	0.34314		227.273	0.0784
	1334.86	0.02614		1334.86	0.03339		1289.78	0.00245		1334.86	0.35233		225.357	0.07709
	1336.45	0.02233		1336.45	0.03292		1291.38	0.00285		1336.45	0.34118		223.441	0.07791
	1338.05	0.02512		1338.05	0.02458		1292.98	0.00262		1338.05	0.35082		221.525	0.0746
	1339.64	0.03457		1339.64	0.01467		1294.58	0.00343		1339.64	0.35293		219.609	0.06316
	1341.23	0.02419		1341.23	0.01837		1296.17	0.00304		1341.23	0.36287		217.691	0.0587
	1342.82	0.02749		1342.82	0.02		1297.77	0.00195		1342.82	0.36917		215.775	0.06244
	1344.42	0.02322		1344.42	0.02343		1299.37	0.000860352		1344.42	0.36381		213.857	0.05006
	1346.01	0.01313		1346.01	0.03274		1300.97	0.00189		1346.01	0.35692		211.939	0.05092
	1347.6	0.0123		1347.6	0.03785		1302.57	0.00471		1347.6	0.36632		210.02	0.07419
	1349.19	0.01865		1349.19	0.04859		1304.16	0.0019		1349.19	0.38501		208.102	0.09121
	1350.78	0.03223		1350.78	0.04892		1305.76	0.000421622		1350.78	0.39972		206.182	0.09989
	1352.37	0.03041		1352.37	0.03829		1307.35	0.00338		1352.37	0.41536		204.262	0.09445
	1353.96	0.02578		1353.96	0.04468		1308.95	0.00274		1353.96	0.40769		202.342	0.09433
	1355.55	0.02098		1355.55	0.0377		1310.55	0.00229		1355.55	0.40034		200.42	0.07959
	1357.14	0.0218		1357.14	0.0414		1312.14	0.00287		1357.14	0.40375		198.498	0.0609
	1358.73	0.02454		1358.73	0.042		1313.74	0.0039		1358.73	0.40452		196.578	0.06273
	1360.32	0.0288		1360.32	0.04416		1315.33	0.00399		1360.32	0.42338		194.654	0.08427
	1361.91	0.0332		1361.91	0.03999		1316.93	0.00163		1361.91	0.42887		192.732	0.109
	1363.5	0.03229		1363.5	0.04226		1318.52	0.00163		1363.5	0.42992		190.811	0.11812
	1365.09	0.01846		1365.09	0.03767		1320.11	0.00191		1365.09	0.43335		188.887	0.12705
	1366.67	0.01257		1366.67	0.03639		1321.71	0.000572736		1366.67	0.4264		186.963	0.14772
	1368.26	0		1368.26	0.03275		1323.3	0.00212		1368.26	0.42081		185.039	0.1238
	1369.85	0.00666		1369.85	0.03176		1324.89	0.00205		1369.85	0.41158		183.113	0.1074
	1371.43	0.01491		1371.43	0.02777		1326.49	0.0019		1371.43	0.41453		181.188	0.09629
	1373.02	0.01432		1373.02	0.03013		1328.08	0.00208		1373.02	0.42145		179.264	0.09108
	1374.61	0.01517		1374.61	0.03743		1329.67	0.00254		1374.61	0.41561		177.336	0.08123
	1376.19	0.01604		1376.19	0.0419		1331.26	0.00186		1376.19	0.40223		175.41	0.0823
	1377.78	0.02262		1377.78	0.04082		1332.86	0.00231		1377.78	0.41077		173.484	0.08814
	1379.36	0.02811		1379.36	0.03685		1334.45	0.00277		1379.36	0.41949		171.557	0.11219
	1380.95	0.02919		1380.95	0.03536		1336.04	0.00171		1380.95	0.4109		169.629	0.09869
	1382.53	0.02976		1382.53	0.03378		1337.63	0.00014256		1382.53	0.39323		167.701	0.10654
	1384.12	0.03234		1384.12	0.03444		1339.22	0.00206		1384.12	0.388		165.771	0.10397
	1385.7	0.02425		1385.7	0.03483		1340.81	0.00226		1385.7	0.39722		163.844	0.11381
	1387.29	0.02162		1387.29	0.03947		1342.4	0.00287		1387.29	0.40162		161.914	0.10692
	1388.87	0.01662		1388.87	0.02974		1343.99	0.00208		1388.87	0.40218		159.984	0.13326
	1390.45	0.02199		1390.45	0.03602		1345.58	0.00224		1390.45	0.39577		158.053	0.13601
	1392.04	0.03063		1392.04	0.04239		1347.16	0.00257		1392.04	0.41528		156.123	0.14719
	1393.62	0.02887		1393.62	0.04851		1348.75	0.0021		1393.62	0.42002		154.191	0.14535
	1395.2	0.02458		1395.2	0.04787		1350.34	0.00233		1395.2	0.44021		152.26	0.13614
	1396.78	0.02608		1396.78	0.04409		1351.93	0.00219		1396.78	0.43751		150.328	0.12942
	1398.36	0.02963		1398.36	0.03134		1353.52	0.00196		1398.36	0.43087		148.395	0.12264
	1399.95	0.02407		1399.95	0.02063		1355.1	0.00247		1399.95	0.43082		146.463	0.11395
	1401.53	0.02418		1401.53	0.02292		1356.69	0.00341		1401.53	0.41705		144.529	0.12556
	1403.11	0.0318		1403.11	0.03586		1358.28	0.0031		1403.11	0.39951		142.596	0.12684
	1404.69	0.04103		1404.69	0.04399		1359.86	0.00257		1404.69	0.39725		140.662	0.14467
	1406.27	0.0302		1406.27	0.05433		1361.45	0.00125		1406.27	0.39749		138.727	0.15737
	1407.85	0.02165		1407.85	0.0526		1363.03	0.00292		1407.85	0.38479		136.791	0.16146
	1409.43	0.01543		1409.43	0.0522		1364.62	0.00269		1409.43	0.37976		134.855	0.17023
	1411.01	0.01009		1411.01	0.04077		1366.2	0.00174		1411.01	0.39206		132.92	0.15363
	1412.59	0.00304		1412.59	0.02556		1367.79	0.00216		1412.59	0.38467		130.984	0.14267
	1414.17	0.00998		1414.17	0.02645		1369.37	0.0024		1414.17	0.38033		129.047	0.13518
	1415.74	0.02035		1415.74	0.01785		1370.96	0.00102		1415.74	0.37913		127.109	0.12484
	1417.32	0.03174		1417.32	0.01252		1372.54	0.00271		1417.32	0.38121		125.172	0.11633
	1418.9	0.03011		1418.9	0.01874		1374.13	0.00101		1418.9	0.39248		123.234	0.13128
	1420.48	0.03595		1420.48	0.01777		1375.71	0.00196		1420.48	0.38527		121.295	0.14911
	1422.05	0.02967		1422.05	0.02624		1377.29	0.00124		1422.05	0.38019		119.357	0.16218
	1423.63	0.01714		1423.63	0.03432		1378.87	0.00369		1423.63	0.38186		117.418	0.16225
	1425.21	0.02022		1425.21	0.04307		1380.46	0.00329		1425.21	0.3972		115.479	0.17245
	1426.78	0.01822		1426.78	0.04926		1382.04	0.00272		1426.78	0.39987		113.537	0.19266
	1428.36	0.02478		1428.36	0.05235		1383.62	0.00189		1428.36	0.40519		111.596	0.19198
	1429.94	0.03463		1429.94	0.05077		1385.2	0.00123		1429.94	0.41097		109.656	0.18556
	1431.51	0.03078		1431.51	0.04683		1386.78	0.00183		1431.51	0.43061		107.715	0.17398
	1433.09	0.03763		1433.09	0.04284		1388.36	0.00205		1433.09	0.4316		105.771	0.15724
	1434.66	0.02915		1434.66	0.04452		1389.94	0.00153		1434.66	0.44215		103.83	0.13534
	1436.24	0.01646		1436.24	0.04335		1391.52	0.00132		1436.24	0.44401
	1437.81	0.02394		1437.81	0.04411		1393.1	0.00215		1437.81	0.45033
	1439.38	0.02522		1439.38	0.03724		1394.68	0.00186		1439.38	0.46812
	1440.96	0.03956		1440.96	0.03572		1396.26	0.000870331		1440.96	0.46479
	1442.53	0.05383		1442.53	0.0396		1397.84	0.00107		1442.53	0.47007
	1444.1	0.04833		1444.1	0.04173		1399.42	0.00202		1444.1	0.46038
	1445.68	0.04471		1445.68	0.03937		1401	0.000957293		1445.68	0.45275
	1447.25	0.0287		1447.25	0.03311		1402.58	0.00164		1447.25	0.4506
	1448.82	0.01562		1448.82	0.03295		1404.15	0.00163		1448.82	0.45248
	1450.39	0.01673		1450.39	0.03005		1405.73	0.00279		1450.39	0.43681
	1451.96	0.01567		1451.96	0.02501		1407.31	0.00221		1451.96	0.44279
	1453.54	0.02783		1453.54	0.02212		1408.89	0.00268		1453.54	0.4283
	1455.11	0.03875		1455.11	0.03933		1410.46	0.00279		1455.11	0.41293
	1456.68	0.03754		1456.68	0.04418		1412.04	0.00207		1456.68	0.42215
	1458.25	0.03632		1458.25	0.04382		1413.61	0.00164		1458.25	0.42772
	1459.82	0.03804		1459.82	0.03936		1415.19	0.00194		1459.82	0.41057
	1461.39	0.03752		1461.39	0.04386		1416.77	0.00221		1461.39	0.40387
	1462.95	0.0312		1462.95	0.04238		1418.34	0.000667182		1462.95	0.379
	1464.53	0.02044		1464.53	0.04392		1419.92	0.00156		1464.53	0.37485
	1466.09	0.01813		1466.09	0.03891		1421.49	0.00131		1466.09	0.37178
	1467.66	0.0167		1467.66	0.05493		1423.06	0.00317		1467.66	0.37266
	1469.23	0.01147		1469.23	0.06157		1424.64	0.00117		1469.23	0.39735
	1470.8	0.02768		1470.8	0.06187		1426.21	0.00264		1470.8	0.4169
	1472.37	0.0454		1472.37	0.05671		1427.79	0.00148		1472.37	0.44762
	1473.93	0.04384		1473.93	0.05328		1429.36	0.00155		1473.93	0.45132
	1475.5	0.04606		1475.5	0.05166		1430.93	0		1475.5	0.45446
	1477.07	0.04293		1477.07	0.05838		1432.5	0.002		1477.07	0.45997
	1478.63	0.04143		1478.63	0.05574		1434.08	0.00352		1478.63	0.4673
	1480.2	0.03474		1480.2	0.05883		1435.65	0.00274		1480.2	0.44545
	1481.76	0.03022		1481.76	0.06344		1437.22	0.00214		1481.76	0.44782
	1483.33	0.03705		1483.33	0.06466		1438.79	0.00251		1483.33	0.4436
	1484.89	0.04399		1484.89	0.06308		1440.36	0.00272		1484.89	0.45291
	1486.46	0.04454		1486.46	0.06145		1441.93	0.00184		1486.46	0.45769
	1488.02	0.04611		1488.02	0.05998		1443.5	0.00338		1488.02	0.45503
	1489.59	0.05234		1489.59	0.05491		1445.07	0.0016		1489.59	0.45342
	1491.15	0.0474		1491.15	0.04662		1446.64	0.00111		1491.15	0.43527
	1492.72	0.0405		1492.72	0.04388		1448.21	0.000250906		1492.72	0.43123
	1494.28	0.03428		1494.28	0.03844		1449.78	0.00268		1494.28	0.42576
	1495.84	0.02144		1495.84	0.02416		1451.35	0.00195		1495.84	0.41311
	1497.41	0.03736		1497.41	0.04045		1452.92	0.00237		1497.41	0.39582
	1498.97	0.05742		1498.97	0.0578		1454.48	0.00289		1498.97	0.37935
	1500.53	0.05858		1500.53	0.05856		1456.05	0.00136		1500.53	0.36746
	1502.09	0.06888		1502.09	0.06315		1457.62	0.00191		1502.09	0.35904
	1503.65	0.06017		1503.65	0.07142		1459.19	0.0026		1503.65	0.35291
	1505.21	0.04849		1505.21	0.08399		1460.75	0.00455		1505.21	0.33186
	1506.78	0.04019		1506.78	0.06931		1462.32	0.0018		1506.78	0.313
	1508.34	0.02573		1508.34	0.05079		1463.89	0.00255		1508.34	0.31057
	1509.9	0.03644		1509.9	0.06926		1465.45	0.002		1509.9	0.30527
	1511.46	0.04897		1511.46	0.06448		1467.02	0.00171		1511.46	0.31507
	1513.02	0.04642		1513.02	0.06024		1468.58	0.00116		1513.02	0.33224
	1514.58	0.05473		1514.58	0.05637		1470.15	0.00258		1514.58	0.34581
	1516.14	0.04794		1516.14	0.05712		1471.71	0.00187		1516.14	0.35416
	1517.69	0.03931		1517.69	0.05867		1473.28	0.00191		1517.69	0.3701
	1519.25	0.03566		1519.25	0.04682		1474.84	0.00256		1519.25	0.38788
	1520.81	0.02297		1520.81	0.04828		1476.41	0.00243		1520.81	0.38136
	1522.37	0.01882		1522.37	0.06159		1477.97	0.00209		1522.37	0.38551
	1523.93	0.02572		1523.93	0.06567		1479.53	0.00237		1523.93	0.39116
	1525.49	0.03376		1525.49	0.07689		1481.1	0.0037		1525.49	0.38933
	1527.04	0.04753		1527.04	0.06835		1482.66	0.00229		1527.04	0.37316
	1528.6	0.05243		1528.6	0.06621		1484.22	0.00231		1528.6	0.38319
	1530.16	0.0532		1530.16	0.05218		1485.78	0.00182		1530.16	0.39233
	1531.71	0.0582		1531.71	0.04402		1487.35	0.0014		1531.71	0.41514
	1533.27	0.05318		1533.27	0.04198		1488.91	0.00155		1533.27	0.41553
	1534.82	0.04384		1534.82	0.04486		1490.47	0.00375		1534.82	0.41403
	1536.38	0.03793		1536.38	0.0538		1492.03	0.00237		1536.38	0.40997
	1537.93	0.04195		1537.93	0.05794		1493.59	0.00197		1537.93	0.41881
	1539.49	0.04715		1539.49	0.05835		1495.15	0.00313		1539.49	0.42788
	1541.04	0.03944		1541.04	0.05665		1496.71	0.00329		1541.04	0.42364
	1542.6	0.03511		1542.6	0.05258		1498.27	0.00249		1542.6	0.42037
	1544.15	0.04673		1544.15	0.04998		1499.83	0.00242		1544.15	0.43109
	1545.7	0.05236		1545.7	0.05301		1501.39	0.00256		1545.7	0.43024
	1547.26	0.05836		1547.26	0.06378		1502.95	0.00252		1547.26	0.44273
	1548.81	0.06587		1548.81	0.0823		1504.51	0.00246		1548.81	0.44797
	1550.36	0.07794		1550.36	0.09707		1506.07	0.00337		1550.36	0.44891
	1551.92	0.08064		1551.92	0.10515		1507.62	0.00291		1551.92	0.46012
	1553.47	0.0626		1553.47	0.09642		1509.18	0.00312		1553.47	0.4746
	1555.02	0.0412		1555.02	0.09612		1510.74	0.00321		1555.02	0.48445
	1556.57	0.02964		1556.57	0.08515		1512.3	0.00139		1556.57	0.47474
	1558.12	0.03202		1558.12	0.08698		1513.85	0.00244		1558.12	0.48179
	1559.67	0.03985		1559.67	0.077		1515.41	0.00341		1559.67	0.48002
	1561.22	0.05843		1561.22	0.072		1516.97	0.00189		1561.22	0.47142
	1562.78	0.06565		1562.78	0.07151		1518.52	0.00211		1562.78	0.46632
	1564.32	0.07538		1564.32	0.06684		1520.08	0.00303		1564.32	0.46885
	1565.87	0.07427		1565.87	0.05645		1521.63	0.00173		1565.87	0.46447
	1567.42	0.06533		1567.42	0.07119		1523.19	0.00333		1567.42	0.46514
	1568.97	0.04884		1568.97	0.07437		1524.74	0.00357		1568.97	0.44563
	1570.52	0.03923		1570.52	0.07604		1526.3	0.00133		1570.52	0.4393
	1572.07	0.02692		1572.07	0.06987		1527.85	0.00231		1572.07	0.4273
	1573.62	0.0278		1573.62	0.06324		1529.4	0.00276		1573.62	0.41418
	1575.17	0.02339		1575.17	0.06683		1530.96	0.00283		1575.17	0.41473
	1576.72	0.0326		1576.72	0.06419		1532.51	0.00321		1576.72	0.41534
	1578.26	0.0451		1578.26	0.06192		1534.07	0.00186		1578.26	0.41352
	1579.81	0.06494		1579.81	0.07533		1535.62	0.00276		1579.81	0.41178
	1581.36	0.06154		1581.36	0.07603		1537.17	0.00168		1581.36	0.41014
	1582.9	0.05836		1582.9	0.06598		1538.72	0.00268		1582.9	0.4086
	1584.45	0.0544		1584.45	0.05743		1540.27	0.00321		1584.45	0.40716
	1585.99	0.0424		1585.99	0.05231		1541.82	0.00134		1585.99	0.40581
	1587.54	0.03817		1587.54	0.06109		1543.38	0.00339		1587.54	0.40455
	1589.09	0.04294		1589.09	0.06943		1544.93	0.00131		1589.09	0.40339
	1590.63	0.05292		1590.63	0.07966		1546.48	0.00204		1590.63	0.40233
	1592.18	0.0669		1592.18	0.0928		1548.03	0.00232		1592.18	0.40137
	1593.72	0.05736		1593.72	0.09281		1549.58	0.00187		1593.72	0.4005
	1595.27	0.05846		1595.27	0.09106		1551.13	0.00184		1595.27	0.39972
	1596.81	0.05882		1596.81	0.08393		1552.68	0.00257		1596.81	0.39904
	1598.35	0.05844		1598.35	0.07142		1554.23	0.00242		1598.35	0.39846
	1599.89	0.05732		1599.89	0.05355		1555.78	0.00239		1599.89	0.39797
											--
											--
											--
											--
											--
											--
											--
											--
											--
											--
											--
											--
											--
											--
											--
											--
											--
											--
											--
											--
											--
											--
											--
											--
											--
											--
											--
											--
											--
											--
											--
											--
											--
											--
											--
											--
											--
											--
											--
											--
											--
											--
											--
											--
											--
											--
											--
											--
											--
											--
											--
											--
											--
											--
											--
											--
											--
											--
											--
											--
											--
											--
											--
											--
											--
											--
											--
											--
											--
											--
											--
											--
											--
											--
											--
											--
											--
											--
											--
											--
											--
											--
											--
											--
											--
											--
											--
											--
											--
											--
											--
											--
											--
											--
											--
											--
											--
											--
											--
											--
											--
											--
											--
											--
											--
											--
											--
											--
											--
											--
											--
											--
											--
											--
											--
											--
											--
											--
											--
											--
											--
											--
											--
											--
											--
											--
											--
											--
											--
											--
											--

## Sheet: Fig1h
Binding energy （eV）	CeAlOx/NiO/Ni-foam Ce 3d													Binding energy （eV）	CeAlOx/NiO/Ni-foam Ni 2p															Binding energy （eV）	CeAlOx/Ni/Ni-foam Ce 3d
921.08	33366.1	33148	33509.9	33148	33389.9	33148	33402.5	33148	33385.6	33148	33589.6	66474.2		884.18	19772.9	19845.9	19845.9	19845.9	19888.2	19845.9	19845.9	19847.5	19845.9	19845.9	19975.5	19845.9	20019.5	19845.9		930.98	36353.8	36354.3	36354.3	36354.3	36356.9	36354.3	36354.3	36354.3	36354.3	36354.3	36354.3	36354.3	36354.3	36354.3	36354.3	36354.3	36354.3	36354.3	36354.3
920.98	33289	33144.2	33438.5	33144.2	33313.2	33144.2	33325.6	33144.2	33308.7	33144.2	33518.8	66396.1		884.08	19751.7	19845.1	19845.1	19845.1	19889.1	19845.1	19845.1	19846.7	19845.1	19845.1	19986.8	19845.1	20032.6	19845.1		930.88	36354.8	36355.1	36355.1	36355.1	36357.7	36355.1	36355.1	36355.1	36355.1	36355.1	36355.1	36355.1	36355.1	36355.1	36355.1	36355.1	36355.1	36355.1	36355.1
920.88	33277.3	33140.4	33432.7	33140.4	33301.8	33140.4	33314	33140.4	33297.1	33140.4	33513.7	66383.4		883.98	19828.5	19844.2	19844.3	19844.2	19890.1	19844.2	19844.2	19845.9	19844.2	19844.2	19999.1	19844.2	20046.8	19844.2		930.78	36355.8	36355.8	36355.8	36355.8	36358.5	36355.8	36355.8	36355.8	36355.8	36355.8	36355.8	36355.8	36355.8	36355.8	36355.8	36355.8	36355.8	36355.8	36355.8
920.78	33259.8	33136.7	33421.5	33136.7	33284.7	33136.7	33296.7	33136.7	33279.8	33136.7	33503.2	66365.1		883.88	19877.4	19843.4	19843.4	19843.4	19891.2	19843.4	19843.4	19845.1	19843.4	19843.4	20012.5	19843.4	20062.2	19843.4		930.68	36356.8	36356.7	36356.7	36356.7	36359.5	36356.7	36356.7	36356.7	36356.7	36356.7	36356.7	36356.7	36356.7	36356.7	36356.7	36356.7	36356.7	36356.7	36356.7
920.68	33279.9	33133	33426	33133	33282.7	33133	33294.6	33133	33277.7	33133	33508.3	66362		883.78	19899.6	19842.4	19842.5	19842.4	19892.2	19842.4	19842.4	19844.2	19842.4	19842.4	20027	19842.4	20078.7	19842.4		930.58	36357.9	36357.6	36357.6	36357.6	36360.4	36357.6	36357.6	36357.6	36357.6	36357.6	36357.6	36357.6	36357.6	36357.6	36357.6	36357.6	36357.6	36357.6	36357.6
920.58	33359.7	33129.3	33417.8	33129.3	33267.8	33129.3	33279.5	33129.3	33262.7	33129.3	33500.9	66345.9		883.68	19896.9	19841.2	19841.2	19841.2	19893	19841.2	19841.2	19843	19841.2	19841.2	20042.5	19841.2	20096.3	19841.2		930.48	36358.9	36358.5	36358.5	36358.5	36361.4	36358.5	36358.5	36358.5	36358.5	36358.5	36358.5	36358.5	36358.5	36358.5	36358.5	36358.5	36358.5	36358.5	36358.5
920.48	33290.1	33125.7	33364.2	33125.7	33207.1	33125.7	33218.5	33125.7	33201.7	33125.7	33448	66284		883.58	19914	19839.7	19839.7	19839.7	19893.6	19839.7	19839.7	19841.6	19839.7	19839.7	20059.2	19839.7	20115.2	19839.7		930.38	36359.9	36359.4	36359.4	36359.4	36362.3	36359.4	36359.4	36359.4	36359.4	36359.4	36359.4	36359.4	36359.4	36359.4	36359.4	36359.4	36359.4	36359.4	36359.4
920.38	33183.5	33122.2	33316.8	33122.2	33151.9	33122.2	33163.2	33122.2	33146.4	33122.2	33401.3	66227.7		883.48	19985.6	19838.1	19838.2	19838.1	19894.3	19838.1	19838.1	19840.1	19838.1	19838.1	20077.3	19838.1	20135.6	19838.1		930.28	36360.9	36360.3	36360.3	36360.3	36363.3	36360.3	36360.3	36360.3	36360.3	36360.3	36360.3	36360.3	36360.3	36360.3	36360.3	36360.3	36360.3	36360.3	36360.3
920.28	33146.5	33118.6	33295.8	33118.6	33122.8	33118.6	33133.8	33118.6	33117.1	33118.6	33381	66197.6		883.38	19907.1	19836.6	19836.6	19836.6	19895.1	19836.6	19836.6	19838.6	19836.6	19836.6	20097	19836.6	20157.7	19836.6		930.18	36361.9	36361.1	36361.1	36361.1	36364.2	36361.1	36361.1	36361.1	36361.1	36361.1	36361.1	36361.1	36361.1	36361.1	36361.1	36361.1	36361.1	36361.1	36361.1
920.18	33071.4	33115.1	33280.1	33115.1	33098.4	33115.1	33109.3	33115.1	33092.5	33115.1	33366.1	66172.3		883.28	19868.4	19835	19835.1	19835	19896	19835	19835.1	19837.2	19835	19835	20118.4	19835	20181.6	19835		930.08	36363	36362	36362	36362	36365.2	36362	36362	36362	36362	36362	36362	36362	36362	36362	36362	36362	36362	36362	36362
920.08	33142.7	33111.6	33289.7	33111.6	33098.6	33111.6	33109.2	33111.6	33092.5	33111.6	33376.4	66171.7		883.18	19862.1	19833.4	19833.5	19833.4	19896.8	19833.4	19833.4	19835.5	19833.4	19833.4	20141.6	19833.4	20207.3	19833.4		929.98	36364	36362.9	36362.9	36362.9	36366.2	36362.9	36362.9	36362.9	36362.9	36362.9	36362.9	36362.9	36362.9	36362.9	36362.9	36362.9	36362.9	36362.9	36362.9
919.98	33181.5	33108.2	33299.6	33108.2	33098.5	33108.2	33109	33108.2	33092.2	33108.2	33387.2	66170.9		883.08	19997.9	19831.4	19831.5	19831.4	19897.5	19831.4	19831.5	19833.7	19831.4	19831.4	20166.4	19831.4	20234.9	19831.4		929.88	36365	36363.8	36363.8	36363.8	36367.1	36363.8	36363.8	36363.8	36363.8	36363.8	36363.8	36363.8	36363.8	36363.8	36363.8	36363.8	36363.8	36363.8	36363.8
919.88	33184.9	33104.7	33310.2	33104.7	33098.4	33104.7	33108.6	33104.7	33091.9	33104.7	33398.6	66169.8		882.98	20134.4	19828.9	19829	19828.9	19897.7	19828.9	19828.9	19831.2	19828.9	19828.9	20192.8	19828.9	20264	19828.9		929.78	36366.1	36364.7	36364.7	36364.7	36368.1	36364.7	36364.7	36364.7	36364.7	36364.7	36364.7	36364.7	36364.7	36364.7	36364.7	36364.7	36364.7	36364.7	36364.7
919.78	33270.5	33101.2	33321.6	33101.2	33098.2	33101.2	33108.2	33101.2	33091.5	33101.2	33410.7	66168.5		882.88	20312.4	19825.5	19825.6	19825.5	19897.1	19825.5	19825.5	19827.9	19825.5	19825.5	20220.5	19825.5	20294.6	19825.5		929.68	36367.1	36365.6	36365.6	36365.6	36369.1	36365.6	36365.6	36365.6	36365.6	36365.6	36365.6	36365.6	36365.6	36365.6	36365.6	36365.6	36365.6	36365.6	36365.6
919.68	33401.7	33097.8	33333.6	33097.8	33097.8	33097.8	33107.6	33097.8	33090.8	33097.8	33423.5	66166.7		882.78	20416	19821.1	19821.2	19821.1	19895.7	19821.1	19821.1	19823.5	19821.1	19821.1	20249.6	19821.1	20326.7	19821.1		929.58	36368.1	36366.5	36366.5	36366.5	36370.1	36366.5	36366.5	36366.5	36366.5	36366.5	36366.5	36366.5	36366.5	36366.5	36366.5	36366.5	36366.5	36366.5	36366.5
919.58	33551	33094.4	33346.1	33094.4	33097	33094.4	33106.6	33094.4	33089.8	33094.4	33436.9	66164.2		882.68	20548.4	19815.5	19815.6	19815.5	19893.2	19815.5	19815.5	19818	19815.5	19815.5	20280	19815.5	20360.4	19815.5		929.48	36369.2	36367.4	36367.4	36367.4	36371	36367.4	36367.4	36367.4	36367.4	36367.4	36367.4	36367.4	36367.4	36367.4	36367.4	36367.4	36367.4	36367.4	36367.4
919.48	33662	33090.9	33359.2	33090.9	33095.8	33090.9	33105	33090.9	33088.3	33090.9	33450.9	66161		882.58	20748.3	19808.8	19808.9	19808.8	19889.7	19808.8	19808.8	19811.4	19808.8	19808.8	20312.1	19808.8	20395.7	19808.8		929.38	36370.2	36368.2	36368.2	36368.2	36372	36368.2	36368.2	36368.2	36368.2	36368.2	36368.2	36368.2	36368.2	36368.2	36368.2	36368.2	36368.2	36368.2	36368.2
919.38	33664.9	33087.4	33373.1	33087.4	33094.2	33087.4	33103.2	33087.4	33086.4	33087.4	33465.7	66157.1		882.48	20856.6	19801.3	19801.5	19801.3	19885.5	19801.3	19801.4	19804	19801.3	19801.3	20346.2	19801.3	20433.2	19801.3		929.28	36371.3	36369.1	36369.1	36369.1	36373	36369.1	36369.1	36369.1	36369.1	36369.1	36369.1	36369.1	36369.1	36369.1	36369.1	36369.1	36369.1	36369.1	36369.1
919.28	33598	33084	33388.3	33084	33092.6	33084	33101.3	33084	33084.6	33084	33481.7	66153.3		882.38	20816.6	19793.2	19793.3	19793.2	19880.9	19793.2	19793.2	19795.9	19793.2	19793.2	20382.5	19793.2	20473.1	19793.2		929.18	36372.3	36370	36370	36370	36374	36370	36370	36370	36370	36370	36370	36370	36370	36370	36370	36370	36370	36370	36370
919.18	33371.4	33080.5	33405	33080.5	33091.2	33080.5	33099.7	33080.5	33082.9	33080.5	33499.4	66149.8		882.28	20834.7	19784.5	19784.6	19784.5	19875.8	19784.5	19784.5	19787.3	19784.5	19784.5	20421.5	19784.5	20515.8	19784.5		929.08	36373.3	36370.9	36370.9	36370.9	36374.9	36370.9	36370.9	36370.9	36370.9	36370.9	36370.9	36370.9	36370.9	36370.9	36370.9	36370.9	36370.9	36370.9	36370.9
919.08	33369.2	33077	33424	33077	33090.5	33077	33098.7	33077	33082	33077	33519.3	66147.1		882.18	20859.6	19775.5	19775.6	19775.5	19870.6	19775.5	19775.5	19778.4	19775.5	19775.5	20463.5	19775.5	20561.6	19775.5		928.98	36374.4	36371.8	36371.8	36371.8	36375.9	36371.8	36371.8	36371.8	36371.8	36371.8	36371.8	36371.8	36371.8	36371.8	36371.8	36371.8	36371.8	36371.8	36371.8
918.98	33397.3	33073.4	33444.7	33073.4	33089.8	33073.4	33097.7	33073.4	33081	33073.4	33540.9	66144.7		882.08	20892	19766.3	19766.4	19766.3	19865.2	19766.3	19766.3	19769.2	19766.3	19766.3	20508.5	19766.3	20610.7	19766.3		928.88	36375.4	36372.7	36372.7	36372.7	36376.9	36372.7	36372.7	36372.7	36372.7	36372.7	36372.7	36372.7	36372.7	36372.7	36372.7	36372.7	36372.7	36372.7	36372.7
918.88	33278.9	33069.9	33467.2	33069.9	33089	33069.9	33096.7	33069.9	33079.9	33069.9	33564.3	66142.3		881.98	20998.2	19756.4	19756.6	19756.4	19859.5	19756.4	19756.4	19759.5	19756.4	19756.4	20556.4	19756.4	20662.8	19756.4		928.78	36376.5	36373.6	36373.6	36373.6	36377.9	36373.6	36373.6	36373.6	36373.6	36373.6	36373.6	36373.6	36373.6	36373.6	36373.6	36373.6	36373.6	36373.6	36373.6
918.78	33298	33066.3	33492.1	33066.3	33088.6	33066.3	33096	33066.3	33079.3	33066.3	33590.2	66140.3		881.88	21157.5	19745.8	19746	19745.8	19853.2	19745.8	19745.8	19749	19745.8	19745.8	20607.1	19745.8	20717.8	19745.8		928.68	36377.5	36374.5	36374.5	36374.5	36378.9	36374.5	36374.5	36374.5	36374.5	36374.5	36374.5	36374.5	36374.5	36374.5	36374.5	36374.5	36374.5	36374.5	36374.5
918.68	33390.9	33062.6	33519.2	33062.6	33088.2	33062.6	33095.2	33062.6	33078.5	33062.6	33618.4	66138.1		881.78	21300.7	19734.4	19734.5	19734.4	19846.1	19734.4	19734.4	19737.6	19734.4	19734.4	20660.5	19734.4	20775.7	19734.4		928.58	36378.6	36375.3	36375.3	36375.3	36379.9	36375.3	36375.3	36375.3	36375.3	36375.3	36375.3	36375.3	36375.3	36375.3	36375.3	36375.3	36375.3	36375.3	36375.3
918.58	33508.9	33058.9	33548.6	33058.9	33087.5	33058.9	33094.2	33058.9	33077.5	33058.9	33648.8	66135.4		881.68	21395.3	19721.9	19722	19721.9	19838.3	19721.9	19721.9	19725.2	19721.9	19721.9	20716.4	19721.9	20836.4	19721.9		928.48	36379.7	36376.2	36376.2	36376.2	36380.9	36376.2	36376.2	36376.2	36376.2	36376.2	36376.2	36376.2	36376.2	36376.2	36376.2	36376.2	36376.2	36376.2	36376.2
918.48	33745.9	33055.2	33580.5	33055.2	33086.4	33055.2	33092.8	33055.2	33076.1	33055.2	33681.7	66132		881.58	21526.5	19708.5	19708.6	19708.5	19829.6	19708.5	19708.5	19711.9	19708.5	19708.5	20774.8	19708.5	20899.7	19708.5		928.38	36380.7	36377.1	36377.1	36377.1	36381.9	36377.1	36377.1	36377.1	36377.1	36377.1	36377.1	36377.1	36377.1	36377.1	36377.1	36377.1	36377.1	36377.1	36377.1
918.38	33905	33051.4	33614.7	33051.4	33084.6	33051.4	33090.7	33051.4	33073.9	33051.4	33717	66127.4		881.48	21559.3	19694.4	19694.6	19694.4	19820.6	19694.4	19694.5	19698	19694.4	19694.4	20835.9	19694.4	20965.8	19694.4		928.28	36381.8	36378	36378	36378	36382.9	36378	36378	36378	36378	36378	36378	36378	36378	36378	36378	36378	36378	36378	36378
918.28	33928.9	33047.6	33652	33047.6	33082.3	33047.6	33088	33047.6	33071.3	33047.6	33755.3	66122		881.38	21513.8	19680	19680.2	19680	19811.4	19680	19680	19683.6	19680	19680	20899.5	19680	21034.8	19680		928.18	36382.9	36378.9	36378.9	36378.9	36383.9	36378.9	36378.9	36378.9	36378.9	36378.9	36378.9	36378.9	36378.9	36378.9	36378.9	36378.9	36378.9	36378.9	36378.9
918.18	33849.6	33043.7	33693	33043.7	33080	33043.7	33085.3	33043.7	33068.6	33043.7	33797.5	66116.4		881.28	21518.7	19665.3	19665.5	19665.3	19802.1	19665.3	19665.3	19669.1	19665.3	19665.3	20965.5	19665.3	21106.3	19665.3		928.08	36383.9	36379.8	36379.8	36379.8	36384.9	36379.8	36379.8	36379.8	36379.8	36379.8	36379.8	36379.8	36379.8	36379.8	36379.8	36379.8	36379.8	36379.8	36379.8
918.08	33861.5	33039.7	33738.5	33039.7	33077.9	33039.7	33082.9	33039.7	33066.1	33039.7	33844.1	66110.8		881.18	21465.6	19650.7	19650.9	19650.7	19793.2	19650.7	19650.8	19654.6	19650.7	19650.7	21033.7	19650.7	21180.3	19650.7		927.98	36385	36380.7	36380.7	36380.7	36385.9	36380.7	36380.7	36380.7	36380.7	36380.7	36380.7	36380.7	36380.7	36380.7	36380.7	36380.7	36380.7	36380.7	36380.7
917.98	33892.2	33035.7	33788.6	33035.7	33075.8	33035.7	33080.4	33035.7	33063.6	33035.7	33895.4	66105.3		881.08	21393.9	19636.2	19636.4	19636.2	19784.5	19636.2	19636.2	19640.2	19636.2	19636.2	21103.4	19636.2	21256	19636.2		927.88	36386.1	36381.6	36381.6	36381.6	36386.9	36381.6	36381.6	36381.6	36381.6	36381.6	36381.6	36381.6	36381.6	36381.6	36381.6	36381.6	36381.6	36381.6	36381.6
917.88	33768.1	33031.6	33843.8	33031.6	33073.6	33031.6	33077.8	33031.6	33061	33031.6	33951.8	66099.8		880.98	21459.8	19621.6	19621.8	19621.6	19776.1	19621.6	19621.6	19625.7	19621.6	19621.6	21173.7	19621.6	21332.5	19621.6		927.78	36387.2	36382.4	36382.4	36382.4	36387.9	36382.4	36382.4	36382.4	36382.4	36382.4	36382.4	36382.4	36382.4	36382.4	36382.4	36382.4	36382.4	36382.4	36382.4
917.78	33792.7	33027.4	33905	33027.4	33071.7	33027.4	33075.5	33027.4	33058.8	33027.4	34014.2	66094.6		880.88	21456.9	19606.9	19607.1	19606.9	19767.8	19606.9	19606.9	19611.2	19606.9	19606.9	21243.5	19606.9	21408.9	19606.9		927.68	36388.2	36383.3	36383.3	36383.3	36389	36383.3	36383.3	36383.3	36383.3	36383.3	36383.3	36383.3	36383.3	36383.3	36383.3	36383.3	36383.3	36383.3	36383.3
917.68	33876.6	33023.1	33972.3	33023.1	33069.9	33023.1	33073.2	33023.1	33056.5	33023.1	34082.7	66089.2		880.78	21513.3	19592	19592.2	19592	19759.5	19592	19592	19596.3	19592	19592	21311.7	19592	21483.9	19592		927.58	36389.3	36384.2	36384.2	36384.2	36390	36384.2	36384.2	36384.2	36384.2	36384.2	36384.2	36384.2	36384.2	36384.2	36384.2	36384.2	36384.2	36384.2	36384.2
917.58	34005.6	33018.7	34045.8	33018.7	33067.7	33018.7	33070.7	33018.7	33053.9	33018.7	34157.4	66083.4		880.68	21563.6	19576.5	19576.8	19576.5	19750.9	19576.5	19576.6	19581	19576.5	19576.5	21376.7	19576.5	21555.9	19576.5		927.48	36390.4	36385.1	36385.1	36385.1	36391	36385.1	36385.1	36385.1	36385.1	36385.1	36385.1	36385.1	36385.1	36385.1	36385.1	36385.1	36385.1	36385.1	36385.1
917.48	34227.7	33014.3	34125.8	33014.3	33065.2	33014.3	33067.7	33014.3	33050.9	33014.3	34238.7	66076.7		880.58	21659.6	19560.4	19560.7	19560.4	19742	19560.4	19560.4	19565	19560.4	19560.4	21436.8	19560.4	21623.4	19560.4		927.38	36391.5	36386	36386	36386	36392	36386	36386	36386	36386	36386	36386	36386	36386	36386	36386	36386	36386	36386	36386
917.38	34460.2	33009.7	34212.2	33009.7	33062	33009.7	33064	33009.7	33047.2	33009.7	34326.5	66068.7		880.48	21850.9	19543.4	19543.7	19543.4	19732.5	19543.4	19543.5	19548.2	19543.4	19543.4	21490.5	19543.4	21684.7	19543.4		927.28	36392.6	36386.9	36386.9	36386.9	36393.1	36386.9	36386.9	36386.9	36386.9	36386.9	36386.9	36386.9	36386.9	36386.9	36386.9	36386.9	36386.9	36386.9	36386.9
917.28	34662.4	33005.1	34305.2	33005.1	33058.1	33005.1	33059.6	33005.1	33042.9	33005.1	34420.8	66059.5		880.38	21963.4	19525.6	19525.9	19525.6	19722.6	19525.6	19525.7	19530.6	19525.6	19525.6	21536.3	19525.6	21738.4	19525.6		927.18	36393.7	36387.8	36387.8	36387.8	36394.1	36387.8	36387.8	36387.8	36387.8	36387.8	36387.8	36387.8	36387.8	36387.8	36387.8	36387.8	36387.8	36387.8	36387.8
917.18	34665.1	33000.4	34404.3	33000.4	33053.6	33000.4	33054.6	33000.4	33037.8	33000.4	34521.3	66049.3		880.28	21975	19507.1	19507.4	19507.1	19712.2	19507.1	19507.2	19512.2	19507.1	19507.1	21572.7	19507.1	21783.1	19507.1		927.08	36394.8	36388.7	36388.7	36388.7	36395.2	36388.7	36388.7	36388.7	36388.7	36388.7	36388.7	36388.7	36388.7	36388.7	36388.7	36388.7	36388.7	36388.7	36388.7
917.08	34680.1	32995.5	34509.6	32995.5	33049.1	32995.5	33049.6	32995.5	33032.8	32995.5	34628	66038.7		880.18	21969	19487.9	19488.3	19487.9	19701.5	19487.9	19488	19493.2	19487.9	19487.9	21598.4	19487.9	21817.5	19487.9		926.98	36395.9	36389.5	36389.5	36389.5	36396.2	36389.5	36389.5	36389.5	36389.5	36389.5	36389.5	36389.5	36389.5	36389.5	36389.5	36389.5	36389.5	36389.5	36389.5
916.98	34772.1	32990.5	34619.7	32990.5	33044.5	32990.5	33044.5	32990.5	33027.7	32990.5	34739.6	66027.7		880.08	22018.7	19468.4	19468.8	19468.4	19690.8	19468.4	19468.5	19473.8	19468.4	19468.4	21612.6	19468.4	21840.8	19468.4		926.88	36397	36390.4	36390.4	36390.4	36397.2	36390.4	36390.4	36390.4	36390.4	36390.4	36390.4	36390.4	36390.4	36390.4	36390.4	36390.4	36390.4	36390.4	36390.4
916.88	34911.6	32985.5	34732.4	32985.5	33039.7	32985.5	33039.2	32985.5	33022.3	32985.5	34853.7	66016.2		879.98	21991.5	19449	19449.3	19449	19680.5	19449	19449	19454.5	19449	19449	21614.8	19449	21852.3	19449		926.78	36398.1	36391.3	36391.3	36391.3	36398.3	36391.3	36391.3	36391.3	36391.3	36391.3	36391.3	36391.3	36391.3	36391.3	36391.3	36391.3	36391.3	36391.3	36391.3
916.78	34972.6	32980.3	34844.6	32980.3	33034.4	32980.3	33033.3	32980.3	33016.5	32980.3	34967.4	66004		879.88	21831.2	19429.7	19430	19429.7	19670.8	19429.7	19429.7	19435.4	19429.7	19429.7	21604.3	19429.7	21851.6	19429.7		926.68	36399.2	36392.2	36392.2	36392.2	36399.4	36392.2	36392.2	36392.2	36392.2	36392.2	36392.2	36392.2	36392.2	36392.2	36392.2	36392.2	36392.2	36392.2	36392.2
916.68	35100.9	32975	34952.8	32975	33029	32975	33027.3	32975	33010.4	32975	35077.1	65991.3		879.78	21781.3	19410.4	19410.8	19410.4	19661.6	19410.4	19410.5	19416.3	19410.4	19410.4	21581	19410.4	21838.4	19410.4		926.58	36400.3	36393.1	36393.1	36393.1	36400.4	36393.1	36393.1	36393.1	36393.1	36393.1	36393.1	36393.1	36393.1	36393.1	36393.1	36393.1	36393.1	36393.1	36393.1
916.58	35192.3	32969.7	35052.2	32969.7	33023.1	32969.7	33020.9	32969.7	33004	32969.7	35178.1	65977.8		879.68	21803.8	19391.5	19391.9	19391.5	19653.1	19391.5	19391.5	19397.6	19391.5	19391.5	21545	19391.5	21813.1	19391.5		926.48	36401.5	36394	36394	36394	36401.5	36394	36394	36394	36394	36394	36394	36394	36394	36394	36394	36394	36394	36394	36394
916.48	35284.9	32964.4	35137.8	32964.4	33017	32964.4	33014.2	32964.4	32997.3	32964.4	35265.4	65963.7		879.58	21745.9	19372.6	19373	19372.6	19645	19372.6	19372.7	19378.9	19372.6	19372.6	21496.7	19372.6	21775.8	19372.6		926.38	36402.6	36394.9	36394.9	36394.9	36402.5	36394.9	36394.9	36394.9	36394.9	36394.9	36394.9	36394.9	36394.9	36394.9	36394.9	36394.9	36394.9	36394.9	36394.9
916.38	35328.4	32959	35204.5	32959	33010.7	32959	33007.2	32959	32990.2	32959	35333.7	65949.1		879.48	21849.1	19353.6	19354	19353.6	19637.4	19353.6	19353.7	19360.1	19353.6	19353.6	21436.7	19353.6	21727.4	19353.6		926.28	36403.7	36395.8	36395.8	36395.8	36403.6	36395.8	36395.8	36395.8	36395.8	36395.8	36395.8	36395.8	36395.8	36395.8	36395.8	36395.8	36395.8	36395.8	36395.8
916.28	35342.5	32953.7	35247.6	32953.7	33004.2	32953.7	33000	32953.7	32983.1	32953.7	35378.5	65934.2		879.38	21816.1	19334.6	19335	19334.6	19630.2	19334.6	19334.7	19341.3	19334.6	19334.6	21366.2	19334.6	21669	19334.6		926.18	36404.8	36396.6	36396.6	36396.6	36404.7	36396.6	36396.6	36396.6	36396.6	36396.6	36396.6	36396.6	36396.6	36396.6	36396.6	36396.6	36396.6	36396.6	36396.6
916.18	35263.3	32948.4	35263.8	32948.4	32997.6	32948.4	32992.8	32948.4	32975.8	32948.4	35396.5	65919.1		879.28	21692	19315.6	19316	19315.6	19623.6	19315.6	19315.7	19322.5	19315.6	19315.6	21286.7	19315.6	21602	19315.6		926.08	36406	36397.5	36397.5	36397.5	36405.8	36397.5	36397.5	36397.5	36397.5	36397.5	36397.5	36397.5	36397.5	36397.5	36397.5	36397.5	36397.5	36397.5	36397.5
916.08	35250.3	32943.2	35251.7	32943.2	32991.4	32943.2	32985.8	32943.2	32968.8	32943.2	35386.2	65904.3		879.18	21706.3	19296.4	19296.9	19296.4	19617.3	19296.4	19296.5	19303.5	19296.4	19296.4	21199.3	19296.4	21527.8	19296.4		925.98	36407.1	36398.4	36398.4	36398.4	36406.9	36398.4	36398.4	36398.4	36398.4	36398.4	36398.4	36398.4	36398.4	36398.4	36398.4	36398.4	36398.4	36398.4	36398.4
915.98	35336.5	32938	35211.3	32938	32985.1	32938	32978.8	32938	32961.8	32938	35347.7	65889.4		879.08	21759.9	19277.5	19278	19277.5	19611.9	19277.5	19277.6	19284.8	19277.5	19277.5	21105.9	19277.5	21448.2	19277.5		925.88	36408.3	36399.3	36399.3	36399.3	36408	36399.3	36399.3	36399.3	36399.3	36399.3	36399.3	36399.3	36399.3	36399.3	36399.3	36399.3	36399.3	36399.3	36399.3
915.88	35350.4	32933	35144.8	32933	32978.6	32933	32971.6	32933	32954.5	32933	35283	65874.2		878.98	21622.3	19258.8	19259.3	19258.8	19607.4	19258.8	19258.9	19266.4	19258.8	19258.8	21008.2	19258.8	21364.8	19258.8		925.78	36409.4	36400.2	36400.2	36400.2	36409.1	36400.2	36400.2	36400.2	36400.2	36400.2	36400.2	36400.2	36400.2	36400.2	36400.2	36400.2	36400.2	36400.2	36400.2
915.78	35311.1	32928.1	35056.4	32928.1	32972.1	32928.1	32964.3	32928.1	32947.2	32928.1	35196.5	65858.9		878.88	21513.1	19240.4	19240.9	19240.4	19603.8	19240.4	19240.5	19248.2	19240.4	19240.4	20907.5	19240.4	21279.2	19240.4		925.68	36410.6	36401.1	36401.1	36401.1	36410.2	36401.1	36401.1	36401.1	36401.1	36401.1	36401.1	36401.1	36401.1	36401.1	36401.1	36401.1	36401.1	36401.1	36401.1
915.68	35315.3	32923.3	34951	32923.3	32965.8	32923.3	32957.1	32923.3	32940	32923.3	35093.1	65843.7		878.78	21456.2	19222.4	19222.9	19222.4	19601.3	19222.4	19222.5	19230.4	19222.4	19222.4	20805.3	19222.4	21192.8	19222.4		925.58	36411.7	36402	36402	36402	36411.3	36402	36402	36402	36402	36402	36402	36402	36402	36402	36402	36402	36402	36402	36402
915.58	35234.9	32918.7	34833.9	32918.7	32959.4	32918.7	32949.8	32918.7	32932.7	32918.7	34978.1	65828.6		878.68	21318.5	19205	19205.6	19205	19600.3	19205	19205.1	19213.3	19205	19205	20703	19205	21107.2	19205		925.48	36412.9	36402.9	36402.9	36402.9	36412.4	36402.9	36402.9	36402.9	36402.9	36402.9	36402.9	36402.9	36402.9	36402.9	36402.9	36402.9	36402.9	36402.9	36402.9
915.48	35082.2	32914.2	34710.2	32914.2	32953.3	32914.2	32942.9	32914.2	32925.7	32914.2	34856.5	65814.1		878.58	21243.7	19188	19188.6	19188	19600.5	19188	19188.1	19196.6	19188	19188	20601.5	19188	21023.1	19188		925.38	36414	36403.7	36403.7	36403.7	36413.5	36403.7	36403.7	36403.7	36403.7	36403.7	36403.7	36403.7	36403.7	36403.7	36403.7	36403.7	36403.7	36403.7	36403.7
915.38	34784.7	32910	34584.6	32910	32947.6	32910	32936.3	32910	32919.1	32910	34733	65800.4		878.48	21264.4	19171.3	19171.9	19171.3	19601.9	19171.3	19171.4	19180.1	19171.3	19171.3	20501.3	19171.3	20941.4	19171.3		925.28	36415.2	36404.6	36404.6	36404.6	36414.6	36404.6	36404.6	36404.6	36404.6	36404.6	36404.6	36404.6	36404.6	36404.6	36404.6	36404.6	36404.6	36404.6	36404.6
915.28	34549.2	32906	34460.8	32906	32943	32906	32930.7	32906	32913.4	32906	34611.4	65788.2		878.38	21247.6	19154.8	19155.5	19154.8	19604.5	19154.8	19154.9	19163.9	19154.8	19154.8	20403.4	19154.8	20862.9	19154.8		925.18	36416.4	36405.5	36405.5	36405.5	36415.7	36405.5	36405.5	36405.5	36405.5	36405.5	36405.5	36405.5	36405.5	36405.5	36405.5	36405.5	36405.5	36405.5	36405.5
915.18	34352.4	32902.3	34341.4	32902.3	32939	32902.3	32925.8	32902.3	32908.5	32902.3	34494.3	65777.4		878.28	21214.3	19138.5	19139.1	19138.5	19608.4	19138.5	19138.6	19147.9	19138.5	19138.5	20307.9	19138.5	20788	19138.5		925.08	36417.6	36406.4	36406.4	36406.4	36416.9	36406.4	36406.4	36406.4	36406.4	36406.4	36406.4	36406.4	36406.4	36406.4	36406.4	36406.4	36406.4	36406.4	36406.4
915.08	34140.7	32898.9	34227.9	32898.9	32935.7	32898.9	32921.4	32898.9	32904.1	32898.9	34383.1	65767.8		878.18	21157.4	19122	19122.7	19122	19613.5	19122	19122.1	19131.7	19122	19122	20215.3	19122	20717.2	19122		924.98	36418.8	36407.3	36407.3	36407.3	36418	36407.3	36407.3	36407.3	36407.3	36407.3	36407.3	36407.3	36407.3	36407.3	36407.3	36407.3	36407.3	36407.3	36407.3
914.98	34077.7	32895.7	34121.5	32895.7	32933.1	32895.7	32917.8	32895.7	32900.4	32895.7	34279.1	65759.3		878.08	21205.6	19105.6	19106.3	19105.6	19619.9	19105.6	19105.7	19115.6	19105.6	19105.6	20125.9	19105.6	20651	19105.6		924.88	36420	36408.2	36408.2	36408.2	36419.2	36408.2	36408.2	36408.2	36408.2	36408.2	36408.2	36408.2	36408.2	36408.2	36408.2	36408.2	36408.2	36408.2	36408.2
914.88	33940.7	32892.8	34022.3	32892.8	32930.7	32892.8	32914.3	32892.8	32896.8	32892.8	34182.4	65751.4		877.98	21178	19089.2	19090	19089.2	19627.8	19089.2	19089.3	19099.6	19089.2	19089.2	20039.8	19089.2	20589.6	19089.2		924.78	36421.2	36409.1	36409.1	36409.1	36420.3	36409.1	36409.1	36409.1	36409.1	36409.1	36409.1	36409.1	36409.1	36409.1	36409.1	36409.1	36409.1	36409.1	36409.1
914.78	33826	32890.2	33930.8	32890.2	32928.8	32890.2	32911.2	32890.2	32893.7	32890.2	34093.4	65744.4		877.88	21156.1	19072.9	19073.7	19072.9	19637.5	19072.9	19073	19083.6	19072.9	19072.9	19957.4	19072.9	20533.6	19072.9		924.68	36422.4	36410	36410	36410	36421.5	36410	36410	36410	36410	36410	36410	36410	36410	36410	36410	36410	36410	36410	36410
914.68	33698.2	32887.9	33846.6	32887.9	32927.3	32887.9	32908.5	32887.9	32890.9	32887.9	34011.9	65738		877.78	21063.3	19056.7	19057.5	19056.7	19649.2	19056.7	19056.8	19067.8	19056.7	19056.7	19878.6	19056.7	20483.1	19056.7		924.58	36423.6	36410.8	36410.8	36410.8	36422.6	36410.8	36410.8	36410.8	36410.8	36410.8	36410.8	36410.8	36410.8	36410.8	36410.8	36410.8	36410.8	36410.8	36410.8
914.58	33591.9	32885.8	33769.7	32885.8	32926.2	32885.8	32906.1	32885.8	32888.5	32885.8	33937.6	65732.3		877.68	20993.8	19040.8	19041.6	19040.8	19663.2	19040.8	19040.9	19052.2	19040.8	19040.8	19803.6	19040.8	20438.4	19040.8		924.48	36424.8	36411.7	36411.7	36411.7	36423.8	36411.7	36411.7	36411.7	36411.7	36411.7	36411.7	36411.7	36411.7	36411.7	36411.7	36411.7	36411.7	36411.7	36411.7
914.48	33538.4	32883.9	33699.4	32883.9	32925.5	32883.9	32904.1	32883.9	32886.5	32883.9	33870.1	65727.2		877.58	20957.6	19025.2	19026.1	19025.2	19679.8	19025.2	19025.4	19037.1	19025.2	19025.2	19732.5	19025.2	20400	19025.2		924.38	36426	36412.6	36412.6	36412.6	36425	36412.6	36412.6	36412.6	36412.6	36412.6	36412.6	36412.6	36412.6	36412.6	36412.6	36412.6	36412.6	36412.6	36412.6
914.38	33498.5	32882.3	33635.3	32882.3	32925	32882.3	32902.3	32882.3	32884.6	32882.3	33808.9	65722.4		877.48	20822.3	19010.3	19011.2	19010.3	19699.6	19010.3	19010.4	19022.5	19010.3	19010.3	19665.4	19010.3	20368	19010.3		924.28	36427.2	36413.5	36413.5	36413.5	36426.2	36413.5	36413.5	36413.5	36413.5	36413.5	36413.5	36413.5	36413.5	36413.5	36413.5	36413.5	36413.5	36413.5	36413.5
914.28	33503	32880.8	33576.7	32880.8	32924.8	32880.8	32900.6	32880.8	32882.8	32880.8	33753.3	65717.8		877.38	20689.4	18996	18996.9	18996	19722.8	18996	18996.1	19008.6	18996	18996	19602.3	18996	20342.9	18996		924.18	36428.5	36414.4	36414.4	36414.4	36427.4	36414.4	36414.4	36414.4	36414.4	36414.4	36414.4	36414.4	36414.4	36414.4	36414.4	36414.4	36414.4	36414.4	36414.4
914.18	33582.8	32879.5	33523.2	32879.5	32924.5	32879.5	32898.9	32879.5	32881	32879.5	33702.7	65713.2		877.28	20552.9	18982.4	18983.4	18982.4	19750	18982.4	18982.6	18995.5	18982.4	18982.4	19543.1	18982.4	20324.9	18982.4		924.08	36429.7	36415.3	36415.3	36415.3	36428.6	36415.3	36415.3	36415.3	36415.3	36415.3	36415.3	36415.3	36415.3	36415.3	36415.3	36415.3	36415.3	36415.3	36415.3
914.08	33565.5	32878.3	33473.9	32878.3	32924.1	32878.3	32896.9	32878.3	32879	32878.3	33656.6	65708.2		877.18	20365.8	18969.7	18970.8	18969.7	19781.4	18969.7	18969.9	18983.3	18969.7	18969.7	19487.8	18969.7	20314.1	18969.7		923.98	36431	36416.2	36416.2	36416.2	36429.8	36416.2	36416.2	36416.2	36416.2	36416.2	36416.2	36416.2	36416.2	36416.2	36416.2	36416.2	36416.2	36416.2	36416.2
913.98	33689.6	32877.3	33428.8	32877.3	32923.8	32877.3	32895	32877.3	32877	32877.3	33614.7	65703.2		877.08	20334.9	18957.7	18958.8	18957.7	19817.2	18957.7	18957.9	18971.8	18957.7	18957.7	19436	18957.7	20310.8	18957.7		923.88	36432.2	36417.1	36417.1	36417.1	36431	36417.1	36417.1	36417.1	36417.1	36417.1	36417.1	36417.1	36417.1	36417.1	36417.1	36417.1	36417.1	36417.1	36417.1
913.88	33721.8	32876.4	33387	32876.4	32923.2	32876.4	32892.8	32876.4	32874.7	32876.4	33576.3	65697.6		876.98	20287.6	18946.2	18947.3	18946.2	19857.7	18946.2	18946.4	18960.7	18946.2	18946.2	19387.5	18946.2	20314.8	18946.2		923.78	36433.5	36417.9	36417.9	36417.9	36432.2	36417.9	36417.9	36417.9	36417.9	36417.9	36417.9	36417.9	36417.9	36417.9	36417.9	36417.9	36417.9	36417.9	36417.9
913.78	33730.3	32875.6	33348.5	32875.6	32922.5	32875.6	32890.4	32875.6	32872.2	32875.6	33541.2	65691.8		876.88	20291.6	18935	18936.2	18935	19903.1	18935	18935.2	18950.1	18935	18935	19341.9	18935	20326.3	18935		923.68	36434.7	36418.8	36418.8	36418.8	36433.4	36418.8	36418.8	36418.8	36418.8	36418.8	36418.8	36418.8	36418.8	36418.8	36418.8	36418.8	36418.8	36418.8	36418.8
913.68	33608.9	32874.9	33312.9	32874.9	32922	32874.9	32888	32874.9	32869.7	32874.9	33509.2	65686.1		876.78	20280.9	18923.8	18925	18923.8	19953.3	18923.8	18923.9	18939.4	18923.8	18923.8	19298.7	18923.8	20345.1	18923.8		923.58	36436	36419.7	36419.7	36419.7	36434.7	36419.7	36419.7	36419.7	36419.7	36419.7	36419.7	36419.7	36419.7	36419.7	36419.7	36419.7	36419.7	36419.7	36419.7
913.58	33533	32874.3	33280.5	32874.3	32921.9	32874.3	32886	32874.3	32867.6	32874.3	33480.5	65680.8		876.68	20329.8	18912.4	18913.7	18912.4	20008.6	18912.4	18912.6	18928.6	18912.4	18912.4	19257.6	18912.4	20371.4	18912.4		923.48	36437.3	36420.6	36420.6	36420.6	36435.9	36420.6	36420.6	36420.6	36420.6	36420.6	36420.6	36420.6	36420.6	36420.6	36420.6	36420.6	36420.6	36420.6	36420.6
913.48	33509.5	32873.7	33250.8	32873.7	32922.1	32873.7	32884.2	32873.7	32865.7	32873.7	33454.5	65675.9		876.58	20363.9	18900.8	18902.1	18900.8	20069.4	18900.8	18901	18917.6	18900.8	18900.8	19218.5	18900.8	20405.4	18900.8		923.38	36438.6	36421.5	36421.5	36421.5	36437.2	36421.5	36421.5	36421.5	36421.5	36421.5	36421.5	36421.5	36421.5	36421.5	36421.5	36421.5	36421.5	36421.5	36421.5
913.38	33480.5	32873.2	33223.3	32873.2	32922.5	32873.2	32882.5	32873.2	32863.9	32873.2	33431	65671.2		876.48	20374.4	18888.9	18890.3	18888.9	20136	18888.9	18889.1	18906.3	18888.9	18888.9	19181.1	18888.9	20447.1	18888.9		923.28	36439.9	36422.4	36422.4	36422.4	36438.5	36422.4	36422.4	36422.4	36422.4	36422.4	36422.4	36422.4	36422.4	36422.4	36422.4	36422.4	36422.4	36422.4	36422.4
913.28	33451.7	32872.6	33197.9	32872.6	32923	32872.6	32880.9	32872.6	32862.2	32872.6	33409.7	65666.6		876.38	20461.8	18876.6	18878.1	18876.6	20208.6	18876.6	18876.8	18894.7	18876.6	18876.6	19145.2	18876.6	20496.9	18876.6		923.18	36441.2	36423.3	36423.3	36423.3	36439.7	36423.3	36423.3	36423.3	36423.3	36423.3	36423.3	36423.3	36423.3	36423.3	36423.3	36423.3	36423.3	36423.3	36423.3
913.18	33490	32872.1	33174.4	32872.1	32923.8	32872.1	32879.4	32872.1	32860.6	32872.1	33390.5	65662.2		876.28	20449.5	18864.1	18865.6	18864.1	20287.8	18864.1	18864.3	18882.8	18864.1	18864.1	19110.9	18864.1	20554.9	18864.1		923.08	36442.5	36424.2	36424.2	36424.2	36441	36424.2	36424.2	36424.2	36424.2	36424.2	36424.2	36424.2	36424.2	36424.2	36424.2	36424.2	36424.2	36424.2	36424.2
913.08	33332.8	32871.5	33152.5	32871.5	32924.6	32871.5	32877.8	32871.5	32858.9	32871.5	33372.9	65657.9		876.18	20436.7	18851.3	18852.9	18851.3	20373.6	18851.3	18851.5	18870.8	18851.3	18851.3	19077.8	18851.3	20621.3	18851.3		922.98	36443.8	36425	36425	36425	36442.3	36425	36425	36425	36425	36425	36425	36425	36425	36425	36425	36425	36425	36425	36425
912.98	33291	32870.9	33132.5	32870.9	32925.9	32870.9	32876.7	32870.9	32857.6	32870.9	33357.4	65654.1		876.08	20502.6	18838.2	18839.8	18838.2	20466.3	18838.2	18838.4	18858.4	18838.2	18838.2	19046.1	18838.2	20696.1	18838.2		922.88	36445.2	36425.9	36425.9	36425.9	36443.6	36425.9	36425.9	36425.9	36425.9	36425.9	36425.9	36425.9	36425.9	36425.9	36425.9	36425.9	36425.9	36425.9	36425.9
912.88	33348.1	32870.3	33114	32870.3	32927.6	32870.3	32875.7	32870.3	32856.5	32870.3	33343.6	65650.4		875.98	20509.9	18824.9	18826.6	18824.9	20566.2	18824.9	18825.1	18845.9	18824.9	18824.9	19015.5	18824.9	20779.6	18824.9		922.78	36446.5	36426.8	36426.8	36426.8	36444.9	36426.8	36426.8	36426.8	36426.8	36426.8	36426.8	36426.8	36426.8	36426.8	36426.8	36426.8	36426.8	36426.8	36426.8
912.78	33463.3	32869.6	33096.5	32869.6	32929.2	32869.6	32874.5	32869.6	32855.2	32869.6	33331	65646.5		875.88	20548.8	18811.2	18813	18811.2	20673.2	18811.2	18811.5	18833	18811.2	18811.2	18985.9	18811.2	20871.6	18811.2		922.68	36447.9	36427.7	36427.7	36427.7	36446.3	36427.7	36427.7	36427.7	36427.7	36427.7	36427.7	36427.7	36427.7	36427.7	36427.7	36427.7	36427.7	36427.7	36427.7
912.68	33441	32868.7	33079.8	32868.7	32930.6	32868.7	32873	32868.7	32853.6	32868.7	33319.4	65642.2		875.78	20625.3	18797.1	18798.9	18797.1	20787	18797.1	18797.3	18819.7	18797.1	18797.1	18957	18797.1	20971.6	18797.1		922.58	36449.2	36428.6	36428.6	36428.6	36447.6	36428.6	36428.6	36428.6	36428.6	36428.6	36428.6	36428.6	36428.6	36428.6	36428.6	36428.6	36428.6	36428.6	36428.6
912.58	33476.3	32867.8	33064.1	32867.8	32932.2	32867.8	32871.6	32867.8	32852	32867.8	33309	65637.8		875.68	20710.7	18782.3	18784.2	18782.3	20907.5	18782.3	18782.5	18805.9	18782.3	18782.3	18928.7	18782.3	21079.6	18782.3		922.48	36450.6	36429.5	36429.5	36429.5	36448.9	36429.5	36429.5	36429.5	36429.5	36429.5	36429.5	36429.5	36429.5	36429.5	36429.5	36429.5	36429.5	36429.5	36429.5
912.48	33487.5	32866.8	33049.3	32866.8	32933.9	32866.8	32870.1	32866.8	32850.4	32866.8	33299.6	65633.2		875.58	20830	18766.8	18768.7	18766.8	21034.1	18766.8	18767	18791.3	18766.8	18766.8	18900.6	18766.8	21194.7	18766.8		922.38	36452	36430.4	36430.4	36430.4	36450.3	36430.4	36430.4	36430.4	36430.4	36430.4	36430.4	36430.4	36430.4	36430.4	36430.4	36430.4	36430.4	36430.4	36430.4
912.38	33510.1	32865.6	33035.2	32865.6	32935.7	32865.6	32868.6	32865.6	32848.7	32865.6	33291.3	65628.5		875.48	20988.3	18750.2	18752.3	18750.2	21166.3	18750.2	18750.5	18775.8	18750.2	18750.2	18872.6	18750.2	21316.5	18750.2		922.28	36453.4	36431.3	36431.3	36431.3	36451.7	36431.3	36431.3	36431.3	36431.3	36431.3	36431.3	36431.3	36431.3	36431.3	36431.3	36431.3	36431.3	36431.3	36431.3
912.28	33567.2	32864.3	33021.9	32864.3	32937.6	32864.3	32867	32864.3	32846.9	32864.3	33283.9	65623.5		875.38	21129.5	18732.8	18735	18732.8	21303.5	18732.8	18733.1	18759.4	18732.8	18732.8	18844.6	18732.8	21444.3	18732.8		922.18	36454.8	36432.1	36432.1	36432.1	36453	36432.1	36432.1	36432.1	36432.1	36432.1	36432.1	36432.1	36432.1	36432.1	36432.1	36432.1	36432.1	36432.1	36432.1
912.18	33732.1	32862.9	33009.1	32862.9	32939.6	32862.9	32865.3	32862.9	32845	32862.9	33277.3	65618.2		875.28	21150.7	18714.5	18716.7	18714.5	21445.1	18714.5	18714.8	18742.2	18714.5	18714.5	18816.5	18714.5	21577.4	18714.5		922.08	36456.2	36433	36433	36433	36454.4	36433	36433	36433	36433	36433	36433	36433	36433	36433	36433	36433	36433	36433	36433
912.08	33641	32861.3	32996.4	32861.3	32941.3	32861.3	32863	32861.3	32842.6	32861.3	33271	65612.4		875.18	21252.5	18695.3	18697.6	18695.3	21590.3	18695.3	18695.6	18724.2	18695.3	18695.3	18788.4	18695.3	21714.9	18695.3		921.98	36457.7	36433.9	36433.9	36433.9	36455.8	36433.9	36433.9	36433.9	36433.9	36433.9	36433.9	36433.9	36433.9	36433.9	36433.9	36433.9	36433.9	36433.9	36433.9
911.98	33550.8	32859.5	32984.7	32859.5	32943.4	32859.5	32861.1	32859.5	32840.5	32859.5	33265.9	65606.8		875.08	21320.9	18675.6	18678	18675.6	21738.4	18675.6	18675.9	18705.8	18675.6	18675.6	18760.4	18675.6	21856.1	18675.6		921.88	36459.1	36434.8	36434.8	36434.8	36457.3	36434.8	36434.8	36434.8	36434.8	36434.8	36434.8	36434.8	36434.8	36434.8	36434.8	36434.8	36434.8	36434.8	36434.8
911.88	33597.2	32857.7	32973.7	32857.7	32946.1	32857.7	32859.5	32857.7	32838.6	32857.7	33261.9	65601.4		874.98	21284	18655.3	18657.9	18655.3	21888.2	18655.3	18655.6	18686.9	18655.3	18655.3	18732.6	18655.3	21999.8	18655.3		921.78	36460.6	36435.7	36435.7	36435.7	36458.7	36435.7	36435.7	36435.7	36435.7	36435.7	36435.7	36435.7	36435.7	36435.7	36435.7	36435.7	36435.7	36435.7	36435.7
911.78	33565.8	32855.7	32963.1	32855.7	32948.9	32855.7	32857.7	32855.7	32836.6	32855.7	33258.6	65596		874.88	21377.9	18634.4	18637	18634.4	22038.4	18634.4	18634.7	18667.3	18634.4	18634.4	18704.8	18634.4	22144.6	18634.4		921.68	36462.1	36436.6	36436.6	36436.6	36460.1	36436.6	36436.6	36436.6	36436.6	36436.6	36436.6	36436.6	36436.6	36436.6	36436.6	36436.6	36436.6	36436.6	36436.6
911.68	33551.5	32853.5	32953	32853.5	32952.1	32853.5	32856	32853.5	32834.7	32853.5	33256.2	65590.7		874.78	21522.8	18612.9	18615.6	18612.9	22187.7	18612.9	18613.2	18647.3	18612.9	18612.9	18676.9	18612.9	22289.2	18612.9		921.58	36463.6	36437.5	36437.5	36437.5	36461.6	36437.5	36437.5	36437.5	36437.5	36437.5	36437.5	36437.5	36437.5	36437.5	36437.5	36437.5	36437.5	36437.5	36437.5
911.58	33553.7	32851.2	32943.4	32851.2	32955.6	32851.2	32854.4	32851.2	32832.9	32851.2	33254.5	65585.4		874.68	21585	18590.7	18593.6	18590.7	22334.6	18590.7	18591	18626.7	18590.7	18590.7	18648.9	18590.7	22432	18590.7		921.48	36465.2	36438.4	36438.4	36438.4	36463.1	36438.4	36438.4	36438.4	36438.4	36438.4	36438.4	36438.4	36438.4	36438.4	36438.4	36438.4	36438.4	36438.4	36438.4
911.48	33488.5	32848.8	32934.2	32848.8	32959.4	32848.8	32852.9	32848.8	32831.1	32848.8	33253.6	65580.2		874.58	21608.9	18567.8	18570.8	18567.8	22477.6	18567.8	18568.2	18605.5	18567.8	18567.8	18620.7	18567.8	22571.4	18567.8		921.38	36466.8	36439.2	36439.2	36439.2	36464.6	36439.2	36439.2	36439.2	36439.2	36439.2	36439.2	36439.2	36439.2	36439.2	36439.2	36439.2	36439.2	36439.2	36439.2
911.38	33502.6	32846.2	32925.6	32846.2	32963.7	32846.2	32851.5	32846.2	32829.4	32846.2	33253.7	65575.2		874.48	21710.7	18544.1	18547.2	18544.1	22614.9	18544.1	18544.5	18583.6	18544.1	18544.1	18592.1	18544.1	22705.8	18544.1		921.28	36468.4	36440.1	36440.1	36440.1	36466.1	36440.1	36440.1	36440.1	36440.1	36440.1	36440.1	36440.1	36440.1	36440.1	36440.1	36440.1	36440.1	36440.1	36440.1
911.28	33650.4	32843.4	32917.2	32843.4	32968.4	32843.4	32850.1	32843.4	32827.8	32843.4	33254.5	65569.9		874.38	21809.6	18519.7	18522.9	18519.7	22745.3	18519.7	18520	18561.1	18519.7	18519.7	18563.2	18519.7	22833.8	18519.7		921.18	36469	36441	36441	36441	36467.6	36441	36441	36441	36441	36441	36441	36441	36441	36441	36441	36441	36441	36441	36441
911.18	33868.8	32840.5	32908.7	32840.5	32972.9	32840.5	32848.3	32840.5	32825.7	32840.5	33255.6	65563.9		874.28	21936.1	18494.3	18497.7	18494.3	22866.9	18494.3	18494.7	18537.8	18494.3	18494.3	18533.8	18494.3	22953.6	18494.3		921.08	36469.7	36441.9	36441.9	36441.9	36469.2	36441.9	36441.9	36441.9	36441.9	36441.9	36441.9	36441.9	36441.9	36441.9	36441.9	36441.9	36441.9	36441.9	36441.9
911.08	33871.4	32837.5	32899.9	32837.5	32977.3	32837.5	32845.8	32837.5	32822.9	32837.5	33256.7	65556.9		874.18	22082.6	18467.8	18471.3	18467.8	22978.3	18467.8	18468.2	18513.5	18467.8	18467.8	18503.6	18467.8	23063.6	18467.8		920.98	36470.5	36442.8	36442.8	36442.8	36470.8	36442.8	36442.8	36442.8	36442.8	36442.8	36442.8	36442.8	36442.8	36442.8	36442.8	36442.8	36442.8	36442.8	36442.8
910.98	33920.5	32834.3	32891.2	32834.3	32982	32834.3	32843.4	32834.3	32820.2	32834.3	33258.6	65549.6		874.08	22273.1	18440	18443.7	18440	23078	18440	18440.4	18488	18440	18440.1	18472.4	18440	23162.3	18440		920.88	36471.4	36443.7	36443.7	36443.7	36472.4	36443.7	36443.7	36443.7	36443.7	36443.7	36443.7	36443.7	36443.7	36443.7	36443.7	36443.7	36443.7	36443.7	36443.7
910.88	33998.3	32831	32882.7	32831	32987	32831	32840.8	32831	32817.3	32831	33261.2	65542		873.98	22480.3	18410.7	18414.4	18410.7	23164.6	18410.7	18411	18461.1	18410.7	18410.7	18439.9	18410.7	23248.5	18410.7		920.78	36472.4	36444.6	36444.6	36444.6	36474.1	36444.6	36444.6	36444.6	36444.6	36444.6	36444.6	36444.6	36444.6	36444.6	36444.6	36444.6	36444.6	36444.6	36444.6
910.78	33988.8	32827.5	32874.2	32827.5	32992.4	32827.5	32838	32827.5	32814.1	32827.5	33264.3	65533.9		873.88	22770.1	18379.7	18383.6	18379.7	23237.2	18379.7	18380.1	18432.8	18379.7	18379.7	18406.1	18379.7	23321.1	18379.7		920.68	36473.6	36445.5	36445.5	36445.5	36475.9	36445.5	36445.5	36445.5	36445.5	36445.5	36445.5	36445.5	36445.5	36445.5	36445.5	36445.5	36445.5	36445.5	36445.5
910.68	34056.1	32823.9	32865.9	32823.9	32998.2	32823.9	32835.3	32823.9	32811	32823.9	33268.3	65525.8		873.78	22897.7	18347.2	18351.3	18347.2	23295.3	18347.2	18347.6	18403.2	18347.2	18347.2	18371	18347.2	23379.7	18347.2		920.58	36474.9	36446.3	36446.3	36446.3	36477.8	36446.3	36446.3	36446.3	36446.3	36446.3	36446.3	36446.3	36446.3	36446.3	36446.3	36446.3	36446.3	36446.3	36446.3
910.58	34082.6	32820.1	32857.6	32820.1	33004.5	32820.1	32832.4	32820.1	32807.8	32820.1	33272.9	65517.3		873.68	22970.3	18313.4	18317.7	18313.4	23338.7	18313.4	18313.9	18372.5	18313.4	18313.4	18334.9	18313.4	23424.1	18313.4		920.48	36476.6	36447.2	36447.2	36447.2	36479.8	36447.2	36447.2	36447.2	36447.2	36447.2	36447.2	36447.2	36447.2	36447.2	36447.2	36447.2	36447.2	36447.2	36447.2
910.48	33964	32816.2	32849.4	32816.2	33011.3	32816.2	32829.4	32816.2	32804.4	32816.2	33278.3	65508.9		873.58	22982.7	18278.7	18283.1	18278.7	23367.7	18278.7	18279.1	18341.1	18278.7	18278.7	18298.1	18278.7	23454.4	18278.7		920.38	36478.5	36448.1	36448.1	36448.1	36482.1	36448.1	36448.1	36448.1	36448.1	36448.1	36448.1	36448.1	36448.1	36448.1	36448.1	36448.1	36448.1	36448.1	36448.1
910.38	33789.8	32812.1	32841.8	32812.1	33019.1	32812.1	32826.9	32812.1	32801.4	32812.1	33285	65501.1		873.48	23013	18243.4	18248	18243.4	23382.8	18243.4	18243.9	18309.5	18243.4	18243.4	18260.9	18243.4	23471.4	18243.4		920.28	36480.8	36449	36449	36449	36484.5	36449	36449	36449	36449	36449	36449	36449	36449	36449	36449	36449	36449	36449	36449
910.28	33644.9	32807.8	32834.8	32807.8	33028.1	32807.8	32824.9	32807.8	32799	32807.8	33293.1	65494.1		873.38	22977.1	18207.9	18212.7	18207.9	23385.1	18207.9	18208.3	18277.8	18207.9	18207.9	18223.6	18207.9	23476	18207.9		920.18	36483.6	36449.9	36449.9	36449.9	36487.3	36449.9	36449.9	36449.9	36449.9	36449.9	36449.9	36449.9	36449.9	36449.9	36449.9	36449.9	36449.9	36449.9	36449.9
910.18	33538	32803.4	32828.4	32803.4	33038.4	32803.4	32823.4	32803.4	32797	32803.4	33302.8	65487.9		873.28	22911.4	18172.2	18177.2	18172.2	23375.4	18172.2	18172.7	18246.4	18172.2	18172.2	18186.3	18172.2	23469.3	18172.2		920.08	36487	36450.8	36450.8	36450.8	36490.6	36450.8	36450.8	36450.8	36450.8	36450.8	36450.8	36450.8	36450.8	36450.8	36450.8	36450.8	36450.8	36450.8	36450.8
910.08	33389.2	32798.9	32822.5	32798.9	33049.9	32798.9	32822.2	32798.9	32795.4	32798.9	33313.8	65482.4		873.18	22899.3	18136.3	18141.5	18136.3	23355	18136.3	18136.8	18215.1	18136.3	18136.3	18148.9	18136.3	23452.2	18136.3		919.98	36491.2	36451.7	36451.7	36451.7	36494.4	36451.7	36451.7	36451.7	36451.7	36451.7	36451.7	36451.7	36451.7	36451.7	36451.7	36451.7	36451.7	36451.7	36451.7
909.98	33331.4	32794.1	32817.2	32794.1	33062.7	32794.1	32821.5	32794.1	32794.2	32794.1	33326.4	65477.7		873.08	23027.4	18099.9	18105.4	18099.9	23325.2	18099.9	18100.5	18183.8	18099.9	18100	18111.3	18099.9	23426.4	18099.9		919.88	36496.2	36452.6	36452.6	36452.6	36499	36452.6	36452.6	36452.6	36452.6	36452.6	36452.6	36452.6	36452.6	36452.6	36452.6	36452.6	36452.6	36452.6	36452.6
909.88	33279.1	32789.3	32812.2	32789.3	33076.7	32789.3	32821.1	32789.3	32793.2	32789.3	33340.4	65473.3		872.98	23095.1	18063.3	18068.9	18063.3	23284.7	18063.3	18063.8	18152.5	18063.3	18063.3	18073.5	18063.3	23390.5	18063.3		919.78	36502.4	36453.4	36453.4	36453.4	36504.5	36453.4	36453.4	36453.4	36453.4	36453.4	36453.4	36453.4	36453.4	36453.4	36453.4	36453.4	36453.4	36453.4	36453.4
909.78	33368.7	32784.2	32807.5	32784.2	33091.9	32784.2	32820.9	32784.2	32792.5	32784.2	33355.9	65469.1		872.88	23068.8	18026.3	18032.2	18026.3	23221.8	18026.3	18026.9	18121.6	18026.3	18026.4	18035.5	18026.3	23332.7	18026.3		919.68	36509.8	36454.3	36454.3	36454.3	36511.2	36454.3	36454.3	36454.3	36454.3	36454.3	36454.3	36454.3	36454.3	36454.3	36454.3	36454.3	36454.3	36454.3	36454.3
909.68	33526	32779	32802.6	32779	33107.9	32779	32820.5	32779	32791.4	32779	33372.3	65464.4		872.78	22924.5	17989.3	17995.4	17989.3	23135.5	17989.3	17989.9	18091.1	17989.3	17989.4	17997.5	17989.3	23252.3	17989.3		919.58	36518.8	36455.2	36455.2	36455.2	36519.3	36455.2	36455.2	36455.2	36455.2	36455.2	36455.2	36455.2	36455.2	36455.2	36455.2	36455.2	36455.2	36455.2	36455.2
909.58	33610.2	32773.7	32797.4	32773.7	33124.7	32773.7	32819.6	32773.7	32789.9	32773.7	33389.8	65459		872.68	22796	17952.7	17959.1	17952.7	23027.2	17952.7	17953.3	18061.8	17952.7	17952.8	17960.1	17952.7	23150.6	17952.7		919.48	36529.7	36456.1	36456.1	36456.1	36529.4	36456.1	36456.1	36456.1	36456.1	36456.1	36456.1	36456.1	36456.1	36456.1	36456.1	36456.1	36456.1	36456.1	36456.1
909.48	33707.4	32768.2	32792	32768.2	33142.6	32768.2	32818.5	32768.2	32788.2	32768.2	33408.5	65453.1		872.58	22538.6	17917.1	17923.8	17917.1	22898.2	17917.1	17917.7	18034.2	17917.1	17917.2	17923.7	17917.1	23029.1	17917.1		919.38	36542.7	36457	36457	36457	36541.6	36457	36457	36457	36457	36457	36457	36457	36457	36457	36457	36457	36457	36457	36457
909.38	33641.2	32762.6	32786.3	32762.6	33161.5	32762.6	32817.2	32762.6	32786.2	32762.6	33428.5	65446.8		872.48	22302.2	17882.8	17889.7	17882.8	22750.1	17882.8	17883.4	18008.6	17882.8	17882.9	17888.6	17882.8	22889.4	17882.8		919.28	36558.4	36457.9	36457.9	36457.9	36556.5	36457.9	36457.9	36457.9	36457.9	36457.9	36457.9	36457.9	36457.9	36457.9	36457.9	36457.9	36457.9	36457.9	36457.9
909.28	33624.9	32756.9	32781	32756.9	33182.2	32756.9	32816.1	32756.9	32784.4	32756.9	33450.4	65440.4		872.38	22053.3	17849.8	17857	17849.8	22584.5	17849.8	17850.5	17985.5	17849.8	17849.9	17855	17849.8	22733.4	17849.8		919.18	36577	36458.8	36458.8	36458.8	36574.6	36458.8	36458.8	36458.8	36458.8	36458.8	36458.8	36458.8	36458.8	36458.8	36458.8	36458.8	36458.8	36458.8	36458.8
909.18	33727.6	32751.1	32775.8	32751.1	33204.6	32751.1	32815.2	32751.1	32782.7	32751.1	33474.3	65434.1		872.28	21795.9	17818.3	17825.8	17818.3	22403.2	17818.3	17819	17964.9	17818.3	17818.5	17823	17818.3	22562.8	17818.3		919.08	36599	36459.7	36459.7	36459.7	36596.3	36459.7	36459.7	36459.7	36459.7	36459.7	36459.7	36459.7	36459.7	36459.7	36459.7	36459.7	36459.7	36459.7	36459.7
909.08	33666.9	32745.3	32770.3	32745.3	33228.5	32745.3	32814	32745.3	32780.7	32745.3	33499.8	65427.6		872.18	21648.8	17787.9	17795.7	17787.9	22207.7	17787.9	17788.6	17946.7	17787.9	17788.1	17792.1	17787.9	22379.3	17787.9		918.98	36625	36460.5	36460.5	36460.5	36622.3	36460.5	36460.5	36460.5	36460.5	36460.5	36460.5	36460.5	36460.5	36460.5	36460.5	36460.5	36460.5	36460.5	36460.5
908.98	33588.1	32739.4	32765.1	32739.4	33254.4	32739.4	32813	32739.4	32779	32739.4	33527.5	65421.2		872.08	21673.7	17758.4	17766.5	17758.4	21999.7	17758.4	17759.1	17930.9	17758.4	17758.6	17762	17758.4	22184.9	17758.4		918.88	36655.3	36461.4	36461.4	36461.4	36652.9	36461.4	36461.4	36461.4	36461.4	36461.4	36461.4	36461.4	36461.4	36461.4	36461.4	36461.4	36461.4	36461.4	36461.4
908.88	33580.3	32733.5	32760.2	32733.5	33282.6	32733.5	32812.4	32733.5	32777.5	32733.5	33557.8	65415		871.98	21589.7	17729.5	17737.9	17729.5	21781.2	17729.5	17730.2	17917.4	17729.5	17729.7	17732.7	17729.5	21981.8	17729.5		918.78	36690.4	36462.3	36462.3	36462.3	36688.8	36462.3	36462.3	36462.3	36462.3	36462.3	36462.3	36462.3	36462.3	36462.3	36462.3	36462.3	36462.3	36462.3	36462.3
908.78	33722	32727.7	32755.4	32727.7	33313	32727.7	32811.9	32727.7	32776	32727.7	33590.4	65408.7		871.88	21477.2	17701	17709.8	17701	21554.1	17701	17701.7	17906.4	17701	17701.3	17703.9	17701	21772.3	17701		918.68	36730.9	36463.2	36463.2	36463.2	36730.3	36463.2	36463.2	36463.2	36463.2	36463.2	36463.2	36463.2	36463.2	36463.2	36463.2	36463.2	36463.2	36463.2	36463.2
908.68	33779.7	32721.9	32750.3	32721.9	33345.2	32721.9	32811	32721.9	32774.2	32721.9	33625	65402.1		871.78	21357.1	17673	17682.2	17673	21320.7	17673	17673.8	17898.4	17673	17673.3	17675.6	17673	21558.9	17673		918.58	36777.2	36464.1	36464.1	36464.1	36777.8	36464.1	36464.1	36464.1	36464.1	36464.1	36464.1	36464.1	36464.1	36464.1	36464.1	36464.1	36464.1	36464.1	36464.1
908.58	33619.2	32716.1	32745	32716.1	33379.7	32716.1	32810	32716.1	32772.2	32716.1	33662.1	65395.2		871.68	21192.7	17646	17655.5	17646	21083.6	17646	17646.8	17894	17646	17646.3	17648.2	17646	21344.7	17646		918.48	36829.5	36465	36465	36465	36831.5	36465	36465	36465	36465	36465	36465	36465	36465	36465	36465	36465	36465	36465	36465
908.48	33653.2	32710.4	32740.2	32710.4	33417.1	32710.4	32809.6	32710.4	32770.7	32710.4	33702.4	65388.7		871.58	20929.2	17620.1	17630	17620.1	20845.1	17620.1	17620.9	17894.2	17620.1	17620.4	17622.1	17620.1	21132.5	17620.1		918.38	36888.1	36465.9	36465.9	36465.9	36891.4	36465.9	36465.9	36465.9	36465.9	36465.9	36465.9	36465.9	36465.9	36465.9	36465.9	36465.9	36465.9	36465.9	36465.9
908.38	33654.6	32704.8	32735.4	32704.8	33457.1	32704.8	32809.3	32704.8	32769.2	32704.8	33745.5	65382.1		871.48	20686.1	17595.3	17605.7	17595.3	20607.2	17595.3	17596.1	17899.7	17595.3	17595.7	17597.1	17595.3	20925	17595.3		918.28	36953.1	36466.8	36466.8	36466.8	36957.5	36466.8	36466.8	36466.8	36466.8	36466.8	36466.8	36466.8	36466.8	36466.8	36466.8	36466.8	36466.8	36466.8	36466.8
908.28	33710.5	32699.4	32730.6	32699.4	33499.8	32699.4	32808.9	32699.4	32767.7	32699.4	33791.4	65375.5		871.38	20575.9	17571.8	17582.6	17571.8	20372	17571.8	17572.7	17911.2	17571.8	17572.3	17573.4	17571.8	20725.2	17571.8		918.18	37024.2	36467.6	36467.6	36467.6	37029.3	36467.6	36467.6	36467.6	36467.6	36467.6	36467.6	36467.6	36467.6	36467.6	36467.6	36467.6	36467.7	36467.6	36467.6
908.18	33768.2	32694	32725.8	32694	33545	32694	32808.6	32694	32766	32694	33840.1	65368.5		871.28	20367.2	17549.5	17560.8	17549.5	20141.1	17549.5	17550.4	17929.9	17549.5	17550.1	17550.9	17549.5	20535.6	17549.5		918.08	37101.2	36468.5	36468.5	36468.5	37106.2	36468.5	36468.5	36468.5	36468.5	36468.5	36468.5	36468.5	36468.5	36468.5	36468.5	36468.5	36468.5	36468.5	36468.5
908.08	33817.9	32688.9	32720.7	32688.9	33592.7	32688.9	32808.1	32688.9	32764.3	32688.9	33891.6	65361.2		871.18	20275	17528.2	17539.9	17528.2	19915.9	17528.2	17529.1	17956.7	17528.2	17528.9	17529.4	17528.2	20358.9	17528.2		917.98	37183.2	36469.4	36469.4	36469.4	37187.3	36469.4	36469.4	36469.4	36469.4	36469.4	36469.4	36469.4	36469.4	36469.4	36469.4	36469.4	36469.4	36469.4	36469.4
907.98	33995.4	32683.9	32715.6	32683.9	33642.9	32683.9	32807.7	32683.9	32762.4	32683.9	33945.7	65353.3		871.08	20207	17507.5	17519.7	17507.5	19697.4	17507.5	17508.5	17993	17507.5	17508.3	17508.6	17507.5	20197.9	17507.5		917.88	37269.1	36470.3	36470.3	36470.3	37271.4	36470.3	36470.3	36470.3	36470.3	36470.3	36470.3	36470.3	36470.3	36470.3	36470.3	36470.3	36470.3	36470.3	36470.3
907.88	34268.4	32679.2	32709.9	32679.2	33695	32679.2	32806.8	32679.2	32760	32679.2	34002	65344.4		870.98	20092	17487.6	17500.3	17487.6	19487	17487.6	17488.6	18040.8	17487.6	17488.5	17488.6	17487.6	20055.7	17487.6		917.78	37357.6	36471.2	36471.2	36471.2	37357.3	36471.2	36471.2	36471.2	36471.2	36471.2	36471.2	36471.2	36471.2	36471.2	36471.2	36471.2	36471.2	36471.2	36471.2
907.78	34473	32674.7	32703.5	32674.7	33748.4	32674.7	32805.2	32674.7	32756.8	32674.7	34059.9	65334		870.88	20006.8	17468.2	17481.4	17468.2	19285.4	17468.2	17469.2	18102.3	17468.2	17469.2	17469	17468.2	19935.6	17468.2		917.68	37446.6	36472.1	36472.1	36472.1	37443.1	36472.1	36472.1	36472.1	36472.1	36472.1	36472.1	36472.1	36472.1	36472.1	36472.1	36472.1	36472.1	36472.1	36472.1
907.68	34625.8	32670.4	32696.4	32670.4	33802.9	32670.4	32803.1	32670.4	32753.1	32670.4	34119.1	65322.6		870.78	19930	17449.3	17463.1	17449.3	19093.5	17449.3	17450.3	18180.5	17449.3	17450.5	17450	17449.3	19841.5	17449.3		917.58	37534.1	36473	36473	36473	37527.3	36473	36473	36473	36473	36473	36473	36473	36473	36473	36473	36473	36473	36473	36473
907.58	34574.3	32666.4	32688.9	32666.4	33858.2	32666.4	32800.7	32666.4	32748.9	32666.4	34179.4	65310.2		870.68	19830.1	17431.1	17445.5	17431.1	18912.1	17431.1	17432.2	18279.2	17431.1	17432.5	17431.8	17431.1	19777.6	17431.1		917.48	37617.4	36473.8	36473.8	36473.8	37607.8	36473.8	36473.8	36473.8	36473.8	36473.8	36473.8	36473.8	36473.8	36473.8	36473.8	36473.8	36473.9	36473.8	36473.8
907.48	34594.7	32662.7	32681.5	32662.7	33914.2	32662.7	32798.5	32662.7	32744.9	32662.7	34240.5	65297.8		870.58	19628.3	17413.9	17428.8	17413.9	18741.8	17413.9	17415	18402.4	17413.9	17415.4	17414.4	17413.9	19748.4	17413.9		917.38	37693.8	36474.7	36474.7	36474.7	37682.7	36474.7	36474.7	36474.7	36474.7	36474.7	36474.7	36474.7	36474.7	36474.7	36474.7	36474.7	36474.8	36474.7	36474.7
907.38	34662.8	32659.3	32674.2	32659.3	33969.6	32659.3	32796.5	32659.3	32741	32659.3	34301.5	65285.2		870.48	19395.5	17397.5	17413	17397.5	18582.7	17397.5	17398.6	18553.5	17397.5	17399.2	17398	17397.5	19757.7	17397.5		917.28	37760.8	36475.6	36475.6	36475.6	37750.1	36475.6	36475.6	36475.6	36475.6	36475.6	36475.6	36475.6	36475.6	36475.6	36475.6	36475.6	36475.7	36475.6	36475.6
907.28	34501.8	32656.3	32666.6	32656.3	34023.4	32656.3	32794.5	32656.3	32736.8	32656.3	34361	65272.6		870.38	19346.1	17382	17398.2	17382	18435.2	17382	17383.2	18734.9	17382	17384	17382.5	17382	19807.8	17382		917.18	37816	36476.5	36476.5	36476.5	37808.2	36476.5	36476.5	36476.5	36476.5	36476.5	36476.5	36476.5	36476.5	36476.5	36476.5	36476.5	36476.6	36476.5	36476.5
907.18	34295.5	32653.6	32659.5	32653.6	34074.9	32653.6	32793.1	32653.6	32733.2	32653.6	34418.7	65260.6		870.28	19186.7	17367.6	17384.4	17367.6	18299.1	17367.6	17368.8	18944.7	17367.6	17369.8	17368	17367.6	19896.9	17367.6		917.08	37857.7	36477.4	36477.4	36477.4	37855.4	36477.4	36477.4	36477.4	36477.4	36477.4	36477.4	36477.4	36477.4	36477.4	36477.4	36477.4	36477.5	36477.4	36477.4
907.08	34323.2	32651.3	32653.1	32651.3	34123	32651.3	32792.5	32651.3	32730.3	32651.3	34473.2	65249.3		870.18	19113.6	17353.9	17371.4	17353.9	18174.2	17353.9	17355.1	19173.4	17353.9	17356.4	17354.2	17353.9	20015.3	17353.9		916.98	37885.3	36478.3	36478.3	36478.3	37890.4	36478.3	36478.3	36478.3	36478.3	36478.3	36478.3	36478.3	36478.3	36478.3	36478.3	36478.3	36478.4	36478.3	36478.3
906.98	34355.7	32649.3	32646.6	32649.3	34165.5	32649.3	32792.1	32649.3	32727.4	32649.3	34522.4	65238.2		870.08	19028.6	17340.7	17359	17340.7	18059.7	17340.7	17342	19399.5	17340.7	17343.6	17341	17340.7	20141.2	17340.7		916.88	37899.6	36479.2	36479.2	36479.2	37912.3	36479.2	36479.2	36479.2	36479.2	36479.2	36479.2	36479.2	36479.2	36479.2	36479.2	36479.2	36479.3	36479.2	36479.2
906.88	34245.8	32647.5	32640.1	32647.5	34200.9	32647.5	32791.7	32647.5	32724.5	32647.5	34565	65227.2		869.98	18996.3	17327.9	17347	17327.9	17955.4	17327.9	17329.3	19588.5	17327.9	17331.2	17328.2	17327.9	20239.7	17327.9		916.78	37903.3	36480.1	36480.1	36480.1	37920.4	36480.1	36480.1	36480.1	36480.1	36480.1	36480.1	36480.1	36480.1	36480.1	36480.1	36480.1	36480.2	36480.1	36480.1
906.78	34064	32646	32633.8	32646	34228.3	32646	32792	32646	32721.9	32646	34599.9	65216.7		869.88	18993.4	17315.5	17335.3	17315.5	17860.5	17315.5	17316.8	19699.1	17315.5	17319.1	17315.7	17315.5	20269.2	17315.5		916.68	37901.1	36480.9	36480.9	36480.9	37914.1	36480.9	36480.9	36480.9	36480.9	36480.9	36480.9	36480.9	36480.9	36480.9	36480.9	36480.9	36481.1	36480.9	36480.9
906.68	34004.1	32644.6	32628.2	32644.6	34246.9	32644.6	32793	32644.6	32720	32644.6	34626.3	65207.1		869.78	18938.3	17303.3	17323.9	17303.3	17774.6	17303.3	17304.7	19700	17303.3	17307.5	17303.5	17303.3	20197.7	17303.3		916.58	37886.8	36481.8	36481.8	36481.8	37893.4	36481.8	36481.8	36481.8	36481.8	36481.8	36481.8	36481.8	36481.8	36481.8	36481.8	36481.8	36482	36481.8	36481.8
906.58	33854.5	32643.3	32622.7	32643.3	34255.3	32643.3	32794.5	32643.3	32718.4	32643.3	34643	65198		869.68	18828.4	17291.6	17313	17291.6	17697.3	17291.6	17293	19588.1	17291.6	17296.3	17291.7	17291.6	20021.6	17291.6		916.48	37857.2	36482.7	36482.7	36482.7	37858.9	36482.7	36482.7	36482.7	36482.7	36482.7	36482.7	36482.7	36482.7	36482.7	36482.7	36482.7	36482.9	36482.7	36482.7
906.48	33691.5	32642.2	32617.8	32642.2	34253.4	32642.2	32796.8	32642.2	32717.3	32642.2	34649.8	65189.6		869.58	18714.7	17280.3	17302.7	17280.3	17628	17280.3	17281.8	19389.3	17280.3	17285.6	17280.4	17280.3	19766.3	17280.3		916.38	37813.2	36483.6	36483.6	36483.6	37811.6	36483.6	36483.6	36483.6	36483.6	36483.6	36483.6	36483.6	36483.6	36483.6	36483.6	36483.6	36483.8	36483.6	36483.6
906.38	33712.8	32641.1	32613.3	32641.1	34241.1	32641.1	32799.8	32641.1	32716.8	32641.1	34646.6	65182		869.48	18617.2	17269.6	17292.9	17269.6	17566.2	17269.6	17271.1	19144.3	17269.6	17275.6	17269.7	17269.6	19471.9	17269.6		916.28	37756.6	36484.5	36484.5	36484.5	37753	36484.5	36484.5	36484.5	36484.5	36484.5	36484.5	36484.5	36484.5	36484.5	36484.5	36484.5	36484.7	36484.5	36484.5
906.28	33593.4	32640	32608.8	32640	34218.1	32640	32803.1	32640	32716.3	32640	34633.2	65174.6		869.38	18540.5	17259.5	17283.8	17259.5	17511.4	17259.5	17261.1	18890.2	17259.5	17266.3	17259.6	17259.5	19174.8	17259.5		916.18	37689.2	36485.4	36485.4	36485.4	37684.7	36485.4	36485.4	36485.4	36485.4	36485.4	36485.4	36485.4	36485.4	36485.4	36485.4	36485.4	36485.6	36485.4	36485.4
906.18	33690.8	32638.8	32604.6	32638.8	34185.7	32638.8	32807.1	32638.8	32716.3	32638.8	34610.8	65167.4		869.28	18482	17250.1	17275.3	17250.1	17463	17250.1	17251.7	18651.2	17250.1	17257.7	17250.2	17250.1	18898.7	17250.1		916.08	37613.3	36486.3	36486.3	36486.3	37608.6	36486.3	36486.3	36486.3	36486.3	36486.3	36486.3	36486.3	36486.3	36486.3	36486.3	36486.3	36486.5	36486.3	36486.3
906.08	33913.7	32637.6	32600.2	32637.6	34144.2	32637.6	32811.2	32637.6	32716.1	32637.6	34579.9	65159.6		869.18	18350.2	17241.3	17267.6	17241.3	17420.5	17241.3	17242.9	18439.1	17241.3	17249.8	17241.3	17241.3	18654.9	17241.3		915.98	37531.2	36487.2	36487.2	36487.2	37526.7	36487.2	36487.2	36487.2	36487.2	36487.2	36487.2	36487.2	36487.2	36487.2	36487.2	36487.2	36487.4	36487.2	36487.2
905.98	34148.5	32636.2	32595.1	32636.2	34094.4	32636.2	32815	32636.2	32715.4	32636.2	34541.3	65150.8		869.08	18234	17233.1	17260.5	17233.1	17383.3	17233.1	17234.9	18256.9	17233.1	17242.7	17233.2	17233.1	18445.8	17233.1		915.88	37445.2	36488	36488	36488	37441.2	36488	36488.1	36488	36488	36488	36488	36488	36488	36488	36488	36488	36488.3	36488	36488
905.88	34256.1	32634.6	32589.2	32634.6	34037.9	32634.6	32818.5	32634.6	32714	32634.6	34496.5	65140.8		868.98	18122.2	17225.7	17254.2	17225.7	17350.9	17225.7	17227.5	18103.3	17225.7	17236.5	17225.8	17225.7	18269.6	17225.7		915.78	37357.5	36488.9	36488.9	36488.9	37354	36488.9	36488.9	36488.9	36488.9	36488.9	36488.9	36488.9	36488.9	36488.9	36488.9	36488.9	36489.3	36488.9	36488.9
905.78	34357.8	32632.9	32583.1	32632.9	33976.3	32632.9	32822.1	32632.9	32712.4	32632.9	34447.3	65129.9		868.88	18003.4	17219.3	17249	17219.3	17323.2	17219.3	17221.1	17975	17219.3	17231.4	17219.3	17219.3	18122.6	17219.3		915.68	37270.1	36489.8	36489.8	36489.8	37266.9	36489.8	36489.8	36489.8	36489.8	36489.8	36489.8	36489.8	36489.8	36489.8	36489.8	36489.8	36490.2	36489.8	36489.8
905.68	34442.3	32630.8	32576.6	32630.8	33911.1	32630.8	32825.9	32630.8	32710.7	32630.8	34395.2	65118.4		868.78	17807.3	17213.8	17244.7	17213.8	17299.7	17213.8	17215.7	17868.3	17213.8	17227.4	17213.9	17213.8	18000.6	17213.8		915.58	37184.7	36490.7	36490.7	36490.7	37181.6	36490.7	36490.7	36490.7	36490.7	36490.7	36490.7	36490.7	36490.7	36490.7	36490.7	36490.7	36491.1	36490.7	36490.7
905.58	34367.3	32628.5	32569.9	32628.5	33843.7	32628.5	32829.9	32628.5	32708.8	32628.5	34341.5	65106.5		868.68	17623.4	17209.4	17241.6	17209.4	17280.1	17209.4	17211.4	17779.6	17209.4	17224.6	17209.5	17209.4	17899.6	17209.4		915.48	37102.7	36491.6	36491.6	36491.6	37099.7	36491.6	36491.6	36491.6	36491.6	36491.6	36491.6	36491.6	36491.6	36491.6	36491.6	36491.6	36492	36491.6	36491.6
905.48	34292.7	32625.8	32563.4	32625.8	33775.8	32625.8	32834.7	32625.8	32707.3	32625.8	34288	65094.8		868.58	17511.2	17206	17239.5	17206	17263.9	17206	17208	17705.7	17206	17222.9	17206	17206	17816.1	17206		915.38	37025.4	36492.5	36492.5	36492.5	37022.2	36492.5	36492.5	36492.5	36492.5	36492.5	36492.5	36492.5	36492.5	36492.5	36492.5	36492.5	36493	36492.5	36492.5
905.38	34310.8	32622.7	32557.1	32622.7	33708.2	32622.7	32840.3	32622.7	32706.2	32622.7	34235.6	65083.4		868.48	17435.2	17203.5	17238.4	17203.5	17250.7	17203.5	17205.5	17644	17203.5	17222.4	17203.5	17203.5	17747.1	17203.5		915.28	36953.4	36493.4	36493.4	36493.4	36950.2	36493.4	36493.4	36493.4	36493.4	36493.4	36493.4	36493.4	36493.4	36493.4	36493.4	36493.4	36493.9	36493.4	36493.4
905.28	34158.5	32619.2	32550.8	32619.2	33641.4	32619.2	32846.6	32619.2	32705.1	32619.2	34185	65072.1		868.38	17348.6	17201.7	17238	17201.7	17240	17201.7	17203.8	17592.2	17201.7	17222.8	17201.7	17201.7	17690.2	17201.7		915.18	36887.3	36494.3	36494.3	36494.3	36884.1	36494.3	36494.3	36494.3	36494.3	36494.3	36494.3	36494.3	36494.3	36494.3	36494.3	36494.3	36494.9	36494.3	36494.3
905.18	34160.1	32615.2	32545	32615.2	33576.7	32615.2	32853.9	32615.2	32704.7	32615.2	34137.2	65061.4		868.28	17327.1	17200.2	17238.1	17200.2	17231.2	17200.2	17202.4	17548.3	17200.2	17223.8	17200.2	17200.2	17642.9	17200.2		915.08	36827.4	36495.1	36495.1	36495.1	36824.5	36495.1	36495.2	36495.1	36495.1	36495.1	36495.1	36495.1	36495.1	36495.1	36495.1	36495.1	36495.8	36495.1	36495.1
905.08	34191.1	32610.7	32539.1	32610.7	33514	32610.7	32862	32610.7	32704.5	32610.7	34092.5	65050.6		868.18	17366.6	17198.8	17238.2	17198.8	17223.7	17198.8	17201	17510.6	17198.8	17225.1	17198.8	17198.8	17603.4	17198.8		914.98	36773.8	36496	36496	36496	36771.5	36496	36496.1	36496	36496	36496	36496	36496	36496	36496	36496	36496	36496.8	36496	36496
904.98	34267.9	32605.6	32533.2	32605.6	33453.5	32605.6	32870.8	32605.6	32704.4	32605.6	34051	65039.7		868.08	17496.2	17197.2	17238.2	17197.2	17217.1	17197.2	17199.5	17477.8	17197.2	17226.5	17197.2	17197.2	17570.4	17197.2		914.88	36726.4	36496.9	36496.9	36496.9	36724.9	36496.9	36497.1	36496.9	36496.9	36496.9	36496.9	36496.9	36496.9	36496.9	36496.9	36496.9	36497.8	36496.9	36496.9
904.88	34248.7	32599.9	32527	32599.9	33395.3	32599.9	32880.2	32599.9	32704.2	32599.9	34012.9	65028.5		867.98	17522.3	17195.4	17238.1	17195.4	17211.3	17195.4	17197.8	17449	17195.4	17228	17195.4	17195.4	17542.6	17195.4		914.78	36684.9	36497.8	36497.8	36497.8	36684.6	36497.8	36498	36497.8	36497.8	36497.8	36497.8	36497.8	36497.8	36497.8	36497.8	36497.8	36498.8	36497.8	36497.8
904.78	34284.3	32593.6	32520.8	32593.6	33339.9	32593.6	32890.5	32593.6	32704.3	32593.6	33978.7	65017.2		867.88	17512.7	17193.4	17237.9	17193.4	17206	17193.4	17195.9	17423.6	17193.4	17229.6	17193.4	17193.4	17519.4	17193.4		914.68	36649.1	36498.7	36498.7	36498.7	36650.2	36498.7	36498.9	36498.7	36498.7	36498.7	36498.7	36498.7	36498.7	36498.7	36498.7	36498.7	36499.8	36498.7	36498.7
904.68	34308.4	32586.6	32514.6	32586.6	33287.1	32586.6	32901.8	32586.6	32704.5	32586.6	33948.3	65005.7		867.78	17422.8	17191.4	17237.8	17191.4	17201.4	17191.4	17194	17401.1	17191.4	17231.7	17191.5	17191.4	17500.2	17191.4		914.58	36618.5	36499.6	36499.6	36499.6	36621.2	36499.6	36499.9	36499.6	36499.6	36499.6	36499.6	36499.6	36499.6	36499.6	36499.6	36499.6	36500.8	36499.6	36499.6
904.58	34280.6	32578.8	32508.2	32578.8	33236.9	32578.8	32914	32578.8	32704.8	32578.8	33921.9	64994.1		867.68	17355.3	17189.8	17238	17189.8	17197.6	17189.8	17192.4	17381.5	17189.8	17234.5	17189.8	17189.8	17484.8	17189.8		914.48	36592.7	36500.5	36500.5	36500.5	36597.1	36500.5	36500.9	36500.5	36500.5	36500.5	36500.5	36500.5	36500.5	36500.5	36500.5	36500.5	36501.8	36500.5	36500.5
904.48	34355.5	32570.2	32502	32570.2	33189.4	32570.2	32927.5	32570.2	32705.5	32570.2	33899.7	64982.3		867.58	17253.2	17188.6	17238.8	17188.6	17194.8	17188.6	17191.3	17364.4	17188.6	17238.1	17188.6	17188.6	17473	17188.6		914.38	36571.3	36501.4	36501.4	36501.4	36577.3	36501.4	36501.9	36501.4	36501.4	36501.4	36501.4	36501.4	36501.4	36501.4	36501.4	36501.4	36502.8	36501.4	36501.4
904.38	34568.3	32560.8	32495.5	32560.8	33144.3	32560.8	32941.9	32560.8	32706.2	32560.8	33881.4	64970.1		867.48	17215.7	17188	17240.3	17188	17192.8	17188	17190.8	17349.7	17188	17242.9	17188	17188	17464.4	17188		914.28	36553.8	36502.2	36502.2	36502.2	36561.4	36502.2	36502.9	36502.2	36502.2	36502.2	36502.2	36502.2	36502.2	36502.2	36502.2	36502.2	36503.9	36502.2	36502.2
904.28	34630.1	32550.5	32488.4	32550.5	33100.9	32550.5	32957.1	32550.5	32706.6	32550.5	33866.5	64956.8		867.38	17117.6	17187.8	17242.3	17187.8	17191.5	17187.8	17190.6	17337	17187.8	17248.6	17187.8	17187.8	17458.8	17187.8		914.18	36539.8	36503.1	36503.1	36503.1	36548.7	36503.1	36504	36503.1	36503.1	36503.1	36503.1	36503.1	36503.1	36503.1	36503.1	36503.1	36505	36503.1	36503.1
904.18	34751.7	32539.4	32481	32539.4	33059.7	32539.4	32973.5	32539.4	32707	32539.4	33855.5	64943		867.28	17125.3	17186.3	17243	17186.3	17189.2	17186.3	17189.2	17324.4	17186.3	17253.5	17186.3	17186.3	17454	17186.3		914.08	36528.8	36504	36504	36504	36538.8	36504	36505.1	36504	36504	36504	36504	36504	36504	36504	36504	36504	36506.1	36504	36504
904.08	34879.9	32527.4	32473.3	32527.4	33020.3	32527.4	32991.1	32527.4	32707.4	32527.4	33848.2	64928.5		867.18	17227.3	17184.7	17243.8	17184.7	17186.9	17184.7	17187.7	17312.7	17184.7	17259	17184.7	17184.7	17451.2	17184.7		913.98	36520.5	36504.9	36504.9	36504.9	36531.1	36504.9	36506.2	36504.9	36504.9	36504.9	36504.9	36504.9	36504.9	36504.9	36504.9	36504.9	36507.2	36504.9	36504.9
903.98	34836.2	32514.7	32465.2	32514.7	32982.6	32514.7	33009.9	32514.7	32707.7	32514.7	33844.7	64913.4		867.08	17325.8	17182.9	17244.4	17182.9	17184.6	17182.9	17186	17301.9	17182.9	17265	17182.9	17182.9	17450.1	17182.9		913.88	36514.5	36505.8	36505.8	36505.8	36525.4	36505.8	36507.5	36505.8	36505.8	36505.8	36505.8	36505.8	36505.8	36505.8	36505.8	36505.8	36508.3	36505.8	36505.8
903.88	34765.2	32501.4	32457.2	32501.4	32946.9	32501.4	33030.7	32501.4	32708.5	32501.4	33845.4	64898.3		866.98	17329.1	17180.8	17244.8	17180.8	17182	17180.8	17183.9	17291.5	17180.8	17271.3	17180.8	17180.8	17450.5	17180.8		913.78	36510.4	36506.7	36506.7	36506.7	36521.2	36506.7	36508.8	36506.7	36506.7	36506.7	36506.7	36506.7	36506.7	36506.7	36506.7	36506.7	36509.5	36506.7	36506.7
903.78	34723	32487.6	32449.4	32487.6	32913.3	32487.6	33053.6	32487.6	32709.9	32487.6	33850.5	64883.6		866.88	17399.9	17178.1	17244.8	17178.1	17179.1	17178.1	17181.4	17281.5	17178.1	17278	17178.1	17178.1	17452.3	17178.1		913.68	36508.1	36507.6	36507.6	36507.6	36518.2	36507.6	36510.2	36507.6	36507.6	36507.6	36507.6	36507.6	36507.6	36507.6	36507.6	36507.6	36510.6	36507.6	36507.6
903.68	34533.3	32473.4	32441.7	32473.4	32881.5	32473.4	33078.8	32473.4	32711.8	32473.4	33860	64869.2		866.78	17443.9	17175.2	17244.6	17175.2	17175.9	17175.2	17178.5	17271.9	17175.2	17285.2	17175.2	17175.2	17455.4	17175.2		913.58	36507.2	36508.5	36508.5	36508.5	36516.2	36508.5	36511.7	36508.5	36508.5	36508.5	36508.5	36508.5	36508.5	36508.5	36508.5	36508.5	36511.9	36508.5	36508.5
903.58	34336.2	32459	32434.6	32459	32851.8	32459	33106.7	32459	32714.7	32459	33874.3	64855.9		866.68	17480.2	17171.9	17244.2	17171.9	17172.5	17171.9	17175.4	17262.5	17171.9	17293.1	17171.9	17171.9	17459.9	17171.9		913.48	36507.6	36508.3	36508.3	36508.3	36513.8	36508.3	36512.3	36508.3	36508.3	36508.3	36508.3	36508.3	36508.3	36508.3	36508.3	36508.3	36512	36508.3	36508.3
903.48	34204.4	32444.4	32428	32444.4	32824.2	32444.4	33137.7	32444.4	32718.6	32444.4	33893.6	64843.4		866.58	17480.7	17168.5	17243.8	17168.5	17168.9	17168.5	17172.1	17253.5	17168.5	17301.8	17168.5	17168.5	17466	17168.5		913.38	36509	36508.1	36508.1	36508.1	36512	36508.1	36513.1	36508.1	36508.1	36508.1	36508.1	36508.1	36508.1	36508.1	36508.1	36508.1	36512.2	36508.1	36508.1
903.38	34172.9	32429.8	32421.9	32429.8	32798.4	32429.8	33171.7	32429.8	32723.5	32429.8	33917.7	64831.7		866.48	17461.1	17165.1	17243.5	17165.1	17165.4	17165.1	17168.8	17245	17165.1	17311.7	17165.1	17165.1	17473.9	17165.1		913.28	36511.4	36507.9	36507.9	36507.9	36510.6	36507.9	36514	36507.9	36507.9	36507.9	36507.9	36507.9	36507.9	36507.9	36507.9	36507.9	36512.4	36507.9	36507.9
903.28	34057.6	32415.2	32415.9	32415.2	32773.9	32415.2	33208.5	32415.2	32728.9	32415.2	33946.4	64820.4		866.38	17322	17161.9	17243.5	17161.9	17162.1	17161.9	17165.7	17237.1	17161.9	17322.9	17161.9	17161.9	17483.7	17161.9		913.18	36514.5	36507.6	36507.6	36507.6	36509.5	36507.6	36515.2	36507.6	36507.6	36507.6	36507.6	36507.6	36507.6	36507.6	36507.6	36507.6	36512.7	36507.6	36507.6
903.18	34090.9	32400.8	32410.2	32400.8	32750.9	32400.8	33248.5	32400.8	32735.2	32400.8	33980.2	64809.4		866.28	17279.2	17158.9	17243.8	17158.9	17159	17158.9	17162.7	17229.7	17158.9	17335.6	17158.9	17158.9	17495.5	17158.9		913.08	36518.4	36507.4	36507.4	36507.4	36508.7	36507.4	36516.6	36507.4	36507.4	36507.4	36507.4	36507.4	36507.4	36507.4	36507.4	36507.4	36513	36507.4	36507.4
903.08	34270.6	32386.7	32404.4	32386.7	32728.9	32386.7	33291.5	32386.7	32742.1	32386.7	34018.6	64798.1		866.18	17314.7	17155.8	17244.3	17155.8	17156	17155.8	17159.8	17222.8	17155.8	17349.8	17155.8	17155.8	17509.3	17155.8		912.98	36522.9	36507.2	36507.2	36507.2	36508.1	36507.2	36518.4	36507.2	36507.2	36507.2	36507.2	36507.2	36507.2	36507.2	36507.2	36507.2	36513.3	36507.2	36507.2
902.98	34399.6	32372.8	32398	32372.8	32707.3	32372.8	33337.1	32372.8	32748.9	32372.8	34061.3	64786.1		866.08	17416.2	17152.7	17244.9	17152.7	17152.8	17152.7	17156.8	17216	17152.7	17365.4	17152.7	17152.7	17525	17152.7		912.88	36527.9	36506.9	36506.9	36506.9	36507.5	36506.9	36520.4	36506.9	36506.9	36506.9	36506.9	36506.9	36506.9	36506.9	36506.9	36506.9	36513.7	36506.9	36506.9
902.88	34490.7	32359.3	32391.3	32359.3	32686.3	32359.3	33385.7	32359.3	32756.1	32359.3	34108.6	64773.4		865.98	17491.7	17149.3	17245.3	17149.3	17149.4	17149.3	17153.6	17209.2	17149.3	17382.4	17149.3	17149.3	17542.4	17149.3		912.78	36533.5	36506.6	36506.6	36506.6	36507	36506.6	36522.9	36506.6	36506.6	36506.6	36506.6	36506.6	36506.6	36506.6	36506.6	36506.6	36514.1	36506.6	36506.6
902.78	34566	32345.9	32384.2	32345.9	32665.8	32345.9	33437.5	32345.9	32763.7	32345.9	34160.7	64760		865.88	17515.9	17145.7	17245.5	17145.7	17145.7	17145.7	17150	17202.3	17145.7	17400.8	17145.7	17145.7	17561.8	17145.7		912.68	36539.5	36506.3	36506.3	36506.3	36506.6	36506.3	36525.7	36506.3	36506.3	36506.3	36506.3	36506.3	36506.3	36506.3	36506.3	36506.3	36514.5	36506.3	36506.3
902.68	34565.2	32332.9	32376.9	32332.9	32645.9	32332.9	33492.4	32332.9	32771.8	32332.9	34217.5	64746.2		865.78	17473.3	17141.8	17245.8	17141.8	17141.8	17141.8	17146.3	17195.6	17141.8	17421	17141.8	17141.8	17583.3	17141.8		912.58	36546.1	36506	36506	36506	36506.1	36506	36529.1	36506	36506	36506	36506	36506	36506	36506	36506	36506	36515	36506	36506
902.58	34500.7	32320.1	32369.6	32320.1	32626.8	32320.1	33550.8	32320.1	32780.7	32320.1	34279.4	64732.4		865.68	17409.7	17138	17246.3	17138	17138	17138	17142.6	17189	17138	17443.3	17138	17138	17607.3	17138		912.48	36553.1	36505.6	36505.6	36505.6	36505.7	36505.6	36533.1	36505.6	36505.6	36505.6	36505.6	36505.6	36505.6	36505.6	36505.6	36505.6	36515.5	36505.6	36505.6
902.48	34419.9	32307.5	32362.5	32307.5	32608.5	32307.5	33612.7	32307.5	32790.7	32307.5	34346.4	64718.8		865.58	17345.1	17134.4	17247.2	17134.4	17134.4	17134.4	17139.1	17182.9	17134.4	17468.1	17134.4	17134.4	17634.1	17134.4		912.38	36560.7	36505.2	36505.2	36505.2	36505.3	36505.2	36537.6	36505.2	36505.2	36505.2	36505.2	36505.2	36505.2	36505.2	36505.2	36505.2	36516.1	36505.2	36505.2
902.38	34366.7	32295.1	32355.6	32295.1	32591.1	32295.1	33678	32295.1	32801.8	32295.1	34418.4	64705.6		865.48	17273.8	17131.2	17248.6	17131.2	17131.2	17131.2	17136	17177.3	17131.2	17495.6	17131.2	17131.2	17664.1	17131.2		912.28	36568.7	36504.8	36504.8	36504.8	36504.8	36504.8	36542.9	36504.8	36504.8	36504.8	36504.8	36504.8	36504.8	36504.8	36504.8	36504.8	36516.7	36504.8	36504.8
902.28	34289.1	32282.9	32348.8	32282.9	32574.5	32282.9	33746.2	32282.9	32814.1	32282.9	34494.9	64692.6		865.38	17198.3	17128.1	17250.3	17128.1	17128.1	17128.1	17133.1	17172	17128.1	17525.9	17128.1	17128.1	17697.1	17128.1		912.18	36577.3	36504.3	36504.3	36504.3	36504.4	36504.3	36548.9	36504.3	36504.3	36504.3	36504.3	36504.3	36504.3	36504.3	36504.3	36504.3	36517.4	36504.3	36504.3
902.18	34321.6	32270.9	32342.3	32270.9	32558.6	32270.9	33816.9	32270.9	32827.8	32270.9	34575.6	64680		865.28	17313.4	17124.8	17252.1	17124.8	17124.8	17124.8	17130	17166.7	17124.8	17558.8	17124.8	17124.8	17733.1	17124.8		912.08	36586.4	36503.9	36503.9	36503.9	36503.9	36503.9	36555.7	36503.9	36503.9	36503.9	36503.9	36503.9	36503.9	36503.9	36503.9	36503.9	36518.2	36503.9	36503.9
902.08	34358	32259.1	32335.7	32259.1	32543.2	32259.1	33889	32259.1	32842.4	32259.1	34659.4	64667.2		865.18	17506.7	17121.1	17253.6	17121.1	17121.1	17121.1	17126.4	17161	17121.1	17594.1	17121.1	17121.1	17771.9	17121.1		911.98	36596.2	36503.3	36503.3	36503.3	36503.4	36503.3	36563.5	36503.3	36503.3	36503.3	36503.3	36503.3	36503.3	36503.3	36503.3	36503.3	36519	36503.3	36503.3
901.98	34356.6	32247.4	32328.9	32247.4	32528.1	32247.4	33961.7	32247.4	32858.3	32247.4	34745.5	64654.3		865.08	17717.5	17116.4	17254.5	17116.4	17116.4	17116.4	17121.9	17154.5	17116.4	17631.8	17116.4	17116.4	17813.4	17116.4		911.88	36606.6	36502.8	36502.8	36502.8	36502.8	36502.8	36572.1	36502.8	36502.8	36502.8	36502.8	36502.8	36502.8	36502.8	36502.8	36502.8	36520	36502.8	36502.8
901.88	34349.7	32235.8	32322.2	32235.8	32513.4	32235.8	34033.8	32235.8	32875.4	32235.8	34832.9	64641.4		864.98	17910	17110.7	17254.4	17110.7	17110.7	17110.7	17116.3	17147.1	17110.7	17671.8	17110.7	17110.7	17857.6	17110.7		911.78	36617.6	36502.2	36502.2	36502.2	36502.2	36502.2	36581.8	36502.2	36502.2	36502.2	36502.2	36502.2	36502.2	36502.2	36502.2	36502.2	36521	36502.2	36502.2
901.78	34363	32224.4	32315.4	32224.4	32499.2	32224.4	34104.2	32224.4	32894	32224.4	34920.4	64628.3		864.88	18071.4	17103.7	17253.4	17103.7	17103.7	17103.7	17109.5	17138.5	17103.7	17714.4	17103.7	17103.7	17904.6	17103.7		911.68	36629.5	36501.6	36501.6	36501.6	36501.6	36501.6	36592.6	36501.6	36501.6	36501.6	36501.6	36501.6	36501.6	36501.6	36501.6	36501.6	36522.1	36501.6	36501.6
901.68	34410.3	32213.2	32308.6	32213.2	32485.4	32213.2	34171	32213.2	32914.1	32213.2	35006.4	64615.2		864.78	18197	17095.7	17251.5	17095.7	17095.7	17095.7	17101.6	17129	17095.7	17759.8	17095.7	17095.7	17954.9	17095.7		911.58	36642.1	36500.9	36500.9	36500.9	36500.9	36500.9	36604.5	36500.9	36500.9	36500.9	36500.9	36500.9	36500.9	36500.9	36500.9	36500.9	36523.3	36500.9	36500.9
901.58	34457.1	32202	32301.6	32202	32471.7	32202	34232.5	32202	32935.8	32202	35089.1	64601.7		864.68	18346.3	17086.7	17248.9	17086.7	17086.7	17086.7	17092.8	17118.5	17086.7	17808.4	17086.7	17086.7	18008.7	17086.7		911.48	36655.5	36500.1	36500.1	36500.1	36500.1	36500.1	36617.5	36500.1	36500.1	36500.1	36500.1	36500.1	36500.1	36500.1	36500.1	36500.1	36524.7	36500.1	36500.1
901.48	34529.5	32190.9	32294.5	32190.9	32458.2	32190.9	34286.9	32190.9	32959.1	32190.9	35166.9	64587.8		864.58	18442	17076.8	17245.8	17076.8	17076.8	17076.8	17083.1	17107.3	17076.8	17860.8	17076.8	17076.8	18066.5	17076.8		911.38	36669.9	36499.3	36499.3	36499.3	36499.3	36499.3	36631.7	36499.3	36499.3	36499.3	36499.3	36499.3	36499.4	36499.3	36499.3	36499.3	36526.2	36499.3	36499.3
901.38	34748.5	32179.9	32287.1	32179.9	32444.8	32179.9	34332.3	32179.9	32984.1	32179.9	35237.8	64573.3		864.48	18524.7	17066.2	17242.2	17066.2	17066.2	17066.2	17072.7	17095.4	17066.2	17917.2	17066.2	17066.2	18128.9	17066.2		911.28	36685.2	36498.5	36498.5	36498.5	36498.5	36498.5	36647.1	36498.5	36498.5	36498.5	36498.5	36498.5	36498.5	36498.5	36498.5	36498.5	36527.8	36498.5	36498.5
901.28	34942.2	32168.9	32279.1	32168.9	32431.1	32168.9	34366.4	32168.9	33010.5	32168.9	35300	64557.7		864.38	18558.7	17054.9	17238.1	17054.9	17054.9	17054.9	17061.6	17082.9	17054.9	17978.1	17054.9	17054.9	18196	17054.9		911.18	36701.6	36497.6	36497.6	36497.6	36497.6	36497.6	36663.6	36497.6	36497.6	36497.6	36497.6	36497.6	36497.6	36497.6	36497.6	36497.6	36529.5	36497.6	36497.6
901.18	35021.7	32158	32270.4	32158	32417	32158	34387.9	32158	33038.6	32158	35352.1	64541.1		864.28	18692.8	17043	17233.8	17043	17043	17043	17049.9	17069.9	17043	18043.9	17043	17043	18268.4	17043		911.08	36719.1	36496.6	36496.6	36496.6	36496.6	36496.6	36681.3	36496.6	36496.6	36496.6	36496.6	36496.6	36496.7	36496.6	36496.6	36496.6	36531.4	36496.6	36496.6
901.08	35123.4	32147.2	32261.5	32147.2	32402.9	32147.2	34396	32147.2	33068.8	32147.2	35393.6	64523.7		864.18	18748.2	17030.5	17229.2	17030.5	17030.5	17030.5	17037.6	17056.3	17030.5	18114.8	17030.5	17030.5	18346.3	17030.5		910.98	36737.7	36495.6	36495.6	36495.6	36495.6	36495.6	36700.1	36495.6	36495.6	36495.6	36495.6	36495.6	36495.6	36495.6	36495.6	36495.6	36533.5	36495.6	36495.6
900.98	35232.5	32136.4	32252.2	32136.4	32388.7	32136.4	34390	32136.4	33101.4	32136.4	35423.9	64505.6		864.08	18855.7	17017.4	17224.3	17017.4	17017.4	17017.4	17024.7	17042.2	17017.4	18191.2	17017.4	17017.4	18430.1	17017.4		910.88	36757.5	36494.5	36494.5	36494.5	36494.5	36494.5	36719.9	36494.5	36494.5	36494.5	36494.5	36494.5	36494.5	36494.5	36494.5	36494.5	36535.8	36494.5	36494.5
900.88	35369.9	32125.7	32242.6	32125.7	32374.4	32125.7	34369.7	32125.7	33136.4	32125.7	35442.9	64486.8		863.98	18949.1	17003.7	17219.1	17003.7	17003.7	17003.7	17011.2	17027.5	17003.7	18273.4	17003.7	17003.7	18520.1	17003.7		910.78	36778.6	36493.4	36493.4	36493.4	36493.4	36493.4	36740.6	36493.4	36493.4	36493.4	36493.4	36493.4	36493.4	36493.4	36493.4	36493.4	36538.2	36493.4	36493.4
900.78	35370.8	32115	32232.6	32115	32359.8	32115	34335.3	32115	33174.1	32115	35451.2	64467.3		863.88	18953.4	16989.6	17213.9	16989.6	16989.6	16989.6	16997.3	17012.4	16989.6	18362	16989.6	16989.6	18616.9	16989.6		910.68	36801	36492.1	36492.1	36492.1	36492.1	36492.1	36762.2	36492.1	36492.1	36492.1	36492.1	36492.1	36492.1	36492.1	36492.1	36492.1	36540.9	36492.1	36492.1
900.68	35340.4	32104.4	32222.5	32104.4	32345.5	32104.4	34288.3	32104.4	33215	32104.4	35450.3	64447.7		863.78	18928.3	16975.1	17208.7	16975.1	16975.1	16975.1	16983.1	16997.1	16975.1	18457.2	16975.1	16975.1	18720.7	16975.1		910.58	36824.7	36490.8	36490.8	36490.8	36490.8	36490.8	36784.4	36490.8	36490.8	36490.8	36490.8	36490.8	36490.8	36490.8	36490.8	36490.8	36543.8	36490.8	36490.8
900.58	35341	32093.9	32212.5	32093.9	32331.4	32093.9	34230	32093.9	33259.5	32093.9	35441.9	64428.1		863.68	18934.6	16960.4	17203.6	16960.4	16960.4	16960.4	16968.6	16981.6	16960.4	18559.5	16960.4	16960.4	18832	16960.4		910.48	36849.7	36489.3	36489.3	36489.3	36489.3	36489.3	36807.1	36489.3	36489.3	36489.3	36489.3	36489.3	36489.3	36489.3	36489.3	36489.3	36547	36489.3	36489.3
900.48	35330.5	32083.4	32202.4	32083.4	32317.5	32083.4	34162	32083.4	33307.8	32083.4	35427.8	64408.3		863.58	18961.7	16945.6	17198.8	16945.6	16945.6	16945.6	16954	16965.9	16945.6	18669	16945.6	16945.6	18951	16945.6		910.38	36876	36487.8	36487.8	36487.8	36487.8	36487.8	36830.2	36487.8	36487.8	36487.8	36487.8	36487.8	36487.8	36487.8	36487.8	36487.8	36550.4	36487.8	36487.8
900.38	35413.9	32073	32192.4	32073	32303.8	32073	34086.1	32073	33360.1	32073	35410	64388.5		863.48	19005.3	16930.4	17194.1	16930.4	16930.4	16930.4	16939.1	16950	16930.4	18785.9	16930.4	16930.4	19077.8	16930.4		910.28	36903.6	36486.2	36486.2	36486.2	36486.2	36486.2	36853.5	36486.2	36486.2	36486.2	36486.2	36486.2	36486.2	36486.2	36486.2	36486.2	36554.2	36486.2	36486.2
900.28	35472.9	32062.6	32182.1	32062.6	32289.9	32062.6	34004	32062.6	33416.5	32062.6	35390.4	64368.3		863.38	19098	16914.7	17189.3	16914.7	16914.7	16914.7	16923.6	16933.5	16914.7	18909.8	16914.7	16914.7	19212.2	16914.7		910.18	36932.4	36484.5	36484.5	36484.5	36484.5	36484.5	36876.7	36484.5	36484.5	36484.5	36484.5	36484.5	36484.5	36484.5	36484.5	36484.5	36558.2	36484.5	36484.5
900.18	35447.1	32052.3	32171.6	32052.3	32276	32052.3	33917.4	32052.3	33477.3	32052.3	35371.2	64347.8		863.28	19268.9	16898.2	17184.1	16898.2	16898.2	16898.2	16907.4	16916.4	16898.2	19040.6	16898.2	16898.2	19353.9	16898.2		910.08	36962.2	36482.6	36482.6	36482.6	36482.6	36482.6	36899.5	36482.6	36482.6	36482.6	36482.6	36482.6	36482.7	36482.6	36482.6	36482.6	36562.7	36482.6	36482.6
900.08	35485.4	32042	32161.1	32042	32262.3	32042	33828.3	32042	33542.9	32042	35354.4	64327.1		863.18	19451.7	16880.7	17178.5	16880.7	16880.7	16880.7	16890.2	16898.3	16880.7	19177.8	16880.7	16880.7	19502.5	16880.7		909.98	36992.8	36480.7	36480.7	36480.7	36480.7	36480.7	36921.8	36480.7	36480.7	36480.7	36480.7	36480.7	36480.7	36480.7	36480.7	36480.7	36567.5	36480.7	36480.7
899.98	35537.3	32031.9	32150.5	32031.9	32248.6	32031.9	33738.1	32031.9	33613.5	32031.9	35341.7	64306.2		863.08	19664.3	16862	17172	16862	16862	16862	16871.8	16878.9	16862	19320.7	16862	16862	19657.4	16862		909.88	37024.1	36478.6	36478.6	36478.6	36478.6	36478.6	36943.4	36478.6	36478.6	36478.6	36478.6	36478.6	36478.7	36478.6	36478.6	36478.6	36572.7	36478.6	36478.6
899.88	35607	32021.7	32139.7	32021.7	32234.8	32021.7	33647.8	32021.7	33689.2	32021.7	35334.4	64285		862.98	19921.2	16842	17164.8	16842	16842	16842	16852	16858.3	16842	19468.8	16842	16842	19817.9	16842		909.78	37055.7	36476.5	36476.5	36476.5	36476.5	36476.5	36963.9	36476.5	36476.5	36476.5	36476.5	36476.5	36476.5	36476.5	36476.5	36476.5	36578.3	36476.5	36476.5
899.78	35583.2	32011.6	32128.7	32011.6	32221	32011.6	33558.5	32011.6	33770.1	32011.6	35333.7	64263.5		862.88	20016.5	16820.6	17156.8	16820.6	16820.6	16820.6	16831	16836.4	16820.6	19621.1	16820.6	16820.6	19983.3	16820.6		909.68	37087.2	36474.2	36474.2	36474.2	36474.2	36474.2	36983.1	36474.2	36474.2	36474.2	36474.2	36474.2	36474.2	36474.2	36474.2	36474.2	36584.4	36474.2	36474.2
899.68	35470.4	32001.6	32117.7	32001.6	32207.2	32001.6	33471.2	32001.6	33856.6	32001.6	35340.7	64242		862.78	20203.4	16797.9	17148	16797.9	16797.9	16797.9	16808.6	16813.1	16797.9	19776.6	16797.9	16797.9	20152.4	16797.9		909.58	37118.3	36471.8	36471.8	36471.8	36471.8	36471.8	37000.8	36471.8	36471.8	36471.8	36471.8	36471.8	36471.8	36471.8	36471.8	36471.8	36591.1	36471.8	36471.8
899.58	35478.6	31991.6	32107	31991.6	32194	31991.6	33386.8	31991.6	33949	31991.6	35356.3	64220.8		862.68	20428	16773.8	17138.3	16773.8	16773.8	16773.8	16784.8	16788.4	16773.8	19933.8	16773.8	16773.8	20323.8	16773.8		909.48	37148.4	36469.3	36469.3	36469.3	36469.3	36469.3	37016.6	36469.3	36469.3	36469.3	36469.3	36469.3	36469.3	36469.3	36469.3	36469.3	36598.4	36469.3	36469.3
899.48	35476.5	31981.7	32096.3	31981.7	32180.7	31981.7	33305.4	31981.7	34046.8	31981.7	35380.4	64199.7		862.58	20695.2	16748.3	17127.8	16748.3	16748.3	16748.3	16759.6	16762.4	16748.3	20090.9	16748.3	16748.3	20495.8	16748.3		909.38	37177.2	36466.6	36466.6	36466.6	36466.6	36466.6	37030.4	36466.6	36466.6	36466.6	36466.6	36466.6	36466.6	36466.6	36466.6	36466.6	36606.3	36466.6	36466.6
899.38	35427.9	31971.9	32085.6	31971.9	32167.6	31971.9	33227.3	31971.9	34149.7	31971.9	35413	64178.7		862.48	20899.6	16721.3	17116.4	16721.3	16721.3	16721.3	16732.9	16734.9	16721.3	20245.8	16721.3	16721.3	20666.3	16721.3		909.28	37204	36463.9	36463.9	36463.9	36463.9	36463.9	37041.8	36463.9	36463.9	36463.9	36463.9	36463.9	36463.9	36463.9	36463.9	36463.9	36614.8	36463.9	36463.9
899.28	35355.6	31962.1	32075	31962.1	32154.7	31962.1	33152.8	31962.1	34257.4	31962.1	35454	64157.8		862.38	21062.8	16693	17104.5	16693	16693	16693	16705	16706.2	16693	20396.3	16693	16693	20833	16693		909.18	37228.4	36461	36461	36461	36461	36461	37050.5	36461	36461	36461	36461	36461	36461	36461	36461	36461	36624.2	36461	36461
899.18	35295	31952.4	32064.6	31952.4	32142	31952.4	33082	31952.4	34369.2	31952.4	35502.7	64137.3		862.28	21093.2	16663.7	17092.2	16663.7	16663.7	16663.7	16676	16676.4	16663.7	20539.9	16663.7	16663.7	20993.5	16663.7		909.08	37250.2	36458.1	36458.1	36458.1	36458.1	36458.1	37056.2	36458.1	36458.1	36458.1	36458.1	36458.1	36458.1	36458.1	36458.1	36458.1	36634.3	36458.1	36458.1
899.08	35240.6	31942.7	32054.3	31942.7	32129.6	31942.7	33014.8	31942.7	34484.1	31942.7	35558.1	64117		862.18	21093.8	16633.7	17079.9	16633.7	16633.7	16633.7	16646.5	16646	16633.7	20673.9	16633.7	16633.7	21145.2	16633.7		908.98	37269	36455	36455	36455	36455	36455	37058.7	36455	36455	36455	36455	36455	36455.1	36455	36455	36455	36645.4	36455	36455
898.98	35285.4	31933.1	32044.2	31933.1	32117.5	31933.1	32951.1	31933.1	34600.8	31933.1	35618.8	64096.9		862.08	21039.3	16603.5	17068.2	16603.5	16603.5	16603.5	16616.7	16615.4	16603.5	20795.5	16603.5	16603.5	21285.2	16603.5		908.88	37284.8	36451.9	36451.9	36451.9	36451.9	36451.9	37057.9	36451.9	36451.9	36451.9	36451.9	36451.9	36452	36451.9	36451.9	36451.9	36657.4	36451.9	36451.9
898.88	35352	31923.5	32033.9	31923.5	32105.2	31923.5	32890.7	31923.5	34717.1	31923.5	35682.5	64076.6		861.98	20963.9	16573.4	17057.3	16573.4	16573.4	16573.4	16586.9	16584.9	16573.4	20901.8	16573.4	16573.4	21410.8	16573.4		908.78	37297.4	36448.8	36448.8	36448.8	36448.8	36448.8	37055	36448.8	36448.8	36448.8	36448.8	36448.8	36448.8	36448.8	36448.8	36448.8	36670.6	36448.8	36448.8
898.78	35398	31914	32023.4	31914	32092.8	31914	32833.1	31914	34831.1	31914	35747.2	64055.9		861.88	20845.7	16543.4	17047.3	16543.4	16543.4	16543.4	16557.3	16554.5	16543.4	20989.7	16543.4	16543.4	21518.7	16543.4		908.68	37307.2	36445.5	36445.5	36445.5	36445.5	36445.5	37050	36445.5	36445.5	36445.5	36445.5	36445.5	36445.6	36445.5	36445.5	36445.5	36684.9	36445.5	36445.5
898.68	35410.9	31904.6	32012.7	31904.6	32080.3	31904.6	32778.4	31904.6	34940.3	31904.6	35810.1	64034.8		861.78	20864.3	16513.3	17038.1	16513.3	16513.3	16513.3	16527.8	16524.1	16513.3	21056	16513.3	16513.3	21605.9	16513.3		908.58	37314.5	36442.2	36442.2	36442.2	36442.2	36442.2	37042.1	36442.2	36442.2	36442.2	36442.2	36442.2	36442.3	36442.2	36442.2	36442.2	36700.4	36442.2	36442.2
898.58	35563.3	31895.4	32002	31895.4	32067.8	31895.4	32726.5	31895.4	35042.2	31895.4	35868.6	64013.4		861.68	20937	16483.1	17029.6	16483.1	16483.1	16483.1	16498	16493.5	16483.1	21097.9	16483.1	16483.1	21669.7	16483.1		908.48	37319.7	36438.9	36438.9	36438.9	36438.9	36438.9	37031.5	36438.9	36438.9	36438.9	36438.9	36438.9	36439	36438.9	36438.9	36438.9	36717.3	36438.9	36438.9
898.48	35727.5	31886.2	31990.7	31886.2	32054.8	31886.2	32676.8	31886.2	35133.4	31886.2	35919.3	63991.2		861.58	21075.6	16452.3	17021.5	16452.3	16452.3	16452.3	16467.7	16462.4	16452.3	21113.2	16452.3	16452.3	21707.9	16452.3		908.38	37323.3	36435.6	36435.6	36435.6	36435.6	36435.6	37018.4	36435.6	36435.6	36435.6	36435.6	36435.6	36435.6	36435.6	36435.6	36435.6	36735.7	36435.6	36435.6
898.38	35787.6	31877.1	31979	31877.1	32041.4	31877.1	32629.1	31877.1	35211	31877.1	35958.8	63968.1		861.48	21216.4	16420.7	17013.6	16420.7	16420.7	16420.7	16436.5	16430.5	16420.7	21100.3	16420.7	16420.7	21718.7	16420.7		908.28	37326	36432.2	36432.2	36432.2	36432.2	36432.2	37002.7	36432.2	36432.2	36432.2	36432.2	36432.2	36432.2	36432.2	36432.2	36432.2	36755.6	36432.2	36432.2
898.28	35801.3	31868.1	31967	31868.1	32027.8	31868.1	32583.5	31868.1	35272.3	31868.1	35984.6	63944.5		861.38	21350.5	16388.3	17005.8	16388.3	16388.3	16388.3	16404.6	16397.7	16388.3	21058.4	16388.3	16388.3	21701.7	16388.3		908.18	37328.3	36428.8	36428.8	36428.8	36428.8	36428.8	36984.8	36428.8	36428.8	36428.8	36428.8	36428.8	36428.9	36428.8	36428.8	36428.8	36777.3	36428.8	36428.8
898.18	35868.9	31859.3	31954.9	31859.3	32014.3	31859.3	32540	31859.3	35315.1	31859.3	35994	63920.6		861.28	21424.9	16354.9	16998.2	16354.9	16354.9	16354.9	16371.7	16364	16354.9	20988	16354.9	16354.9	21657.3	16354.9		908.08	37330.9	36425.4	36425.4	36425.4	36425.4	36425.4	36964.7	36425.4	36425.4	36425.4	36425.4	36425.4	36425.4	36425.4	36425.4	36425.4	36800.8	36425.4	36425.4
898.08	35901.4	31850.6	31942.7	31850.6	32000.5	31850.6	32498.3	31850.6	35337.2	31850.6	35984.9	63896.3		861.18	21495.8	16320.8	16991.1	16320.8	16320.8	16320.8	16338.2	16329.7	16320.8	20890.2	16320.8	16320.8	21586.7	16320.8		907.98	37334.4	36421.9	36421.9	36421.9	36421.9	36421.9	36942.7	36421.9	36421.9	36421.9	36421.9	36421.9	36422	36421.9	36421.9	36421.9	36826.3	36421.9	36421.9
897.98	35987.4	31842	31930.2	31842	31986.7	31842	32458.4	31842	35337.4	31842	35955.8	63871.6		861.08	21426.4	16286.6	16984.9	16286.6	16286.6	16286.6	16304.5	16295.2	16286.6	20767.3	16286.6	16286.6	21492.2	16286.6		907.88	37339.3	36418.4	36418.4	36418.4	36418.4	36418.4	36919	36418.4	36418.4	36418.4	36418.4	36418.4	36418.5	36418.4	36418.4	36418.4	36853.9	36418.4	36418.4
897.88	36080.4	31833.7	31917.5	31833.7	31972.6	31833.7	32420	31833.7	35315.1	31833.7	35906	63846.4		860.98	21224.4	16252.4	16980.2	16252.4	16252.4	16252.4	16270.9	16260.8	16252.4	20622.2	16252.4	16252.4	21376.8	16252.4		907.78	37346	36414.9	36414.9	36414.9	36414.9	36414.9	36893.9	36414.9	36414.9	36414.9	36414.9	36414.9	36415	36414.9	36414.9	36414.9	36883.7	36414.9	36414.9
897.78	36148.7	31825.4	31904.5	31825.4	31958.2	31825.4	32382.8	31825.4	35270.5	31825.4	35835.7	63820.7		860.88	21078.4	16218.7	16977.3	16218.7	16218.7	16218.7	16237.7	16226.7	16218.7	20457.8	16218.7	16218.7	21243.6	16218.7		907.68	37355.1	36411.4	36411.4	36411.4	36411.4	36411.4	36867.6	36411.4	36411.4	36411.4	36411.4	36411.4	36411.5	36411.4	36411.4	36411.4	36916	36411.4	36411.4
897.68	36115.4	31817.4	31891.2	31817.4	31943.6	31817.4	32347	31817.4	35205.1	31817.4	35746	63794.6		860.78	20975.1	16185.5	16976.4	16185.5	16185.5	16185.5	16205.2	16193.3	16185.5	20277.5	16185.5	16185.5	21096	16185.5		907.58	37366.8	36407.8	36407.8	36407.8	36407.8	36407.8	36840.4	36407.8	36407.8	36407.8	36407.8	36407.8	36407.9	36407.8	36407.8	36407.8	36950.8	36407.8	36407.8
897.58	36067.7	31809.5	31878	31809.5	31929.2	31809.5	32312.6	31809.5	35120.9	31809.5	35639.1	63768.5		860.68	20868.7	16152.9	16977.8	16152.9	16152.9	16152.9	16173.3	16160.5	16152.9	20084.7	16152.9	16152.9	20937.4	16152.9		907.48	37381.7	36404.1	36404.1	36404.1	36404.1	36404.1	36812.5	36404.1	36404.1	36404.1	36404.1	36404.1	36404.3	36404.1	36404.1	36404.1	36988.4	36404.1	36404.1
897.48	35932.1	31801.8	31864.9	31801.8	31914.9	31801.8	32279.7	31801.8	35020.6	31801.8	35517.3	63742.8		860.58	20741.9	16121	16981.5	16121	16121	16121	16142	16128.3	16121	19882.5	16121	16121	20771.3	16121		907.38	37399.8	36400.4	36400.4	36400.4	36400.4	36400.4	36784.1	36400.4	36400.4	36400.4	36400.4	36400.4	36400.6	36400.4	36400.4	36400.4	37029	36400.4	36400.4
897.38	35719.4	31794.3	31852.2	31794.3	31901	31794.3	32248.3	31794.3	34907.1	31794.3	35383.7	63717.8		860.48	20567.2	16089.7	16987.8	16089.7	16089.7	16089.7	16111.4	16096.9	16089.7	19674.1	16089.7	16089.7	20600.9	16089.7		907.28	37421.6	36396.6	36396.6	36396.6	36396.6	36396.6	36755.5	36396.6	36396.6	36396.6	36396.6	36396.6	36396.8	36396.6	36396.6	36396.6	37072.7	36396.6	36396.6
897.28	35436.5	31787	31840.1	31787	31887.8	31787	32218.7	31787	34783.8	31787	35241.4	63694.1		860.38	20392.9	16059.2	16996.8	16059.2	16059.2	16059.2	16081.6	16066.1	16059.2	19462.3	16059.2	16059.2	20429.3	16059.2		907.18	37447.2	36392.8	36392.8	36392.8	36392.8	36392.8	36726.8	36392.8	36392.8	36392.8	36392.8	36392.8	36393	36392.8	36392.8	36392.8	37119.8	36392.8	36392.8
897.18	35111.6	31780	31828.8	31780	31875.4	31780	32190.9	31780	34653.6	31780	35093.3	63671.9		860.28	20267.5	16029.2	17008.7	16029.2	16029.2	16029.2	16052.4	16035.9	16029.2	19249.7	16029.2	16029.2	20259	16029.2		907.08	37477	36388.8	36388.8	36388.8	36388.8	36388.8	36698.4	36388.8	36388.8	36388.8	36388.8	36388.8	36389	36388.8	36388.8	36388.8	37170.5	36388.8	36388.8
897.08	34792.7	31773.1	31818.5	31773.1	31864.1	31773.1	32165.1	31773.1	34519.5	31773.1	34942.4	63651.6		860.18	20205.9	16000	17023.8	16000	16000	16000	16024	16006.5	16000	19038.6	16000	16000	20092.7	16000		906.98	37511.1	36384.7	36384.7	36384.7	36384.7	36384.7	36670.3	36384.7	36384.7	36384.7	36384.7	36384.7	36385	36384.7	36384.7	36384.7	37225	36384.7	36384.7
896.98	34545.1	31766.5	31809.2	31766.5	31853.8	31766.5	32141.2	31766.5	34383.9	31766.5	34790.8	63633		860.08	20002.2	15971.7	17042.4	15971.7	15971.7	15971.7	15996.4	15978	15971.7	18830.8	15971.7	15971.7	19932.6	15971.7		906.88	37549.8	36380.4	36380.4	36380.4	36380.4	36380.4	36642.8	36380.4	36380.4	36380.4	36380.4	36380.4	36380.8	36380.4	36380.4	36380.4	37283.6	36380.4	36380.4
896.88	34400.5	31760	31800.6	31760	31844.2	31760	32118.8	31760	34248.7	31760	34640.5	63615.8		859.98	19771	15944	17064.7	15944	15944	15944	15969.6	15950.1	15944	18627.8	15944	15944	19780.3	15944		906.78	37593.4	36376	36376	36376	36376	36376	36615.9	36376	36376	36376	36376	36376	36376.4	36376	36376	36376	37346.5	36376	36376
896.78	34196	31753.8	31792.4	31753.8	31835	31753.8	32097.6	31753.8	34115.4	31753.8	34492.9	63599.8		859.88	19684.6	15917	17091.1	15917	15917	15917	15943.5	15923	15917	18430.8	15917	15917	19637.3	15917		906.68	37642	36371.5	36371.5	36371.5	36371.5	36371.5	36589.7	36371.5	36371.5	36371.5	36371.5	36371.5	36371.9	36371.5	36371.5	36371.5	37414.1	36371.5	36371.5
896.68	33977.2	31747.8	31784.9	31747.8	31826.5	31747.8	32077.8	31747.8	33985.4	31747.8	34349.4	63584.9		859.78	19571.2	15890.9	17122	15890.9	15890.9	15890.9	15918.3	15896.7	15890.9	18240.9	15890.9	15890.9	19505.1	15890.9		906.58	37695.9	36366.7	36366.7	36366.7	36366.7	36366.7	36564.4	36366.7	36366.7	36366.7	36366.7	36366.7	36367.2	36366.7	36366.7	36366.7	37486.5	36366.7	36366.7
896.58	33879.8	31742	31778	31742	31818.7	31742	32059.3	31742	33859.9	31742	34211.1	63571.1		859.68	19389.8	15865.6	17157.8	15865.6	15865.6	15865.6	15894	15871.2	15865.6	18058.5	15865.6	15865.6	19384.7	15865.6		906.48	37755.4	36361.8	36361.8	36361.8	36361.8	36361.8	36540.1	36361.8	36361.8	36361.8	36361.8	36361.8	36362.3	36361.8	36361.8	36361.8	37564	36361.8	36361.8
896.48	33769.2	31736.3	31771.3	31736.3	31811.2	31736.3	32041.7	31736.3	33739.3	31736.3	34078.4	63558		859.58	19246.7	15840.9	17198.8	15840.9	15840.9	15840.9	15870.3	15846.3	15840.9	17884.1	15840.9	15840.9	19276.7	15840.9		906.38	37820.8	36356.6	36356.6	36356.6	36356.6	36356.6	36516.6	36356.6	36356.6	36356.6	36356.6	36356.6	36357.2	36356.6	36356.6	36356.6	37646.9	36356.6	36356.6
896.38	33639	31730.8	31765	31730.8	31804.1	31730.8	32025	31730.8	33624.1	31730.8	33951.6	63545.7		859.48	19132.4	15816.9	17245.5	15816.9	15816.9	15816.9	15847.3	15822.2	15816.9	17717.9	15816.9	15816.9	19182.2	15816.9		906.28	37892.3	36351.2	36351.2	36351.2	36351.2	36351.2	36494.2	36351.2	36351.2	36351.2	36351.2	36351.2	36351.9	36351.2	36351.2	36351.2	37735.5	36351.2	36351.2
896.28	33458.2	31725.5	31759.1	31725.5	31797.3	31725.5	32009.3	31725.5	33514.7	31725.5	33831.3	63534.3		859.38	18992.1	15793.6	17298.6	15793.6	15793.6	15793.6	15825.1	15798.7	15793.6	17560.1	15793.6	15793.6	19101.6	15793.6		906.18	37970.1	36345.5	36345.5	36345.5	36345.5	36345.5	36472.7	36345.5	36345.5	36345.5	36345.5	36345.5	36346.3	36345.5	36345.5	36345.5	37829.9	36345.5	36345.5
896.18	33266	31720.3	31753.7	31720.3	31791.1	31720.3	31994.6	31720.3	33411.4	31720.3	33717.6	63523.7		859.28	18904.6	15770.7	17358.3	15770.7	15770.7	15770.7	15803.4	15775.7	15770.7	17410.2	15770.7	15770.7	19035.3	15770.7		906.08	38054.6	36339.5	36339.5	36339.5	36339.5	36339.5	36452.1	36339.5	36339.5	36339.5	36339.5	36339.5	36340.4	36339.5	36339.5	36339.5	37930.4	36339.5	36339.5
896.08	33147.3	31715.3	31748.9	31715.3	31785.5	31715.3	31980.9	31715.3	33314.2	31715.3	33610.6	63514.3		859.18	18929.7	15748.2	17425.2	15748.2	15748.2	15748.2	15782	15753	15748.2	17268.3	15748.2	15748.2	18983.9	15748.2		905.98	38145.9	36333.2	36333.2	36333.2	36333.2	36333.2	36432.5	36333.2	36333.2	36333.2	36333.2	36333.2	36334.2	36333.2	36333.2	36333.2	38037	36333.2	36333.2
895.98	33014.4	31710.5	31744.4	31710.5	31780.3	31710.5	31968.1	31710.5	33222.8	31710.5	33509.8	63505.5		859.08	18877	15725.8	17499.8	15725.8	15725.8	15725.8	15760.8	15730.4	15725.8	17133.8	15725.8	15725.8	18947.5	15725.8		905.88	38244.2	36326.5	36326.5	36326.5	36326.5	36326.5	36413.7	36326.5	36326.5	36326.5	36326.5	36326.5	36327.7	36326.5	36326.5	36326.5	38149.9	36326.5	36326.5
895.88	33011	31705.7	31740.4	31705.7	31775.5	31705.7	31956.1	31705.7	33137.2	31705.7	33415.2	63497.5		858.98	18916.6	15703.1	17582.5	15703.1	15703.1	15703.1	15739.4	15707.6	15703.1	17006.1	15703.1	15703.1	18926.4	15703.1		905.78	38349.5	36319.5	36319.5	36319.5	36319.5	36319.5	36395.6	36319.5	36319.5	36319.5	36319.5	36319.5	36320.9	36319.5	36319.5	36319.5	38269	36319.5	36319.5
895.78	32920	31701.1	31736.3	31701.1	31770.8	31701.1	31944.4	31701.1	33056.7	31701.1	33326.2	63489.7		858.88	19067.1	15680	17673.9	15680	15680	15680	15717.6	15684.4	15680	16884.9	15680	15680	18920.9	15680		905.68	38462	36312.1	36312.1	36312.1	36312.1	36312.1	36378.3	36312.1	36312.1	36312.1	36312.1	36312.1	36313.7	36312.1	36312.1	36312.1	38394.1	36312.1	36312.1
895.68	32848.7	31696.7	31732.5	31696.7	31766.3	31696.7	31933.5	31696.7	32981.3	31696.7	33242.7	63482.3		858.78	19137.4	15656.4	17774.7	15656.4	15656.4	15656.4	15695.5	15660.6	15656.4	16769.6	15656.4	15656.4	18931.4	15656.4		905.58	38581.3	36304.3	36304.3	36304.3	36304.3	36304.3	36361.6	36304.3	36304.3	36304.3	36304.3	36304.3	36306.1	36304.3	36304.3	36304.3	38525.1	36304.3	36304.3
895.58	32913.5	31692.3	31729	31692.3	31762.1	31692.3	31923	31692.3	32910.8	31692.3	33164.3	63475.2		858.68	19194.4	15632	17885.6	15632	15632	15632	15672.6	15636.1	15632	16659.9	15632	15632	18958.2	15632		905.48	38707.2	36296	36296	36296	36296	36296	36345.4	36296	36296	36296	36296	36296	36298.1	36296	36296	36296	38661.3	36296	36296
895.48	32800.1	31688.1	31725.2	31688.1	31757.6	31688.1	31912.7	31688.1	32844.4	31688.1	33090.5	63468.2		858.58	19374.1	15606.8	18007.3	15606.8	15606.8	15606.8	15648.9	15610.8	15606.8	16555.1	15606.8	15606.8	19001.8	15606.8		905.38	38839.2	36287.3	36287.3	36287.3	36287.3	36287.3	36329.6	36287.3	36287.3	36287.3	36287.3	36287.3	36289.6	36287.3	36287.3	36287.3	38802.1	36287.3	36287.3
895.38	32677.7	31684	31721.7	31684	31753.5	31684	31903.1	31684	32782.4	31684	33021.4	63461.6		858.48	19481.5	15580.9	18140.8	15580.9	15580.9	15580.9	15624.7	15584.8	15580.9	16455.3	15580.9	15580.9	19062.8	15580.9		905.28	38976.4	36278.1	36278.1	36278.1	36278.1	36278.1	36314.2	36278.1	36278.1	36278.1	36278.1	36278.1	36280.7	36278.1	36278.1	36278.1	38946.5	36278.1	36278.1
895.28	32656.6	31680	31718.7	31680	31749.8	31680	31894	31680	32724.6	31680	32956.8	63455.5		858.38	19433.9	15554.6	18287	15554.6	15554.6	15554.6	15600.1	15558.4	15554.6	16360.3	15554.6	15554.6	19142	15554.6		905.18	39117.7	36268.4	36268.4	36268.4	36268.4	36268.4	36299.1	36268.4	36268.4	36268.4	36268.4	36268.4	36271.4	36268.4	36268.4	36268.4	39093.4	36268.4	36268.4
895.18	32561.6	31676	31715.6	31676	31746.2	31676	31885.4	31676	32670.5	31676	32896.2	63449.8		858.28	19374.6	15527.8	18446.9	15527.8	15527.8	15527.8	15575.1	15531.5	15527.8	16269.8	15527.8	15527.8	19239.7	15527.8		905.08	39261.5	36258.1	36258.1	36258.1	36258.1	36258.1	36284.1	36258.1	36258.1	36258.1	36258.2	36258.1	36261.6	36258.1	36258.1	36258.1	39241.1	36258.1	36258.1
895.08	32538.3	31672.2	31712.9	31672.2	31742.9	31672.2	31877.2	31672.2	32619.9	31672.2	32839.4	63444.5		858.18	19404.2	15500.8	18621.1	15500.8	15500.8	15500.8	15549.9	15504.3	15500.8	16183.5	15500.8	15500.8	19356.5	15500.8		904.98	39406	36247.3	36247.3	36247.3	36247.3	36247.3	36269.2	36247.3	36247.3	36247.3	36247.4	36247.3	36251.3	36247.3	36247.3	36247.3	39388	36247.3	36247.3
894.98	32458.3	31668.4	31710.2	31668.4	31739.7	31668.4	31869.4	31668.4	32572.5	31668.4	32786	63439.4		858.08	19514.2	15473.3	18810	15473.3	15473.3	15473.3	15524.4	15476.8	15473.3	16101.2	15473.3	15473.3	19492.6	15473.3		904.88	39548.8	36236	36236	36236	36236	36236	36254.4	36236	36236	36236	36236.1	36236	36240.5	36236	36236	36236	39531.7	36236	36236
894.88	32526.7	31664.7	31707.8	31664.7	31736.7	31664.7	31862	31664.7	32528.2	31664.7	32736	63434.5		857.98	19667.1	15445.1	19013.9	15445.1	15445.1	15445.1	15498.3	15448.5	15445.1	16022.2	15445.1	15445.1	19647.7	15445.1		904.78	39687.1	36224.2	36224.2	36224.2	36224.2	36224.2	36239.5	36224.2	36224.2	36224.2	36224.3	36224.2	36229.3	36224.2	36224.2	36224.2	39670	36224.2	36224.2
894.78	32578.8	31661.1	31705.2	31661.1	31733.5	31661.1	31854.7	31661.1	32486.4	31661.1	32688.6	63429.5		857.88	19856.1	15415.8	19232.7	15415.8	15415.8	15415.8	15471.3	15419.1	15415.8	15946	15415.8	15415.8	19821.6	15415.8		904.68	39817.8	36211.9	36211.9	36211.9	36211.9	36211.9	36224.6	36211.9	36211.9	36211.9	36212	36211.9	36217.7	36211.9	36211.9	36211.9	39800.1	36211.9	36211.9
894.68	32501.3	31657.5	31702.3	31657.5	31730.2	31657.5	31847.3	31657.5	32446.8	31657.5	32643.8	63424.3		857.78	20061.2	15385.4	19466.2	15385.4	15385.4	15385.4	15443.1	15388.6	15385.4	15872.1	15385.4	15385.4	20013.9	15385.4		904.58	39937.7	36199	36199	36199	36199	36199	36209.5	36199	36199	36199	36199.2	36199	36205.7	36199	36199	36199	39919.3	36199	36199
894.58	32507.4	31654	31699.8	31654	31727.1	31654	31840.4	31654	32409.8	31654	32601.7	63419.4		857.68	20263.5	15353.4	19714	15353.4	15353.4	15353.4	15413.6	15356.5	15353.4	15800	15353.4	15353.4	20223.9	15353.4		904.48	40043.1	36185.8	36185.8	36185.8	36185.8	36185.8	36194.4	36185.8	36185.8	36185.8	36185.9	36185.8	36193.4	36185.8	36185.8	36185.8	40024.4	36185.8	36185.8
894.48	32479.7	31650.5	31697.2	31650.5	31724	31650.5	31833.7	31650.5	32374.9	31650.5	32562	63414.4		857.58	20526.5	15320.1	19975.9	15320.1	15320.1	15320.1	15382.9	15323.1	15320.1	15729.6	15320.1	15320.1	20451.2	15320.1		904.38	40130.8	36172.1	36172.1	36172.1	36172.1	36172.1	36179.2	36172.1	36172.1	36172.1	36172.3	36172.1	36180.9	36172.1	36172.1	36172.1	40112.1	36172.1	36172.1
894.38	32447.4	31647.1	31694.6	31647.1	31720.9	31647.1	31827.2	31647.1	32342	31647.1	32524.4	63409.6		857.48	20599.9	15285.6	20251.2	15285.6	15285.6	15285.6	15351.1	15288.5	15285.6	15660.8	15285.6	15285.6	20694.9	15285.6		904.28	40197.8	36158.1	36158.1	36158.1	36158.1	36158.1	36163.9	36158.1	36158.1	36158.1	36158.3	36158.1	36168.2	36158.1	36158.1	36158.1	40178.5	36158.1	36158.1
894.28	32497.2	31643.7	31692.2	31643.7	31718	31643.7	31820.9	31643.7	32311.1	31643.7	32489	63404.8		857.38	20672.7	15249.8	20539.1	15249.8	15249.8	15249.8	15318.2	15252.6	15249.8	15593.4	15249.8	15249.8	20953.9	15249.8		904.18	40241.5	36143.8	36143.8	36143.8	36143.8	36143.8	36148.5	36143.8	36143.8	36143.8	36144.1	36143.8	36155.5	36143.8	36143.8	36143.8	40219.3	36143.8	36143.8
894.18	32548.1	31640.3	31689.6	31640.3	31715	31640.3	31814.7	31640.3	32281.7	31640.3	32455.3	63399.7		857.28	20919.8	15212.5	20837.9	15212.5	15212.5	15212.5	15284	15215.2	15212.5	15527	15212.5	15212.5	21226.6	15212.5		904.08	40260.3	36129.3	36129.3	36129.3	36129.3	36129.3	36133.1	36129.3	36129.3	36129.3	36129.6	36129.3	36142.9	36129.3	36129.3	36129.3	40231.2	36129.3	36129.3
894.08	32689.5	31636.9	31686.9	31636.9	31711.8	31636.9	31808.4	31636.9	32253.7	31636.9	32423.1	63394.4		857.18	21256.3	15173.5	21145.9	15173.5	15173.5	15173.5	15248.3	15176.2	15173.5	15461.2	15173.5	15173.5	21511	15173.5		903.98	40253.5	36114.7	36114.7	36114.7	36114.7	36114.7	36117.8	36114.7	36114.7	36114.7	36115.1	36114.7	36130.6	36114.7	36114.7	36114.7	40219.8	36114.7	36114.7
893.98	32693.5	31633.6	31683.7	31633.6	31708.2	31633.6	31801.9	31633.6	32226.7	31633.6	32392.1	63388.4		857.08	21667.6	15132.4	21460.7	15132.4	15132.4	15132.4	15210.6	15135	15132.4	15395.4	15132.4	15132.4	21804.4	15132.4		903.88	40221.3	36100.1	36100.1	36100.1	36100.1	36100.1	36102.6	36100.1	36100.1	36100.1	36100.5	36100.1	36118.7	36100.1	36100.1	36100.1	40187.7	36100.1	36100.1
893.88	32719.2	31630.2	31680.5	31630.2	31704.5	31630.2	31795.4	31630.2	32201.1	31630.2	32362.7	63382.3		856.98	22156.2	15088.5	21779.4	15088.5	15088.5	15088.5	15170.4	15091.1	15088.5	15328.7	15088.5	15088.5	22104	15088.5		903.78	40165	36085.6	36085.6	36085.6	36085.6	36085.6	36087.5	36085.6	36085.6	36085.6	36086.1	36085.6	36107.5	36085.6	36085.6	36085.6	40131.1	36085.6	36085.6
893.78	32701.8	31626.9	31677.2	31626.9	31700.8	31626.9	31789	31626.9	32176.7	31626.9	32334.5	63376		856.88	22685.6	15041.8	22099.5	15041.8	15041.8	15041.8	15127.6	15044.2	15041.8	15261	15041.8	15041.8	22407	15041.8		903.68	40086.8	36071.2	36071.2	36071.2	36071.2	36071.2	36072.7	36071.2	36071.2	36071.2	36071.8	36071.2	36097.3	36071.2	36071.2	36071.2	40051.2	36071.2	36071.2
893.68	32575.6	31623.5	31673.9	31623.5	31697.1	31623.5	31782.8	31623.5	32153.5	31623.5	32307.7	63370		856.78	23037.4	14992	22418.2	14992	14992	14992	15082	14994.4	14992	15192	14992	14992	22710.5	14992		903.58	39989.4	36057	36057	36057	36057	36057	36058.2	36057	36057	36057	36057.7	36057	36088.2	36057	36057	36057	39950.3	36057	36057
893.58	32446.2	31620.1	31671	31620.1	31693.9	31620.1	31777	31620.1	32131.8	31620.1	32282.5	63364.5		856.68	23372.4	14939.4	22732.4	14939.4	14939.4	14939.4	15033.8	14941.8	14939.4	15121.8	14939.4	14939.4	23011.5	14939.4		903.48	39876.4	36043.1	36043.1	36043.1	36043.1	36043.1	36044	36043.1	36043.1	36043.1	36043.9	36043.1	36080.7	36043.1	36043.1	36043.1	39830.7	36043.1	36043.1
893.48	32302.4	31616.7	31668.5	31616.7	31691	31616.7	31771.8	31616.7	32111.5	31616.7	32258.8	63359.8		856.58	23734.6	14884.3	23039.5	14884.3	14884.3	14884.3	14983.4	14886.5	14884.3	15050.4	14884.3	14884.3	23307	14884.3		903.38	39751.1	36029.5	36029.5	36029.5	36029.5	36029.5	36030.2	36029.5	36029.5	36029.5	36030.4	36029.5	36074.9	36029.5	36029.5	36029.5	39695.5	36029.5	36029.5
893.38	32137.9	31613.3	31666.5	31613.3	31688.6	31613.3	31767	31613.3	32092.5	31613.3	32236.7	63356		856.48	23963.8	14826.9	23336.4	14826.9	14826.9	14826.9	14931.1	14829.1	14826.9	14978.1	14826.9	14826.9	23594.1	14826.9		903.28	39617.3	36016.3	36016.3	36016.3	36016.3	36016.3	36016.9	36016.3	36016.3	36016.3	36017.4	36016.3	36071.3	36016.3	36016.3	36016.3	39547.7	36016.3	36016.3
893.28	32057.2	31609.9	31665	31609.9	31686.7	31609.9	31762.9	31609.9	32075	31609.9	32216	63352.9		856.38	24204.2	14767.2	23620	14767.2	14767.2	14767.2	14876.9	14769.4	14767.2	14904.8	14767.2	14767.2	23869.4	14767.2		903.18	39478.3	36003.5	36003.5	36003.5	36003.5	36003.5	36004	36003.5	36003.5	36003.5	36004.8	36003.5	36070.2	36003.5	36003.5	36003.5	39390.4	36003.5	36003.5
893.18	32109.3	31606.5	31663.7	31606.5	31685	31606.5	31759.1	31606.5	32058.6	31606.5	32196.6	63350.2		856.28	24559.5	14705.3	23886.8	14705.3	14705.3	14705.3	14820.9	14707.4	14705.3	14830.3	14705.3	14705.3	24129.5	14705.3		903.08	39337.2	35991.2	35991.2	35991.2	35991.2	35991.2	35991.6	35991.2	35991.2	35991.2	35992.7	35991.2	36071.7	35991.2	35991.2	35991.2	39226.5	35991.2	35991.2
893.08	32175.2	31603.1	31662.2	31603.1	31683.2	31603.1	31755.3	31603.1	32042.8	31603.1	32177.8	63347.4		856.18	24934.4	14641	24133.8	14641	14641	14641	14762.8	14643	14641	14754.6	14641	14641	24371.2	14641		902.98	39196.8	35979.3	35979.3	35979.3	35979.3	35979.3	35979.6	35979.3	35979.3	35979.3	35981	35979.3	36076.1	35979.3	35979.3	35979.3	39058.7	35979.3	35979.3
892.98	32215.5	31599.8	31660.5	31599.8	31681.2	31599.8	31751.3	31599.8	32027.5	31599.8	32159.7	63344.3		856.08	25351.5	14574.1	24357.6	14574.1	14574.1	14574.1	14702.7	14576	14574.1	14677.2	14574.1	14574.1	24591.3	14574.1		902.88	39059.4	35967.9	35967.9	35967.9	35967.9	35967.9	35968.1	35967.9	35967.9	35967.9	35969.8	35967.9	36083.5	35967.9	35967.9	35967.9	38889.6	35967.9	35967.9
892.88	32263.3	31596.6	31658.7	31596.6	31679	31596.6	31747.3	31596.6	32012.7	31596.6	32142.2	63341		855.98	25772.7	14504.4	24555.7	14504.4	14504.4	14504.4	14640.4	14506.3	14504.4	14598	14504.4	14504.4	24787	14504.4		902.78	38926.9	35956.9	35956.9	35956.9	35956.9	35956.9	35957	35956.9	35956.9	35956.9	35959.1	35956.9	36093.7	35956.9	35956.9	35956.9	38721	35956.9	35956.9
892.78	32269.6	31593.5	31656.8	31593.5	31676.7	31593.5	31743.2	31593.5	31998.5	31593.5	32125.3	63337.3		855.88	26037.4	14432.5	24726.2	14432.5	14432.5	14432.5	14576.3	14434.4	14432.5	14517.3	14432.5	14432.5	24956.6	14432.5		902.68	38800.8	35946.3	35946.3	35946.3	35946.3	35946.3	35946.4	35946.3	35946.3	35946.3	35948.9	35946.3	36106.5	35946.3	35946.3	35946.3	38554.9	35946.3	35946.3
892.68	32287.5	31590.5	31654.8	31590.5	31674.4	31590.5	31739.1	31590.5	31984.8	31590.5	32109.1	63333.6		855.78	26084.5	14358.7	24867.7	14358.7	14358.7	14358.7	14511.1	14360.5	14358.7	14435.5	14358.7	14358.7	25098.6	14358.7		902.58	38682.2	35936.1	35936.1	35936.1	35936.1	35936.1	35936.2	35936.1	35936.1	35936.1	35939.1	35936.1	36121.3	35936.1	35936.1	35936.1	38392.6	35936.1	35936.1
892.58	32287.9	31587.6	31652.8	31587.6	31672.1	31587.6	31735.1	31587.6	31971.6	31587.6	32093.4	63329.8		855.68	26115.1	14283.5	24979.5	14283.5	14283.5	14283.5	14445.1	14285.3	14283.5	14353	14283.5	14283.5	25212.3	14283.5		902.48	38571.9	35926.3	35926.3	35926.3	35926.3	35926.3	35926.3	35926.3	35926.3	35926.3	35929.7	35926.3	36137.4	35926.3	35926.3	35926.3	38235.1	35926.3	35926.3
892.48	32265.3	31584.9	31650.7	31584.9	31669.8	31584.9	31731.1	31584.9	31959	31584.9	32078.4	63326		855.58	26136.9	14207.6	25061.6	14207.6	14207.6	14207.6	14379.3	14209.3	14207.6	14270.4	14207.6	14207.6	25297.8	14207.6		902.38	38470.6	35916.8	35916.8	35916.8	35916.8	35916.8	35916.9	35916.8	35916.8	35916.8	35920.7	35916.8	36153.9	35916.8	35916.8	35916.8	38083.4	35916.8	35916.8
892.38	32230.8	31582.4	31648.8	31582.4	31667.5	31582.4	31727.3	31582.4	31946.9	31582.4	32063.9	63322.4		855.48	25989.1	14131.6	25114.7	14131.6	14131.6	14131.6	14314.2	14133.2	14131.6	14188.3	14131.6	14131.6	25355.7	14131.6		902.28	38378.6	35907.7	35907.7	35907.7	35907.7	35907.7	35907.7	35907.7	35907.7	35907.7	35912.2	35907.7	36169.6	35907.7	35907.7	35907.7	37937.8	35907.7	35907.7
892.28	32139.8	31580.1	31646.9	31580.1	31665.3	31580.1	31723.6	31580.1	31935.4	31580.1	32050.2	63318.9		855.38	25807.7	14055.6	25139.6	14055.6	14055.6	14055.6	14250.2	14057.2	14055.6	14106.8	14055.6	14055.6	25387	14055.6		902.18	38296	35898.9	35898.9	35898.9	35898.9	35898.9	35898.9	35898.9	35898.9	35898.9	35904	35898.9	36183.5	35898.9	35898.9	35898.9	37798.9	35898.9	35898.9
892.18	32127.3	31578	31645.3	31578	31663.4	31578	31720.3	31578	31924.6	31578	32037.2	63315.8		855.28	25713.4	13979.7	25137.8	13979.7	13979.7	13979.7	14187.5	13981.3	13979.7	14025.9	13979.7	13979.7	25393.3	13979.7		902.08	38223.1	35890.3	35890.3	35890.3	35890.3	35890.3	35890.3	35890.3	35890.3	35890.3	35896.1	35890.3	36194.4	35890.3	35890.3	35890.3	37666.8	35890.3	35890.3
892.08	32147.4	31576.1	31643.7	31576.1	31661.6	31576.1	31717	31576.1	31914.3	31576.1	32024.7	63312.8		855.18	25701.1	13904.1	25111.6	13904.1	13904.1	13904.1	14126.2	13905.6	13904.1	13945.7	13904.1	13904.1	25376.9	13904.1		901.98	38159.7	35881.9	35881.9	35881.9	35881.9	35881.9	35881.9	35881.9	35881.9	35881.9	35888.5	35881.9	36201.5	35881.9	35881.9	35881.9	37541.4	35881.9	35881.9
891.98	32185.1	31574.5	31642.1	31574.5	31659.7	31574.5	31713.7	31574.5	31904.2	31574.5	32012.6	63309.6		855.08	25601.2	13828.6	25063.8	13828.6	13828.6	13828.6	14066.6	13830.1	13828.6	13866.1	13828.6	13828.6	25340.8	13828.6		901.88	38105.9	35873.8	35873.8	35873.8	35873.8	35873.8	35873.8	35873.8	35873.8	35873.8	35881.3	35873.8	36204.3	35873.8	35873.8	35873.8	37422.8	35873.8	35873.8
891.88	32308.4	31573.2	31640.4	31573.2	31657.7	31573.2	31710.4	31573.2	31894.5	31573.2	32000.8	63306.2		854.98	25499.7	13753.4	24998	13753.4	13753.4	13753.4	14008.9	13754.8	13753.4	13787.1	13753.4	13753.4	25288.7	13753.4		901.78	38061.5	35865.8	35865.8	35865.8	35865.8	35865.8	35865.8	35865.8	35865.8	35865.8	35874.3	35865.8	36202.9	35865.8	35865.8	35865.8	37310.9	35865.8	35865.8
891.78	32358.5	31572.2	31638.2	31572.2	31655.3	31572.2	31706.7	31572.2	31884.7	31572.2	31989.1	63302.2		854.88	25324.4	13678.4	24903.5	13678.4	13678.4	13678.4	13953.4	13679.8	13678.4	13708.8	13678.4	13678.4	25210.2	13678.4		901.68	38026.3	35857.9	35857.9	35857.9	35857.9	35857.9	35857.9	35857.9	35857.9	35857.9	35867.6	35857.9	36197.8	35857.9	35857.9	35857.9	37205.3	35857.9	35857.9
891.68	32415.5	31571.5	31635.9	31571.5	31652.7	31571.5	31703	31571.5	31875	31571.5	31977.5	63298		854.78	25109.8	13604.2	24759.4	13604.2	13604.2	13604.2	13900.6	13605.5	13604.2	13631.4	13604.2	13604.2	25084.5	13604.2		901.58	38000.3	35850.1	35850.1	35850.1	35850.1	35850.1	35850.1	35850.1	35850.1	35850.1	35861.1	35850.1	36190.5	35850.1	35850.1	35850.1	37105.8	35850.1	35850.1
891.58	32351.7	31571.2	31633.5	31571.2	31650	31571.2	31699.1	31571.2	31865.5	31571.2	31966.2	63293.5		854.68	24844.5	13530.8	24566.6	13530.8	13530.8	13530.8	13851.3	13532.1	13530.8	13555.3	13530.8	13530.8	24912.9	13530.8		901.48	37983.3	35842.4	35842.4	35842.4	35842.4	35842.4	35842.4	35842.4	35842.4	35842.4	35854.8	35842.4	36180.1	35842.4	35842.4	35842.4	37012.2	35842.4	35842.4
891.48	32207.5	31571.2	31631.2	31571.2	31647.5	31571.2	31695.4	31571.2	31856.5	31571.2	31955.4	63289.4		854.58	24551.7	13458.6	24326.9	13458.6	13458.6	13458.6	13806	13459.9	13458.6	13480.5	13458.6	13458.6	24697.5	13458.6		901.38	37975	35834.8	35834.8	35834.8	35834.8	35834.8	35834.8	35834.8	35834.8	35834.8	35848.7	35834.8	36163.4	35834.8	35834.8	35834.8	36924.1	35834.8	35834.8
891.38	32082.1	31571.6	31629.4	31571.6	31645.4	31571.6	31692.2	31571.6	31848.2	31571.6	31945.3	63285.9		854.48	24265.4	13387.7	24042.7	13387.7	13387.7	13387.7	13765.2	13388.9	13387.7	13407.3	13387.7	13387.7	24441.1	13387.7		901.28	37975.4	35827.1	35827.1	35827.1	35827.1	35827.1	35827.1	35827.1	35827.1	35827.1	35842.9	35827.1	36140.9	35827.1	35827.1	35827.1	36841.3	35827.1	35827.1
891.28	31989.8	31572.4	31627.9	31572.4	31643.7	31572.4	31689.4	31572.4	31840.6	31572.4	31936	63283.1		854.38	24002.5	13318	23716.8	13318	13318	13318	13729.7	13319.3	13318	13335.6	13318	13318	24147.2	13318		901.18	37984.1	35819.4	35819.4	35819.4	35819.4	35819.4	35819.4	35819.4	35819.4	35819.4	35837.2	35819.4	36113.4	35819.4	35819.4	35819.4	36763.4	35819.4	35819.4
891.18	31927.6	31573.6	31626.7	31573.6	31642.3	31573.6	31687	31573.6	31833.5	31573.6	31927.2	63280.9		854.28	23720.7	13249.8	23352.6	13249.8	13249.8	13249.8	13700.1	13251	13249.8	13265.5	13249.8	13249.8	23819.8	13249.8		901.08	38000.9	35811.7	35811.7	35811.7	35811.7	35811.7	35811.7	35811.7	35811.7	35811.7	35831.6	35811.7	36081.8	35811.7	35811.7	35811.7	36690.1	35811.7	35811.7
891.08	31847.4	31575.3	31625.7	31575.3	31641.1	31575.3	31684.7	31575.3	31826.8	31575.3	31918.9	63279.1		854.18	23447.6	13183.1	22954	13183.1	13183.1	13183.1	13677.4	13184.2	13183.1	13197.2	13183.1	13183.1	23463.5	13183.1		900.98	38025.6	35803.9	35803.9	35803.9	35803.9	35803.9	35803.9	35803.9	35803.9	35803.9	35826.2	35803.9	36047.4	35803.9	35803.9	35803.9	36621.1	35803.9	35803.9
890.98	31790.7	31577.4	31625	31577.4	31640.1	31577.4	31682.8	31577.4	31820.5	31577.4	31911.1	63277.7		854.08	23029.1	13118.1	22525.3	13118.1	13118.1	13118.1	13662.7	13119.2	13118.1	13130.6	13118.1	13118.1	23083.6	13118.1		900.88	38057.6	35795.9	35795.9	35795.9	35795.9	35795.9	35795.9	35795.9	35795.9	35795.9	35821	35795.9	36011.3	35795.9	35795.9	35795.9	36556.1	35795.9	35795.9
890.88	31833.1	31580	31624.4	31580	31639.3	31580	31681	31580	31814.7	31580	31903.7	63276.7		853.98	22625	13054.9	22071.2	13054.9	13054.9	13054.9	13657.4	13056	13054.9	13066.1	13054.9	13054.9	22685.9	13054.9		900.78	38096.6	35787.9	35787.9	35787.9	35787.9	35787.9	35787.9	35787.9	35787.9	35787.9	35815.9	35787.9	35974.7	35787.9	35787.9	35787.9	36494.8	35787.9	35787.9
890.78	31775.5	31583.1	31623.7	31583.1	31638.4	31583.1	31679.2	31583.1	31808.9	31583.1	31896.5	63275.6		853.88	22232.4	12993.8	21596.3	12993.8	12993.8	12993.8	13663.1	12994.9	12993.8	13003.8	12993.8	12993.8	22276.6	12993.8		900.68	38142	35779.6	35779.6	35779.6	35779.6	35779.6	35779.6	35779.6	35779.6	35779.6	35811	35779.6	35938.7	35779.6	35779.6	35779.6	36437	35779.6	35779.6
890.68	31743.2	31586.8	31623.2	31586.8	31637.7	31586.8	31677.6	31586.8	31803.5	31586.8	31889.6	63274.7		853.78	21822.7	12934.9	21105.5	12934.9	12934.9	12934.9	13682.1	12936	12934.9	12943.8	12934.9	12934.9	21862.5	12934.9		900.58	38193	35771.2	35771.2	35771.2	35771.2	35771.2	35771.2	35771.2	35771.2	35771.2	35806.2	35771.2	35904.1	35771.2	35771.2	35771.2	36382.3	35771.2	35771.2
890.58	31680.7	31591	31622.7	31591	31637	31591	31676.1	31591	31798.4	31591	31883.1	63274.1		853.68	21387.2	12878.3	20603.6	12878.3	12878.3	12878.3	13716.4	12879.2	12878.3	12886.2	12878.3	12878.3	21450.6	12878.3		900.48	38248.7	35762.6	35762.6	35762.6	35762.6	35762.6	35762.6	35762.6	35762.6	35762.6	35801.7	35762.6	35871.4	35762.6	35762.6	35762.6	36330.6	35762.6	35762.6
890.48	31621.1	31595.7	31622.5	31595.7	31636.6	31595.7	31674.8	31595.7	31793.6	31595.7	31876.9	63273.8		853.58	21030.1	12823.6	20095	12823.6	12823.6	12823.6	13768.8	12824.6	12823.6	12830.6	12823.6	12823.6	21048.2	12823.6		900.38	38308	35753.8	35753.8	35753.8	35753.8	35753.8	35753.8	35753.8	35753.8	35753.8	35797.2	35753.8	35841.2	35753.8	35753.8	35753.8	36281.7	35753.8	35753.8
890.38	31616.8	31601.1	31622.4	31601.1	31636.3	31601.1	31673.7	31601.1	31789.2	31601.1	31871.2	63286.9		853.48	20756.6	12770.9	19584.1	12770.9	12770.9	12770.9	13843	12771.9	12770.9	12777.2	12770.9	12770.9	20663.3	12770.9		900.28	38369.7	35744.7	35744.7	35744.7	35744.7	35744.7	35744.7	35744.7	35744.7	35744.7	35793	35744.7	35813.7	35744.7	35744.7	35744.7	36235.2	35744.7	35744.7
890.28	31623.3	31607	31628.8	31607	31642.5	31607	31679.1	31607	31791.4	31607	31872.1	63306.4		853.38	20397.8	12720.1	19075.1	12720.1	12720.1	12720.1	13943.1	12721	12720.1	12725.6	12720.1	12720.1	20304.6	12720.1		900.18	38432.3	35735.4	35735.4	35735.4	35735.4	35735.4	35735.4	35735.4	35735.4	35735.4	35789.1	35735.4	35788.8	35735.4	35735.4	35735.4	36191.1	35735.4	35735.4
890.18	31770.9	31613.6	31638.4	31613.6	31651.9	31613.6	31687.7	31613.6	31796.9	31613.6	31876.3	63329		853.28	20155.5	12670.7	18571.6	12670.7	12670.7	12670.7	14074.5	12671.6	12670.7	12675.6	12670.7	12670.7	19981.1	12670.7		900.08	38494.1	35725.9	35725.9	35725.9	35725.9	35725.9	35725.9	35725.9	35725.9	35725.9	35785.4	35725.9	35766.4	35725.9	35725.9	35725.9	36149.1	35725.9	35725.9
890.08	31946.5	31620.8	31647.9	31620.8	31661.3	31620.8	31696.3	31620.8	31802.6	31620.8	31880.7	63351.7		853.18	19951.3	12622.8	18077.3	12622.8	12622.8	12622.8	14243.6	12623.7	12622.8	12627.2	12622.8	12622.8	19703.2	12622.8		899.98	38553.2	35716.1	35716.1	35716.1	35716.1	35716.1	35716.1	35716.1	35716.1	35716.1	35781.9	35716.1	35746.2	35716.1	35716.1	35716.1	36109.1	35716.1	35716.1
889.98	32142.8	31628.5	31657.5	31628.5	31670.6	31628.5	31705	31628.5	31808.4	31628.5	31885.3	63374.3		853.08	19692.3	12576.1	17595.2	12576.1	12576.1	12576.1	14457.9	12577	12576.1	12580	12576.1	12576.1	19481.6	12576.1		899.88	38607.7	35706.1	35706.1	35706.1	35706.1	35706.1	35706.1	35706.1	35706.1	35706.1	35778.9	35706.1	35728.1	35706.1	35706.1	35706.1	36070.9	35706.1	35706.1
889.88	32366.4	31636.8	31667.1	31636.8	31680	31636.8	31713.7	31636.8	31814.3	31636.8	31890.1	63397		852.98	19554.1	12530.2	17127.7	12530.2	12530.2	12530.2	14725.4	12531	12530.2	12533.6	12530.2	12530.2	19327.1	12530.2		899.78	38655.5	35695.9	35695.9	35695.9	35695.9	35695.9	35695.9	35695.9	35695.9	35695.9	35776.2	35695.9	35711.6	35695.9	35695.9	35695.9	36034.5	35695.9	35695.9
889.78	32492.6	31645.7	31676.6	31645.7	31689.4	31645.7	31722.4	31645.7	31820.4	31645.7	31895	63419.6		852.88	19588.9	12484.6	16677	12484.6	12484.6	12484.6	15052.9	12485.4	12484.6	12487.6	12484.6	12484.6	19249	12484.6		899.68	38694.5	35685.5	35685.5	35685.5	35685.5	35685.5	35685.5	35685.5	35685.5	35685.5	35774	35685.5	35696.5	35685.5	35685.5	35685.5	35999.7	35685.5	35685.5
889.68	32690.6	31655	31686.2	31655	31698.8	31655	31731.1	31655	31826.6	31655	31900	63442.3		852.78	19670.3	12439	16244.7	12439	12439	12439	15443.4	12439.8	12439	12441.7	12439	12439	19252.4	12439		899.58	38722.8	35674.9	35674.9	35674.9	35674.9	35674.9	35674.9	35674.9	35674.9	35674.9	35772.3	35674.9	35682.5	35674.9	35674.9	35674.9	35966.4	35674.9	35674.9
889.58	32704.1	31664.8	31695.8	31664.8	31708.2	31664.8	31739.8	31664.8	31832.9	31664.8	31905.2	63464.9		852.68	19784.2	12392.8	15831.9	12392.8	12392.8	12392.8	15890	12393.6	12392.8	12395.1	12392.8	12392.8	19332.1	12392.8		899.48	38738.7	35664.2	35664.2	35664.2	35664.2	35664.2	35664.2	35664.2	35664.2	35664.2	35771.3	35664.2	35669.3	35664.2	35664.2	35664.2	35934.6	35664.2	35664.2
889.48	32504.6	31675.1	31705.3	31675.1	31717.6	31675.1	31748.6	31675.1	31839.3	31675.1	31910.6	63487.6		852.58	19969.8	12345.8	15439.5	12345.8	12345.8	12345.8	16367.8	12346.5	12345.8	12347.8	12345.8	12345.8	19464.3	12345.8		899.38	38740.8	35653.4	35653.4	35653.4	35653.4	35653.4	35653.4	35653.4	35653.4	35653.4	35770.9	35653.4	35656.8	35653.4	35653.4	35653.4	35904.1	35653.4	35653.4
889.38	32311.7	31685.8	31714.9	31685.8	31727	31685.8	31757.4	31685.8	31845.8	31685.8	31916	63510.2		852.48	20012.8	12298	15068.5	12298	12298	12298	16825.4	12298.7	12298	12299.8	12298	12298	19598.4	12298		899.28	38728.2	35642.5	35642.5	35642.5	35642.5	35642.5	35642.5	35642.5	35642.6	35642.5	35771.3	35642.5	35644.8	35642.5	35642.5	35642.5	35875	35642.5	35642.5
889.28	32161.8	31696.8	31724.4	31696.8	31736.4	31696.8	31766.2	31696.8	31852.4	31696.8	31921.6	63532.9		852.38	19996.8	12249.6	14719.4	12249.6	12249.6	12249.6	17183.8	12250.3	12249.6	12251.2	12249.6	12249.6	19655.8	12249.6		899.18	38700.2	35631.7	35631.7	35631.7	35631.7	35631.7	35631.7	35631.7	35631.7	35631.7	35772.6	35631.7	35633.2	35631.7	35631.7	35631.7	35847.1	35631.7	35631.7
889.18	32181.2	31708.3	31734	31708.3	31745.8	31708.3	31775	31708.3	31859.1	31708.3	31927.3	63555.5		852.28	19944.6	12201	14392.8	12201	12201	12201	17356.5	12201.7	12201	12202.4	12201	12201	19550.4	12201		899.08	38656.4	35621	35621	35621	35621	35621	35621	35621	35621	35621	35774.8	35621	35621.9	35621	35621	35621	35820.5	35621	35621
889.08	32255.5	31720	31743.6	31720	31755.2	31720	31783.9	31720	31865.9	31720	31933.1	63578.2		852.18	19717.8	12153.1	14089.4	12153.1	12153.1	12153.1	17285.2	12153.7	12153.1	12154.3	12153.1	12153.1	19223.4	12153.1		898.98	38597.4	35610.3	35610.3	35610.3	35610.3	35610.3	35610.3	35610.3	35610.4	35610.3	35778	35610.3	35610.9	35610.3	35610.3	35610.3	35795.1	35610.3	35610.3
888.98	32247.1	31732.1	31753.1	31732.1	31764.6	31732.1	31792.8	31732.1	31872.8	31732.1	31939	63600.8		852.08	19219.5	12106.7	13809.6	12106.7	12106.7	12106.7	16979.1	12107.3	12106.7	12107.7	12106.7	12106.7	18683.7	12106.7		898.88	38524.1	35599.9	35599.9	35599.9	35599.9	35599.9	35599.9	35599.9	35599.9	35599.9	35782.3	35599.9	35600.2	35599.9	35599.9	35599.9	35771	35599.9	35599.9
888.88	32172.9	31744.4	31762.7	31744.4	31774	31744.4	31801.6	31744.4	31879.8	31744.4	31945.1	63623.5		851.98	18611.4	12062.7	13553.5	12062.7	12062.7	12062.7	16504	12063.3	12062.7	12063.6	12062.7	12062.7	17996.3	12062.7		898.78	38438.2	35589.6	35589.6	35589.6	35589.6	35589.6	35589.6	35589.6	35589.6	35589.6	35787.7	35589.6	35589.8	35589.6	35589.6	35589.6	35748	35589.6	35589.6
888.78	32087.7	31757	31772.3	31757	31783.5	31757	31810.5	31757	31886.8	31757	31951.2	63646.1		851.88	17873	12022	13321.3	12022	12022	12022	15949.2	12022.6	12022	12022.8	12022	12022	17249.9	12022		898.68	38341.2	35579.6	35579.6	35579.6	35579.6	35579.6	35579.6	35579.6	35579.7	35579.6	35794.2	35579.6	35579.8	35579.6	35579.6	35579.6	35726.1	35579.6	35579.6
888.68	32113.3	31769.8	31781.8	31769.8	31792.9	31769.8	31819.5	31769.8	31894	31769.8	31957.4	63668.8		851.78	17083.5	11985.4	13112.7	11985.4	11985.4	11985.4	15390.6	11986	11985.4	11986.2	11985.4	11985.4	16519.1	11985.4		898.58	38235.3	35570	35570	35570	35570	35570	35570	35570	35570	35570	35802	35570	35570	35570	35570	35570	35705.4	35570	35570
888.58	32067	31782.7	31791.4	31782.7	31802.3	31782.7	31828.4	31782.7	31901.2	31782.7	31963.8	63691.4		851.68	16307	11953.3	12926.8	11953.3	11953.3	11953.3	14874.6	11953.8	11953.3	11953.9	11953.3	11953.3	15849.4	11953.3		898.48	38122.3	35560.6	35560.6	35560.6	35560.6	35560.6	35560.6	35560.6	35560.6	35560.6	35810.9	35560.6	35560.6	35560.6	35560.6	35560.6	35685.9	35560.6	35560.6
888.48	32055	31795.9	31801	31795.9	31811.7	31795.9	31837.3	31795.9	31908.4	31795.9	31970.2	63714.1		851.58	15547.6	11925.6	12762.7	11925.6	11925.6	11925.6	14422.2	11926.2	11925.6	11926.2	11925.6	11925.6	15260.3	11925.6		898.38	38004.3	35551.6	35551.6	35551.6	35551.6	35551.6	35551.6	35551.6	35551.6	35551.6	35821	35551.6	35551.6	35551.6	35551.6	35551.6	35667.4	35551.6	35551.6
888.38	32205.9	31809.2	31810.5	31809.2	31821.2	31809.2	31846.3	31809.2	31915.8	31809.2	31976.7	63736.8		851.48	14828.7	11902.3	12618.8	11902.3	11902.3	11902.3	14037	11902.9	11902.3	11902.8	11902.3	11902.3	14754.4	11902.3		898.28	37883.2	35543	35543	35543	35543	35543	35543	35543	35543	35543	35832.2	35543	35543	35543	35543	35543	35649.9	35543	35543
888.28	32348.1	31822.5	31820.1	31822.5	31830.6	31822.5	31855.3	31822.5	31923.2	31822.5	31983.3	63759.4		851.38	14309.9	11883	12493.4	11883	11883	11883	13714.2	11883.5	11883	11883.4	11883	11883	14325.5	11883		898.18	37760.6	35534.8	35534.8	35534.8	35534.8	35534.8	35534.8	35534.8	35534.8	35534.8	35844.3	35534.8	35534.8	35534.8	35534.8	35534.8	35633.5	35534.8	35534.8
888.18	32531.3	31836	31829.7	31836	31840	31836	31864.3	31836	31930.7	31836	31989.9	63782.1		851.28	13867.1	11867	12384.7	11867	11867	11867	13445.7	11867.4	11867	11867.3	11867	11867	13964.2	11867		898.08	37638.2	35527	35527	35527	35527	35527	35527	35527	35527	35527	35857.3	35527	35527	35527	35527	35527	35618.1	35527	35527
888.08	32587.6	31849.5	31839.2	31849.5	31849.5	31849.5	31873.3	31849.5	31938.2	31849.5	31996.7	63804.7		851.18	13510.6	11853.9	12291	11853.9	11853.9	11853.9	13222.6	11854.3	11853.9	11854.2	11853.9	11853.9	13660.5	11853.9		897.98	37517.1	35519.5	35519.5	35519.5	35519.5	35519.5	35519.5	35519.5	35519.6	35519.5	35871	35519.5	35519.5	35519.5	35519.5	35519.5	35603.6	35519.5	35519.5
887.98	32573.3	31863	31848.8	31863	31858.9	31863	31882.3	31863	31945.8	31863	32003.5	63827.4		851.08	13173.3	11843.1	12210.5	11843.1	11843.1	11843.1	13037	11843.5	11843.1	11843.3	11843.1	11843.1	13405.1	11843.1		897.88	37398.5	35512.5	35512.5	35512.5	35512.5	35512.5	35512.5	35512.5	35512.5	35512.5	35885.2	35512.5	35512.5	35512.5	35512.5	35512.5	35590	35512.5	35512.5
887.88	32470.5	31876.6	31858.4	31876.6	31868.4	31876.6	31891.3	31876.6	31953.5	31876.6	32010.4	63850		850.98	12928.7	11834.2	12141.6	11834.2	11834.2	11834.2	12881.8	11834.6	11834.2	11834.4	11834.2	11834.2	13189.9	11834.2		897.78	37283.2	35505.9	35505.9	35505.9	35505.9	35505.9	35505.9	35505.9	35505.9	35505.9	35899.6	35505.9	35505.9	35505.9	35505.9	35505.9	35577.3	35505.9	35505.9
887.78	32403.9	31890.1	31868	31890.1	31877.8	31890.1	31900.4	31890.1	31961.2	31890.1	32017.4	63872.7		850.88	12747.6	11826.8	12082.9	11826.8	11826.8	11826.8	12751.5	11827.2	11826.8	11827	11826.8	11826.8	13008.2	11826.8		897.68	37171.8	35499.6	35499.6	35499.6	35499.6	35499.6	35499.6	35499.6	35499.7	35499.6	35913.8	35499.6	35499.6	35499.6	35499.6	35499.6	35565.5	35499.6	35499.6
887.68	32464.2	31903.7	31877.5	31903.7	31887.3	31903.7	31909.4	31903.7	31968.9	31903.7	32024.4	63895.3		850.78	12625	11820.6	12032.9	11820.6	11820.6	11820.6	12641.3	11821	11820.6	11820.8	11820.6	11820.6	12854.2	11820.6		897.58	37064.7	35493.7	35493.7	35493.7	35493.7	35493.7	35493.7	35493.7	35493.8	35493.7	35927.6	35493.7	35493.7	35493.7	35493.7	35493.7	35554.4	35493.7	35493.7
887.58	32568.8	31917.3	31887.1	31917.3	31896.7	31917.3	31918.5	31917.3	31976.8	31917.3	32031.5	63918		850.68	12547.7	11815.2	11990.5	11815.2	11815.2	11815.2	12547.4	11815.6	11815.2	11815.4	11815.2	11815.2	12723.3	11815.2		897.48	36962.4	35488.2	35488.2	35488.2	35488.2	35488.2	35488.2	35488.2	35488.2	35488.2	35940.6	35488.2	35488.2	35488.2	35488.2	35488.2	35544	35488.2	35488.2
887.48	32595.1	31931	31896.7	31931	31906.2	31931	31927.6	31931	31984.6	31931	32038.7	63940.6		850.58	12499.1	11810.3	11954.4	11810.3	11810.3	11810.3	12466.9	11810.7	11810.3	11810.5	11810.3	11810.3	12611.4	11810.3		897.38	36864.9	35483	35483	35483	35483	35483	35483	35483	35483	35483	35952.2	35483	35483	35483	35483	35483	35534.3	35483	35483
887.38	32568.4	31944.6	31906.2	31944.6	31915.6	31944.6	31936.7	31944.6	31992.5	31944.6	32045.9	63963.3		850.48	12468.7	11805.8	11923.6	11805.8	11805.8	11805.8	12397.2	11806.2	11805.8	11805.9	11805.8	11805.8	12515.5	11805.8		897.28	36772.4	35478.1	35478.1	35478.1	35478.1	35478.1	35478.1	35478.1	35478.2	35478.1	35962	35478.1	35478.1	35478.1	35478.1	35478.1	35525.3	35478.1	35478.1
887.28	32532.9	31958.3	31915.8	31958.3	31925.1	31958.3	31945.8	31958.3	32000.5	31958.3	32053.2	63985.9		850.38	12487.5	11801.5	11897.4	11801.5	11801.5	11801.5	12336.5	11801.8	11801.5	11801.6	11801.5	11801.5	12432.9	11801.5		897.18	36684.9	35473.5	35473.5	35473.5	35473.5	35473.5	35473.5	35473.5	35473.6	35473.5	35969.6	35473.5	35473.5	35473.5	35473.5	35473.5	35517	35473.5	35473.5
887.18	32469.5	31971.9	31925.4	31971.9	31934.6	31971.9	31954.9	31971.9	32008.5	31971.9	32060.5	64008.6		850.28	12434.4	11797.3	11875.1	11797.3	11797.3	11797.3	12283.2	11797.7	11797.3	11797.4	11797.3	11797.3	12361.4	11797.3		897.08	36602.2	35469.3	35469.3	35469.3	35469.3	35469.3	35469.3	35469.3	35469.3	35469.3	35974.5	35469.3	35469.3	35469.3	35469.3	35469.3	35509.2	35469.3	35469.3
887.08	32288.6	31985.6	31934.9	31985.6	31944	31985.6	31964	31985.6	32016.5	31985.6	32067.9	64031.2		850.18	12386.4	11793.3	11856	11793.3	11793.3	11793.3	12236.3	11793.6	11793.3	11793.4	11793.3	11793.3	12299.4	11793.3		896.98	36524.3	35465.3	35465.3	35465.3	35465.3	35465.3	35465.3	35465.3	35465.4	35465.3	35976.5	35465.3	35465.3	35465.3	35465.3	35465.3	35501.9	35465.3	35465.3
886.98	32188.3	31999.3	31944.5	31999.3	31953.5	31999.3	31973.2	31999.3	32024.6	31999.3	32075.4	64053.9		850.08	12363.1	11789.4	11839.9	11789.4	11789.4	11789.4	12194.7	11789.8	11789.4	11789.5	11789.4	11789.4	12245.5	11789.4		896.88	36451	35461.5	35461.5	35461.5	35461.5	35461.5	35461.5	35461.5	35461.6	35461.5	35975.7	35461.5	35461.5	35461.5	35461.5	35461.5	35495.1	35461.5	35461.5
886.88	32012.2	32013	31954.1	32013	31963	32013	31982.3	32013	32032.7	32013	32082.9	64076.5		849.98	12312.6	11785.8	11826.1	11785.8	11785.8	11785.8	12157.7	11786.1	11785.8	11785.8	11785.8	11785.8	12198.4	11785.8		896.78	36382.2	35458	35458	35458	35458	35458	35458	35458	35458.1	35458	35972.9	35458	35458	35458	35458	35458	35488.9	35458	35458
886.78	31959.3	32026.8	31963.7	32026.8	31972.4	32026.8	31991.5	32026.8	32040.9	32026.8	32090.4	64099.2		849.88	12330.8	11782.3	11814.4	11782.3	11782.3	11782.3	12124.6	11782.6	11782.3	11782.3	11782.3	11782.3	12157	11782.3		896.68	36317.5	35454.8	35454.8	35454.8	35454.8	35454.8	35454.8	35454.8	35454.9	35454.8	35968.7	35454.8	35454.8	35454.8	35454.8	35454.8	35483	35454.8	35454.8
886.68	32103.2	32040.5	31979.7	32040.5	31988.3	32040.5	32007.1	32040.5	32055.6	32040.5	32104.5	64128.3		849.78	12304.9	11778.9	11804.3	11778.9	11778.9	11778.9	12094.9	11779.2	11778.9	11778.9	11778.9	11778.9	12120.7	11778.9		896.58	36256.9	35451.7	35451.7	35451.7	35451.7	35451.7	35451.7	35451.7	35451.9	35451.7	35961.8	35451.7	35451.7	35451.7	35451.7	35451.7	35477.6	35451.7	35451.7
886.58	32256.7	32054.3	31995.7	32054.3	32004.3	32054.3	32022.7	32054.3	32070.2	32054.3	32118.6	31991.5		849.68	12242.6	11775.7	11795.8	11775.7	11775.7	11775.7	12068.2	11776	11775.7	11775.8	11775.7	11775.7	12088.6	11775.7		896.48	36200.1	35448.9	35448.9	35448.9	35448.9	35448.9	35448.9	35448.9	35449	35448.9	35952.3	35448.9	35448.9	35448.9	35448.9	35448.9	35472.6	35448.9	35448.9
886.48	32433	32068	32011.7	32068	32020.2	32068	32038.3	32068	32085	32068	32132.7	32007.5		849.58	12188.6	11772.9	11788.7	11772.9	11772.9	11772.9	12044.2	11773.2	11772.9	11772.9	11772.9	11772.9	12060.3	11772.9		896.38	36146.9	35446.2	35446.2	35446.2	35446.2	35446.2	35446.2	35446.2	35446.4	35446.2	35940.3	35446.2	35446.2	35446.2	35446.2	35446.2	35467.9	35446.2	35446.2
886.38	32615.1	32081.8	32027.8	32081.8	32036.1	32081.8	32054	32081.8	32099.7	32081.8	32146.9	32023.6		849.48	12047.3	11770.5	11782.8	11770.5	11770.5	11770.5	12022.8	11770.8	11770.5	11770.5	11770.5	11770.5	12035.4	11770.5		896.28	36097.1	35443.7	35443.7	35443.7	35443.7	35443.7	35443.7	35443.7	35443.9	35443.7	35926.1	35443.7	35443.7	35443.7	35443.8	35443.7	35463.6	35443.7	35443.7
886.28	32862.4	32095.6	32043.8	32095.6	32052.1	32095.6	32069.6	32095.6	32114.5	32095.6	32161.1	32039.6		849.38	11958.1	11768.6	11778.2	11768.6	11768.6	11768.6	12003.7	11768.9	11768.6	11768.7	11768.6	11768.6	12013.6	11768.6		896.18	36050.5	35441.4	35441.4	35441.4	35441.4	35441.4	35441.4	35441.4	35441.6	35441.4	35909.9	35441.4	35441.4	35441.4	35441.4	35441.4	35459.6	35441.4	35441.4
886.18	33055.4	32109.4	32059.8	32109.4	32068	32109.4	32085.3	32109.4	32129.3	32109.4	32175.4	32055.7		849.28	11881.5	11767.3	11774.7	11767.3	11767.3	11767.3	11986.7	11767.5	11767.3	11767.3	11767.3	11767.3	11994.4	11767.3		896.08	36006.9	35439.3	35439.3	35439.3	35439.3	35439.3	35439.3	35439.3	35439.5	35439.3	35891.9	35439.3	35439.3	35439.3	35439.3	35439.3	35455.9	35439.3	35439.3
886.08	33187	32123.2	32075.9	32123.2	32083.9	32123.2	32100.9	32123.2	32144.2	32123.2	32189.7	32071.7		849.18	11832.1	11766.3	11772	11766.3	11766.3	11766.3	11971.6	11766.6	11766.3	11766.3	11766.3	11766.3	11977.6	11766.3		895.98	35966.1	35437.3	35437.3	35437.3	35437.3	35437.3	35437.3	35437.3	35437.5	35437.3	35872.6	35437.3	35437.3	35437.3	35437.3	35437.3	35452.4	35437.3	35437.3
885.98	33203.9	32137.1	32091.9	32137.1	32099.9	32137.1	32116.6	32137.1	32159.1	32137.1	32204.1	32087.8		849.08	11850.4	11765.6	11770	11765.6	11765.6	11765.6	11958	11765.8	11765.6	11765.6	11765.6	11765.6	11962.6	11765.6		895.88	35928	35435.4	35435.4	35435.4	35435.4	35435.4	35435.4	35435.4	35435.7	35435.4	35852.1	35435.4	35435.4	35435.4	35435.4	35435.4	35449.3	35435.4	35435.4
885.88	33054.3	32150.9	32107.9	32150.9	32115.8	32150.9	32132.3	32150.9	32174	32150.9	32218.4	32103.8		848.98	11862.7	11764.8	11768.2	11764.8	11764.8	11764.8	11945.4	11765.1	11764.8	11764.9	11764.8	11764.8	11949.1	11764.8		895.78	35892.3	35433.7	35433.7	35433.7	35433.7	35433.7	35433.7	35433.7	35434	35433.7	35830.8	35433.7	35433.7	35433.7	35433.7	35433.7	35446.3	35433.7	35433.7
885.78	32997.5	32164.7	32123.9	32164.7	32131.8	32164.7	32148	32164.7	32188.9	32164.7	32232.9	32119.9		848.88	11964	11763.9	11766.5	11763.9	11763.9	11763.9	11933.7	11764.2	11763.9	11764	11763.9	11763.9	11936.5	11763.9		895.68	35858.9	35432.1	35432.1	35432.1	35432.1	35432.1	35432.1	35432.1	35432.4	35432.1	35809	35432.1	35432.1	35432.1	35432.1	35432.1	35443.6	35432.1	35432.1
885.68	33026.7	32178.6	32140	32178.6	32147.7	32178.6	32163.7	32178.6	32203.9	32178.6	32247.3	32136		848.78	12001.5	11762.9	11764.8	11762.9	11762.9	11762.9	11922.7	11763.1	11762.9	11762.9	11762.9	11762.9	11924.9	11762.9		895.58	35827.7	35430.6	35430.6	35430.6	35430.6	35430.6	35430.6	35430.6	35430.9	35430.6	35787	35430.6	35430.6	35430.6	35430.6	35430.6	35441	35430.6	35430.6
885.58	33080	32192.4	32156	32192.4	32163.6	32192.4	32179.4	32192.4	32218.8	32192.4	32261.8	32152		848.68	11976.9	11761.7	11763.2	11761.7	11761.7	11761.7	11912.5	11761.9	11761.7	11761.7	11761.7	11761.7	11914.1	11761.7		895.48	35798.5	35429.2	35429.2	35429.2	35429.2	35429.2	35429.2	35429.2	35429.5	35429.2	35765	35429.2	35429.2	35429.2	35429.2	35429.2	35438.7	35429.2	35429.2
885.48	33132.7	32206.3	32172	32206.3	32179.6	32206.3	32195.1	32206.3	32233.8	32206.3	32276.4	32168.1		848.58	11915.1	11760.5	11761.6	11760.5	11760.5	11760.5	11902.9	11760.8	11760.5	11760.6	11760.5	11760.5	11904.2	11760.5		895.38	35771.3	35427.9	35427.9	35427.9	35427.9	35427.9	35427.9	35427.9	35428.2	35427.9	35743.2	35427.9	35427.9	35427.9	35427.9	35427.9	35436.5	35427.9	35427.9
885.38	33122	32220.2	32188.1	32220.2	32195.5	32220.2	32210.8	32220.2	32248.9	32220.2	32290.9	32184.1		848.48	11846.5	11759.5	11760.3	11759.5	11759.5	11759.5	11894.1	11759.7	11759.5	11759.5	11759.5	11759.5	11895.1	11759.5		895.28	35745.7	35426.6	35426.6	35426.6	35426.6	35426.6	35426.6	35426.6	35427.1	35426.6	35721.8	35426.6	35426.6	35426.6	35426.7	35426.6	35434.5	35426.6	35426.6
885.28	33196.7	32234.1	32204.1	32234.1	32211.5	32234.1	32226.5	32234.1	32263.9	32234.1	32305.5	32200.2		848.38	11848.6	11758.7	11759.3	11758.7	11758.7	11758.7	11886	11758.9	11758.7	11758.7	11758.7	11758.7	11886.8	11758.7		895.18	35721.9	35425.5	35425.5	35425.5	35425.5	35425.5	35425.5	35425.5	35426	35425.5	35701	35425.5	35425.5	35425.5	35425.5	35425.5	35432.7	35425.5	35425.5
885.18	33331.1	32248	32220.1	32248	32227.4	32248	32242.3	32248	32279	32248	32320.1	32216.2		848.28	11882.9	11757.9	11758.4	11757.9	11757.9	11757.9	11878.6	11758.1	11757.9	11757.9	11757.9	11757.9	11879.2	11757.9		895.08	35699.5	35424.5	35424.5	35424.5	35424.5	35424.5	35424.5	35424.5	35425	35424.5	35680.9	35424.5	35424.5	35424.5	35424.5	35424.5	35431	35424.5	35424.5
885.08	33394.4	32261.8	32236.2	32261.8	32243.4	32261.8	32258	32261.8	32294.1	32261.8	32334.8	32232.3		848.18	11874.9	11757.1	11757.5	11757.1	11757.1	11757.1	11871.6	11757.3	11757.1	11757.1	11757.1	11757.1	11872.1	11757.1		894.98	35678.6	35423.5	35423.5	35423.5	35423.5	35423.5	35423.5	35423.5	35424	35423.5	35661.5	35423.5	35423.5	35423.5	35423.5	35423.5	35429.4	35423.5	35423.5
884.98	33459.7	32275.7	32252.2	32275.7	32259.3	32275.7	32273.7	32275.7	32309.2	32275.7	32349.5	32248.3		848.08	11941.9	11756.1	11756.3	11756.1	11756.1	11756.1	11864.8	11756.3	11756.1	11756.1	11756.1	11756.1	11865.2	11756.1		894.88	35659.1	35422.6	35422.6	35422.6	35422.6	35422.6	35422.6	35422.6	35423.2	35422.6	35643	35422.6	35422.6	35422.6	35422.6	35422.6	35428	35422.6	35422.6
884.88	33609.1	32289.6	32268.2	32289.6	32275.3	32289.6	32289.5	32289.6	32324.4	32289.6	32364.2	32264.4		847.98	12039.9	11754.6	11754.8	11754.6	11754.6	11754.6	11858	11754.8	11754.6	11754.6	11754.6	11754.6	11858.3	11754.6		894.78	35640.8	35421.8	35421.8	35421.8	35421.8	35421.8	35421.8	35421.8	35422.4	35421.8	35625.4	35421.8	35421.8	35421.8	35421.8	35421.8	35426.6	35421.8	35421.8
884.78	33741	32303.5	32284.2	32303.5	32291.3	32303.5	32305.2	32303.5	32339.6	32303.5	32378.9	32280.5		847.88	12175.6	11752.8	11752.9	11752.8	11752.8	11752.8	11851.1	11753	11752.8	11752.8	11752.8	11752.8	11851.4	11752.8		894.68	35623.7	35421	35421	35421	35421	35421	35421	35421	35421.7	35421	35608.8	35421	35421	35421	35421	35421	35425.4	35421	35421
884.68	33955.6	32317.4	32300.3	32317.4	32307.2	32317.4	32321	32317.4	32354.7	32317.4	32393.7	32296.5		847.78	12173.9	11750.7	11750.8	11750.7	11750.7	11750.7	11844.3	11750.8	11750.7	11750.7	11750.7	11750.7	11844.5	11750.7		894.58	35607.7	35420.3	35420.3	35420.3	35420.3	35420.3	35420.3	35420.3	35421	35420.3	35593	35420.3	35420.3	35420.3	35420.3	35420.3	35424.3	35420.3	35420.3
884.58	34149.4	32331.4	32316.3	32331.4	32323.2	32331.4	32336.7	32331.4	32369.9	32331.4	32408.5	32312.6		847.68	12125.1	11748.4	11748.4	11748.4	11748.4	11748.4	11837.6	11748.5	11748.4	11748.4	11748.4	11748.4	11837.8	11748.4		894.48	35592.8	35419.6	35419.6	35419.6	35419.6	35419.6	35419.6	35419.6	35420.4	35419.6	35578.3	35419.6	35419.6	35419.6	35419.7	35419.6	35423.2	35419.6	35419.6
884.48	34164.1	32345.3	32332.3	32345.3	32339.1	32345.3	32352.5	32345.3	32385.2	32345.3	32423.3	32328.6		847.58	12061.6	11746.1	11746.1	11746.1	11746.1	11746.1	11831.1	11746.2	11746.1	11746.1	11746.1	11746.1	11831.3	11746.1		894.38	35578.8	35419	35419	35419	35419	35419	35419	35419	35419.9	35419	35564.4	35419	35419	35419	35419	35419	35422.3	35419	35419
884.38	34064.7	32359.2	32348.4	32359.2	32355.1	32359.2	32368.3	32359.2	32400.4	32359.2	32438.1	32344.7		847.48	12020.8	11744	11744	11744	11744	11744	11825.2	11744.1	11744	11744	11744	11744	11825.4	11744		894.28	35565.7	35418.4	35418.4	35418.4	35418.4	35418.4	35418.4	35418.4	35419.4	35418.4	35551.5	35418.4	35418.4	35418.4	35418.5	35418.4	35421.4	35418.4	35418.4
884.28	34092.3	32373.1	32364.4	32373.1	32371.1	32373.1	32384.1	32373.1	32415.7	32373.1	32453	32360.7		847.38	12009.3	11742.1	11742.2	11742.1	11742.1	11742.1	11819.7	11742.3	11742.1	11742.1	11742.1	11742.1	11819.9	11742.1		894.18	35553.4	35417.9	35417.9	35417.9	35417.9	35417.9	35417.9	35417.9	35419	35417.9	35539.5	35417.9	35417.9	35417.9	35418	35417.9	35420.6	35417.9	35417.9
884.18	34147.1	32387	32380.4	32387	32387	32387	32399.8	32387	32430.9	32387	32467.9	32376.8		847.28	11940.9	11740.6	11740.6	11740.6	11740.6	11740.6	11814.7	11740.7	11740.6	11740.6	11740.6	11740.6	11814.9	11740.6		894.08	35542	35417.4	35417.4	35417.4	35417.4	35417.4	35417.4	35417.4	35418.6	35417.4	35528.3	35417.4	35417.4	35417.4	35417.5	35417.4	35419.8	35417.4	35417.4
														847.18	11896.5	11739.2	11739.2	11739.2	11739.2	11739.2	11810.2	11739.4	11739.2	11739.2	11739.2	11739.2	11810.3	11739.2		893.98	35531.3	35417	35417	35417	35417	35417	35417	35417	35418.3	35417	35517.9	35417	35417	35417	35417.1	35417	35419.2	35417	35417
														847.08	11912.2	11738	11738	11738	11738	11738	11805.9	11738.1	11738	11738	11738	11738	11806	11738		893.88	35521.3	35416.6	35416.6	35416.6	35416.6	35416.6	35416.6	35416.6	35418	35416.6	35508.3	35416.6	35416.6	35416.6	35416.7	35416.6	35418.6	35416.6	35416.6
														846.98	11921.7	11736.9	11736.9	11736.9	11736.9	11736.9	11801.9	11737	11736.9	11736.9	11736.9	11736.9	11802	11736.9		893.78	35511.9	35416.2	35416.2	35416.2	35416.2	35416.2	35416.2	35416.2	35417.7	35416.2	35499.5	35416.2	35416.2	35416.2	35416.3	35416.2	35418	35416.2	35416.2
														846.88	11909.1	11735.9	11735.9	11735.9	11735.9	11735.9	11798.2	11736	11735.9	11735.9	11735.9	11735.9	11798.3	11735.9		893.68	35503.1	35415.9	35415.9	35415.9	35415.9	35415.9	35415.9	35415.9	35417.5	35415.9	35491.4	35415.9	35415.9	35415.9	35416	35415.9	35417.5	35415.9	35415.9
														846.78	11799.4	11735.1	11735.1	11735.1	11735.1	11735.1	11794.8	11735.2	11735.1	11735.1	11735.1	11735.1	11795	11735.1		893.58	35495	35415.6	35415.6	35415.6	35415.6	35415.6	35415.6	35415.6	35417.3	35415.6	35483.9	35415.6	35415.6	35415.6	35415.7	35415.6	35417	35415.6	35415.6
														846.68	11761.2	11734.6	11734.6	11734.6	11734.6	11734.6	11791.9	11734.7	11734.6	11734.6	11734.6	11734.6	11792	11734.6		893.48	35487.3	35415.3	35415.3	35415.3	35415.3	35415.3	35415.3	35415.3	35417.2	35415.3	35477	35415.3	35415.3	35415.3	35415.4	35415.3	35416.6	35415.3	35415.3
														846.58	11685.7	11734.3	11734.3	11734.3	11734.3	11734.3	11789.3	11734.4	11734.3	11734.3	11734.3	11734.3	11789.5	11734.3		893.38	35480.2	35415	35415	35415	35415	35415	35415	35415	35417.1	35415	35470.8	35415	35415	35415	35415.2	35415	35416.2	35415	35415
														846.48	11711.9	11734.2	11734.2	11734.2	11734.2	11734.2	11787	11734.3	11734.2	11734.2	11734.2	11734.2	11787.1	11734.2		893.28	35473.6	35414.8	35414.8	35414.8	35414.8	35414.8	35414.8	35414.8	35417.1	35414.8	35465	35414.8	35414.8	35414.8	35415	35414.8	35415.9	35414.8	35414.8
														846.38	11843.7	11733.9	11733.9	11733.9	11733.9	11733.9	11784.6	11734	11733.9	11733.9	11733.9	11733.9	11784.7	11733.9		893.18	35467.4	35414.6	35414.6	35414.6	35414.6	35414.6	35414.6	35414.6	35417.1	35414.6	35459.8	35414.6	35414.6	35414.6	35414.8	35414.6	35415.5	35414.6	35414.6
														846.28	11884.4	11733.4	11733.4	11733.4	11733.4	11733.4	11782.1	11733.5	11733.4	11733.4	11733.4	11733.4	11782.2	11733.4		893.08	35461.6	35414.4	35414.4	35414.4	35414.4	35414.4	35414.4	35414.4	35417.1	35414.4	35455	35414.4	35414.4	35414.4	35414.6	35414.4	35415.3	35414.4	35414.4
														846.18	11958.4	11732.4	11732.4	11732.4	11732.4	11732.4	11779.3	11732.5	11732.4	11732.4	11732.4	11732.4	11779.4	11732.4		892.98	35456.2	35414.3	35414.3	35414.3	35414.3	35414.3	35414.3	35414.3	35417.2	35414.3	35450.7	35414.3	35414.3	35414.3	35414.5	35414.3	35415	35414.3	35414.3
														846.08	12016.1	11731	11731	11731	11731	11731	11776.2	11731.1	11731	11731	11731	11731	11776.3	11731		892.88	35451.2	35414.1	35414.1	35414.1	35414.1	35414.1	35414.1	35414.1	35417.3	35414.1	35446.8	35414.1	35414.1	35414.1	35414.3	35414.1	35414.8	35414.1	35414.1
														845.98	12040.9	11729.5	11729.5	11729.5	11729.5	11729.5	11772.9	11729.5	11729.5	11729.5	11729.5	11729.5	11773	11729.5		892.78	35446.6	35414	35414	35414	35414	35414	35414	35414	35417.5	35414	35443.2	35414	35414	35414	35414.2	35414	35414.6	35414	35414
														845.88	12018	11727.8	11727.8	11727.8	11727.8	11727.8	11769.6	11727.8	11727.8	11727.8	11727.8	11727.8	11769.7	11727.8		892.68	35442.3	35413.9	35413.9	35413.9	35413.9	35413.9	35413.9	35413.9	35417.7	35413.9	35440	35413.9	35413.9	35413.9	35414.2	35413.9	35414.4	35413.9	35413.9
														845.78	11964.1	11726.1	11726.1	11726.1	11726.1	11726.1	11766.4	11726.2	11726.1	11726.1	11726.1	11726.1	11766.5	11726.1		892.58	35438.4	35413.8	35413.8	35413.8	35413.8	35413.8	35413.8	35413.8	35417.9	35413.8	35437.1	35413.8	35413.8	35413.8	35414.1	35413.8	35414.2	35413.8	35413.8
														845.68	11882.6	11724.9	11724.9	11724.9	11724.9	11724.9	11763.7	11725	11724.9	11724.9	11724.9	11724.9	11763.8	11724.9		892.48	35434.8	35413.7	35413.7	35413.7	35413.7	35413.7	35413.7	35413.7	35418.2	35413.7	35434.5	35413.7	35413.7	35413.7	35414	35413.7	35414.1	35413.7	35413.7
														845.58	11728.2	11724	11724	11724	11724	11724	11761.5	11724.1	11724	11724	11724	11724	11761.5	11724		892.38	35431.4	35413.6	35413.6	35413.6	35413.6	35413.6	35413.6	35413.6	35418.5	35413.6	35432.1	35413.6	35413.6	35413.6	35414	35413.6	35414	35413.6	35413.6
														845.48	11700.1	11723.6	11723.6	11723.6	11723.6	11723.6	11759.7	11723.7	11723.6	11723.6	11723.6	11723.6	11759.8	11723.6		892.28	35428.4	35413.5	35413.5	35413.5	35413.5	35413.5	35413.5	35413.5	35418.9	35413.5	35430	35413.5	35413.5	35413.5	35414	35413.5	35413.9	35413.5	35413.5
														845.38	11688.4	11723.5	11723.5	11723.5	11723.5	11723.5	11758.3	11723.6	11723.5	11723.5	11723.5	11723.5	11758.4	11723.5		892.18	35425.6	35413.5	35413.5	35413.5	35413.5	35413.5	35413.5	35413.5	35419.4	35413.5	35428.1	35413.5	35413.5	35413.5	35414	35413.5	35413.8	35413.5	35413.5
														845.28	11715.4	11752.9	11752.9	11752.9	11752.9	11752.9	11786.5	11753	11752.9	11752.9	11752.9	11752.9	11786.6	11752.9		892.08	35423.2	35413.4	35413.4	35413.4	35413.4	35413.4	35413.4	35413.4	35419.9	35413.4	35426.4	35413.4	35413.4	35413.4	35414	35413.4	35413.7	35413.4	35413.4
														845.18	11785.3	11782.3	11782.3	11782.3	11782.3	11782.3	11814.8	11782.4	11782.3	11782.3	11782.3	11782.3	11814.8	11782.3		891.98	35421	35413.4	35413.4	35413.4	35413.4	35413.4	35413.4	35413.4	35420.5	35413.4	35424.9	35413.4	35413.4	35413.4	35414	35413.4	35413.6	35413.4	35413.4
														845.08	11906.2	11811.8	11811.8	11811.8	11811.8	11811.8	11843.1	11811.8	11811.8	11811.8	11811.8	11811.8	11843.1	11811.8		891.88	35419	35413.4	35413.4	35413.4	35413.4	35413.4	35413.4	35413.4	35421.1	35413.4	35423.5	35413.4	35413.4	35413.4	35414	35413.4	35413.6	35413.4	35413.4
														844.98	12043.1	11841.2	11841.2	11841.2	11841.2	11841.2	11871.4	11841.3	11841.2	11841.2	11841.2	11841.2	11871.5	11841.2		891.78	35417.3	35413.4	35413.4	35413.4	35413.4	35413.4	35413.4	35413.4	35421.8	35413.4	35422.3	35413.4	35413.4	35413.4	35414.1	35413.4	35413.5	35413.4	35413.4
														844.88	12160	11870.6	11870.6	11870.6	11870.6	11870.6	11899.8	11870.7	11870.6	11870.6	11870.6	11870.6	11899.9	11870.6		891.68	35415.9	35413.3	35413.3	35413.3	35413.3	35413.3	35413.3	35413.3	35422.6	35413.3	35421.2	35413.3	35413.3	35413.3	35414.1	35413.3	35413.5	35413.3	35413.3
														844.78	12221.4	11900	11900	11900	11900	11900	11928.2	11900.1	11900	11900	11900	11900	11928.3	11900		891.58	35414.8	35413.3	35413.3	35413.3	35413.3	35413.3	35413.3	35413.3	35423.5	35413.3	35420.3	35413.3	35413.3	35413.3	35414.2	35413.3	35413.5	35413.3	35413.3
														844.68	12177.2	11929.5	11929.5	11929.5	11929.5	11929.5	11956.7	11929.5	11929.5	11929.5	11929.5	11929.5	11956.8	11929.5		891.48	35413.9	35413.3	35413.3	35413.3	35413.3	35413.3	35413.3	35413.3	35424.5	35413.3	35419.4	35413.3	35413.3	35413.3	35414.3	35413.3	35413.5	35413.3	35413.3
														844.58	12058.6	11958.9	11958.9	11958.9	11958.9	11958.9	11985.2	11959	11958.9	11958.9	11958.9	11958.9	11985.3	11958.9		891.38	35413.3	35413.3	35413.3	35413.3	35413.3	35413.3	35413.3	35413.3	35425.6	35413.3	35418.7	35413.3	35413.3	35413.3	35414.4	35413.3	35413.4	35413.3	35413.3
														844.48	11930.6	11988.3	11988.3	11988.3	11988.3	11988.3	12013.8	11988.4	11988.3	11988.3	11988.3	11988.3	12013.9	11988.3		891.28	35413	35413.3	35413.3	35413.3	35413.3	35413.3	35413.3	35413.3	35426.8	35413.3	35418	35413.3	35413.3	35413.3	35414.5	35413.3	35413.4	35413.3	35413.3
																														891.18	35413	35413.3	35413.3	35413.3	35413.3	35413.3	35413.3	35413.3	35428.1	35413.3	35417.4	35413.3	35413.3	35413.3	35414.6	35413.3	35413.4	35413.3	35413.3
																														891.08	35413.4	35413.3	35413.3	35413.3	35413.3	35413.3	35413.3	35413.3	35429.6	35413.3	35416.9	35413.3	35413.3	35413.3	35414.7	35413.3	35413.4	35413.3	35413.3
																														890.98	35414	35413.3	35413.3	35413.3	35413.3	35413.3	35413.3	35413.3	35431.2	35413.3	35416.4	35413.3	35413.3	35413.3	35414.9	35413.3	35413.4	35413.3	35413.3
																														890.88	35415	35413.3	35413.3	35413.3	35413.3	35413.3	35413.3	35413.3	35433	35413.3	35416	35413.3	35413.3	35413.3	35415	35413.3	35413.4	35413.3	35413.3
																														890.78	35416.4	35413.3	35413.3	35413.3	35413.3	35413.3	35413.3	35413.3	35434.9	35413.3	35415.7	35413.3	35413.3	35413.3	35415.2	35413.3	35413.3	35413.3	35413.3
																														890.68	35418.1	35413.3	35413.3	35413.3	35413.3	35413.3	35413.3	35413.3	35437.1	35413.3	35415.3	35413.3	35413.3	35413.3	35415.4	35413.3	35413.3	35413.3	35413.3
																														890.58	35420.3	35413.3	35413.3	35413.3	35413.3	35413.3	35413.3	35413.3	35439.6	35413.3	35415	35413.3	35413.3	35413.3	35415.6	35413.3	35413.3	35413.3	35413.3
																														890.48	35422.9	35413.2	35413.2	35413.2	35413.2	35413.2	35413.2	35413.2	35442.2	35413.2	35414.8	35413.2	35413.2	35413.2	35415.8	35413.2	35413.3	35413.2	35413.3
																														890.38	35426	35413.2	35413.2	35413.2	35413.2	35413.2	35413.2	35413.2	35445.2	35413.2	35414.6	35413.2	35413.2	35413.2	35416	35413.2	35413.3	35413.2	35413.3
																														890.28	35429.6	35413.2	35413.2	35413.2	35413.2	35413.2	35413.2	35413.2	35448.5	35413.2	35414.4	35413.2	35413.2	35413.2	35416.3	35413.2	35413.2	35413.2	35413.3
																														890.18	35433.8	35413.2	35413.2	35413.2	35413.2	35413.2	35413.2	35413.2	35452.2	35413.2	35414.2	35413.2	35413.2	35413.2	35416.5	35413.2	35413.2	35413.2	35413.2
																														890.08	35438.5	35413.2	35413.2	35413.2	35413.2	35413.2	35413.2	35413.2	35456.2	35413.2	35414	35413.2	35413.2	35413.2	35416.8	35413.2	35413.2	35413.2	35413.2
																														889.98	35443.9	35413.2	35413.2	35413.2	35413.2	35413.2	35413.2	35413.2	35460.7	35413.2	35413.9	35413.2	35413.2	35413.2	35417.1	35413.2	35413.2	35413.2	35413.2
																														889.88	35450	35413.1	35413.1	35413.1	35413.1	35413.1	35413.1	35413.1	35465.7	35413.1	35413.8	35413.1	35413.1	35413.1	35417.5	35413.1	35413.2	35413.1	35413.2
																														889.78	35456.8	35413.1	35413.1	35413.1	35413.1	35413.1	35413.1	35413.1	35471.1	35413.1	35413.7	35413.1	35413.1	35413.1	35417.9	35413.1	35413.1	35413.1	35413.3
																														889.68	35464.4	35413.1	35413.1	35413.1	35413.1	35413.1	35413.1	35413.1	35477.2	35413.1	35413.5	35413.1	35413.1	35413.1	35418.3	35413.1	35413.1	35413.1	35413.3
																														889.58	35472.9	35413	35413	35413	35413	35413	35413	35413	35483.9	35413	35413.4	35413	35413	35413	35418.7	35413	35413.1	35413	35413.3
																														889.48	35482.4	35413	35413	35413	35413	35413	35413	35413	35491.4	35413	35413.3	35413	35413	35413	35419.2	35413	35413	35413	35413.4
																														889.38	35492.9	35413	35413	35413	35413	35413	35413	35413	35499.6	35413	35413.2	35413	35413	35413	35419.7	35413	35413	35413	35413.4
																														889.28	35504.5	35412.9	35412.9	35412.9	35412.9	35412.9	35412.9	35412.9	35508.6	35412.9	35413.1	35412.9	35412.9	35412.9	35420.3	35412.9	35412.9	35412.9	35413.6
																														889.18	35517.3	35412.8	35412.8	35412.8	35412.8	35412.8	35412.8	35412.8	35518.7	35412.8	35413.1	35412.8	35412.8	35412.8	35420.9	35412.8	35412.8	35412.8	35413.7
																														889.08	35531.4	35412.8	35412.8	35412.8	35412.8	35412.8	35412.8	35412.8	35529.7	35412.8	35413	35412.8	35412.8	35412.8	35421.5	35412.8	35412.8	35412.8	35413.9
																														888.98	35546.9	35412.7	35412.7	35412.7	35412.7	35412.7	35412.7	35412.7	35541.9	35412.7	35412.9	35412.7	35412.7	35412.7	35422.2	35412.7	35412.7	35412.7	35414.2
																														888.88	35563.9	35412.6	35412.6	35412.6	35412.6	35412.6	35412.6	35412.6	35555.3	35412.6	35412.7	35412.6	35412.6	35412.6	35423	35412.6	35412.6	35412.6	35414.6
																														888.78	35582.6	35412.5	35412.5	35412.5	35412.5	35412.5	35412.5	35412.5	35570	35412.5	35412.6	35412.5	35412.5	35412.5	35423.8	35412.5	35412.5	35412.5	35415
																														888.68	35603	35412.4	35412.4	35412.4	35412.4	35412.4	35412.4	35412.4	35586.2	35412.4	35412.5	35412.4	35412.4	35412.4	35424.7	35412.4	35412.4	35412.4	35415.7
																														888.58	35625.4	35412.3	35412.3	35412.3	35412.3	35412.3	35412.3	35412.3	35604	35412.3	35412.4	35412.3	35412.3	35412.3	35425.6	35412.3	35412.3	35412.3	35416.5
																														888.48	35649.8	35412.2	35412.2	35412.2	35412.2	35412.2	35412.2	35412.2	35623.5	35412.2	35412.3	35412.2	35412.2	35412.2	35426.7	35412.2	35412.2	35412.2	35417.5
																														888.38	35676.4	35412.1	35412.1	35412.1	35412.1	35412.1	35412.1	35412.1	35644.9	35412.1	35412.1	35412.1	35412.1	35412.1	35427.8	35412.1	35412.1	35412.1	35418.9
																														888.28	35705.4	35411.9	35411.9	35411.9	35411.9	35411.9	35411.9	35411.9	35668.2	35411.9	35411.9	35411.9	35411.9	35411.9	35429	35411.9	35411.9	35411.9	35420.5
																														888.18	35736.9	35411.7	35411.7	35411.7	35411.7	35411.7	35411.7	35411.7	35693.7	35411.7	35411.8	35411.7	35411.7	35411.7	35430.2	35411.7	35411.7	35411.7	35422.6
																														888.08	35771.2	35411.6	35411.6	35411.6	35411.6	35411.6	35411.6	35411.6	35721.6	35411.6	35411.6	35411.6	35411.6	35411.6	35431.6	35411.6	35411.6	35411.6	35425.2
																														887.98	35808.4	35411.3	35411.3	35411.3	35411.3	35411.3	35411.3	35411.3	35751.8	35411.3	35411.4	35411.3	35411.3	35411.3	35433.1	35411.3	35411.3	35411.3	35428.4
																														887.88	35848.8	35411.1	35411.1	35411.1	35411.1	35411.1	35411.1	35411.1	35784.6	35411.1	35411.1	35411.1	35411.1	35411.1	35434.6	35411.1	35411.1	35411.1	35432.4
																														887.78	35892.5	35410.9	35410.9	35410.9	35410.9	35410.9	35410.9	35410.9	35820.2	35410.9	35410.9	35410.9	35410.9	35410.9	35436.3	35410.9	35410.9	35410.9	35437.2
																														887.68	35939.7	35410.6	35410.6	35410.6	35410.6	35410.6	35410.6	35410.6	35858.6	35410.6	35410.6	35410.6	35410.6	35410.6	35438.2	35410.6	35410.6	35410.6	35443.1
																														887.58	35990.6	35410.3	35410.3	35410.3	35410.3	35410.3	35410.3	35410.3	35899.9	35410.3	35410.3	35410.3	35410.3	35410.3	35440.1	35410.3	35410.3	35410.3	35450.2
																														887.48	36045.5	35410	35410	35410	35410	35410	35410	35410	35944.2	35410	35410	35410	35410	35410	35442.2	35410	35410	35410	35458.8
																														887.38	36104.5	35409.6	35409.6	35409.6	35409.6	35409.6	35409.6	35409.6	35991.4	35409.6	35409.6	35409.6	35409.6	35409.6	35444.5	35409.6	35409.6	35409.6	35469
																														887.28	36167.9	35409.2	35409.3	35409.2	35409.2	35409.2	35409.2	35409.2	36041.7	35409.2	35409.3	35409.2	35409.2	35409.2	35446.9	35409.2	35409.2	35409.2	35481.2
																														887.18	36235.6	35408.8	35408.8	35408.8	35408.8	35408.8	35408.8	35408.8	36094.7	35408.8	35408.8	35408.8	35408.8	35408.8	35449.5	35408.8	35408.8	35408.8	35495.6
																														887.08	36308	35408.4	35408.4	35408.4	35408.4	35408.4	35408.4	35408.4	36150.4	35408.4	35408.4	35408.4	35408.4	35408.4	35452.3	35408.4	35408.4	35408.4	35512.5
																														886.98	36385	35407.9	35407.9	35407.9	35407.9	35407.9	35407.9	35407.9	36208.2	35407.9	35407.9	35407.9	35407.9	35407.9	35455.2	35407.9	35407.9	35407.9	35532.4
																														886.88	36466.7	35407.3	35407.4	35407.3	35407.3	35407.3	35407.3	35407.3	36267.8	35407.3	35407.3	35407.3	35407.3	35407.3	35458.4	35407.3	35407.3	35407.3	35555.5
																														886.78	36553.2	35406.7	35406.8	35406.7	35406.7	35406.7	35406.7	35406.7	36328.5	35406.7	35406.8	35406.7	35406.7	35406.7	35461.8	35406.7	35406.7	35406.7	35582.2
																														886.68	36644.2	35406.1	35406.2	35406.1	35406.1	35406.1	35406.1	35406.1	36389.5	35406.1	35406.1	35406.1	35406.1	35406.1	35465.5	35406.1	35406.1	35406.1	35613
																														886.58	36739.6	35405.4	35405.5	35405.4	35405.4	35405.4	35405.4	35405.4	36449.6	35405.4	35405.4	35405.4	35405.4	35405.4	35469.4	35405.4	35405.4	35405.4	35648.2
																														886.48	36839.3	35404.7	35404.8	35404.7	35404.7	35404.7	35404.7	35404.7	36507.6	35404.7	35404.7	35404.7	35404.7	35404.7	35473.6	35404.7	35404.7	35404.7	35688.4
																														886.38	36942.8	35403.9	35404	35403.9	35403.9	35403.9	35403.9	35403.9	36562.3	35403.9	35403.9	35403.9	35403.9	35403.9	35478.1	35403.9	35403.9	35403.9	35733.9
																														886.28	37049.7	35403.1	35403.2	35403.1	35403.1	35403.1	35403.1	35403.1	36612	35403.1	35403.1	35403.1	35403.1	35403.1	35483	35403.1	35403.1	35403.1	35785.1
																														886.18	37159.5	35402.2	35402.4	35402.2	35402.2	35402.2	35402.2	35402.2	36655.5	35402.2	35402.2	35402.2	35402.2	35402.2	35488.2	35402.2	35402.2	35402.2	35842.5
																														886.08	37271.5	35401.2	35401.5	35401.2	35401.2	35401.2	35401.2	35401.2	36691.4	35401.2	35401.2	35401.2	35401.2	35401.2	35493.7	35401.2	35401.2	35401.2	35906.5
																														885.98	37385.2	35400.2	35400.7	35400.2	35400.2	35400.2	35400.2	35400.2	36719	35400.2	35400.2	35400.2	35400.2	35400.2	35499.7	35400.2	35400.2	35400.2	35977.3
																														885.88	37499.8	35399.1	35399.8	35399.1	35399.1	35399.1	35399.1	35399.1	36737.9	35399.1	35399.1	35399.1	35399.1	35399.1	35506.1	35399.1	35399.1	35399.1	36055.4
																														885.78	37614.5	35398	35398.9	35398	35398	35398	35398	35398	36748.7	35398	35398	35398	35398	35398	35512.9	35398	35398	35398	36140.8
																														885.68	37728.3	35396.8	35398.2	35396.8	35396.8	35396.8	35396.8	35396.8	36752.8	35396.8	35396.8	35396.8	35396.8	35396.8	35520.3	35396.8	35396.8	35396.8	36233.8
																														885.58	37840.3	35395.5	35397.5	35395.5	35395.5	35395.5	35395.5	35395.5	36752.7	35395.5	35395.5	35395.5	35395.5	35395.5	35528.2	35395.5	35395.5	35395.5	36334.5
																														885.48	37949.1	35394.2	35397.2	35394.2	35394.2	35394.2	35394.2	35394.2	36746.9	35394.2	35394.2	35394.2	35394.2	35394.2	35536.7	35394.2	35394.2	35394.2	36442.7
																														885.38	38053.7	35392.8	35397.1	35392.8	35392.8	35392.8	35392.8	35392.8	36726.2	35392.8	35392.8	35392.8	35392.8	35392.8	35545.8	35392.8	35392.8	35392.8	36558.4
																														885.28	38154	35391.3	35397.6	35391.3	35391.3	35391.3	35391.3	35391.3	36691.3	35391.3	35391.3	35391.3	35391.3	35391.3	35555.6	35391.3	35391.3	35391.3	36681.2
																														885.18	38254.4	35389.8	35398.8	35389.8	35389.8	35389.8	35389.8	35389.8	36643.7	35389.8	35389.8	35389.8	35389.8	35389.8	35566.2	35389.8	35389.8	35389.8	36810.8
																														885.08	38355.1	35388.3	35401.1	35388.3	35388.3	35388.3	35388.3	35388.3	36585.9	35388.3	35388.3	35388.3	35388.3	35388.3	35577.5	35388.3	35388.3	35388.3	36946.6
																														884.98	38455.2	35386.7	35404.7	35386.7	35386.7	35386.7	35386.7	35386.7	36520.2	35386.7	35386.7	35386.7	35386.7	35386.7	35589.7	35386.7	35386.7	35386.7	37087.9
																														884.88	38555.8	35385	35410.2	35385	35385	35385	35385	35385	36449	35385	35385	35385	35385	35385	35602.8	35385	35385	35385	37233.8
																														884.78	38658.3	35383.3	35418.1	35383.3	35383.3	35383.3	35383.3	35383.3	36374.8	35383.3	35383.3	35383.3	35383.3	35383.3	35616.8	35383.3	35383.3	35383.3	37383.4
																														884.68	38764.1	35381.5	35429.2	35381.5	35381.5	35381.5	35381.5	35381.5	36299.6	35381.5	35381.5	35381.5	35381.5	35381.5	35631.9	35381.5	35381.5	35381.5	37535.6
																														884.58	38874.7	35379.7	35444.1	35379.7	35379.7	35379.7	35379.7	35379.7	36224.9	35379.7	35379.7	35379.7	35379.7	35379.7	35648.2	35379.7	35379.7	35379.7	37689.1
																														884.48	38991.8	35377.8	35463.8	35377.8	35377.8	35377.8	35377.8	35377.8	36152.1	35377.8	35377.8	35377.8	35377.8	35377.8	35665.6	35377.8	35377.8	35377.8	37842.6
																														884.38	39116.7	35375.8	35489.3	35375.8	35375.8	35375.8	35375.8	35375.8	36082.3	35375.8	35375.8	35375.8	35375.8	35375.8	35684.3	35375.8	35375.8	35375.8	37994.5
																														884.28	39250.6	35373.8	35521.6	35373.8	35373.8	35373.8	35373.8	35373.8	36016	35373.8	35373.8	35373.8	35373.8	35373.8	35704.4	35373.8	35373.8	35373.8	38143.4
																														884.18	39394.4	35371.7	35561.6	35371.7	35371.7	35371.7	35371.7	35371.7	35953.6	35371.7	35371.7	35371.7	35371.7	35371.7	35726	35371.7	35371.7	35371.7	38287.8
																														884.08	39548.6	35369.5	35610.4	35369.5	35369.5	35369.5	35369.5	35369.5	35895.3	35369.5	35369.5	35369.5	35369.5	35369.5	35749.2	35369.5	35369.5	35369.5	38425.9
																														883.98	39713.1	35367.2	35668.8	35367.2	35367.2	35367.2	35367.2	35367.2	35841.2	35367.2	35367.2	35367.2	35367.2	35367.2	35774.1	35367.2	35367.2	35367.2	38556.3
																														883.88	39887.4	35364.8	35737.2	35364.8	35364.8	35364.8	35364.8	35364.8	35791.3	35364.8	35364.8	35364.8	35364.8	35364.8	35800.8	35364.8	35364.8	35364.8	38677.5
																														883.78	40070.2	35362.4	35815.9	35362.4	35362.4	35362.4	35362.4	35362.4	35745.3	35362.4	35362.4	35362.4	35362.4	35362.4	35829.5	35362.4	35362.4	35362.4	38787.9
																														883.68	40259.5	35359.8	35904.6	35359.8	35359.8	35359.8	35359.8	35359.8	35703	35359.8	35359.8	35359.8	35359.8	35359.8	35860.3	35359.8	35359.8	35359.8	38886.2
																														883.58	40452.4	35357.2	36002.3	35357.2	35357.2	35357.2	35357.2	35357.2	35664.3	35357.2	35357.2	35357.2	35357.2	35357.2	35893.4	35357.2	35357.2	35357.2	38971.4
																														883.48	40645.2	35354.4	36107.6	35354.4	35354.4	35354.4	35354.4	35354.4	35628.9	35354.4	35354.4	35354.4	35354.4	35354.4	35928.9	35354.4	35354.4	35354.4	39042.4
																														883.38	40833.5	35351.5	36218.1	35351.5	35351.5	35351.5	35351.5	35351.5	35596.5	35351.5	35351.5	35351.5	35351.5	35351.5	35967.1	35351.5	35351.5	35351.5	39097.7
																														883.28	41012.1	35348.6	36330.8	35348.6	35348.6	35348.6	35348.6	35348.6	35566.9	35348.6	35348.6	35348.6	35348.6	35348.6	36008	35348.6	35348.6	35348.6	39135.7
																														883.18	41175	35345.5	36442.2	35345.5	35345.5	35345.5	35345.5	35345.5	35539.8	35345.5	35345.5	35345.5	35345.5	35345.5	36052.1	35345.5	35345.5	35345.5	39154
																														883.08	41316.3	35342.4	36548	35342.4	35342.4	35342.4	35342.4	35342.4	35515.1	35342.4	35342.4	35342.4	35342.4	35342.4	36099.4	35342.4	35342.4	35342.4	39154.5
																														882.98	41430.6	35339.2	36643.9	35339.2	35339.2	35339.2	35339.2	35339.2	35492.5	35339.2	35339.2	35339.2	35339.2	35339.2	36150.3	35339.2	35339.2	35339.2	39140.6
																														882.88	41514.1	35335.9	36725.5	35335.9	35335.9	35335.9	35335.9	35335.9	35471.9	35335.9	35335.9	35335.9	35335.9	35335.9	36204.9	35335.9	35335.9	35335.9	39109.6
																														882.78	41566.1	35332.5	36789.2	35332.5	35332.5	35332.5	35332.5	35332.5	35453	35332.5	35332.5	35332.5	35332.5	35332.5	36263.7	35332.5	35332.5	35332.5	39061.8
																														882.68	41592.1	35329.2	36832.7	35329.2	35329.2	35329.2	35329.2	35329.2	35435.7	35329.2	35329.2	35329.2	35329.2	35329.2	36326.9	35329.2	35329.2	35329.2	38997.9
																														882.58	41605.5	35325.8	36856	35325.8	35325.8	35325.8	35325.8	35325.8	35419.9	35325.8	35325.8	35325.8	35325.8	35325.8	36394.8	35325.8	35325.8	35325.8	38918.6
																														882.48	41596.6	35322.4	36862.4	35322.4	35322.4	35322.4	35322.4	35322.4	35405.5	35322.4	35322.4	35322.4	35322.4	35322.4	36467.8	35322.4	35322.4	35322.4	38824.9
																														882.38	41559.5	35319	36859	35319	35319	35319	35319	35319	35392.2	35319	35319	35319	35319	35319	36546.1	35319	35319	35319	38718.2
																														882.28	41496.4	35315.7	36838.7	35315.7	35315.7	35315.7	35315.7	35315.7	35380.1	35315.7	35315.7	35315.7	35315.7	35315.7	36630.1	35315.7	35315.7	35315.7	38599.6
																														882.18	41410.3	35312.3	36797.8	35312.3	35312.3	35312.3	35312.3	35312.3	35368.9	35312.3	35312.3	35312.3	35312.3	35312.3	36720.1	35312.3	35312.3	35312.3	38470.6
																														882.08	41305	35309	36737.6	35309	35309	35309	35309	35309	35358.7	35309	35309	35309	35309	35309	36816.4	35309	35309	35309	38332.7
																														881.98	41185	35305.8	36660.6	35305.8	35305.8	35305.8	35305.8	35305.8	35349.3	35305.8	35305.8	35305.8	35305.8	35305.8	36919.4	35305.8	35305.8	35305.8	38187.6
																														881.88	41055	35302.6	36569.6	35302.6	35302.6	35302.6	35302.6	35302.6	35340.7	35302.6	35302.6	35302.6	35302.6	35302.6	37029.1	35302.6	35302.6	35302.6	38036.8
																														881.78	40919.5	35299.5	36467.9	35299.5	35299.5	35299.5	35299.5	35299.5	35332.8	35299.5	35299.5	35299.5	35299.5	35299.5	37145.9	35299.5	35299.5	35299.5	37881.9
																														881.68	40783.1	35296.5	36359	35296.5	35296.5	35296.5	35296.5	35296.5	35325.5	35296.5	35296.5	35296.5	35296.5	35296.5	37269.8	35296.5	35296.5	35296.5	37724.4
																														881.58	40650.1	35293.5	36246.2	35293.5	35293.5	35293.5	35293.5	35293.5	35318.8	35293.5	35293.5	35293.5	35293.5	35293.5	37400.8	35293.5	35293.5	35293.5	37566
																														881.48	40524.3	35290.6	36133.1	35290.6	35290.6	35290.6	35290.6	35290.6	35312.6	35290.6	35290.6	35290.6	35290.6	35290.6	37538.6	35290.6	35290.6	35290.6	37408
																														881.38	40408.9	35287.7	36022.4	35287.7	35287.7	35287.7	35287.7	35287.7	35306.9	35287.7	35287.7	35287.7	35287.7	35287.7	37683.1	35287.7	35287.7	35287.7	37251.7
																														881.28	40306.4	35285	35916.6	35285	35285	35285	35285	35285	35301.6	35285	35285	35285	35285	35285	37833.5	35285	35285	35285	37098.4
																														881.18	40218.7	35282.2	35817.8	35282.2	35282.2	35282.2	35282.2	35282.2	35296.6	35282.2	35282.2	35282.2	35282.2	35282.2	37989.1	35282.2	35282.2	35282.2	36949.1
																														881.08	40147.1	35279.6	35727.3	35279.6	35279.6	35279.6	35279.6	35279.6	35292	35279.6	35279.6	35279.6	35279.6	35279.6	38148.6	35279.6	35279.6	35279.6	36804.7
																														880.98	40091.8	35276.9	35646.1	35276.9	35276.9	35276.9	35276.9	35276.9	35287.6	35276.9	35276.9	35276.9	35276.9	35276.9	38310.7	35276.9	35276.9	35276.9	36666.2
																														880.88	40052.5	35274.3	35574.5	35274.3	35274.3	35274.3	35274.3	35274.3	35283.5	35274.3	35274.3	35274.3	35274.3	35274.3	38473.3	35274.3	35274.3	35274.3	36534.1
																														880.78	40027.8	35271.7	35512.3	35271.7	35271.7	35271.7	35271.7	35271.7	35279.6	35271.7	35271.7	35271.7	35271.7	35271.7	38634.2	35271.7	35271.7	35271.7	36408.9
																														880.68	40015.4	35269.1	35459.4	35269.1	35269.1	35269.1	35269.1	35269.1	35275.9	35269.1	35269.1	35269.1	35269.1	35269.1	38790.7	35269.1	35269.1	35269.1	36291
																														880.58	40012.3	35266.6	35414.9	35266.6	35266.6	35266.6	35266.6	35266.6	35272.4	35266.6	35266.6	35266.6	35266.6	35266.6	38939.9	35266.6	35266.6	35266.6	36180.6
																														880.48	40014.4	35264	35378	35264	35264	35264	35264	35264	35269	35264	35264	35264	35264	35264	39078.3	35264	35264	35264	36078
																														880.38	40016.8	35261.4	35347.8	35261.4	35261.4	35261.4	35261.4	35261.4	35265.7	35261.4	35261.4	35261.4	35261.4	35261.4	39202.7	35261.4	35261.4	35261.4	35983
																														880.28	40014.4	35258.8	35323.4	35258.8	35258.8	35258.8	35258.8	35258.8	35262.5	35258.8	35258.8	35258.8	35258.8	35258.8	39309.6	35258.8	35258.8	35258.8	35895.6
																														880.18	40001.8	35256.3	35303.9	35256.3	35256.3	35256.3	35256.3	35256.3	35259.4	35256.3	35256.3	35256.3	35256.3	35256.3	39395.8	35256.3	35256.3	35256.3	35815.7
																														880.08	39974.2	35253.7	35288.3	35253.7	35253.7	35253.7	35253.7	35253.7	35256.3	35253.7	35253.7	35253.7	35253.7	35253.7	39458.6	35253.7	35253.7	35253.7	35742.9
																														879.98	39928.8	35251.2	35276	35251.2	35251.2	35251.2	35251.2	35251.2	35253.4	35251.2	35251.2	35251.2	35251.2	35251.2	39495.8	35251.2	35251.2	35251.2	35677.1
																														879.88	39865.9	35248.6	35266.2	35248.6	35248.6	35248.6	35248.6	35248.6	35250.5	35248.6	35248.6	35248.6	35248.6	35248.6	39506.2	35248.6	35248.6	35248.6	35617.8
																														879.78	39791	35246.2	35258.4	35246.2	35246.2	35246.2	35246.2	35246.2	35247.7	35246.2	35246.2	35246.2	35246.2	35246.2	39489.3	35246.2	35246.2	35246.2	35564.6
																														879.68	39710.5	35243.7	35252.1	35243.7	35243.7	35243.7	35243.7	35243.7	35245	35243.7	35243.7	35243.7	35243.7	35243.7	39445.5	35243.7	35243.7	35243.7	35517.2
																														879.58	39611.4	35241.3	35247	35241.3	35241.3	35241.3	35241.3	35241.3	35242.4	35241.3	35241.3	35241.3	35241.3	35241.3	39376.3	35241.3	35241.3	35241.3	35475.1
																														879.48	39492.8	35238.9	35242.7	35238.9	35238.9	35238.9	35238.9	35238.9	35239.9	35238.9	35238.9	35238.9	35238.9	35238.9	39283.9	35238.9	35238.9	35238.9	35437.9
																														879.38	39356.5	35236.6	35239.2	35236.6	35236.6	35236.6	35236.6	35236.6	35237.4	35236.6	35236.6	35236.6	35236.6	35236.6	39171.1	35236.6	35236.6	35236.6	35405.2
																														879.28	39204.7	35234.4	35236.1	35234.4	35234.4	35234.4	35234.4	35234.4	35235.1	35234.4	35234.4	35234.4	35234.4	35234.4	39041	35234.4	35234.4	35234.4	35376.6
																														879.18	39040.5	35232.3	35233.3	35232.3	35232.3	35232.3	35232.3	35232.3	35232.8	35232.3	35232.3	35232.3	35232.3	35232.3	38897.1	35232.3	35232.3	35232.3	35351.7
																														879.08	38866.8	35230.2	35230.9	35230.2	35230.2	35230.2	35230.2	35230.2	35230.7	35230.2	35230.2	35230.2	35230.2	35230.2	38742.9	35230.2	35230.2	35230.2	35330
																														878.98	38687.1	35228.3	35228.7	35228.3	35228.3	35228.3	35228.3	35228.3	35228.6	35228.3	35228.3	35228.3	35228.3	35228.3	38581.4	35228.3	35228.3	35228.3	35311.3
																														878.88	38504.4	35226.4	35226.6	35226.4	35226.4	35226.4	35226.4	35226.4	35226.7	35226.4	35226.4	35226.4	35226.4	35226.4	38415.9	35226.4	35226.4	35226.4	35295.2
																														878.78	38321.3	35224.6	35224.8	35224.6	35224.6	35224.6	35224.6	35224.6	35224.9	35224.6	35224.6	35224.6	35224.6	35224.6	38248.9	35224.6	35224.6	35224.6	35281.3
																														878.68	38140.4	35222.9	35223	35222.9	35222.9	35222.9	35222.9	35222.9	35223.2	35222.9	35222.9	35222.9	35222.9	35222.9	38082.6	35222.9	35222.9	35222.9	35269.5
																														878.58	37963.6	35221.4	35221.4	35221.4	35221.4	35221.4	35221.4	35221.4	35221.5	35221.4	35221.4	35221.4	35221.4	35221.4	37919	35221.4	35221.4	35221.4	35259.4
																														878.48	37792.4	35219.9	35219.9	35219.9	35219.9	35219.9	35219.9	35219.9	35220	35219.9	35219.9	35219.9	35219.9	35219.9	37759.5	35219.9	35219.9	35219.9	35250.8
																														878.38	37628	35218.5	35218.5	35218.5	35218.5	35218.5	35218.5	35218.5	35218.6	35218.5	35218.5	35218.5	35218.5	35218.5	37605.2	35218.5	35218.5	35218.5	35243.5
																														878.28	37471.2	35217.2	35217.2	35217.2	35217.2	35217.2	35217.2	35217.2	35217.3	35217.2	35217.2	35217.2	35217.2	35217.2	37457	35217.2	35217.2	35217.2	35237.4
																														878.18	37322.4	35216	35216	35216	35216	35216	35216	35216	35216	35216	35216	35216	35216	35216	37315.3	35216	35216	35216	35232.2
																														878.08	37182	35214.8	35214.8	35214.8	35214.8	35214.8	35214.8	35214.8	35214.9	35214.8	35214.8	35214.8	35214.8	35214.8	37180.7	35214.8	35214.8	35214.8	35227.8
																														877.98	37049.9	35213.7	35213.7	35213.7	35213.7	35213.7	35213.7	35213.7	35213.8	35213.7	35213.7	35213.7	35213.7	35213.7	37053.1	35213.7	35213.7	35213.7	35224
																														877.88	36925.9	35212.7	35212.7	35212.7	35212.7	35212.7	35212.7	35212.7	35212.8	35212.7	35212.7	35212.7	35212.7	35212.7	36932.6	35212.7	35212.7	35212.7	35220.9
																														877.78	36810	35211.8	35211.8	35211.8	35211.8	35211.8	35211.8	35211.8	35211.8	35211.8	35211.8	35211.8	35211.8	35211.8	36819.1	35211.8	35211.8	35211.8	35218.2
																														877.68	36701.8	35210.9	35210.9	35210.9	35210.9	35210.9	35210.9	35210.9	35211	35210.9	35210.9	35210.9	35210.9	35210.9	36712.4	35210.9	35210.9	35210.9	35216
																														877.58	36600.9	35210.1	35210.1	35210.1	35210.1	35210.1	35210.1	35210.1	35210.2	35210.1	35210.1	35210.1	35210.1	35210.1	36612.4	35210.1	35210.1	35210.1	35214.1
																														877.48	36507	35209.4	35209.4	35209.4	35209.4	35209.4	35209.4	35209.4	35209.4	35209.4	35209.4	35209.4	35209.4	35209.4	36518.6	35209.4	35209.4	35209.4	35212.4
																														877.38	36419.5	35208.7	35208.7	35208.7	35208.7	35208.7	35208.7	35208.7	35208.7	35208.7	35208.7	35208.7	35208.7	35208.7	36430.9	35208.7	35208.7	35208.7	35211
																														877.28	36338.2	35208	35208	35208	35208	35208	35208	35208	35208	35208	35208	35208	35208	35208	36348.8	35208	35208	35208	35209.8
																														877.18	36262.6	35207.4	35207.4	35207.4	35207.4	35207.4	35207.4	35207.4	35207.4	35207.4	35207.4	35207.4	35207.4	35207.4	36272.2	35207.4	35207.4	35207.4	35208.8
																														877.08	36192.2	35206.8	35206.8	35206.8	35206.8	35206.8	35206.8	35206.8	35206.8	35206.8	35206.8	35206.8	35206.8	35206.8	36200.6	35206.8	35206.8	35206.8	35207.9
																														876.98	36126.8	35206.3	35206.3	35206.3	35206.3	35206.3	35206.3	35206.3	35206.3	35206.3	35206.3	35206.3	35206.3	35206.3	36133.8	35206.3	35206.3	35206.3	35207.1
																														876.88	36066	35205.8	35205.8	35205.8	35205.8	35205.8	35205.8	35205.8	35205.8	35205.8	35205.8	35205.8	35205.8	35205.8	36071.4	35205.8	35205.8	35205.8	35206.4
																														876.78	36009.4	35205.3	35205.3	35205.3	35205.3	35205.3	35205.3	35205.3	35205.3	35205.3	35205.3	35205.3	35205.3	35205.3	36013.2	35205.3	35205.3	35205.3	35205.8
																														876.68	35956.7	35204.9	35204.9	35204.9	35204.9	35204.9	35204.9	35204.9	35204.9	35204.9	35204.9	35204.9	35204.9	35204.9	35958.9	35204.9	35204.9	35204.9	35205.2
																														876.58	35907.6	35204.5	35204.5	35204.5	35204.5	35204.5	35204.5	35204.5	35204.5	35204.5	35204.5	35204.5	35204.5	35204.5	35908.2	35204.5	35204.5	35204.5	35204.7
																														876.48	35861.9	35204.1	35204.1	35204.1	35204.1	35204.1	35204.1	35204.1	35204.1	35204.1	35204.1	35204.1	35204.1	35204.1	35860.9	35204.1	35204.1	35204.1	35204.3
																														876.38	35819.3	35203.7	35203.7	35203.7	35203.7	35203.7	35203.7	35203.7	35203.7	35203.7	35203.7	35203.7	35203.7	35203.7	35816.8	35203.7	35203.7	35203.7	35203.9
																														876.28	35779.5	35203.4	35203.4	35203.4	35203.4	35203.4	35203.4	35203.4	35203.4	35203.4	35203.4	35203.4	35203.4	35203.4	35775.6	35203.4	35203.4	35203.4	35203.5
																														876.18	35742.4	35203.1	35203.1	35203.1	35203.1	35203.1	35203.1	35203.1	35203.1	35203.1	35203.1	35203.1	35203.1	35203.1	35737.2	35203.1	35203.1	35203.1	35203.2
																														876.08	35707.7	35202.8	35202.8	35202.8	35202.8	35202.8	35202.8	35202.8	35202.8	35202.8	35202.8	35202.8	35202.8	35202.8	35701.3	35202.8	35202.8	35202.8	35202.8
																														875.98	35675.3	35202.5	35202.5	35202.5	35202.5	35202.5	35202.5	35202.5	35202.5	35202.5	35202.5	35202.5	35202.5	35202.5	35667.8	35202.5	35202.5	35202.5	35202.6
																														875.88	35645	35202.3	35202.3	35202.3	35202.3	35202.3	35202.3	35202.3	35202.3	35202.3	35202.3	35202.3	35202.3	35202.3	35636.5	35202.3	35202.3	35202.3	35202.3
																														875.78	35616.6	35202	35202	35202	35202	35202	35202	35202	35202	35202	35202	35202	35202	35202	35607.3	35202	35202	35202	35202
																														875.68	35590	35201.8	35201.8	35201.8	35201.8	35201.8	35201.8	35201.8	35201.8	35201.8	35201.8	35201.8	35201.8	35201.8	35580	35201.8	35201.8	35201.8	35201.8
																														875.58	35565.1	35201.6	35201.6	35201.6	35201.6	35201.6	35201.6	35201.6	35201.6	35201.6	35201.6	35201.6	35201.6	35201.6	35554.5	35201.6	35201.6	35201.6	35201.6
																														875.48	35541.8	35201.4	35201.4	35201.4	35201.4	35201.4	35201.4	35201.4	35201.4	35201.4	35201.4	35201.4	35201.4	35201.4	35530.7	35201.4	35201.4	35201.4	35201.4
																														875.38	35519.9	35201.2	35201.2	35201.2	35201.2	35201.2	35201.2	35201.2	35201.2	35201.2	35201.2	35201.2	35201.2	35201.2	35508.5	35201.2	35201.2	35201.2	35201.2
																														875.28	35499.3	35201	35201	35201	35201	35201	35201	35201	35201	35201	35201	35201	35201	35201	35487.7	35201	35201	35201	35201
																														875.18	35480	35200.9	35200.9	35200.9	35200.9	35200.9	35200.9	35200.9	35200.9	35200.9	35200.9	35200.9	35200.9	35200.9	35468.3	35200.9	35200.9	35200.9	35200.9
																														875.08	35461.9	35200.7	35200.7	35200.7	35200.7	35200.7	35200.7	35200.7	35200.7	35200.7	35200.7	35200.7	35200.7	35200.7	35450.1	35200.7	35200.7	35200.7	35200.7
																														874.98	35444.9	35200.6	35200.6	35200.6	35200.6	35200.6	35200.6	35200.6	35200.6	35200.6	35200.6	35200.6	35200.6	35200.6	35433.2	35200.6	35200.6	35200.6	35200.6
																														874.88	35428.8	35200.4	35200.4	35200.4	35200.4	35200.4	35200.4	35200.4	35200.4	35200.4	35200.4	35200.4	35200.4	35200.4	35417.3	35200.4	35200.4	35200.4	35200.4
																														874.78	35413.8	35200.3	35200.3	35200.3	35200.3	35200.3	35200.3	35200.3	35200.3	35200.3	35200.3	35200.3	35200.3	35200.3	35402.5	35200.3	35200.3	35200.3	35200.3
																														874.68	35399.6	35200.2	35200.2	35200.2	35200.2	35200.2	35200.2	35200.2	35200.2	35200.2	35200.2	35200.2	35200.2	35200.2	35388.7	35200.2	35200.2	35200.2	35200.2
																														874.58	35386.2	35200.1	35200.1	35200.1	35200.1	35200.1	35200.1	35200.1	35200.1	35200.1	35200.1	35200.1	35200.1	35200.1	35375.7	35200.1	35200.1	35200.1	35200.1
																														874.48	35373.6	35200	35200	35200	35200	35200	35200	35200	35200	35200	35200	35200	35200	35200	35363.6	35200	35200	35200	35200
																														874.38	35361.8	35199.9	35199.9	35199.9	35199.9	35199.9	35199.9	35199.9	35199.9	35199.9	35199.9	35199.9	35199.9	35199.9	35352.3	35199.9	35199.9	35199.9	35199.9
																														874.28	35350.6	35199.8	35199.8	35199.8	35199.8	35199.8	35199.8	35199.8	35199.8	35199.8	35199.8	35199.8	35199.8	35199.8	35341.8	35199.8	35199.8	35199.8	35199.8
																														874.18	35340	35199.7	35199.7	35199.7	35199.7	35199.7	35199.7	35199.7	35199.7	35199.7	35199.7	35199.7	35199.7	35199.7	35331.9	35199.7	35199.7	35199.7	35199.7
																														874.08	35330.1	35199.6	35199.6	35199.6	35199.6	35199.6	35199.6	35199.6	35199.6	35199.6	35199.6	35199.6	35199.6	35199.6	35322.7	35199.6	35199.6	35199.6	35199.6
																														873.98	35320.7	35199.6	35199.6	35199.6	35199.6	35199.6	35199.6	35199.6	35199.6	35199.6	35199.6	35199.6	35199.6	35199.6	35314.1	35199.6	35199.6	35199.6	35199.6
																														873.88	35311.9	35199.5	35199.5	35199.5	35199.5	35199.5	35199.5	35199.5	35199.5	35199.5	35199.5	35199.5	35199.5	35199.5	35306	35199.5	35199.5	35199.5	35199.5
																														873.78	35303.6	35199.5	35199.5	35199.5	35199.5	35199.5	35199.5	35199.5	35199.5	35199.5	35199.5	35199.5	35199.5	35199.5	35298.5	35199.5	35199.5	35199.5	35199.5
																														873.68	35295.7	35199.4	35199.4	35199.4	35199.4	35199.4	35199.4	35199.4	35199.4	35199.4	35199.4	35199.4	35199.4	35199.4	35291.5	35199.4	35199.4	35199.4	35199.4
																														873.58	35288.2	35199.3	35199.3	35199.3	35199.3	35199.3	35199.3	35199.3	35199.3	35199.3	35199.3	35199.3	35199.3	35199.3	35285	35199.3	35199.3	35199.3	35199.3
																														873.48	35281.2	35199.3	35199.3	35199.3	35199.3	35199.3	35199.3	35199.3	35199.3	35199.3	35199.3	35199.3	35199.3	35199.3	35278.9	35199.3	35199.3	35199.3	35199.3
																														873.38	35274.6	35199.2	35199.2	35199.2	35199.2	35199.2	35199.2	35199.2	35199.2	35199.2	35199.2	35199.2	35199.2	35199.2	35273.2	35199.2	35199.2	35199.2	35199.2
																														873.28	35268.3	35199.2	35199.2	35199.2	35199.2	35199.2	35199.2	35199.2	35199.2	35199.2	35199.2	35199.2	35199.2	35199.2	35267.8	35199.2	35199.2	35199.2	35199.2
																														873.18	35262.4	35199.2	35199.2	35199.2	35199.2	35199.2	35199.2	35199.2	35199.2	35199.2	35199.2	35199.2	35199.2	35199.2	35262.9	35199.2	35199.2	35199.2	35199.2
																														873.08	35256.8	35199.1	35199.1	35199.1	35199.1	35199.1	35199.1	35199.1	35199.1	35199.1	35199.1	35199.1	35199.1	35199.1	35258.3	35199.1	35199.1	35199.1	35199.1
																														872.98	35251.6	35199.1	35199.1	35199.1	35199.1	35199.1	35199.1	35199.1	35199.1	35199.1	35199.1	35199.1	35199.1	35199.1	35254	35199.1	35199.1	35199.1	35199.1
																														872.88	35246.6	35199.1	35199.1	35199.1	35199.1	35199.1	35199.1	35199.1	35199.1	35199.1	35199.1	35199.1	35199.1	35199.1	35249.9	35199.1	35199.1	35199.1	35199.1
																														872.78	35241.9	35199.1	35199.1	35199.1	35199.1	35199.1	35199.1	35199.1	35199.1	35199.1	35199.1	35199.1	35199.1	35199.1	35246.2	35199.1	35199.1	35199.1	35199.1
																														872.68	35237.4	35199	35199	35199	35199	35199	35199	35199	35199	35199	35199	35199	35199	35199	35242.7	35199	35199	35199	35199
																														872.58	35233.2	35199	35199	35199	35199	35199	35199	35199	35199	35199	35199	35199	35199	35199	35239.5	35199	35199	35199	35199
																														872.48	35229.3	35199	35199	35199	35199	35199	35199	35199	35199	35199	35199	35199	35199	35199	35236.5	35199	35199	35199	35199
																														872.38	35225.5	35199	35199	35199	35199	35199	35199	35199	35199	35199	35199	35199	35199	35199	35233.7	35199	35199	35199	35199
																														872.28	35222	35199	35199	35199	35199	35199	35199	35199	35199	35199	35199	35199	35199	35199	35231.1	35199	35199	35199	35199
																														872.18	35218.6	35198.9	35198.9	35198.9	35198.9	35198.9	35198.9	35198.9	35198.9	35198.9	35198.9	35198.9	35198.9	35198.9	35228.6	35198.9	35198.9	35198.9	35198.9
																														872.08	35215.5	35198.9	35198.9	35198.9	35198.9	35198.9	35198.9	35198.9	35198.9	35198.9	35198.9	35198.9	35198.9	35198.9	35226.4	35198.9	35198.9	35198.9	35198.9
																														871.98	35212.5	35198.9	35198.9	35198.9	35198.9	35198.9	35198.9	35198.9	35198.9	35198.9	35198.9	35198.9	35198.9	35198.9	35224.3	35198.9	35198.9	35198.9	35198.9
																														871.88	35209.7	35198.9	35198.9	35198.9	35198.9	35198.9	35198.9	35198.9	35198.9	35198.9	35198.9	35198.9	35198.9	35198.9	35222.3	35198.9	35198.9	35198.9	35198.9
																														871.78	35207	35198.9	35198.9	35198.9	35198.9	35198.9	35198.9	35198.9	35198.9	35198.9	35198.9	35198.9	35198.9	35198.9	35220.5	35198.9	35198.9	35198.9	35198.9
																														871.68	35204.5	35198.9	35198.9	35198.9	35198.9	35198.9	35198.9	35198.9	35198.9	35198.9	35198.9	35198.9	35198.9	35198.9	35218.9	35198.9	35198.9	35198.9	35198.9
																														871.58	35202.1	35198.9	35198.9	35198.9	35198.9	35198.9	35198.9	35198.9	35198.9	35198.9	35198.9	35198.9	35198.9	35198.9	35217.3	35198.9	35198.9	35198.9	35198.9
																														871.48	35199.9	35198.9	35198.9	35198.9	35198.9	35198.9	35198.9	35198.9	35198.9	35198.9	35198.9	35198.9	35198.9	35198.9	35215.9	35198.9	35198.9	35198.9	35198.9
																														871.38	35197.8	35198.9	35198.9	35198.9	35198.9	35198.9	35198.9	35198.9	35198.9	35198.9	35198.9	35198.9	35198.9	35198.9	35214.5	35198.9	35198.9	35198.9	35198.9
[truncated: 22 more columns]

## Sheet: Fig1i
Binding energy (eV)	Al2O3/NiO/Ni-foam		Binding energy (eV)	Al2O3/Ni/Ni-foam		Binding energy (eV)	CeAlOx/NiO/Ni-foam		Binding energy (eV)	CeAlOx/Ni/Ni-foam
85.7468	0.30676		85.6335	0.34254		85.56	0.28357		85.5567	0.30322
85.6468	0.30781		85.5335	0.34152		85.46	0.28542		85.4567	0.30491
85.5468	0.30802		85.4335	0.34132		85.36	0.28555		85.3567	0.30573
85.4468	0.30664		85.3335	0.34203		85.26	0.29034		85.2567	0.30371
85.3468	0.30469		85.2335	0.34371		85.16	0.29506		85.1567	0.30362
85.2468	0.3027		85.1335	0.34544		85.06	0.29561		85.0567	0.30246
85.1468	0.30063		85.0335	0.3451		84.96	0.29134		84.9567	0.30162
85.0468	0.2999		84.9335	0.34252		84.86	0.28339		84.8567	0.30267
84.9468	0.29958		84.8335	0.33743		84.76	0.27577		84.7567	0.30411
84.8468	0.30056		84.7335	0.33236		84.66	0.26616		84.6567	0.30574
84.7468	0.30163		84.6335	0.32835		84.56	0.26414		84.5567	0.30714
84.6468	0.30196		84.5335	0.32538		84.46	0.26774		84.4567	0.30899
84.5468	0.29893		84.4335	0.32499		84.36	0.27276		84.3567	0.30548
84.4468	0.29283		84.3335	0.32759		84.26	0.28525		84.2567	0.30195
84.3468	0.28685		84.2335	0.33195		84.16	0.29451		84.1567	0.30095
84.2468	0.28158		84.1335	0.33659		84.06	0.29553		84.0567	0.29863
84.1468	0.27763		84.0335	0.3395		83.96	0.28997		83.9567	0.29482
84.0468	0.27633		83.9335	0.34163		83.86	0.28419		83.8567	0.2931
83.9468	0.27591		83.8335	0.34233		83.76	0.28605		83.7567	0.29438
83.8468	0.2779		83.7335	0.34315		83.66	0.28317		83.6567	0.30123
83.7468	0.28225		83.6335	0.34505		83.56	0.28082		83.5567	0.30204
83.6468	0.28739		83.5335	0.34647		83.46	0.28511		83.4567	0.29788
83.5468	0.29058		83.4335	0.34756		83.36	0.29299		83.3567	0.29836
83.4468	0.29278		83.3335	0.34885		83.26	0.30192		83.2567	0.30601
83.3468	0.29547		83.2335	0.34902		83.16	0.30676		83.1567	0.31231
83.2468	0.29911		83.1335	0.34844		83.06	0.30755		83.0567	0.31159
83.1468	0.30429		83.0335	0.34703		82.96	0.30305		82.9567	0.31051
83.0468	0.31022		82.9335	0.3445		82.86	0.3012		82.8567	0.31386
82.9468	0.31532		82.8335	0.3424		82.76	0.29912		82.7567	0.3204
82.8468	0.32031		82.7335	0.34191		82.66	0.29468		82.6567	0.32903
82.7468	0.32651		82.6335	0.343		82.56	0.29388		82.5567	0.32879
82.6468	0.33094		82.5335	0.34391		82.46	0.29994		82.4567	0.32669
82.5468	0.33304		82.4335	0.34474		82.36	0.3059		82.3567	0.33094
82.4468	0.33339		82.3335	0.3472		82.26	0.31123		82.2567	0.33694
82.3468	0.33244		82.2335	0.35084		82.16	0.31399		82.1567	0.33812
82.2468	0.33248		82.1335	0.35601		82.06	0.3192		82.0567	0.33184
82.1468	0.33338		82.0335	0.36083		81.96	0.31538		81.9567	0.32897
82.0468	0.33397		81.9335	0.36403		81.86	0.31198		81.8567	0.32695
81.9468	0.33397		81.8335	0.36719		81.76	0.30507		81.7567	0.32726
81.8468	0.33246		81.7335	0.36748		81.66	0.29694		81.6567	0.32335
81.7468	0.33138		81.6335	0.36422		81.56	0.29645		81.5567	0.32442
81.6468	0.32873		81.5335	0.35842		81.46	0.29623		81.4567	0.33048
81.5468	0.32745		81.4335	0.35122		81.36	0.29924		81.3567	0.33576
81.4468	0.32712		81.3335	0.34437		81.26	0.3075		81.2567	0.33824
81.3468	0.32818		81.2335	0.3404		81.16	0.31202		81.1567	0.33747
81.2468	0.33242		81.1335	0.34029		81.06	0.31728		81.0567	0.33643
81.1468	0.33975		81.0335	0.34191		80.96	0.32048		80.9567	0.3361
81.0468	0.34801		80.9335	0.34558		80.86	0.32397		80.8567	0.33829
80.9468	0.35433		80.8335	0.35066		80.76	0.32613		80.7567	0.3375
80.8468	0.35788		80.7335	0.35296		80.66	0.32611		80.6567	0.33331
80.7468	0.35861		80.6335	0.35398		80.56	0.32542		80.5567	0.33534
80.6468	0.35423		80.5335	0.35465		80.46	0.31734		80.4567	0.33427
80.5468	0.34786		80.4335	0.35449		80.36	0.31058		80.3567	0.32815
80.4468	0.33862		80.3335	0.35455		80.26	0.31115		80.2567	0.3206
80.3468	0.32776		80.2335	0.35649		80.16	0.30106		80.1567	0.31589
80.2468	0.31905		80.1335	0.36008		80.06	0.2959		80.0567	0.31721
80.1468	0.31454		80.0335	0.36449		79.96	0.29759		79.9567	0.32536
80.0468	0.3127		79.9335	0.36899		79.86	0.29921		79.8567	0.33651
79.9468	0.31345		79.8335	0.37246		79.76	0.30533		79.7567	0.34179
79.8468	0.31839		79.7335	0.37347		79.66	0.31247		79.6567	0.34726
79.7468	0.32529		79.6335	0.37367		79.56	0.31059		79.5567	0.34311
79.6468	0.33168		79.5335	0.37307		79.46	0.31176		79.4567	0.34261
79.5468	0.33837		79.4335	0.37251		79.36	0.31206		79.3567	0.34042
79.4468	0.34306		79.3335	0.37272		79.26	0.31503		79.2567	0.33667
79.3468	0.34509		79.2335	0.37312		79.16	0.31257		79.1567	0.33217
79.2468	0.34679		79.1335	0.37433		79.06	0.31298		79.0567	0.3279
79.1468	0.34849		79.0335	0.37587		78.96	0.31009		78.9567	0.32665
79.0468	0.34904		78.9335	0.37636		78.86	0.31315		78.8567	0.32661
78.9468	0.3491		78.8335	0.37566		78.76	0.31908		78.7567	0.32379
78.8468	0.3481		78.7335	0.37339		78.66	0.32292		78.6567	0.32127
78.7468	0.34591		78.6335	0.36999		78.56	0.32356		78.5567	0.31877
78.6468	0.34303		78.5335	0.36662		78.46	0.32692		78.4567	0.32484
78.5468	0.33992		78.4335	0.36559		78.36	0.32613		78.3567	0.32933
78.4468	0.33651		78.3335	0.36692		78.26	0.32177		78.2567	0.33096
78.3468	0.33298		78.2335	0.37071		78.16	0.32359		78.1567	0.33198
78.2468	0.3318		78.1335	0.37751		78.06	0.32625		78.0567	0.33069
78.1468	0.33415		78.0335	0.38619		77.96	0.32478		77.9567	0.33221
78.0468	0.3388		77.9335	0.39598		77.86	0.33242		77.8567	0.3359
77.9468	0.34437		77.8335	0.40484		77.76	0.33626		77.7567	0.33369
77.8468	0.34912		77.7335	0.41009		77.66	0.3365		77.6567	0.32807
77.7468	0.35464		77.6335	0.4103		77.56	0.34331		77.5567	0.32587
77.6468	0.36035		77.5335	0.40719		77.46	0.34464		77.4567	0.33043
77.5468	0.36552		77.4335	0.40155		77.36	0.34072		77.3567	0.34303
77.4468	0.36997		77.3335	0.39427		77.26	0.33868		77.2567	0.34634
77.3468	0.37308		77.2335	0.38692		77.16	0.34083		77.1567	0.35197
77.2468	0.37558		77.1335	0.38032		77.06	0.34069		77.0567	0.3552
77.1468	0.37797		77.0335	0.37631		76.96	0.33919		76.9567	0.36361
77.0468	0.37908		76.9335	0.37632		76.86	0.34362		76.8567	0.3657
76.9468	0.37752		76.8335	0.37976		76.76	0.35065		76.7567	0.36322
76.8468	0.37499		76.7335	0.38489		76.66	0.3576		76.6567	0.35951
76.7468	0.37312		76.6335	0.39078		76.56	0.37007		76.5567	0.35972
76.6468	0.37144		76.5335	0.39879		76.46	0.37926		76.4567	0.36415
76.5468	0.3717		76.4335	0.40725		76.36	0.38628		76.3567	0.37225
76.4468	0.37529		76.3335	0.41698		76.26	0.39703		76.2567	0.37821
76.3468	0.38158		76.2335	0.42655		76.16	0.41224		76.1567	0.3895
76.2468	0.39025		76.1335	0.43423		76.06	0.42262		76.0567	0.40371
76.1468	0.40088		76.0335	0.44237		75.96	0.42862		75.9567	0.42358
76.0468	0.41285		75.9335	0.45224		75.86	0.44624		75.8567	0.4398
75.9468	0.42443		75.8335	0.4641		75.76	0.46495		75.7567	0.46314
75.8468	0.43754		75.7335	0.47865		75.66	0.48577		75.6567	0.48231
75.7468	0.45212		75.6335	0.49609		75.56	0.50992		75.5567	0.49192
75.6468	0.46911		75.5335	0.51796		75.46	0.53752		75.4567	0.51004
75.5468	0.49333		75.4335	0.54477		75.36	0.57374		75.3567	0.53319
75.4468	0.52551		75.3335	0.57763		75.26	0.61866		75.2567	0.56146
75.3468	0.56475		75.2335	0.61345		75.16	0.67207		75.1567	0.60571
75.2468	0.6106		75.1335	0.65063		75.06	0.71422		75.0567	0.65204
75.1468	0.6608		75.0335	0.69158		74.96	0.74673		74.9567	0.69371
75.0468	0.71657		74.9335	0.73505		74.86	0.78034		74.8567	0.73647
74.9468	0.77255		74.8335	0.77823		74.76	0.80847		74.7567	0.78721
74.8468	0.82498		74.7335	0.8199		74.66	0.83268		74.6567	0.82402
74.7468	0.8719		74.6335	0.85731		74.56	0.8573		74.5567	0.85134
74.6468	0.91177		74.5335	0.8882		74.46	0.87343		74.4567	0.88774
74.5468	0.94353		74.4335	0.91061		74.36	0.88675		74.3567	0.90396
74.4468	0.96161		74.3335	0.92321		74.26	0.90167		74.2567	0.91799
74.3468	0.96642		74.2335	0.92494		74.16	0.9119		74.1567	0.937
74.2468	0.95662		74.1335	0.91749		74.06	0.90572		74.0567	0.93751
74.1468	0.93433		74.0335	0.90444		73.96	0.8853		73.9567	0.92442
74.0468	0.90585		73.9335	0.8861		73.86	0.85268		73.8567	0.90774
73.9468	0.86818		73.8335	0.86258		73.76	0.82524		73.7567	0.88414
73.8468	0.8243		73.7335	0.83487		73.66	0.7921		73.6567	0.84485
73.7468	0.77989		73.6335	0.80407		73.56	0.76667		73.5567	0.80365
73.6468	0.73684		73.5335	0.77041		73.46	0.73284		73.4567	0.76025
73.5468	0.69598		73.4335	0.73446		73.36	0.69951		73.3567	0.70632
73.4468	0.65607		73.3335	0.69883		73.26	0.66838		73.2567	0.66886
73.3468	0.62037		73.2335	0.66651		73.16	0.63602		73.1567	0.64107
73.2468	0.58738		73.1335	0.63917		73.06	0.60406		73.0567	0.61513
73.1468	0.56018		73.0335	0.61704		72.96	0.57424		72.9567	0.59944
73.0468	0.53964		72.9335	0.59857		72.86	0.54294		72.8567	0.58749
72.9468	0.52177		72.8335	0.58154		72.76	0.53226		72.7567	0.57413
72.8468	0.5088		72.7335	0.56499		72.66	0.52891		72.6567	0.55168
72.7468	0.50169		72.6335	0.54936		72.56	0.53007		72.5567	0.53176
72.6468	0.4984		72.5335	0.5342		72.46	0.52384		72.4567	0.51227
72.5468	0.49622		72.4335	0.52076		72.36	0.5171		72.3567	0.49558
72.4468	0.49301		72.3335	0.51121		72.26	0.50643		72.2567	0.49234
72.3468	0.48937		72.2335	0.50646		72.16	0.50059		72.1567	0.49177
72.2468	0.48497		72.1335	0.50654		72.06	0.49298		72.0567	0.494
72.1468	0.48236		72.0335	0.51005		71.96	0.48475		71.9567	0.50106
72.0468	0.48072		71.9335	0.51597		71.86	0.47943		71.8567	0.50822
71.9468	0.48017		71.8335	0.52249		71.76	0.49016		71.7567	0.5188
71.8468	0.48395		71.7335	0.5299		71.66	0.4995		71.6567	0.51869
71.7468	0.49266		71.6335	0.53717		71.56	0.49993		71.5567	0.52263
71.6468	0.50412		71.5335	0.5427		71.46	0.49838		71.4567	0.53244
71.5468	0.5147		71.4335	0.54636		71.36	0.50555		71.3567	0.53725
71.4468	0.52437		71.3335	0.54891		71.26	0.51619		71.2567	0.54227
71.3468	0.53176		71.2335	0.55035		71.16	0.52918		71.1567	0.54604
71.2468	0.5358		71.1335	0.55234		71.06	0.53512		71.0567	0.54569
71.1468	0.53881		71.0335	0.55503		70.96	0.55139		70.9567	0.55038
71.0468	0.54096		70.9335	0.56016		70.86	0.57357		70.8567	0.55821
70.9468	0.54479		70.8335	0.56661		70.76	0.59105		70.7567	0.5696
70.8468	0.55167		70.7335	0.57492		70.66	0.60438		70.6567	0.57972
70.7468	0.56149		70.6335	0.58456		70.56	0.61346		70.5567	0.59522
70.6468	0.57257		70.5335	0.59452		70.46	0.62731		70.4567	0.61093
70.5468	0.58322		70.4335	0.60304		70.36	0.6395		70.3567	0.6124
70.4468	0.59298		70.3335	0.61158		70.26	0.6489		70.2567	0.61114
70.3468	0.60063		70.2335	0.61958		70.16	0.65642		70.1567	0.61638
70.2468	0.60609		70.1335	0.62635		70.06	0.66597		70.0567	0.62692
70.1468	0.61386		70.0335	0.63352		69.96	0.69081		69.9567	0.64507
70.0468	0.62639		69.9335	0.6437		69.86	0.71035		69.8567	0.66259
69.9468	0.64621		69.8335	0.65573		69.76	0.71805		69.7567	0.68752
69.8468	0.67088		69.7335	0.67013		69.66	0.73409		69.6567	0.71729
69.7468	0.69996		69.6335	0.68904		69.56	0.75996		69.5567	0.74906
69.6468	0.72998		69.5335	0.7124		69.46	0.79976		69.4567	0.77811
69.5468	0.75621		69.4335	0.73792		69.36	0.8355		69.3567	0.80107
69.4468	0.77679		69.3335	0.76548		69.26	0.86425		69.2567	0.82226
69.3468	0.79466		69.2335	0.79195		69.16	0.8925		69.1567	0.85395
69.2468	0.80928		69.1335	0.81457		69.06	0.91918		69.0567	0.88576
69.1468	0.82538		69.0335	0.8361		68.96	0.94391		68.9567	0.90877
69.0468	0.8448		68.9335	0.85709		68.86	0.95569		68.8567	0.92658
68.9468	0.86837		68.8335	0.87729		68.76	0.95329		68.7567	0.93569
68.8468	0.89031		68.7335	0.8961		68.66	0.95828		68.6567	0.94261
68.7468	0.91228		68.6335	0.91511		68.56	0.97385		68.5567	0.95509
68.6468	0.92935		68.5335	0.93351		68.46	0.99272		68.4567	0.97263
68.5468	0.94074		68.4335	0.94969		68.36	1		68.3567	0.98717
68.4468	0.95027		68.3335	0.96337		68.26	0.99488		68.2567	0.99067
68.3468	0.96051		68.2335	0.97402		68.16	0.98345		68.1567	1
68.2468	0.9703		68.1335	0.98155		68.06	0.96936		68.0567	0.99689
68.1468	0.98165		68.0335	0.98643		67.96	0.95083		67.9567	0.99333
68.0468	0.99246		67.9335	0.98953		67.86	0.92627		67.8567	0.98622
67.9468	1		67.8335	0.99346		67.76	0.89775		67.7567	0.9687
67.8468	0.99792		67.7335	0.99679		67.66	0.87077		67.6567	0.95308
67.7468	0.99029		67.6335	0.99969		67.56	0.84703		67.5567	0.94168
67.6468	0.97548		67.5335	1		67.46	0.82349		67.4567	0.92461
67.5468	0.9584		67.4335	0.9975		67.36	0.79627		67.3567	0.89003
67.4468	0.9421		67.3335	0.99252		67.26	0.76816		67.2567	0.85081
67.3468	0.92415		67.2335	0.98404		67.16	0.73309		67.1567	0.8191
67.2468	0.9054		67.1335	0.97139		67.06	0.7021		67.0567	0.77944
67.1468	0.88659		67.0335	0.9514		66.96	0.66805		66.9567	0.75083
67.0468	0.86914		66.9335	0.92658		66.86	0.62675		66.8567	0.72177
66.9468	0.85076		66.8335	0.89784		66.76	0.58245		66.7567	0.68945
66.8468	0.82751		66.7335	0.86444		66.66	0.53867		66.6567	0.66056
66.7468	0.80251		66.6335	0.83047		66.56	0.49933		66.5567	0.63096
66.6468	0.77534		66.5335	0.79813		66.46	0.45988		66.4567	0.59819
66.5468	0.74827		66.4335	0.77088		66.36	0.42057		66.3567	0.55869
66.4468	0.7206		66.3335	0.74995		66.26	0.38247		66.2567	0.52704
66.3468	0.69167		66.2335	0.73327		66.16	0.34983		66.1567	0.50774
66.2468	0.66536		66.1335	0.72026		66.06	0.32505		66.0567	0.48152
66.1468	0.64258		66.0335	0.70579		65.96	0.30322		65.9567	0.46279
66.0468	0.62595		65.9335	0.6886		65.86	0.28219		65.8567	0.4379
65.9468	0.60878		65.8335	0.6641		65.76	0.26759		65.7567	0.41486
65.8468	0.58641		65.7335	0.63229		65.66	0.25788		65.6567	0.395
65.7468	0.55745		65.6335	0.59768		65.56	0.24761		65.5567	0.37151
65.6468	0.51946		65.5335	0.56093		65.46	0.23131		65.4567	0.34847
65.5468	0.47422		65.4335	0.52294		65.36	0.21334		65.3567	0.3277
65.4468	0.42271		65.3335	0.48461		65.26	0.19294		65.2567	0.3061
65.3468	0.3711		65.2335	0.44529		65.16	0.17229		65.1567	0.28931
65.2468	0.32416		65.1335	0.40667		65.06	0.15142		65.0567	0.26332
65.1468	0.28321		65.0335	0.36817		64.96	0.13333		64.9567	0.23621
65.0468	0.2514		64.9335	0.33023		64.86	0.11935		64.8567	0.20697
64.9468	0.22594		64.8335	0.29289		64.76	0.1069		64.7567	0.18387
64.8468	0.2062		64.7335	0.25909		64.66	0.0938		64.6567	0.16422
64.7468	0.18972		64.6335	0.23082		64.56	0.08614		64.5567	0.14485
64.6468	0.17405		64.5335	0.20737		64.46	0.08015		64.4567	0.12846
64.5468	0.16092		64.4335	0.18824		64.36	0.0772		64.3567	0.122
64.4468	0.14771		64.3335	0.17284		64.26	0.0745		64.2567	0.11499
64.3468	0.13505		64.2335	0.15948		64.16	0.06816		64.1567	0.10665
64.2468	0.12192		64.1335	0.14822		64.06	0.0642		64.0567	0.09527
64.1468	0.1068		64.0335	0.13829		63.96	0.06296		63.9567	0.08175
64.0468	0.09141		63.9335	0.12803		63.86	0.061		63.8567	0.07105
63.9468	0.07668		63.8335	0.1171		63.76	0.05612		63.7567	0.06348
63.8468	0.06312		63.7335	0.10632		63.66	0.0528		63.6567	0.05707
63.7468	0.05027		63.6335	0.09574		63.56	0.05304		63.5567	0.04968
63.6468	0.04015		63.5335	0.08657		63.46	0.04877		63.4567	0.04538
63.5468	0.03631		63.4335	0.07862		63.36	0.04704		63.3567	0.04265
63.4468	0.03552		63.3335	0.07188		63.26	0.04352		63.2567	0.04198
63.3468	0.03642		63.2335	0.06624		63.16	0.03953		63.1567	0.03848
63.2468	0.03769		63.1335	0.06274		63.06	0.03636		63.0567	0.03633
63.1468	0.03788		63.0335	0.06075		62.96	0.03372		62.9567	0.03327
63.0468	0.03716		62.9335	0.0583		62.86	0.03014		62.8567	0.03053
62.9468	0.03555		62.8335	0.05571		62.76	0.0281		62.7567	0.03005
62.8468	0.03188		62.7335	0.05363		62.66	0.02566		62.6567	0.02763
62.7468	0.02655		62.6335	0.0519		62.56	0.02555		62.5567	0.02743
62.6468	0.02229		62.5335	0.05065		62.46	0.02357		62.4567	0.03137
62.5468	0.02074		62.4335	0.04871		62.36	0.02288		62.3567	0.03132
62.4468	0.01924		62.3335	0.04592		62.26	0.0205		62.2567	0.02892
62.3468	0.01855		62.2335	0.04199		62.16	0.0179		62.1567	0.02447
62.2468	0.01748		62.1335	0.03769		62.06	0.01498		62.0567	0.02267
62.1468	0.0161		62.0335	0.03255		61.96	0.01093		61.9567	0.01965
62.0468	0.01466		61.9335	0.02694		61.86	0.00565		61.8567	0.01642
61.9468	0.0135		61.8335	0.02308		61.76	0.00161		61.7567	0.0127
61.8468	0.01187		61.7335	0.02119		61.66	0		61.6567	0.01394
61.7468	0.01063		61.6335	0.0212		61.56	0.00406		61.5567	0.01701
61.6468	0.01032		61.5335	0.02296		61.46	0.00685		61.4567	0.02
61.5468	0.01044		61.4335	0.02519		61.36	0.00978		61.3567	0.01819
61.4468	0.01044		61.3335	0.02709		61.26	0.01227		61.2567	0.01489
61.3468	0.01127		61.2335	0.02738		61.16	0.01282		61.1567	0.0114
61.2468	0.01077		61.1335	0.02548		61.06	0.0101		61.0567	0.00992
61.1468	0.00925		61.0335	0.02107		60.96	0.00831		60.9567	0.00692
61.0468	0.00709		60.9335	0.01553		60.86	0.00672		60.8567	0.00326
60.9468	0.00482		60.8335	0.00995		60.76	0.00636		60.7567	0
60.8468	0.00229		60.7335	0.00453		60.66	0.00918		60.6567	0.0017
60.7468	0		60.6335	0		60.56	0.0131		60.5567	0.00132
