# Supplementary material for: Thermally stable Ni foam-supported inverse CeAlOx/Ni ensemble as an active structured catalyst for CO2 hydrogenation to methane
Source: Nat Commun. 2024 Apr 10;15:3115. doi: 10.1038/s41467-024-47403-4 (PMC11006838; doi:10.1038/s41467-024-47403-4)
Supplement: Supplementary file 3 — Source Data [file 41467_2024_47403_MOESM3_ESM.zip › Source Data/Fig2.xlsx]

## Sheet: Fig2a
Temperature（°C）	Al2O3/Ni/Ni-foam	CeAlOx/Ni/Ni-foam	Ni/Ni-foam	CeO2/Ni/Ni-foam	Ni/CeAlOx	Ni/Al2O3
	CO2 Conversion (%)	CO2 Conversion (%)	CO2 Conversion (%)	CO2 Conversion (%)	CO2 Conversion (%)	CO2 Conversion (%)
160	8.85	15.65	0	1.25	1.05	0.21
180	12.5	25.52	0	3.35	3.85	1.02
200	25.96	50.82	0	9.53019	12.5302	6.52
220	52.81	75.28	0	26.7076	34.7076	14.45
240	78.05	89.15	2.45	55.5658	62.5658	35.25
260	87.03	91.03	5.65	73.293	75.293	58.42
280	90.22	92.84	8.21	81.03	86.03	78.52
300	91.01	93.05	15.21	83.44	89.44	86.12

## Sheet: Fig2b
Temperature（°C）	Al2O3/Ni/Ni-foam	CeAlOx/Ni/Ni-foam	Ni/Ni-foam	CeO2/Ni/Ni-foam	Ni/CeAlOx	Ni/Al2O3
	CH4 Selectivity (%)	CH4 Selectivity (%)	CH4 Selectivity (%)	CH4 Selectivity (%)	CH4 Selectivity (%)	CH4 Selectivity (%)
160	100	100	100	100	100	100
180	100	100	100	100	100	100
200	100	100	100	100	100	100
220	100	100	100	100	100	100
240	100	100	100	100	100	99
260	99.8	100	95	100	100	98
280	99.5	100	92	100	99	96
300	98	100	88	98	98	95

## Sheet: Fig2c
	Reaction order	Reaction order
	CO2	H2
Ni/Al2O3	0.04	0.82
Ni/CeAlOx	0.03	0.81
Al2O3/Ni/Ni-foam	0.24	0.36
CeAlOx/Ni/Ni-foam	0.22	0.35

## Sheet: Fig2d
		Al2O3/Ni/Ni-foam	CeAlOx/Ni/Ni-foam		Ni/Al2O3		Ni/CeAlOx
	1/T	Ln rCH4	Ln rCH4	1/T	Ln rCH4	1/T	Ln rCH4
	10-3 k-1	mmolCH4·mLcat-1·h-1	mmolCH4·mLcat-1·h-1	10-3 k-1	mmolCH4·mLcat-1·h-1	10-3 k-1	mmolCH4·mLcat-1·h-1
	2.30867	0.77607	1.63951	2.11416	1.35626	2.11416	1.55626
	2.25657	1.35556	2.04166	2.15983	0.6287	2.15983	0.9987
	2.20677	1.9479	2.42	2.20751	0.25754	2.20751	0.50754
	2.15913	2.48411	2.9004	2.25734	-0.313	2.25734	0.1

## Sheet: Fig2e
GHSV(h-1)	CeAlOx/Ni/Ni-foam
	CH4 STY	CO2 Conversion	CH4 Selectivity
	mmolCH4·mLcat-1·h-1	%	%
10000	163.87	88.5	100
16000	250.204	86.54	100
21000	324.593	84.55	100
26000	396.03	83.32	100
48000	713.454	82.55	100
53000	773.334	81.54	99.7
64000	923.011	81.05	99.5
69000	984.245	80.6	98.5
80000	1121.9	80	98
