# Supplementary material for: Thermally stable Ni foam-supported inverse CeAlOx/Ni ensemble as an active structured catalyst for CO2 hydrogenation to methane
Source: Nat Commun. 2024 Apr 10;15:3115. doi: 10.1038/s41467-024-47403-4 (PMC11006838; doi:10.1038/s41467-024-47403-4)
Supplement: Supplementary file 3 — Source Data [file 41467_2024_47403_MOESM3_ESM.zip › Source Data/Fig3.xlsx]

## Sheet: Fig3a
Temperature	CeAlOx/Ni/Ni-foam										Temperature	Al2O3/Ni/Ni-foam										Temperature	Ni/CeAlOx						Temperature	Ni/Al2O3								Temperature	Ni/Ni-foam
54.1	18.6931	54.1	19.2252	54.1	17.5023	54.1	17.5023	54.1	20.416		53.8	3.33266	53.8	0.49317	53.8	0.08608	53.8	0.000125409	53.8	3.91204		51.2	13.9837	51.2	13.9899	51.2	0.03345		32.1989	2.42439e-47	51	2.86006e-104	52.8546	27.6245	52.8546	27.6245		0	0.61838	0	0.61838	0	0.61838
55.8719	19.1043	58.2602	19.9612	120.819	17.5755	115.985	17.5023	57.1801	21.7284		55.1433	4.07863	58.2581	0.75177	60.6626	0.13853	64.5332	0.000279084	56.7798	5.92942		151.609	13.9838	54.9749	13.9965	54.9241	0.06225		90.3031	1.79721e-38	109.104	5.1056e-86	56.4393	38.2636	56.4393	38.2636		8.12727	0.61838	75.2424	0.61838	8.12727	0.61838
59.2966	20.2648	66.3011	22.228	126.158	17.6238	177.87	17.5023	60.2602	23.6058		57.7397	5.91074	66.8748	1.63066	73.9468	0.33306	85.3381	0.00123	59.7595	8.7442		252.018	14.0152	62.2711	14.0325	58.6482	0.11331		148.407	1.78504e-30	167.208	1.78633e-69	59.8611	51.1385	59.8611	51.1385		16.2545	0.61838	150.485	0.61838	16.2545	0.61838
62.5658	21.9895	73.9767	25.9563	136.485	17.8109	239.755	17.5172	63.3402	26.2457		60.2181	8.22402	75.1	3.24888	86.6535	0.73019	105.276	0.00464	62.7393	12.528		259.099	14.0383	69.2357	14.1447	62.3724	0.20184		206.512	2.37544e-23	225.313	1.22495e-54	63.1237	66.1568	63.1237	66.1568		24.3818	0.61838	225.727	0.61839	24.3818	0.61838
65.6829	24.4047	81.2953	31.6703	146.354	18.2114	244.581	17.5281	66.4203	29.8807		62.5812	11.0263	82.9427	5.99113	98.7955	1.47142	124.366	0.01529	65.719	17.4201		272.815	14.1344	75.8765	14.4482	66.0965	0.35201		264.616	4.23538e-17	283.417	1.64633e-41	66.2311	83.0929	66.2311	83.0929		32.5091	0.61838	300.97	0.64652	32.5091	0.61838
68.6516	27.6079	88.2654	39.8798	155.774	18.9897	253.91	17.5738	69.5004	34.7659		64.8318	14.2941	90.4119	10.2985	110.386	2.7456	142.626	0.04449	68.6988	23.4931		285.947	14.3584	82.2011	15.1708	69.8206	0.60117		322.72	1.01179e-11	341.521	4.33669e-30	69.1868	101.607	69.1868	101.607		40.6364	0.61838	306.839	0.66595	40.6364	0.61838
71.4755	31.6495	94.8957	50.9983	164.756	20.3732	262.815	17.6792	72.5805	41.1572		66.9727	17.9738	97.5169	16.6112	121.437	4.77679	160.075	0.11541	71.6786	30.7167		298.508	14.8304	88.2172	16.7007	73.5447	1.0055		380.824	3.23845e-07	399.625	2.23894e-20	71.9948	121.275	71.9948	121.275		48.7636	0.61838	318.191	0.74342	48.7636	0.61838
74.1582	36.5219	101.194	65.2662	173.31	22.6409	271.306	17.8979	75.6606	49.2781		69.0066	21.9864	104.267	25.2958	131.962	7.79881	176.73	0.26965	74.6583	38.9289		310.511	15.7366	93.9326	19.6128	77.2688	1.64716		438.929	0.00139	457.73	2.26553e-12	74.6589	141.628	74.6589	141.628		56.8909	0.61838	329.039	0.91462	56.8909	0.61838
76.7034	42.1564	107.17	82.6966	181.447	26.0916	279.393	18.3087	78.7407	59.2793		70.9361	26.235	110.671	36.5746	141.974	12.0201	192.611	0.57277	77.6381	47.8234		321.968	17.3344	99.355	24.6447	80.993	2.64283		497.033	0.79796	515.834	4.49304e-06	77.1828	162.185	77.1828	162.185		65.0182	0.61838	339.394	1.25685	65.0182	0.61838
79.1147	48.429	112.832	103.057	189.177	30.9992	287.085	19.0142	81.8208	71.1961		72.7642	30.6133	116.737	50.4748	151.485	17.5867	207.736	1.11585	80.6179	56.9601		332.893	19.9393	104.492	32.6089	84.7171	4.15328		555.137	1.27223	573.938	0.17464	79.5702	182.491	79.5702	182.491		73.1454	0.61838	349.267	1.88081	73.1454	0.61838
81.3956	55.174	118.187	125.889	196.511	37.5616	294.393	20.1304	84.9008	84.9099		74.4934	35.0146	122.476	66.8084	160.509	24.5521	222.124	2.01004	83.5976	65.8038		343.297	23.8931	109.351	44.2523	88.4412	6.393		559.374	2.99685	578.175	0.32359	81.8251	202.14	81.8251	202.14		81.2727	0.61838	358.671	2.92667	81.2727	0.61838
83.5499	62.2008	123.245	150.558	203.459	45.8585	301.326	21.7697	87.9809	100.125		76.1266	39.339	127.896	85.1887	169.058	32.8608	235.792	3.3733	86.5774	73.7882		353.195	29.5143	113.941	60.0956	92.1653	9.63854		567.562	6.42575	586.363	1.00448	83.9512	220.796	83.9512	220.796		89.4	0.61838	367.615	4.5501	89.4	0.61838
85.5811	69.3125	128.014	176.326	210.032	55.828	307.894	24.0199	91.061	116.371		77.6665	43.4994	133.007	105.076	177.144	42.3503	248.759	5.31113	89.5571	80.3962		362.597	37.0434	118.268	80.3026	95.8894	14.2335		575.378	12.6476	594.179	2.7536	85.9522	238.199	85.9522	238.199		97.5273	0.61838	376.113	6.89966	97.5273	0.61838
87.4929	76.3221	132.503	202.424	216.24	67.2665	314.107	26.9247	94.1411	133.03		79.1159	47.4248	137.817	125.838	184.782	52.7679	261.044	7.89596	92.5369	85.2429		371.517	46.5943	122.341	104.615	99.6136	20.5879		582.831	23.0322	601.632	6.74079	87.832	254.17	87.832	254.17		105.655	0.61838	384.175	10.0902	105.655	0.61838
89.2888	83.0658	136.719	228.126	222.092	79.8521	319.975	30.4721	97.2212	149.399		80.4774	51.0624	142.336	146.824	191.983	63.8004	272.665	11.1505	95.5167	88.1431		379.968	58.1248	126.167	132.37	103.338	29.1679		589.929	39.091	608.73	14.8898	89.5944	268.604	89.5944	268.604		113.782	0.61838	391.812	14.1788	113.782	0.61838
90.9725	89.4109	140.673	252.795	227.601	93.1838	325.508	34.5918	100.301	164.776		81.7539	54.3773	146.572	167.42	198.761	75.1081	283.641	15.0396	98.4964	89.15		387.962	71.4324	129.754	162.593	107.062	40.4759		596.681	62.2556	615.482	29.9661	91.243	281.461	91.243	281.461		121.909	0.61838	399.037	19.1497	121.909	0.61838
92.5477	95.2597	144.371	275.923	232.776	106.827	330.716	39.1636	103.381	178.55		82.948	57.3511	150.535	187.098	205.129	86.3579	293.99	19.4719	101.476	88.5552		395.513	86.1751	133.11	194.134	110.786	55.0154		603.095	93.6197	621.896	55.4407	92.7819	292.758	92.7819	292.758		130.036	0.61838	405.861	24.9118	130.036	0.61838
94.0179	100.55	147.823	297.143	237.628	120.36	335.608	44.0332	106.461	190.297		84.0626	59.9797	154.234	205.442	211.098	97.2502	303.73	24.3116	104.456	86.8504		402.632	101.912	136.242	225.815	114.51	73.2435		609.18	133.71	627.981	95.0802	94.2146	302.556	94.2146	302.556		138.164	0.61838	412.295	31.3082	138.164	0.61838
95.3867	105.25	151.037	316.226	242.167	133.406	340.194	49.0309	109.541	199.843		85.1003	62.2709	157.678	222.161	216.682	107.538	312.88	29.3953	107.436	84.6587		409.332	118.151	139.158	256.557	118.234	95.5104		614.945	182.343	633.746	152.316	95.5451	310.947	95.5451	310.947		146.291	0.61838	418.35	38.1357	146.291	0.61838
96.6578	109.358	154.021	333.071	246.403	145.661	344.485	53.9906	112.622	207.294		86.064	64.2413	160.876	237.085	221.895	117.035	321.458	34.551	110.415	82.6505		415.626	134.401	141.866	285.472	121.958	121.991		620.399	238.607	639.2	229.544	96.777	318.045	96.777	318.045		154.418	0.61838	424.039	45.1689	154.418	0.61838
97.8347	112.892	156.784	347.683	250.347	156.902	348.489	58.7649	115.702	213.023		86.9562	65.914	163.837	250.15	226.748	125.622	329.483	39.6161	113.395	81.4603		421.527	150.213	144.374	311.907	125.682	152.618		625.55	300.959	644.351	327.552	97.9142	323.978	97.9142	323.978		162.545	0.61838	429.372	52.1841	162.545	0.61838
98.9212	115.887	159.335	360.149	254.01	166.99	352.218	63.2352	118.782	217.613		87.7799	67.3159	166.571	261.383	231.254	133.234	336.973	44.4505	116.375	81.62		427.048	165.211	146.689	335.458	129.407	187.016		630.406	367.418	649.207	445.227	98.9605	328.877	98.9605	328.877		170.673	0.61838	434.361	58.9793	170.673	0.61838
99.9209	118.388	161.682	370.618	257.401	175.861	355.68	67.3163	121.862	221.773		88.5378	68.4762	169.086	270.874	235.427	139.862	343.947	48.9448	119.355	83.5162		432.2	179.107	148.818	355.945	133.131	224.465		634.977	435.794	653.778	579.622	99.9197	332.873	99.9197	332.873		178.8	0.61838	439.018	65.388	178.8	0.61838
100.837	120.446	163.834	379.273	260.532	183.516	358.886	70.9565	124.942	226.236		89.2325	69.4244	171.392	278.762	239.279	145.533	350.423	53.0234	122.335	87.3761		436.998	191.707	150.77	373.374	136.855	263.885		639.271	503.923	658.072	726.34	100.795	336.091	100.795	336.091		186.927	0.61838	443.354	71.2864	186.927	0.61838
101.674	122.116	165.798	386.322	263.412	190.002	361.846	74.1344	128.022	231.662		89.8668	70.1894	173.497	285.21	242.823	150.306	356.42	56.6433	125.314	93.2773		441.453	202.906	152.553	387.896	140.579	303.864		643.297	569.856	662.098	880.12	101.592	338.65	101.592	338.65		195.055	0.61838	447.38	76.5946	195.055	0.61838
102.435	123.452	167.584	391.974	266.053	195.406	364.569	76.8533	131.102	238.564		90.4436	70.7982	175.411	290.398	246.072	154.261	361.955	59.7906	128.294	101.174		445.578	212.676	154.174	399.755	144.303	342.721		647.063	631.991	665.864	1035.48	102.312	340.656	102.312	340.656		203.182	0.61838	451.108	81.2734	203.182	0.61838
103.123	124.504	169.201	396.437	268.464	199.832	367.065	79.1356	134.182	247.257		90.9654	71.2762	177.143	294.504	249.038	157.487	367.048	62.4744	131.274	110.929		449.386	221.05	155.64	409.252	148.027	378.616		650.578	689.142	669.379	1187.32	102.961	342.207	102.961	342.207		211.309	0.61838	454.549	85.3181	211.309	0.61838
103.743	125.32	170.655	399.904	270.656	203.398	369.344	81.0169	137.262	257.842		91.4351	71.6458	178.702	297.701	251.735	160.077	371.717	64.7214	134.254	122.352		452.889	228.109	156.96	416.711	151.751	409.69		653.85	740.547	672.652	1331.3	103.541	343.387	103.541	343.387		219.436	0.61838	457.716	88.7513	219.436	0.61838
104.297	125.942	171.957	402.552	272.639	206.225	371.416	82.5401	140.342	270.217		91.8554	71.927	180.096	300.145	254.176	162.124	375.98	66.5694	137.233	135.22		456.101	233.964	158.141	422.456	155.475	434.218		656.889	785.837	675.691	1464.14	104.057	344.269	104.057	344.269		227.564	0.61838	460.618	91.6147	227.564	0.61839
104.79	126.408	173.114	404.537	274.425	208.426	373.291	83.7519	143.422	284.117		92.2291	72.1374	181.336	301.98	256.372	163.715	379.856	68.0632	140.213	149.304		459.033	238.744	159.191	426.792	159.2	450.773		659.704	824.975	678.505	1583.67	104.512	344.915	104.512	344.915		235.691	0.61838	463.269	93.9627	235.691	0.6184
105.225	126.75	174.135	405.997	276.022	210.112	374.979	84.6988	146.502	299.152		92.5588	72.2918	182.431	303.331	258.338	164.931	383.363	69.2499	143.193	164.373		461.699	242.584	160.118	429.994	162.924	458.359		662.301	858.186	681.102	1688.78	104.911	345.38	104.911	345.38		243.818	0.61838	465.678	95.8561	243.818	0.61845
105.605	126.997	175.029	407.046	277.442	211.378	376.489	85.4252	149.583	314.861		92.8474	72.4026	183.389	304.302	260.085	165.844	386.519	70.1763	146.173	180.202		464.112	245.621	160.929	432.305	166.648	456.509		664.691	885.878	683.492	1779.24	105.256	345.705	105.256	345.705		251.945	0.61838	467.859	97.3575	251.945	0.61856
105.935	127.169	175.804	407.783	278.696	212.309	377.832	85.9717	152.663	330.75		93.0976	72.4803	184.219	304.984	261.627	166.514	389.344	70.8864	149.152	196.573		466.283	247.983	161.632	433.93	170.372	445.34		666.882	908.582	685.683	1855.54	105.552	345.927	105.552	345.927		260.073	0.61838	469.821	98.5278	260.073	0.61883
106.218	127.287	176.468	408.285	279.793	212.98	379.017	86.3744	155.743	346.334		93.3121	72.5333	184.931	305.449	262.977	166.997	391.855	71.4203	152.132	213.27		468.226	249.789	162.235	435.04	174.096	425.53		668.883	926.887	687.684	1918.67	105.803	346.073	105.803	346.073		268.2	0.61838	471.577	99.4238	268.2	0.61947
106.458	127.365	177.03	408.617	280.743	213.451	380.054	86.6646	158.823	361.158		93.4936	72.5683	185.533	305.757	264.147	167.336	394.071	71.8136	155.112	230.076		469.954	251.144	162.745	435.774	177.82	398.259		670.702	941.4	689.503	1969.94	106.012	346.167	106.012	346.167		276.327	0.61838	473.138	100.097	276.327	0.62094
106.658	127.414	177.499	408.828	281.559	213.772	380.952	86.8684	161.903	374.812		93.645	72.5905	186.036	305.952	265.15	167.567	396.01	72.0969	158.092	246.776		471.478	252.14	163.17	436.241	181.544	365.089		672.347	952.712	691.148	2010.82	106.183	346.223	106.183	346.223		284.455	0.61838	474.516	100.593	284.455	0.62423
106.821	127.444	177.883	408.956	282.249	213.984	381.723	87.0076	164.983	386.946		93.769	72.604	186.447	306.071	265.999	167.719	397.691	72.2958	161.071	263.154		472.812	252.857	163.519	436.525	185.268	327.816		673.829	961.372	692.63	2042.83	106.32	346.256	106.32	346.256		292.582	0.61838	475.722	100.949	292.582	0.63127
106.952	127.461	178.191	409.03	282.824	214.119	382.375	87.0996	168.063	397.271		93.8682	72.6118	186.776	306.139	266.707	167.816	399.133	72.4316	164.051	278.994		473.969	253.36	163.797	436.688	188.992	288.309		675.154	967.878	693.955	2067.41	106.427	346.273	106.427	346.273		300.709	0.61838	476.767	101.2	300.709	0.64586
107.054	127.471	178.43	409.069	283.295	214.201	382.919	87.1581	171.143	405.559		93.9455	72.6159	187.033	306.176	267.287	167.875	400.353	72.5214	167.031	294.086		474.96	253.703	164.015	436.776	192.717	248.361		676.333	972.668	695.134	2085.93	106.507	346.282	106.507	346.282		308.836	0.61838	477.663	101.371	308.836	0.67504
107.131	127.475	178.61	409.089	283.672	214.248	383.365	87.1936	174.223	411.647		94.0036	72.6179	187.226	306.194	267.751	167.909	401.37	72.5785	170.011	308.227		475.8	253.93	164.178	436.819	196.441	209.56		677.373	976.116	696.174	2099.59	106.564	346.285	106.564	346.285		316.964	0.61838	478.422	101.484	316.964	0.73137
107.185	127.477	178.739	409.097	283.966	214.273	383.721	87.2141	177.303	415.434		94.0452	72.6188	187.364	306.202	268.112	167.927	402.203	72.6131	172.99	321.228		476.5	254.074	164.295	436.838	200.165	173.193		678.283	978.536	697.084	2109.44	106.603	346.287	106.603	346.287		325.091	0.61838	479.054	101.556	325.091	0.8363
107.222	127.478	178.825	409.1	284.187	214.286	383.999	87.225	180.383	416.878		94.0731	72.6192	187.456	306.205	268.384	167.936	402.87	72.6331	175.97	332.92		477.073	254.162	164.373	436.845	203.889	140.202		679.072	980.188	697.873	2116.35	106.626	346.287	106.626	346.287		333.218	0.61838	479.572	101.599	333.218	1.02489
107.245	127.478	178.877	409.101	284.345	214.291	384.208	87.2304	183.463	415.997		94.09	72.6193	187.513	306.205	268.578	167.94	403.39	72.6438	178.95	343.153		477.531	254.212	164.421	436.847	207.613	111.167		679.748	981.28	698.549	2121.08	106.638	346.287	106.638	346.287		341.345	0.61838	479.987	101.624	341.345	1.35181
107.256	127.478	178.904	409.101	284.451	214.293	384.357	87.2328	186.544	412.866		94.0987	72.6193	187.541	306.206	268.709	167.941	403.78	72.649	181.93	351.807		477.889	254.239	164.445	436.847	211.337	86.3393		680.321	981.974	699.122	2124.2	106.643	346.287	106.643	346.287		349.473	0.61838	480.31	101.638	349.473	1.89819
107.26	127.478	178.914	409.101	284.516	214.294	384.458	87.2336	189.624	407.611		94.1019	72.6193	187.552	306.206	268.788	167.942	404.06	72.6513	184.91	358.791		478.157	254.252	164.454	436.847	215.061	65.6831		680.798	982.396	699.599	2126.19	106.643	346.287	106.643	346.287		357.6	0.61838	480.552	101.644	357.6	2.77828
107.261	127.478	178.916	409.101	284.549	214.294	384.518	87.2339	192.704	400.406		94.1024	72.6193	187.554	306.206	268.829	167.942	404.247	72.6522	187.889	364.046		478.35	254.258	164.455	436.847	218.785	48.947		681.189	982.638	699.99	2127.4	106.645	346.287	106.645	346.287		365.727	0.61838	480.726	101.647	365.727	4.14393
107.262	127.478	178.917	409.101	284.561	214.294	384.55	87.2339	195.784	391.467		94.1036	72.6193	187.555	306.206	268.844	167.942	404.361	72.6524	190.869	367.549		478.479	254.26	164.457	436.847	222.51	35.7316		681.502	982.768	700.303	2128.09	106.654	346.287	106.654	346.287		373.855	0.61838	480.843	101.648	373.855	6.18412
107.271	127.478	178.929	409.101	284.563	214.294	384.561	87.234	198.864	381.045		94.1119	72.6193	187.566	306.206	268.846	167.942	404.419	72.6525	193.849	369.311		478.557	254.261	164.466	436.847	226.234	25.5555		681.746	982.832	700.547	2128.46	106.679	346.287	106.679	346.287		381.982	0.61838	480.914	101.649	381.982	9.11652
107.293	127.478	178.959	409.101	284.564	214.294	384.563	87.234	201.944	369.416		94.1347	72.6192	187.597	306.205	268.848	167.942	404.441	72.6525	196.829	369.378		478.597	254.261	164.49	436.847	229.958	17.9111		681.929	982.86	700.73	2128.65	106.727	346.285	106.727	346.285		390.109	0.61838	480.95	101.649	390.109	13.1679
107.338	127.477	179.019	409.1	284.576	214.294	384.564	87.234	205.024	356.876		94.179	72.6185	187.656	306.204	268.862	167.942	404.444	72.6525	199.808	367.826		478.612	254.261	164.538	436.845	233.682	12.3075		682.06	982.87	700.861	2128.73	106.806	346.279	106.806	346.279		398.236	0.61838	480.963	101.649	398.236	18.5424
107.412	127.474	179.117	409.096	284.607	214.294	384.574	87.234	208.104	343.73		94.252	72.6162	187.753	306.201	268.899	167.942	404.446	72.6525	202.788	364.763		478.614	254.261	164.617	436.838	237.406	8.29906		682.148	982.874	700.949	2128.76	106.925	346.263	106.925	346.263		406.364	0.61838	480.965	101.649	406.364	25.3782
107.522	127.466	179.264	409.085	284.669	214.293	384.602	87.2339	211.184	330.281		94.3609	72.6101	187.899	306.193	268.972	167.941	404.464	72.6525	205.768	360.319		478.616	254.261	164.734	436.819	241.13	5.50205		682.202	982.874	701.003	2128.77	107.091	346.226	107.091	346.226		414.491	0.61838	480.967	101.649	414.491	33.6981
107.675	127.448	179.469	409.06	284.77	214.292	384.657	87.2337	214.264	316.825		94.5129	72.5961	188.101	306.173	269.092	167.94	404.51	72.6525	208.748	354.647		478.63	254.261	164.898	436.776	244.854	3.60025		682.229	982.874	701.03	2128.77	107.312	346.152	107.312	346.152		422.618	0.61838	480.979	101.649	422.618	43.363
107.879	127.411	179.741	409.008	284.921	214.287	384.747	87.233	217.344	303.641		94.7151	72.5676	188.371	306.132	269.271	167.937	404.601	72.6523	211.727	347.916		478.669	254.261	165.116	436.687	248.578	2.34335		682.239	982.874	701.04	2128.77	107.595	346.013	107.595	346.013		430.745	0.61838	481.011	101.649	430.745	54.0384
108.141	127.342	180.091	408.913	285.132	214.275	384.881	87.2311	220.424	290.982		94.9749	72.5145	188.718	306.056	269.52	167.929	404.751	72.6517	214.707	340.304		478.745	254.26	165.396	436.523	252.303	1.54038		682.241	982.874	701.042	2128.77	107.949	345.772	107.949	345.772		438.873	0.61838	481.073	101.648	438.873	65.1884
108.468	127.222	180.528	408.747	285.412	214.252	385.068	87.2268	223.505	279.07		95.2992	72.4222	189.151	305.925	269.853	167.914	404.975	72.6503	217.687	331.995		478.87	254.258	165.745	436.237	256.027	1.05072		682.242	982.874	701.043	2128.77	108.381	345.374	108.381	345.374		447	0.61838	481.177	101.648	447	76.1035
108.867	127.025	181.061	408.474	285.772	214.209	385.317	87.2179	226.585	268.092		95.6953	72.2705	189.68	305.709	270.279	167.885	405.287	72.6469	220.667	323.171		479.057	254.253	166.172	435.767	259.751	0.77435		682.25	982.874	701.052	2128.77	108.9	344.75	108.9	344.75		455.127	0.61838	481.331	101.645	455.127	85.9667
109.347	126.715	181.701	408.045	286.222	214.135	385.637	87.2015	229.665	258.196		96.1705	72.0324	190.314	305.368	270.812	167.836	405.702	72.6401	223.646	314.011		479.318	254.24	166.684	435.028	263.475	0.64272		682.274	982.871	701.075	2128.77	109.512	343.806	109.512	343.806		463.255	0.61838	481.546	101.64	463.255	93.9509
109.913	126.247	182.457	407.394	286.771	214.012	386.037	87.1729	232.745	249.485		96.7318	71.673	191.063	304.853	271.463	167.754	406.235	72.6273	226.626	304.681		479.665	254.215	167.289	433.91	267.199	0.61074		682.319	982.862	701.12	2128.76	110.226	342.424	110.226	342.424		471.382	0.61838	481.832	101.63	471.382	99.3314
110.573	125.563	183.339	406.442	287.429	213.818	386.525	87.1258	235.825	242.022		97.3865	71.1485	191.936	304.098	272.244	167.625	406.901	72.6052	229.606	295.334		480.11	254.167	167.994	432.274	270.923	0.65034		682.394	982.837	701.195	2128.74	111.05	340.459	111.05	340.459		479.509	0.61838	482.199	101.61	479.509	101.595
111.334	124.594	184.356	405.085	288.208	213.525	387.11	87.0517	238.905	235.828		98.1417	70.4059	192.944	303.023	273.166	167.429	407.714	72.5687	232.586	286.108		480.666	254.085	168.808	429.948	274.647	0.74539		682.505	982.78	701.307	2128.68	111.992	337.738	111.992	337.738		487.636	0.61838	482.658	101.576	487.636	100.519
112.205	123.257	185.518	403.2	289.115	213.096	387.802	86.9396	241.985	230.881		99.0046	69.3828	194.096	301.53	274.242	167.143	408.689	72.5113	235.565	277.119		481.345	253.949	169.737	426.725	278.371	0.8881		682.661	982.664	701.462	2128.55	113.058	334.054	113.058	334.054		495.764	0.61838	483.218	101.519	495.764	96.2103
113.191	121.456	186.835	400.64	290.162	212.485	388.608	86.7754	245.065	227.124		99.9824	68.0089	195.401	299.501	275.483	166.734	409.841	72.4244	238.545	268.462		482.16	253.735	170.791	422.361	282.095	1.0764		682.868	982.448	701.67	2128.28	114.258	329.174	114.258	329.174		503.891	0.61838	483.891	101.431	503.891	89.0846
114.3	119.089	188.317	397.231	291.358	211.635	389.538	86.5414	248.145	224.466		101.082	66.2082	196.869	296.801	276.901	166.166	411.185	72.297	241.525	260.212		483.123	253.412	171.976	416.578	285.82	1.31218		683.135	982.073	701.936	2127.78	115.599	322.843	115.599	322.843		512.018	0.61838	484.685	101.296	512.018	79.8024
115.54	116.046	189.972	392.778	292.714	210.48	390.601	86.2162	251.225	222.788		102.311	63.9043	198.509	293.274	278.507	165.393	412.735	72.1154	244.505	252.422		484.245	252.938	173.301	409.071	289.544	1.60021		683.467	981.455	702.268	2126.9	117.089	314.789	117.089	314.789		520.145	0.61838	485.611	101.099	520.145	69.1674
116.917	112.224	191.811	387.064	294.239	208.942	391.806	85.7745	254.305	221.946		103.677	61.0269	200.332	288.749	280.314	164.362	414.507	71.8629	247.485	245.124		485.54	252.262	174.772	399.515	293.268	1.94742		683.873	980.483	702.674	2125.47	118.736	304.743	118.736	304.743		528.273	0.61838	486.679	100.819	528.273	58.0127
118.439	107.534	193.844	379.855	295.942	206.929	393.16	85.1862	257.385	221.782		105.186	57.5219	202.346	283.042	282.334	163.01	416.514	71.5191	250.464	238.332		487.02	251.323	176.398	387.585	296.992	2.36255		684.36	979.012	703.161	2123.21	120.547	292.459	120.547	292.459		536.4	0.61838	487.9	100.429	536.4	47.0956
120.113	101.917	196.08	370.912	297.836	204.343	394.674	84.4176	260.466	222.124		106.846	53.3635	204.561	275.964	284.578	161.269	418.771	71.0606	253.444	232.041		488.696	250.045	178.187	372.979	300.716	2.85586		684.935	976.856	703.736	2119.79	122.53	277.739	122.53	277.739		544.527	0.61838	489.283	99.8981	544.527	37.0196
121.946	95.3607	198.528	359.999	299.928	201.075	396.356	83.4307	263.546	222.795		108.664	48.5673	206.988	267.33	287.057	159.06	421.294	70.4599	256.424	226.234		490.582	248.342	180.146	355.454	304.44	3.4391		685.605	973.784	704.407	2114.78	124.694	260.476	124.694	260.476		552.655	0.61838	490.839	99.1906	552.655	28.192
123.946	87.9179	201.199	346.906	302.229	197.011	398.216	82.1851	266.626	223.621		110.647	43.2034	209.634	256.977	289.785	156.302	424.097	69.6861	259.404	220.878		492.69	246.113	182.282	334.863	308.164	4.12547		686.379	969.515	705.18	2107.64	127.046	240.683	127.046	240.683		560.782	0.61838	492.577	98.2646	560.782	20.8196
126.12	79.7224	204.102	331.468	304.749	192.038	400.26	80.6386	269.706	224.43		112.803	37.4045	212.511	244.776	292.772	152.908	427.195	68.705	262.383	215.934		495.031	243.245	184.605	311.203	311.888	4.92954		687.263	963.711	706.064	2097.72	129.593	218.538	129.593	218.538		568.909	0.61838	494.509	97.073	568.909	14.9324
128.475	70.9956	207.247	313.592	307.498	186.049	402.5	78.75	272.786	225.064		115.138	31.3674	215.627	230.657	296.03	148.792	430.603	67.4803	265.363	211.354		497.619	239.614	187.121	284.66	315.613	5.86732		688.265	955.979	707.066	2084.24	132.344	194.412	132.344	194.412		577.036	0.61838	496.644	95.5645	577.036	10.428
131.018	62.0431	210.644	293.285	310.486	178.955	404.942	76.4815	275.866	225.38		117.66	25.3413	218.993	214.634	299.572	143.876	434.334	65.9741	268.343	207.086		500.466	235.091	189.838	255.648	319.337	6.95619		689.392	945.869	708.193	2066.3	135.307	168.884	135.307	168.884		585.164	0.61838	498.992	93.6846	585.164	7.12038
133.757	53.2328	214.301	270.686	313.723	170.695	407.597	73.803	278.946	225.253		120.375	19.6038	222.617	196.82	303.409	138.091	438.405	64.1491	271.323	203.077		503.583	229.543	192.764	224.828	323.061	8.21485		690.651	932.878	709.453	2042.85	138.489	142.727	138.489	142.727		593.291	0.61838	501.564	91.3779	593.291	4.78654
136.698	44.9569	218.23	246.087	317.219	161.249	410.474	70.6962	282.026	224.579		123.292	14.4231	226.51	177.454	307.552	131.391	442.83	61.9708	274.302	199.275		506.983	222.842	195.907	193.098	326.785	9.6633		692.051	916.461	710.852	2012.74	141.898	116.863	141.898	116.863		601.418	0.61838	504.369	88.5909	601.418	3.20269
139.85	37.5777	222.438	219.949	320.984	150.65	413.58	67.1597	285.106	223.28		126.417	10.0163	230.68	156.907	312.014	123.758	447.623	59.4105	277.282	195.626		510.679	214.874	199.274	161.546	330.509	11.3227		693.597	896.048	712.398	1974.74	145.543	92.2791	145.543	92.2791		609.545	0.61838	507.418	85.2759	609.545	2.16809
143.219	31.372	226.937	192.895	325.027	139.001	416.925	63.2143	288.186	221.302		129.757	6.51097	235.138	135.677	316.806	115.213	452.799	56.4489	280.262	192.085		514.683	205.555	202.873	131.355	334.233	13.215		695.298	871.071	714.099	1927.56	149.43	69.9169	149.43	69.9169		617.673	0.61838	510.721	81.3963	617.673	1.51717
146.812	26.4842	231.736	165.689	329.359	126.477	420.518	58.907	291.266	218.616		133.32	3.92512	239.893	114.373	321.941	105.824	458.373	53.0801	283.242	188.609		519.007	194.838	206.712	103.676	337.957	15.3633		697.16	841.001	715.961	1869.95	153.568	50.5457	153.568	50.5457		625.8	0.61838	514.288	76.9319	625.8	1.12254
150.637	22.9069	236.844	139.186	333.989	113.336	424.367	54.3138	294.346	215.221		137.113	2.1722	244.955	93.6702	327.429	95.7138	464.36	49.3157	286.221	185.162		523.663	182.733	210.798	79.4772	341.681	17.791		699.192	805.391	717.993	1800.74	157.964	34.6531	157.964	34.6531		633.927	0.61838	518.13	71.8855	633.927	0.8919
154.701	20.4951	242.272	114.254	338.929	99.9054	428.481	49.5399	297.427	211.137		141.143	1.09124	250.333	74.2495	333.283	85.0617	470.774	45.1886	289.201	181.712		528.665	169.321	215.14	59.4099	345.406	20.5216		701.401	763.94	720.202	1719.01	162.627	22.3786	162.627	22.3786		642.055	0.61838	522.255	66.2888	642.055	0.7619
159.011	19.0115	248.028	91.6873	344.186	86.5712	432.87	44.7156	300.507	206.408		145.416	0.49157	256.037	56.7288	339.515	74.1019	477.631	40.7559	292.181	178.236		534.023	154.765	219.745	43.7174	349.13	23.5787		703.793	716.552	722.594	1624.22	167.564	13.5135	167.564	13.5135		650.182	0.61838	526.676	60.2077	650.182	0.69121
163.575	18.1874	254.123	72.1111	349.773	73.7472	437.542	39.9886	303.587	201.098		149.942	0.19592	262.076	41.5879	346.136	63.1142	484.944	36.1	295.161	174.718		539.75	139.316	224.621	32.2199	352.854	26.9852		706.377	663.407	725.178	1516.31	172.783	7.56954	172.783	7.56954		658.309	0.61838	531.401	53.7455	658.309	0.65413
168.399	17.7788	260.566	55.9074	355.697	61.8382	442.506	35.5118	306.667	195.287		154.725	0.06809	268.461	29.1102	353.159	52.4066	492.73	31.3268	298.14	171.146		545.86	123.317	229.776	24.3827	356.578	30.763		709.159	605.023	727.96	1395.92	178.292	3.89905	178.292	3.89905		666.436	0.61838	536.441	47.0422	666.436	0.63535
173.492	17.6002	267.366	43.1708	361.971	51.1972	447.77	31.4279	309.747	189.069		159.775	0.02031	275.2	19.3513	360.594	42.291	501.001	26.5614	301.12	167.517		552.363	107.183	235.216	19.4508	360.302	34.9325		712.148	542.297	730.949	1264.48	184.099	1.82953	184.099	1.82953		674.564	0.61838	541.806	40.2702	674.564	0.62617
178.859	17.5322	274.535	33.7133	368.602	42.0843	453.344	27.8533	312.827	182.55		165.097	0.00511	282.303	12.1463	368.454	33.0548	509.774	21.94	304.1	163.831		559.273	91.3816	240.951	16.6095	364.026	39.5118		715.349	476.524	734.15	1124.3	190.211	0.77407	190.211	0.77407		682.691	0.61838	547.506	33.6237	682.691	0.62184
184.509	17.5101	282.08	27.1166	375.602	34.6363	459.237	24.8636	315.907	175.839		170.699	0.00106	289.78	7.15342	376.751	24.9311	519.063	17.5985	307.08	160.093		566.601	76.3958	246.987	15.1245	367.75	44.5166		718.772	409.361	737.573	978.594	196.636	0.29207	196.636	0.29207		690.818	0.61838	553.552	27.3045	690.818	0.61987
190.449	17.504	290.013	22.8212	382.98	28.854	465.456	22.4856	318.987	169.05		176.589	0.000179936	297.64	3.92621	385.495	18.0728	528.882	13.66	310.06	156.315		574.36	62.6759	253.333	14.4273	371.474	49.959		722.422	342.747	741.223	831.332	203.383	0.09712	203.383	0.09712		698.945	0.61838	559.953	21.5025	698.945	0.619
196.685	17.5026	298.342	20.2275	390.746	24.6113	472.012	20.6957	322.067	162.294		182.773	2.41577e-05	305.893	1.99364	394.701	12.5372	539.247	10.2213	313.039	152.509		582.563	50.5929	259.997	14.1363	375.198	55.8475		726.308	278.757	745.109	687.023	210.459	0.0281	210.459	0.0281		707.073	0.61838	566.72	16.3758	707.073	0.61863
203.226	17.5023	307.077	18.7854	398.911	21.6854	478.913	19.4279	325.147	155.678		189.259	2.5163e-06	314.549	0.92922	404.378	8.28387	550.172	7.34273	316.019	148.691		591.221	40.3957	266.985	14.0296	378.923	62.1857		730.437	219.413	749.238	550.333	217.872	0.00698	217.872	0.00698		715.2	0.61838	573.863	12.0329	715.2	0.61848
210.078	17.5023	316.228	18.0528	407.484	19.8002	486.168	18.5878	328.227	149.298		196.053	1.98318e-07	323.617	0.3942	414.538	5.18714	561.672	5.04152	318.999	144.879		600.347	32.184	274.305	13.9956	382.647	68.9723		734.816	166.47	753.617	425.618	221.707	0.00327	221.707	0.00327		723.327	0.61838	581.392	8.52052	723.327	0.61842
213.623	17.5023	320.962	17.8496	416.475	18.6725	493.785	18.0704	331.307	143.242		199.568	4.97315e-08	328.308	0.24715	425.195	3.06142	573.761	3.29251	321.979	141.091		609.954	25.9026	278.093	13.9894	386.371	76.2001		739.452	121.212	758.254	316.431	280.446	1.18567e-09	280.446	1.18567e-09		731.455	0.61838	589.316	5.82058	731.455	0.61839
278.376	17.5023	373.789	17.503	425.893	18.0507	501.774	17.7762	334.388	137.582		266.805	1.93587e-23	381.24	0.00042577	436.358	1.69311	586.454	2.03468	324.958	137.346		620.052	21.3614	335.227	13.9837	390.095	83.8561		744.354	84.2992	763.155	225.092	287.906	-12.2515	339.186	1.034e-18		739.582	0.61838	597.648	3.85775	739.582	0.61838
343.129	17.5023	426.615	17.5023	435.75	17.7369	510.143	17.623	337.468	132.373		334.042	2.67711e-46	434.173	9.78438e-08	448.041	0.87195	599.767	1.18316	327.938	133.664		630.656	18.275	392.361	13.9837	393.819	91.9201		749.527	55.7088	768.328	152.42	290.4	-10.3041	397.925	2.16718e-30		747.709	0.61838	606.395	2.51532	747.709	0.61838
407.882	17.5023	479.442	17.5023	440.846	17.6502	514.473	17.5796	340.548	127.654		401.279	1.31522e-76	487.105	2.99941e-12	460.255	0.41537	613.714	0.64352	330.918	130.063		641.777	16.3146	449.495	13.9837	397.543	100.365		754.98	34.7874	773.781	97.7055	292.894	-8.32649	456.664	1.09167e-44		755.836	0.61838	615.57	1.65656	755.836	0.61838
472.635	17.5023	532.268	17.5023	500.105	17.5025	561.461	17.5025	343.628	123.445		468.516	2.29551e-114	540.038	1.22654e-17	466.565	0.27781	628.309	0.32528	333.898	126.559		653.427	15.158	506.629	13.9837	401.267	109.158		760.72	20.403	779.522	58.9363	295.387	-6.35495	515.403	1.32162e-61		763.964	0.61838	625.181	1.14587	763.964	0.61838
537.388	17.5023	585.094	17.5023	559.364	17.5023	608.449	17.5023	346.708	119.75		535.753	0	592.97	6.69073e-24	534.192	0.00164	643.567	0.15175	336.877	123.169		665.619	14.5284	563.764	13.9837	404.991	118.256		766.755	11.1665	785.556	33.237	297.881	-4.42553	574.143	3.8454e-81		772.091	0.61838	635.239	0.86542	772.091	0.61838
602.141	17.5023	637.921	17.5023	618.623	17.5023	655.437	17.5023	349.788	116.551		602.989	0	645.903	4.86866e-31	601.819	2.17169e-06	659.504	0.06486	339.857	119.905		678.365	14.2146	620.898	13.9837	408.716	127.611		773.091	5.66304	791.892	17.4021	300.375	-2.57328	632.882	2.68905e-103		780.218	0.61838	640.439	0.78197	780.218	0.61838
666.894	17.5023	690.747	17.5023	677.882	17.5023	702.424	17.5023	352.868	113.819		670.226	0	698.835	4.72595e-39	669.446	6.4142e-10	676.133	0.0252	342.837	116.779		691.678	14.0724	678.032	13.9837	412.44	137.167		779.736	2.64136	798.537	8.39572	302.869	-0.83164	691.621	4.51934e-128		788.345	0.61838	695.159	0.61931	788.345	0.61838
731.647	17.5023	743.574	17.5023	737.141	17.5023	749.412	17.5023	355.948	111.506		737.463	0	751.768	6.11947e-48	737.073	4.23351e-14	684.712	0.01512	345.817	113.799		698.55	14.0366	735.166	13.9837	416.164	146.862		786.697	1.74381	805.498	3.70244	305.363	0.76816	750.361	0		796.473	0.61838	749.88	0.61838	796.473	0.61838
796.4	17.5023	796.4	17.5023	796.4	17.5023	796.4	17.5023	359.028	109.553		804.7	0	804.7	1.05702e-57	804.7	6.24411e-19	804.7	2.25005e-06	348.796	110.973		792.3	13.9838	792.3	13.9837	419.888	156.628		790.299	0.0116	809.1	2.37085	307.856	2.19775	809.1	0		804.6	0.61838	804.6	0.61838	804.6	0.61838
								362.108	107.893										351.776	108.304						423.612	166.388						310.35	3.43208
								365.188	106.45										354.756	105.795						427.336	176.066						312.844	4.44991
								368.268	105.147										357.736	103.444						431.06	185.577						315.337	5.23419
								371.349	103.904										360.715	101.248						434.784	194.837						317.831	5.77238
								374.429	102.645										363.695	99.2027						438.509	203.758						320.325	6.05667
								377.509	101.301										366.675	97.3013						442.233	212.254						322.819	6.08413
								380.589	99.8094										369.655	95.5351						445.957	220.239						325.312	5.85675
								383.669	98.1175										372.635	93.8942						449.681	227.631						327.806	5.3814
								386.749	96.1854										375.614	92.3675						453.405	234.35						330.3	4.66969
								389.829	93.9856										378.594	90.9429						457.129	240.323						332.794	3.73778
								392.909	91.5036										381.574	89.6077						460.853	245.484						335.288	2.60601
								395.989	88.738										384.554	88.3484						464.577	249.775						337.781	1.29861
								399.069	85.6998										387.533	87.1518						468.302	253.146						340.275	-0.15687
								402.149	82.411										390.513	86.0042						472.026	255.559						342.769	-1.72996
								405.229	78.9032										393.493	84.8925						475.75	256.985						345.262	-3.38795
								408.31	75.2159										396.473	83.8037						479.474	257.408						347.756	-5.09642
								411.39	71.3942										399.452	82.7256						483.198	256.824						350.25	-6.81996
								414.47	67.4867										402.432	81.6465						486.922	255.237						352.744	-8.52279
								417.55	63.5438										405.412	80.5558						490.646	252.668						355.238	-10.1695
								420.63	59.6152										408.392	79.4435						494.37	249.146						357.731	-11.7256
								423.71	55.7484										411.371	78.301						498.094	244.712						360.225	-13.1583
								426.79	51.9873										414.351	77.1206						501.819	239.417						362.719	-14.4372
								429.87	48.3705										417.331	75.8959						505.543	233.319						365.212	-15.5347
								432.95	44.9311										420.311	74.6215						509.267	226.487						367.706	-16.4266
								436.03	41.6955										423.29	73.2933						512.991	218.995						370.2	-17.0926
								439.11	38.6837										426.27	71.9083						516.715	210.922						372.694	-17.517
								442.19	35.9089										429.25	70.4648						520.439	202.352						375.188	-17.6882
								445.271	33.3783										432.23	68.962						524.163	193.371						377.681	-17.6001
								448.351	31.093										435.21	67.4002						527.887	184.065						380.175	-17.2513
								451.431	29.0493										438.189	65.7808						531.612	174.521						382.669	-16.6456
								454.511	27.2392										441.169	64.106						535.336	164.825						385.163	-15.7919
								457.591	25.6508										444.149	62.3788						539.06	155.058						387.656	-14.704
								460.671	24.2701										447.129	60.603						542.784	145.299						390.15	-13.4007
								463.751	23.0809										450.108	58.783						546.508	135.622						392.644	-11.9049
								466.831	22.0658										453.088	56.9239						550.232	126.094						395.137	-10.2439
								469.911	21.2071										456.068	55.0311						553.956	116.777						397.631	-8.44809
								472.991	20.4872										459.048	53.1103						557.68	107.724						400.125	-6.55135
								476.071	19.8889										462.027	51.1677						561.405	98.9852						402.619	-4.58971
								479.151	19.3961										465.007	49.2096						565.129	90.599						405.113	-2.60097
								482.232	18.9936										467.987	47.2424						568.853	82.5988						407.606	-0.62398
								485.312	18.6677										470.967	45.2724						572.577	75.0105						410.1	1.30215
								488.392	18.4061										473.946	43.306						576.301	67.8527						412.594	3.1388
								491.472	18.1979										476.926	41.3495						580.025	61.1378						415.087	4.84858
								494.552	18.0336										479.906	39.4089						583.749	54.8718						417.581	6.39608
								497.632	17.905										482.886	37.4901						587.473	49.0554						420.075	7.74867
								500.712	17.8052										485.865	35.5985						591.197	43.6838						422.569	8.87713
								503.792	17.7284										488.845	33.7394						594.922	38.7483						425.062	9.75635
								506.872	17.6698										491.825	31.9175						598.646	34.2359						427.556	10.3659
								509.952	17.6255										494.805	30.1374						602.37	30.1306						430.05	10.6906
								513.032	17.5922										497.785	28.403						606.094	26.4138						432.544	10.7209
								516.112	17.5674										500.764	26.7179						609.818	23.0649						435.038	10.4534
								519.193	17.549										503.744	25.0852						613.542	20.0618						437.531	9.8908
								522.273	17.5356										506.724	23.5078						617.266	17.3814						440.025	9.04257
								525.353	17.5259										509.704	21.9877						620.99	15.0002						442.519	7.92454
								528.433	17.5189										512.683	20.5269						624.715	12.8946						445.012	6.55914
								531.513	17.5138										515.663	19.1267						628.439	11.0411						447.506	4.97518
								534.593	17.5103										518.643	17.7881						632.163	9.41711						450	3.20762
								537.673	17.5078										521.623	16.5116						635.887	8.00052						452.494	1.2972
								540.753	17.506										524.602	15.2976						639.611	6.77042						454.988	-0.70993
								543.833	17.5048										527.582	14.1457						643.335	5.70703						457.481	-2.76281
								546.913	17.504										530.562	13.0556						647.059	4.79183						459.975	-4.80625
								549.993	17.5034										533.542	12.0266						650.783	4.00764						462.469	-6.78149
								553.073	17.5031										536.521	11.0574						654.508	3.33867						464.962	-8.62695
								556.154	17.5028										539.501	10.147						658.232	2.77047						467.456	-10.279
								559.234	17.5026										542.481	9.29366						661.956	2.28997						469.95	-11.6729
								562.314	17.5025										545.461	8.49584						665.68	1.88539						472.444	-12.7434
								565.394	17.5024										548.44	7.75166						669.404	1.5462						474.938	-13.4259
								568.474	17.5024										551.42	7.05913						673.128	1.26307						477.431	-13.6568
								571.554	17.5024										554.4	6.41617						676.852	1.02774						479.925	-13.3751
								574.634	17.5023										557.38	5.82062						680.576	0.83297						482.419	-12.5224
								577.714	17.5023										560.36	5.27025						684.301	0.67246						484.913	-11.0441
								580.794	17.5023										563.339	4.76278						688.025	0.54074						487.406	-8.88987
								583.874	17.5023										566.319	4.29594						691.749	0.43312						489.9	-6.01441
								586.954	17.5023										569.299	3.86744						695.473	0.34554						492.394	-2.37785
								590.034	17.5023										572.279	3.47501						699.197	0.27459						494.887	2.05379
								593.115	17.5023										575.258	3.11643						702.921	0.21734						497.381	7.30829
								596.195	17.5023										578.238	2.7895						706.645	0.17134						499.875	13.407
								599.275	17.5023										581.218	2.49209						710.369	0.13453						502.369	20.3647
								602.355	17.5023										584.198	2.22212						714.093	0.10521						504.863	28.1896
								605.435	17.5023										587.177	1.97761						717.818	0.08194						507.356	36.8838
								608.515	17.5023										590.157	1.75663						721.542	0.06356						509.85	46.4428
								611.595	17.5023										593.137	1.55736						725.266	0.04909						512.344	56.8567
								614.675	17.5023										596.117	1.37805						728.99	0.03776						514.837	68.1101
								617.755	17.5023										599.096	1.21705						732.714	0.02891						517.331	80.1826
								620.835	17.5023										602.076	1.0728						736.438	0.02204						519.825	93.0498
								623.915	17.5023										605.056	0.94384						740.162	0.01672						522.319	106.684
								626.995	17.5023										608.036	0.82879						743.886	0.01262						524.812	121.055
								630.076	17.5023										611.015	0.72637						747.611	0.00947						527.306	136.129
								633.156	17.5023										613.995	0.63539						751.335	0.00706						529.8	151.874
								636.236	17.5023										616.975	0.55474						755.059	0.00523						532.294	168.256
								639.316	17.5023										619.955	0.4834						758.783	0.00384						534.788	185.243
								642.396	17.5023										622.935	0.42043						762.507	0.00279						537.281	202.802
								645.476	17.5023										625.914	0.36496						766.231	0.00201						539.775	220.906
								648.556	17.5023										628.894	0.3162						769.955	0.00141						542.269	239.529
								651.636	17.5023										631.874	0.27343						773.679	0.000974155						544.763	258.649
								654.716	17.5023										634.854	0.236						777.404	0.000646951						547.256	278.251
								657.796	17.5023										637.833	0.2033						781.128	0.000404883						549.75	298.321
								660.876	17.5023										640.813	0.17479						784.852	0.000226528						552.244	318.855
								663.956	17.5023										643.793	0.14999						788.576	9.56495e-05						554.737	339.852
								667.037	17.5023										646.773	0.12847						792.3	0						557.231	361.317
								670.117	17.5023										649.752	0.10982													559.725	383.264
								673.197	17.5023										652.732	0.0937													562.219	405.711
								676.277	17.5023										655.712	0.0798													564.712	428.682
								679.357	17.5023										658.692	0.06782													567.206	452.206
								682.437	17.5023										661.671	0.05754													569.7	476.318
								685.517	17.5023										664.651	0.04872													572.194	501.058
								688.597	17.5023										667.631	0.04117													574.688	526.467
								691.677	17.5023										670.611	0.03473													577.181	552.591
								694.757	17.5023										673.59	0.02923													579.675	579.475
								697.837	17.5023										676.57	0.02456													582.169	607.168
								700.917	17.5023										679.55	0.0206													584.663	635.715
								703.998	17.5023										682.53	0.01724													587.156	665.16
								707.078	17.5023										685.51	0.0144													589.65	695.542
								710.158	17.5023										688.489	0.01201													592.144	726.897
								713.238	17.5023										691.469	0.01													594.638	759.254
								716.318	17.5023										694.449	0.0083													597.131	792.634
								719.398	17.5023										697.429	0.00688													599.625	827.048
								722.478	17.5023										700.408	0.0057													602.119	862.498
								725.558	17.5023										703.388	0.0047													604.612	898.973
								728.638	17.5023										706.368	0.00388													607.106	936.451
								731.718	17.5023										709.348	0.00319													609.6	974.893
								734.798	17.5023										712.327	0.00262													612.094	1014.25
								737.878	17.5023										715.307	0.00215													614.587	1054.45
								740.959	17.5023										718.287	0.00176													617.081	1095.41
								744.039	17.5023										721.267	0.00143													619.575	1137.04
								747.119	17.5023										724.246	0.00117													622.069	1179.21
								750.199	17.5023										727.226	0.000950114													624.562	1221.8
								753.279	17.5023										730.206	0.000771252													627.056	1264.65
								756.359	17.5023										733.186	0.000624862													629.55	1307.61
								759.439	17.5023										736.165	0.000505289													632.044	1350.49
								762.519	17.5023										739.145	0.000407815													634.538	1393.1
								765.599	17.5023										742.125	0.000328514													637.031	1435.23
								768.679	17.5023										745.105	0.000264127													639.525	1476.67
								771.759	17.5023										748.085	0.000211953													642.019	1517.2
								774.839	17.5023										751.064	0.000169759													644.513	1556.57
								777.919	17.5023										754.044	0.000135704													647.006	1594.56
								781	17.5023										757.024	0.000108274													649.5	1630.91
								784.08	17.5023										760.004	8.62224e-05													651.994	1665.38
								787.16	17.5023										762.983	6.85306e-05													654.487	1697.72
								790.24	17.5023										765.963	5.43647e-05													656.981	1727.71
								793.32	17.5023										768.943	4.30444e-05													659.475	1755.09
								796.4	17.5023										771.923	3.40161e-05													661.969	1779.65
																			774.902	2.68299e-05													664.462	1801.16
																			777.882	2.11214e-05													666.956	1819.42
																			780.862	1.65956e-05													669.45	1834.25
																			783.842	1.30146e-05													671.944	1845.48
																			786.821	1.01868e-05													674.438	1852.94
																			789.801	7.9581e-06													676.931	1856.52
																			792.781	6.20513e-06													679.425	1856.11
																			795.761	4.82902e-06													681.919	1851.61
																			798.74	3.7509e-06													684.413	1842.99
																			801.72	2.9079e-06													686.906	1830.21
																			804.7	2.25005e-06													689.4	1813.27
																																	691.894	1792.19
																																	694.388	1767.04
																																	696.881	1737.9
																																	699.375	1704.89
																																	701.869	1668.14
																																	704.362	1627.83
																																	706.856	1584.14
																																	709.35	1537.3
																																	711.844	1487.54
																																	714.337	1435.13
																																	716.831	1380.34
																																	719.325	1323.46
																																	721.819	1264.8
																																	724.312	1204.68
																																	726.806	1143.42
																																	729.3	1081.34
																																	731.794	1018.78
																																	734.288	956.071
																																	736.781	893.528
																																	739.275	831.47
																																	741.769	770.206
																																	744.263	710.03
																																	746.756	651.221
																																	749.25	594.042
																																	751.744	538.736
																																	754.237	485.525
																																	756.731	434.609
																																	759.225	386.162
																																	761.719	340.334
																																	764.212	297.25
																																	766.706	257.008
																																	769.2	219.678
																																	771.694	185.304
																																	774.188	153.906
																																	776.681	125.475
																																	779.175	99.981
																																	781.669	77.3676
																																	784.163	57.5579
																																	786.656	40.4541
																																	789.15	25.94
																																	791.644	13.8826
																																	794.138	4.13432
																																	796.631	-3.46489
																																	799.125	-9.08518
																																	801.619
																																	804.112
																																	806.606
																																	809.1

## Sheet: Fig3b
Amount of oxygen vacancy	CO2 adsorption capacity
μmol/gcat	μmol/gcat
0	0
140	103.4
228	150.9

## Sheet: Fig3c
Catalyst	nCO2	CH4 formation rate	nCO2	CH4 formation rate	nCO2	CH4 formation rate	nCO2	CH4 formation rate
	μmol/mLcat	mmol/mLcat/h	μmol/mLcat	mmol/mLcat/h	μmol/mLcat	mmol/mLcat/h	μmol/mLcat	mmol/mLcat/h
		160		180		200		220
Ni/Ni-foam	15.45	0.35438	15.45	1.72125	15.45	14.3775	15.45	24.3844
Al2O3/Ni/Ni-foam	108.1	16.9344	108.1	24.4688	108.1	47.495	108.1	87.4294
CeAlOx/Ni/Ni-foam	142.2	26.4094	141.2	39.15	141.2	80.1338	141.2	132.097

## Sheet: Fig3d
Wavenumber(cm-1)	Intensity(a.u.)
time	0min		1min		3min		5min		10min		20min		30min		50min		70min		90min
3199.31	0	3199.31	3e-05	3199.31	4.9e-05	3199.31	5.2e-05	3199.31	7.7e-05	3199.31	6.8e-05	3199.31	7.2e-05	3199.31	8e-05	3199.31	8e-05	3199.31	9.6e-05
3197.38	0	3197.38	3e-05	3197.38	4.9e-05	3197.38	5.2e-05	3197.38	7.7e-05	3197.38	6.8e-05	3197.38	7.2e-05	3197.38	8e-05	3197.38	8e-05	3197.38	9.6e-05
3195.45	0	3195.45	3.2e-05	3195.45	4.9e-05	3195.45	5.2e-05	3195.45	7.7e-05	3195.45	6.8e-05	3195.45	7.2e-05	3195.45	8e-05	3195.45	8e-05	3195.45	9.6e-05
3193.53	0	3193.53	3.2e-05	3193.53	4.9e-05	3193.53	5.2e-05	3193.53	7e-05	3193.53	6.8e-05	3193.53	7.2e-05	3193.53	8e-05	3193.53	8e-05	3193.53	9.6e-05
3191.6	0	3191.6	3e-05	3191.6	4.9e-05	3191.6	5.2e-05	3191.6	7e-05	3191.6	5.95e-05	3191.6	6.3e-05	3191.6	7e-05	3191.6	7e-05	3191.6	8.4e-05
3189.67	0	3189.67	3e-05	3189.67	4.9e-05	3189.67	5.2e-05	3189.67	7e-05	3189.67	5.95e-05	3189.67	6.3e-05	3189.67	7e-05	3189.67	7e-05	3189.67	8.4e-05
3187.74	0	3187.74	2.8e-05	3187.74	4.2e-05	3187.74	4.55e-05	3187.74	7e-05	3187.74	5.95e-05	3187.74	6.3e-05	3187.74	7e-05	3187.74	7e-05	3187.74	8.4e-05
3185.81	0	3185.81	2.8e-05	3185.81	4.2e-05	3185.81	4.55e-05	3185.81	6.3e-05	3185.81	5.1e-05	3185.81	5.4e-05	3185.81	6e-05	3185.81	6e-05	3185.81	7.2e-05
3183.88	0	3183.88	2.8e-05	3183.88	4.2e-05	3183.88	4.55e-05	3183.88	6.3e-05	3183.88	5.1e-05	3183.88	5.4e-05	3183.88	6e-05	3183.88	6e-05	3183.88	7.2e-05
3181.96	0	3181.96	2.6e-05	3181.96	4.2e-05	3181.96	4.55e-05	3181.96	6.3e-05	3181.96	4.25e-05	3181.96	4.5e-05	3181.96	5e-05	3181.96	5e-05	3181.96	6e-05
3180.03	0	3180.03	2.6e-05	3180.03	4.2e-05	3180.03	4.55e-05	3180.03	5.6e-05	3180.03	4.25e-05	3180.03	4.5e-05	3180.03	5e-05	3180.03	5e-05	3180.03	6e-05
3178.1	0	3178.1	2.6e-05	3178.1	4.2e-05	3178.1	4.55e-05	3178.1	5.6e-05	3178.1	4.25e-05	3178.1	4.5e-05	3178.1	5e-05	3178.1	5e-05	3178.1	6e-05
3176.17	0	3176.17	2.6e-05	3176.17	4.2e-05	3176.17	3.9e-05	3176.17	5.6e-05	3176.17	4.25e-05	3176.17	4.5e-05	3176.17	5e-05	3176.17	5e-05	3176.17	6e-05
3174.24	0	3174.24	2.6e-05	3174.24	4.2e-05	3174.24	3.9e-05	3174.24	5.6e-05	3174.24	4.25e-05	3174.24	4.5e-05	3174.24	5e-05	3174.24	5e-05	3174.24	6e-05
3172.31	0	3172.31	2.6e-05	3172.31	4.2e-05	3172.31	3.9e-05	3172.31	5.6e-05	3172.31	4.25e-05	3172.31	4.5e-05	3172.31	5e-05	3172.31	5e-05	3172.31	6e-05
3170.38	0	3170.38	2.6e-05	3170.38	4.2e-05	3170.38	3.9e-05	3170.38	5.6e-05	3170.38	3.4e-05	3170.38	3.6e-05	3170.38	4e-05	3170.38	4e-05	3170.38	4.8e-05
3168.46	0	3168.46	2.6e-05	3168.46	3.5e-05	3168.46	3.9e-05	3168.46	4.9e-05	3168.46	3.4e-05	3168.46	3.6e-05	3168.46	4e-05	3168.46	4e-05	3168.46	4.8e-05
3166.53	0	3166.53	2.4e-05	3166.53	3.5e-05	3166.53	3.25e-05	3166.53	4.9e-05	3166.53	3.4e-05	3166.53	3.6e-05	3166.53	4e-05	3166.53	4e-05	3166.53	4.8e-05
3164.6	0	3164.6	2.4e-05	3164.6	4.2e-05	3164.6	3.9e-05	3164.6	5.6e-05	3164.6	3.4e-05	3164.6	3.6e-05	3164.6	4e-05	3164.6	4e-05	3164.6	4.8e-05
3162.67	0	3162.67	2.6e-05	3162.67	4.2e-05	3162.67	3.9e-05	3162.67	5.6e-05	3162.67	3.4e-05	3162.67	3.6e-05	3162.67	4e-05	3162.67	4e-05	3162.67	4.8e-05
3160.74	0	3160.74	2.6e-05	3160.74	3.5e-05	3160.74	3.25e-05	3160.74	4.9e-05	3160.74	3.4e-05	3160.74	3.6e-05	3160.74	4e-05	3160.74	4e-05	3160.74	4.8e-05
3158.81	0	3158.81	2.2e-05	3158.81	3.5e-05	3158.81	3.25e-05	3158.81	4.2e-05	3158.81	2.55e-05	3158.81	2.7e-05	3158.81	3e-05	3158.81	3e-05	3158.81	3.6e-05
3156.89	0	3156.89	2.4e-05	3156.89	4.2e-05	3156.89	3.9e-05	3156.89	4.2e-05	3156.89	2.55e-05	3156.89	2.7e-05	3156.89	3e-05	3156.89	3e-05	3156.89	3.6e-05
3154.96	0	3154.96	2.6e-05	3154.96	4.2e-05	3154.96	3.9e-05	3154.96	4.2e-05	3154.96	3.4e-05	3154.96	3.6e-05	3154.96	4e-05	3154.96	4e-05	3154.96	4.8e-05
3153.03	0	3153.03	2.6e-05	3153.03	3.5e-05	3153.03	3.9e-05	3153.03	4.2e-05	3153.03	3.4e-05	3153.03	3.6e-05	3153.03	4e-05	3153.03	4e-05	3153.03	4.8e-05
3151.1	0	3151.1	2.4e-05	3151.1	3.5e-05	3151.1	3.25e-05	3151.1	3.5e-05	3151.1	2.55e-05	3151.1	2.7e-05	3151.1	3e-05	3151.1	3e-05	3151.1	3.6e-05
3149.17	0	3149.17	2.2e-05	3149.17	3.5e-05	3149.17	3.25e-05	3149.17	3.5e-05	3149.17	2.55e-05	3149.17	2.7e-05	3149.17	3e-05	3149.17	3e-05	3149.17	3.6e-05
3147.24	0	3147.24	2.4e-05	3147.24	4.2e-05	3147.24	3.9e-05	3147.24	4.2e-05	3147.24	2.55e-05	3147.24	2.7e-05	3147.24	3e-05	3147.24	3e-05	3147.24	3.6e-05
3145.32	0	3145.32	2.6e-05	3145.32	3.5e-05	3145.32	4.55e-05	3145.32	4.9e-05	3145.32	2.55e-05	3145.32	2.7e-05	3145.32	3e-05	3145.32	3e-05	3145.32	3.6e-05
3143.39	0	3143.39	2.4e-05	3143.39	2.8e-05	3143.39	3.25e-05	3143.39	3.5e-05	3143.39	1.7e-05	3143.39	1.8e-05	3143.39	2e-05	3143.39	2e-05	3143.39	2.4e-05
3141.46	0	3141.46	2e-05	3141.46	2.8e-05	3141.46	2.6e-05	3141.46	2.8e-05	3141.46	1.7e-05	3141.46	1.8e-05	3141.46	2e-05	3141.46	2e-05	3141.46	2.4e-05
3139.53	0	3139.53	2.2e-05	3139.53	3.5e-05	3139.53	3.25e-05	3139.53	3.5e-05	3139.53	2.55e-05	3139.53	2.7e-05	3139.53	3e-05	3139.53	3e-05	3139.53	3.6e-05
3137.6	0	3137.6	3e-05	3137.6	4.9e-05	3137.6	4.55e-05	3137.6	4.9e-05	3137.6	3.4e-05	3137.6	3.6e-05	3137.6	4e-05	3137.6	4e-05	3137.6	4.8e-05
3135.67	0	3135.67	3e-05	3135.67	4.2e-05	3135.67	3.9e-05	3135.67	4.9e-05	3135.67	3.4e-05	3135.67	3.6e-05	3135.67	4e-05	3135.67	4e-05	3135.67	4.8e-05
3133.74	0	3133.74	2.2e-05	3133.74	2.8e-05	3133.74	2.6e-05	3133.74	3.5e-05	3133.74	1.7e-05	3133.74	1.8e-05	3133.74	2e-05	3133.74	2e-05	3133.74	2.4e-05
3131.82	0	3131.82	1.8e-05	3131.82	2.8e-05	3131.82	1.95e-05	3131.82	2.8e-05	3131.82	1.7e-05	3131.82	1.8e-05	3131.82	2e-05	3131.82	2e-05	3131.82	2.4e-05
3129.89	0	3129.89	2.4e-05	3129.89	4.2e-05	3129.89	3.9e-05	3129.89	4.2e-05	3129.89	2.55e-05	3129.89	2.7e-05	3129.89	3e-05	3129.89	3e-05	3129.89	3.6e-05
3127.96	0	3127.96	3.4e-05	3127.96	4.2e-05	3127.96	4.55e-05	3127.96	4.9e-05	3127.96	3.4e-05	3127.96	3.6e-05	3127.96	4e-05	3127.96	4e-05	3127.96	4.8e-05
3126.03	0	3126.03	3e-05	3126.03	2.8e-05	3126.03	3.25e-05	3126.03	3.5e-05	3126.03	1.7e-05	3126.03	1.8e-05	3126.03	2e-05	3126.03	2e-05	3126.03	2.4e-05
3124.1	0	3124.1	2e-05	3124.1	2.8e-05	3124.1	1.95e-05	3124.1	2.1e-05	3124.1	8.5e-06	3124.1	9e-06	3124.1	1e-05	3124.1	1e-05	3124.1	1.2e-05
3122.17	0	3122.17	2e-05	3122.17	3.5e-05	3122.17	1.95e-05	3122.17	2.8e-05	3122.17	1.7e-05	3122.17	1.8e-05	3122.17	2e-05	3122.17	2e-05	3122.17	2.4e-05
3120.25	0	3120.25	3.2e-05	3120.25	4.9e-05	3120.25	4.55e-05	3120.25	4.9e-05	3120.25	3.4e-05	3120.25	3.6e-05	3120.25	4e-05	3120.25	4e-05	3120.25	4.8e-05
3118.32	0	3118.32	4e-05	3118.32	4.2e-05	3118.32	5.2e-05	3118.32	4.9e-05	3118.32	3.4e-05	3118.32	3.6e-05	3118.32	4e-05	3118.32	4e-05	3118.32	4.8e-05
3116.39	0	3116.39	2.8e-05	3116.39	2.8e-05	3116.39	2.6e-05	3116.39	2.8e-05	3116.39	1.7e-05	3116.39	1.8e-05	3116.39	2e-05	3116.39	2e-05	3116.39	2.4e-05
3114.46	0	3114.46	1.6e-05	3114.46	2.8e-05	3114.46	1.3e-05	3114.46	1.4e-05	3114.46	8.5e-06	3114.46	9e-06	3114.46	1e-05	3114.46	1e-05	3114.46	1.2e-05
3112.53	0	3112.53	2e-05	3112.53	4.9e-05	3112.53	3.25e-05	3112.53	2.8e-05	3112.53	1.7e-05	3112.53	1.8e-05	3112.53	2e-05	3112.53	2e-05	3112.53	2.4e-05
3110.6	0	3110.6	3.8e-05	3110.6	5.6e-05	3110.6	5.85e-05	3110.6	5.6e-05	3110.6	3.4e-05	3110.6	3.6e-05	3110.6	4e-05	3110.6	4e-05	3110.6	4.8e-05
3108.67	0	3108.67	4e-05	3108.67	3.5e-05	3108.67	4.55e-05	3108.67	4.2e-05	3108.67	2.55e-05	3108.67	2.7e-05	3108.67	3e-05	3108.67	3e-05	3108.67	3.6e-05
3106.75	0	3106.75	2.2e-05	3106.75	2.1e-05	3106.75	1.3e-05	3106.75	1.4e-05	3106.75	8.5e-06	3106.75	9e-06	3106.75	1e-05	3106.75	1e-05	3106.75	1.2e-05
3104.82	0	3104.82	1.4e-05	3104.82	2.8e-05	3104.82	1.3e-05	3104.82	7e-06	3104.82	0	3104.82	0	3104.82	0	3104.82	0	3104.82	0
3102.89	0	3102.89	2.4e-05	3102.89	4.9e-05	3102.89	3.25e-05	3102.89	2.8e-05	3102.89	1.7e-05	3102.89	1.8e-05	3102.89	2e-05	3102.89	2e-05	3102.89	2.4e-05
3100.96	0	3100.96	4e-05	3100.96	4.2e-05	3100.96	5.2e-05	3100.96	4.9e-05	3100.96	2.55e-05	3100.96	2.7e-05	3100.96	3e-05	3100.96	3e-05	3100.96	3.6e-05
3099.03	0	3099.03	3.2e-05	3099.03	2.1e-05	3099.03	2.6e-05	3099.03	2.8e-05	3099.03	8.5e-06	3099.03	9e-06	3099.03	1e-05	3099.03	1e-05	3099.03	1.2e-05
3097.1	0	3097.1	1.4e-05	3097.1	2.1e-05	3097.1	6.5e-06	3097.1	7e-06	3097.1	0	3097.1	0	3097.1	0	3097.1	0	3097.1	0
3095.18	0	3095.18	1.2e-05	3095.18	2.8e-05	3095.18	1.3e-05	3095.18	7e-06	3095.18	0	3095.18	0	3095.18	0	3095.18	0	3095.18	0
3093.25	0	3093.25	2.6e-05	3093.25	4.9e-05	3093.25	3.9e-05	3093.25	2.8e-05	3093.25	1.7e-05	3093.25	1.8e-05	3093.25	2e-05	3093.25	2e-05	3093.25	2.4e-05
3091.32	0	3091.32	4e-05	3091.32	3.5e-05	3091.32	4.55e-05	3091.32	4.2e-05	3091.32	2.55e-05	3091.32	2.7e-05	3091.32	3e-05	3091.32	3e-05	3091.32	3.6e-05
3089.39	0	3089.39	2.6e-05	3089.39	2.1e-05	3089.39	1.3e-05	3089.39	1.4e-05	3089.39	0	3089.39	0	3089.39	0	3089.39	0	3089.39	0
3087.46	0	3087.46	8e-06	3087.46	1.4e-05	3087.46	0	3087.46	0	3087.46	0	3087.46	0	3087.46	0	3087.46	0	3087.46	0
3085.53	0	3085.53	1e-05	3085.53	3.5e-05	3085.53	6.5e-06	3085.53	7e-06	3085.53	0	3085.53	0	3085.53	0	3085.53	0	3085.53	0
3083.6	0	3083.6	3e-05	3083.6	4.9e-05	3083.6	4.55e-05	3083.6	3.5e-05	3083.6	1.7e-05	3083.6	1.8e-05	3083.6	2e-05	3083.6	2e-05	3083.6	2.4e-05
3081.68	0	3081.68	4.4e-05	3081.68	3.5e-05	3081.68	4.55e-05	3081.68	4.2e-05	3081.68	1.7e-05	3081.68	1.8e-05	3081.68	2e-05	3081.68	2e-05	3081.68	2.4e-05
3079.75	0	3079.75	2.6e-05	3079.75	1.4e-05	3079.75	1.3e-05	3079.75	1.4e-05	3079.75	0	3079.75	0	3079.75	0	3079.75	0	3079.75	0
3077.82	0	3077.82	1e-05	3077.82	1.4e-05	3077.82	6.5e-06	3077.82	0	3077.82	0	3077.82	0	3077.82	0	3077.82	0	3077.82	0
3075.89	0	3075.89	1e-05	3075.89	2.8e-05	3075.89	1.3e-05	3075.89	7e-06	3075.89	0	3075.89	0	3075.89	0	3075.89	0	3075.89	0
3073.96	0	3073.96	2.2e-05	3073.96	3.5e-05	3073.96	2.6e-05	3073.96	2.1e-05	3073.96	8.5e-06	3073.96	9e-06	3073.96	1e-05	3073.96	1e-05	3073.96	1.2e-05
3072.03	0	3072.03	2.4e-05	3072.03	2.1e-05	3072.03	1.95e-05	3072.03	2.1e-05	3072.03	8.5e-06	3072.03	9e-06	3072.03	1e-05	3072.03	1e-05	3072.03	1.2e-05
3070.11	0	3070.11	1.4e-05	3070.11	1.4e-05	3070.11	6.5e-06	3070.11	0	3070.11	0	3070.11	0	3070.11	0	3070.11	0	3070.11	0
3068.18	0	3068.18	6e-06	3068.18	1.4e-05	3068.18	0	3068.18	0	3068.18	0	3068.18	0	3068.18	0	3068.18	0	3068.18	0
3066.25	0	3066.25	1e-05	3066.25	2.8e-05	3066.25	1.3e-05	3066.25	7e-06	3066.25	0	3066.25	0	3066.25	0	3066.25	0	3066.25	0
3064.32	0	3064.32	2.6e-05	3064.32	3.5e-05	3064.32	3.25e-05	3064.32	2.1e-05	3064.32	8.5e-06	3064.32	9e-06	3064.32	1e-05	3064.32	1e-05	3064.32	1.2e-05
3062.39	0	3062.39	3e-05	3062.39	2.8e-05	3062.39	2.6e-05	3062.39	2.1e-05	3062.39	8.5e-06	3062.39	9e-06	3062.39	1e-05	3062.39	1e-05	3062.39	1.2e-05
3060.46	0	3060.46	1.6e-05	3060.46	1.4e-05	3060.46	6.5e-06	3060.46	7e-06	3060.46	0	3060.46	0	3060.46	0	3060.46	0	3060.46	0
3058.53	0	3058.53	8e-06	3058.53	2.1e-05	3058.53	6.5e-06	3058.53	0	3058.53	0	3058.53	0	3058.53	0	3058.53	0	3058.53	0
3056.61	0	3056.61	1.4e-05	3056.61	3.5e-05	3056.61	1.95e-05	3056.61	7e-06	3056.61	0	3056.61	0	3056.61	0	3056.61	0	3056.61	0
3054.68	0	3054.68	2.8e-05	3054.68	3.5e-05	3054.68	3.25e-05	3054.68	2.8e-05	3054.68	8.5e-06	3054.68	9e-06	3054.68	1e-05	3054.68	1e-05	3054.68	1.2e-05
3052.75	0	3052.75	3e-05	3052.75	2.1e-05	3052.75	1.95e-05	3052.75	2.1e-05	3052.75	8.5e-06	3052.75	9e-06	3052.75	1e-05	3052.75	1e-05	3052.75	1.2e-05
3050.82	0	3050.82	2e-05	3050.82	1.4e-05	3050.82	6.5e-06	3050.82	1.4e-05	3050.82	0	3050.82	0	3050.82	0	3050.82	0	3050.82	0
3048.89	0	3048.89	1.2e-05	3048.89	1.4e-05	3048.89	6.5e-06	3048.89	7e-06	3048.89	0	3048.89	0	3048.89	0	3048.89	0	3048.89	0
3046.96	0	3046.96	1.4e-05	3046.96	2.1e-05	3046.96	1.3e-05	3046.96	7e-06	3046.96	0	3046.96	0	3046.96	0	3046.96	0	3046.96	0
3045.04	0	3045.04	1.8e-05	3045.04	2.1e-05	3045.04	1.3e-05	3045.04	1.4e-05	3045.04	0	3045.04	0	3045.04	0	3045.04	0	3045.04	0
3043.11	0	3043.11	1.8e-05	3043.11	1.4e-05	3043.11	1.3e-05	3043.11	7e-06	3043.11	0	3043.11	0	3043.11	0	3043.11	0	3043.11	0
3041.18	0	3041.18	1.4e-05	3041.18	1.4e-05	3041.18	6.5e-06	3041.18	7e-06	3041.18	0	3041.18	0	3041.18	0	3041.18	0	3041.18	0
3039.25	0	3039.25	1e-05	3039.25	1.4e-05	3039.25	6.5e-06	3039.25	7e-06	3039.25	0	3039.25	0	3039.25	0	3039.25	0	3039.25	0
3037.32	0	3037.32	1e-05	3037.32	1.4e-05	3037.32	6.5e-06	3037.32	7e-06	3037.32	0	3037.32	0	3037.32	0	3037.32	0	3037.32	0
3035.39	0	3035.39	1.2e-05	3035.39	2.1e-05	3035.39	6.5e-06	3035.39	7e-06	3035.39	0	3035.39	0	3035.39	0	3035.39	0	3035.39	0
3033.46	0	3033.46	1.2e-05	3033.46	1.4e-05	3033.46	6.5e-06	3033.46	7e-06	3033.46	0	3033.46	0	3033.46	0	3033.46	0	3033.46	0
3031.54	0	3031.54	1.2e-05	3031.54	1.4e-05	3031.54	6.5e-06	3031.54	7e-06	3031.54	0	3031.54	0	3031.54	0	3031.54	0	3031.54	0
3029.61	0	3029.61	1e-05	3029.61	1.4e-05	3029.61	6.5e-06	3029.61	7e-06	3029.61	0	3029.61	0	3029.61	0	3029.61	0	3029.61	0
3027.68	0	3027.68	1.2e-05	3027.68	2.1e-05	3027.68	1.3e-05	3027.68	7e-06	3027.68	0	3027.68	0	3027.68	0	3027.68	0	3027.68	0
3025.75	0	3025.75	1.6e-05	3025.75	2.1e-05	3025.75	1.3e-05	3025.75	7e-06	3025.75	0	3025.75	0	3025.75	0	3025.75	0	3025.75	0
3023.82	0	3023.82	1.4e-05	3023.82	1.4e-05	3023.82	1.3e-05	3023.82	7e-06	3023.82	0	3023.82	0	3023.82	0	3023.82	0	3023.82	0
3021.89	0	3021.89	6e-06	3021.89	7e-06	3021.89	0	3021.89	0	3021.89	8.5e-06	3021.89	9e-06	3021.89	1e-05	3021.89	1e-05	3021.89	1.2e-05
3019.97	0	3019.97	0	3019.97	0	3019.97	1.3e-05	3019.97	2.8e-05	3019.97	5.1e-05	3019.97	5.4e-05	3019.97	6e-05	3019.97	6e-05	3019.97	7.2e-05
3018.04	0	3018.04	8e-06	3018.04	2.1e-05	3018.04	1.95e-05	3018.04	4.9e-05	3018.04	6.8e-05	3018.04	7.2e-05	3018.04	8e-05	3018.04	8e-05	3018.04	9.6e-05
3016.11	0	3016.11	0	3016.11	0.000126	3016.11	1.3e-05	3016.11	0	3016.11	0	3016.11	0	3016.11	0	3016.11	0	3016.11	0
3014.18	0	3014.18	6.8e-05	3014.18	0.000231	3014.18	0.000195	3014.18	0.00014	3014.18	0.000102	3014.18	0.000108	3014.18	0.00012	3014.18	0.00012	3014.18	0.000144
3012.25	0	3012.25	0.000146	3012.25	0.000175	3012.25	0.0002535	3012.25	0.000224	3012.25	0.000153	3012.25	0.000162	3012.25	0.00018	3012.25	0.00018	3012.25	0.000216
3010.32	0	3010.32	0.0001	3010.32	8.4e-05	3010.32	0.0001235	3010.32	0.000119	3010.32	5.95e-05	3010.32	6.3e-05	3010.32	7e-05	3010.32	7e-05	3010.32	8.4e-05
3008.39	0	3008.39	4e-05	3008.39	4.2e-05	3008.39	3.9e-05	3008.39	3.5e-05	3008.39	1.7e-05	3008.39	1.8e-05	3008.39	2e-05	3008.39	2e-05	3008.39	2.4e-05
3006.47	0	3006.47	1.6e-05	3006.47	2.1e-05	3006.47	1.3e-05	3006.47	1.4e-05	3006.47	0	3006.47	0	3006.47	0	3006.47	0	3006.47	0
3004.54	0	3004.54	8e-06	3004.54	1.4e-05	3004.54	6.5e-06	3004.54	7e-06	3004.54	0	3004.54	0	3004.54	0	3004.54	0	3004.54	0
3002.61	0	3002.61	4e-06	3002.61	1.4e-05	3002.61	0	3002.61	0	3002.61	0	3002.61	0	3002.61	0	3002.61	0	3002.61	0
3000.68	0	3000.68	2e-06	3000.68	1.4e-05	3000.68	0	3000.68	0	3000.68	0	3000.68	0	3000.68	0	3000.68	0	3000.68	0
2998.75	0	2998.75	2e-06	2998.75	1.4e-05	2998.75	0	2998.75	0	2998.75	0	2998.75	0	2998.75	0	2998.75	0	2998.75	0
2996.82	0	2996.82	2e-06	2996.82	1.4e-05	2996.82	0	2996.82	0	2996.82	0	2996.82	0	2996.82	0	2996.82	0	2996.82	0
2994.9	0	2994.9	0	2994.9	7e-06	2994.9	0	2994.9	0	2994.9	0	2994.9	0	2994.9	0	2994.9	0	2994.9	0
2992.97	0	2992.97	0	2992.97	7e-06	2992.97	0	2992.97	0	2992.97	8.5e-06	2992.97	9e-06	2992.97	1e-05	2992.97	1e-05	2992.97	1.2e-05
2991.04	0	2991.04	0	2991.04	7e-06	2991.04	0	2991.04	7e-06	2991.04	8.5e-06	2991.04	9e-06	2991.04	1e-05	2991.04	1e-05	2991.04	1.2e-05
2989.11	0	2989.11	0	2989.11	7e-06	2989.11	0	2989.11	7e-06	2989.11	1.7e-05	2989.11	1.8e-05	2989.11	2e-05	2989.11	2e-05	2989.11	2.4e-05
2987.18	0	2987.18	0	2987.18	7e-06	2987.18	0	2987.18	7e-06	2987.18	8.5e-06	2987.18	9e-06	2987.18	1e-05	2987.18	1e-05	2987.18	1.2e-05
2985.25	0	2985.25	0	2985.25	7e-06	2985.25	0	2985.25	7e-06	2985.25	8.5e-06	2985.25	9e-06	2985.25	1e-05	2985.25	1e-05	2985.25	1.2e-05
2983.32	0	2983.32	2e-06	2983.32	0	2983.32	6.5e-06	2983.32	1.4e-05	2983.32	2.55e-05	2983.32	2.7e-05	2983.32	3e-05	2983.32	3e-05	2983.32	3.6e-05
2981.4	0	2981.4	8e-06	2981.4	0	2981.4	1.95e-05	2981.4	3.5e-05	2981.4	5.1e-05	2981.4	5.4e-05	2981.4	6e-05	2981.4	6e-05	2981.4	7.2e-05
2979.47	0	2979.47	1.6e-05	2979.47	0	2979.47	3.25e-05	2979.47	4.9e-05	2979.47	5.95e-05	2979.47	6.3e-05	2979.47	7e-05	2979.47	7e-05	2979.47	8.4e-05
2977.54	0	2977.54	1.4e-05	2977.54	0	2977.54	2.6e-05	2977.54	4.2e-05	2977.54	5.1e-05	2977.54	5.4e-05	2977.54	6e-05	2977.54	6e-05	2977.54	7.2e-05
2975.61	0	2975.61	1.2e-05	2975.61	0	2975.61	2.6e-05	2975.61	4.2e-05	2975.61	5.1e-05	2975.61	5.4e-05	2975.61	6e-05	2975.61	6e-05	2975.61	7.2e-05
2973.68	0	2973.68	1.8e-05	2973.68	0	2973.68	4.55e-05	2973.68	6.3e-05	2973.68	7.65e-05	2973.68	8.1e-05	2973.68	9e-05	2973.68	9e-05	2973.68	0.000108
2971.75	0	2971.75	3.4e-05	2971.75	7e-06	2971.75	7.8e-05	2971.75	9.8e-05	2971.75	0.000119	2971.75	0.000126	2971.75	0.00014	2971.75	0.00014	2971.75	0.000168
2969.83	0	2969.83	4.6e-05	2969.83	0	2969.83	9.75e-05	2969.83	0.000126	2969.83	0.0001445	2969.83	0.000153	2969.83	0.00017	2969.83	0.00017	2969.83	0.000204
2967.9	0	2967.9	4.4e-05	2967.9	0	2967.9	7.8e-05	2967.9	0.000105	2967.9	0.000119	2967.9	0.000126	2967.9	0.00014	2967.9	0.00014	2967.9	0.000168
2965.97	0	2965.97	2.8e-05	2965.97	0	2965.97	4.55e-05	2965.97	6.3e-05	2965.97	6.8e-05	2965.97	7.2e-05	2965.97	8e-05	2965.97	8e-05	2965.97	9.6e-05
2964.04	0	2964.04	1.6e-05	2964.04	0	2964.04	2.6e-05	2964.04	3.5e-05	2964.04	4.25e-05	2964.04	4.5e-05	2964.04	5e-05	2964.04	5e-05	2964.04	6e-05
2962.11	0	2962.11	8e-06	2962.11	7e-06	2962.11	1.3e-05	2962.11	1.4e-05	2962.11	2.55e-05	2962.11	2.7e-05	2962.11	3e-05	2962.11	3e-05	2962.11	3.6e-05
2960.18	0	2960.18	2e-06	2960.18	1.4e-05	2960.18	0	2960.18	0	2960.18	0	2960.18	0	2960.18	0	2960.18	0	2960.18	0
2958.25	0	2958.25	2e-06	2958.25	5.6e-05	2958.25	1.95e-05	2958.25	1.4e-05	2958.25	8.5e-06	2958.25	9e-06	2958.25	1e-05	2958.25	1e-05	2958.25	1.2e-05
2956.33	0	2956.33	3.2e-05	2956.33	0.000112	2956.33	0.0001105	2956.33	0.000112	2956.33	0.000102	2956.33	0.000108	2956.33	0.00012	2956.33	0.00012	2956.33	0.000144
2954.4	0	2954.4	8.2e-05	2954.4	0.00014	2954.4	0.0002145	2954.4	0.000238	2954.4	0.000204	2954.4	0.000216	2954.4	0.00024	2954.4	0.00024	2954.4	0.000288
2952.47	0	2952.47	0.000102	2952.47	0.00014	2952.47	0.0002275	2952.47	0.000266	2952.47	0.000221	2952.47	0.000234	2952.47	0.00026	2952.47	0.00026	2952.47	0.000312
2950.54	0	2950.54	9.2e-05	2950.54	0.000126	2950.54	0.000195	2950.54	0.000231	2950.54	0.000187	2950.54	0.000198	2950.54	0.00022	2950.54	0.00022	2950.54	0.000264
2948.61	0	2948.61	7.6e-05	2948.61	0.000119	2948.61	0.0001625	2948.61	0.000189	2948.61	0.0001615	2948.61	0.000171	2948.61	0.00019	2948.61	0.00019	2948.61	0.000228
2946.68	0	2946.68	6.6e-05	2946.68	0.000112	2946.68	0.0001495	2946.68	0.000168	2946.68	0.000136	2946.68	0.000144	2946.68	0.00016	2946.68	0.00016	2946.68	0.000192
2944.76	0	2944.76	5e-05	2944.76	7e-05	2944.76	0.000104	2944.76	0.000119	2944.76	8.5e-05	2944.76	9e-05	2944.76	0.0001	2944.76	0.0001	2944.76	0.00012
2942.83	0	2942.83	2e-05	2942.83	3.5e-05	2942.83	3.9e-05	2942.83	4.2e-05	2942.83	2.55e-05	2942.83	2.7e-05	2942.83	3e-05	2942.83	3e-05	2942.83	3.6e-05
2940.9	0	2940.9	2e-06	2940.9	1.4e-05	2940.9	0	2940.9	0	2940.9	0	2940.9	0	2940.9	0	2940.9	0	2940.9	0
2938.97	0	2938.97	2e-06	2938.97	7e-06	2938.97	0	2938.97	0	2938.97	8.5e-06	2938.97	9e-06	2938.97	1e-05	2938.97	1e-05	2938.97	1.2e-05
2937.04	0	2937.04	2e-06	2937.04	1.4e-05	2937.04	0	2937.04	7e-06	2937.04	8.5e-06	2937.04	9e-06	2937.04	1e-05	2937.04	1e-05	2937.04	1.2e-05
2935.11	0	2935.11	0	2935.11	1.4e-05	2935.11	0	2935.11	0	2935.11	0	2935.11	0	2935.11	0	2935.11	0	2935.11	0
2933.18	0	2933.18	0	2933.18	1.4e-05	2933.18	0	2933.18	0	2933.18	0	2933.18	0	2933.18	0	2933.18	0	2933.18	0
2931.26	0	2931.26	0	2931.26	1.4e-05	2931.26	0	2931.26	0	2931.26	0	2931.26	0	2931.26	0	2931.26	0	2931.26	0
2929.33	0	2929.33	0	2929.33	2.8e-05	2929.33	6.5e-06	2929.33	7e-06	2929.33	0	2929.33	0	2929.33	0	2929.33	0	2929.33	0
2927.4	0	2927.4	8e-06	2927.4	5.6e-05	2927.4	3.25e-05	2927.4	3.5e-05	2927.4	2.55e-05	2927.4	2.7e-05	2927.4	3e-05	2927.4	3e-05	2927.4	3.6e-05
2925.47	0	2925.47	3.4e-05	2925.47	0.000105	2925.47	0.000104	2925.47	0.000119	2925.47	0.000102	2925.47	0.000108	2925.47	0.00012	2925.47	0.00012	2925.47	0.000144
2923.54	0	2923.54	7e-05	2923.54	0.000133	2923.54	0.000195	2923.54	0.000224	2923.54	0.0001955	2923.54	0.000207	2923.54	0.00023	2923.54	0.00023	2923.54	0.000276
2921.61	0	2921.61	9.2e-05	2921.61	0.000147	2921.61	0.0002405	2921.61	0.000294	2921.61	0.000255	2921.61	0.00027	2921.61	0.0003	2921.61	0.0003	2921.61	0.00036
2919.69	0	2919.69	0.000102	2919.69	0.000161	2919.69	0.00026	2919.69	0.000329	2919.69	0.000289	2919.69	0.000306	2919.69	0.00034	2919.69	0.00034	2919.69	0.000408
2917.76	0	2917.76	0.00012	2917.76	0.000189	2917.76	0.000299	2917.76	0.000378	2917.76	0.0003315	2917.76	0.000351	2917.76	0.00039	2917.76	0.00039	2917.76	0.000468
2915.83	0	2915.83	0.000148	2915.83	0.000217	2915.83	0.000364	2915.83	0.000455	2915.83	0.000408	2915.83	0.000432	2915.83	0.00048	2915.83	0.00048	2915.83	0.000576
2913.9	0	2913.9	0.000164	2913.9	0.000224	2913.9	0.0004095	2913.9	0.000504	2913.9	0.0004505	2913.9	0.000477	2913.9	0.00053	2913.9	0.00053	2913.9	0.000636
2911.97	0	2911.97	0.000148	2911.97	0.000203	2911.97	0.0003705	2911.97	0.000462	2911.97	0.0004165	2911.97	0.000441	2911.97	0.00049	2911.97	0.00049	2911.97	0.000588
2910.04	0	2910.04	0.000116	2910.04	0.000182	2910.04	0.000299	2910.04	0.000378	2910.04	0.000357	2910.04	0.000378	2910.04	0.00042	2910.04	0.00042	2910.04	0.000504
2908.11	0	2908.11	9.2e-05	2908.11	0.000175	2908.11	0.00026	2908.11	0.000329	2908.11	0.0003145	2908.11	0.000333	2908.11	0.00037	2908.11	0.00037	2908.11	0.000444
2906.19	0	2906.19	8.6e-05	2906.19	0.000189	2906.19	0.0002665	2906.19	0.000336	2906.19	0.0003145	2906.19	0.000333	2906.19	0.00037	2906.19	0.00037	2906.19	0.000444
2904.26	0	2904.26	9e-05	2904.26	0.00021	2904.26	0.000299	2904.26	0.000378	2904.26	0.000357	2904.26	0.000378	2904.26	0.00042	2904.26	0.00042	2904.26	0.000504
2902.33	0	2902.33	9.2e-05	2902.33	0.00021	2902.33	0.000312	2902.33	0.000399	2902.33	0.0003825	2902.33	0.000405	2902.33	0.00045	2902.33	0.00045	2902.33	0.00054
2900.4	0	2900.4	9e-05	2900.4	0.00021	2900.4	0.0003055	2900.4	0.000399	2900.4	0.0003995	2900.4	0.000423	2900.4	0.00047	2900.4	0.00047	2900.4	0.000564
2898.47	0	2898.47	8.8e-05	2898.47	0.000217	2898.47	0.000299	2898.47	0.000399	2898.47	0.000408	2898.47	0.000432	2898.47	0.00048	2898.47	0.00048	2898.47	0.000576
2896.54	0	2896.54	8.8e-05	2896.54	0.000231	2896.54	0.0003185	2896.54	0.000427	2896.54	0.0004335	2896.54	0.000459	2896.54	0.00051	2896.54	0.00051	2896.54	0.000612
2894.62	0	2894.62	9.4e-05	2894.62	0.000252	2894.62	0.0003575	2894.62	0.000462	2894.62	0.000476	2894.62	0.000504	2894.62	0.00056	2894.62	0.00056	2894.62	0.000672
2892.69	0	2892.69	9.6e-05	2892.69	0.000259	2892.69	0.0003705	2892.69	0.00049	2892.69	0.00051	2892.69	0.00054	2892.69	0.0006	2892.69	0.0006	2892.69	0.00072
2890.76	0	2890.76	8.8e-05	2890.76	0.000259	2890.76	0.0003445	2890.76	0.000476	2890.76	0.0005015	2890.76	0.000531	2890.76	0.00059	2890.76	0.00059	2890.76	0.000708
2888.83	0	2888.83	7.2e-05	2888.83	0.000252	2888.83	0.0003055	2888.83	0.000434	2888.83	0.0004675	2888.83	0.000495	2888.83	0.00055	2888.83	0.00055	2888.83	0.00066
2886.9	0	2886.9	5.8e-05	2886.9	0.000245	2886.9	0.0002795	2886.9	0.000392	2886.9	0.0004335	2886.9	0.000459	2886.9	0.00051	2886.9	0.00051	2886.9	0.000612
2884.97	0	2884.97	4.8e-05	2884.97	0.000245	2884.97	0.00026	2884.97	0.000371	2884.97	0.0004165	2884.97	0.000441	2884.97	0.00049	2884.97	0.00049	2884.97	0.000588
2883.04	0	2883.04	4e-05	2883.04	0.000231	2883.04	0.0002405	2883.04	0.00035	2883.04	0.0003995	2883.04	0.000423	2883.04	0.00047	2883.04	0.00047	2883.04	0.000564
2881.12	0	2881.12	3e-05	2881.12	0.00021	2881.12	0.0002145	2881.12	0.000315	2881.12	0.0003655	2881.12	0.000387	2881.12	0.00043	2881.12	0.00043	2881.12	0.000516
2879.19	0	2879.19	1.8e-05	2879.19	0.000196	2879.19	0.000182	2879.19	0.000266	2879.19	0.000323	2879.19	0.000342	2879.19	0.00038	2879.19	0.00038	2879.19	0.000456
2877.26	0	2877.26	1.2e-05	2877.26	0.000196	2877.26	0.0001625	2877.26	0.000245	2877.26	0.0002975	2877.26	0.000315	2877.26	0.00035	2877.26	0.00035	2877.26	0.00042
2875.33	0	2875.33	1.2e-05	2875.33	0.00021	2875.33	0.000169	2875.33	0.000252	2875.33	0.000306	2875.33	0.000324	2875.33	0.00036	2875.33	0.00036	2875.33	0.000432
2873.4	0	2873.4	1.8e-05	2873.4	0.000231	2873.4	0.000208	2873.4	0.000294	2873.4	0.000357	2873.4	0.000378	2873.4	0.00042	2873.4	0.00042	2873.4	0.000504
2871.47	0	2871.47	3e-05	2871.47	0.000259	2871.47	0.0002665	2871.47	0.000364	2871.47	0.000425	2871.47	0.00045	2871.47	0.0005	2871.47	0.0005	2871.47	0.0006
2869.55	0	2869.55	4.6e-05	2869.55	0.00028	2869.55	0.000325	2869.55	0.000434	2869.55	0.0005015	2869.55	0.000531	2869.55	0.00059	2869.55	0.00059	2869.55	0.000708
2867.62	0	2867.62	5.8e-05	2867.62	0.000294	2867.62	0.000364	2867.62	0.000483	2867.62	0.0005525	2867.62	0.000585	2867.62	0.00065	2867.62	0.00065	2867.62	0.00078
2865.69	0	2865.69	6e-05	2865.69	0.000301	2865.69	0.000364	2865.69	0.000483	2865.69	0.000561	2865.69	0.000594	2865.69	0.00066	2865.69	0.00066	2865.69	0.000792
2863.76	0	2863.76	5.4e-05	2863.76	0.000294	2863.76	0.0003445	2863.76	0.000441	2863.76	0.000527	2863.76	0.000558	2863.76	0.00062	2863.76	0.00062	2863.76	0.000744
2861.83	0	2861.83	4.2e-05	2861.83	0.000287	2861.83	0.000312	2861.83	0.000392	2861.83	0.000476	2861.83	0.000504	2861.83	0.00056	2861.83	0.00056	2861.83	0.000672
2859.9	0	2859.9	3.4e-05	2859.9	0.000273	2859.9	0.000273	2859.9	0.000357	2859.9	0.000425	2859.9	0.00045	2859.9	0.0005	2859.9	0.0005	2859.9	0.0006
2857.97	0	2857.97	2.8e-05	2857.97	0.000273	2857.97	0.0002535	2857.97	0.00035	2857.97	0.000408	2857.97	0.000432	2857.97	0.00048	2857.97	0.00048	2857.97	0.000576
2856.05	0	2856.05	3e-05	2856.05	0.000287	2856.05	0.000273	2856.05	0.000371	2856.05	0.0004335	2856.05	0.000459	2856.05	0.00051	2856.05	0.00051	2856.05	0.000612
2854.12	0	2854.12	4e-05	2854.12	0.000315	2854.12	0.0003185	2854.12	0.000434	2854.12	0.0005015	2854.12	0.000531	2854.12	0.00059	2854.12	0.00059	2854.12	0.000708
2852.19	0	2852.19	6e-05	2852.19	0.000357	2852.19	0.000403	2852.19	0.000539	2852.19	0.000612	2852.19	0.000648	2852.19	0.00072	2852.19	0.00072	2852.19	0.000864
2850.26	0	2850.26	9e-05	2850.26	0.000392	2850.26	0.0005005	2850.26	0.000658	2850.26	0.000731	2850.26	0.000774	2850.26	0.00086	2850.26	0.00086	2850.26	0.00103
2848.33	0	2848.33	0.000124	2848.33	0.000413	2848.33	0.000585	2848.33	0.000763	2848.33	0.0008245	2848.33	0.000873	2848.33	0.00097	2848.33	0.00097	2848.33	0.00116
2846.4	0	2846.4	0.000146	2846.4	0.000413	2846.4	0.000624	2846.4	0.000819	2846.4	0.000867	2846.4	0.000918	2846.4	0.00102	2846.4	0.00102	2846.4	0.00122
2844.48	0	2844.48	0.000158	2844.48	0.000399	2844.48	0.0006175	2844.48	0.000819	2844.48	0.00085	2844.48	0.0009	2844.48	0.001	2844.48	0.001	2844.48	0.0012
2842.55	0	2842.55	0.000158	2842.55	0.000371	2842.55	0.000585	2842.55	0.00077	2842.55	0.0007905	2842.55	0.000837	2842.55	0.00093	2842.55	0.00093	2842.55	0.00112
2840.62	0	2840.62	0.000152	2840.62	0.000329	2840.62	0.000546	2840.62	0.0007	2840.62	0.000697	2840.62	0.000738	2840.62	0.00082	2840.62	0.00082	2840.62	0.000984
2838.69	0	2838.69	0.000144	2838.69	0.000287	2838.69	0.000507	2838.69	0.000623	2838.69	0.0006035	2838.69	0.000639	2838.69	0.00071	2838.69	0.00071	2838.69	0.000852
2836.76	0	2836.76	0.000136	2836.76	0.000252	2836.76	0.0004615	2836.76	0.00056	2836.76	0.0005185	2836.76	0.000549	2836.76	0.00061	2836.76	0.00061	2836.76	0.000732
2834.83	0	2834.83	0.000132	2834.83	0.000224	2834.83	0.000416	2834.83	0.000504	2834.83	0.000459	2834.83	0.000486	2834.83	0.00054	2834.83	0.00054	2834.83	0.000648
2832.9	0	2832.9	0.000128	2832.9	0.000196	2832.9	0.0003835	2832.9	0.000462	2832.9	0.000408	2832.9	0.000432	2832.9	0.00048	2832.9	0.00048	2832.9	0.000576
2830.98	0	2830.98	0.000124	2830.98	0.000175	2830.98	0.0003445	2830.98	0.00042	2830.98	0.000357	2830.98	0.000378	2830.98	0.00042	2830.98	0.00042	2830.98	0.000504
2829.05	0	2829.05	0.000118	2829.05	0.000161	2829.05	0.000312	2829.05	0.000378	2829.05	0.0003145	2829.05	0.000333	2829.05	0.00037	2829.05	0.00037	2829.05	0.000444
2827.12	0	2827.12	0.000112	2827.12	0.000147	2827.12	0.0002795	2827.12	0.000343	2827.12	0.000272	2827.12	0.000288	2827.12	0.00032	2827.12	0.00032	2827.12	0.000384
2825.19	0	2825.19	0.000104	2825.19	0.000126	2825.19	0.000247	2825.19	0.000301	2825.19	0.0002295	2825.19	0.000243	2825.19	0.00027	2825.19	0.00027	2825.19	0.000324
2823.26	0	2823.26	9.6e-05	2823.26	0.000112	2823.26	0.0002145	2823.26	0.000259	2823.26	0.0001955	2823.26	0.000207	2823.26	0.00023	2823.26	0.00023	2823.26	0.000276
2821.33	0	2821.33	8.8e-05	2821.33	9.8e-05	2821.33	0.0001885	2821.33	0.000224	2821.33	0.0001615	2821.33	0.000171	2821.33	0.00019	2821.33	0.00019	2821.33	0.000228
2819.41	0	2819.41	8e-05	2819.41	9.1e-05	2819.41	0.000169	2819.41	0.000189	2819.41	0.0001275	2819.41	0.000135	2819.41	0.00015	2819.41	0.00015	2819.41	0.00018
2817.48	0	2817.48	7.2e-05	2817.48	7.7e-05	2817.48	0.0001495	2817.48	0.000161	2817.48	0.0001105	2817.48	0.000117	2817.48	0.00013	2817.48	0.00013	2817.48	0.000156
2815.55	0	2815.55	6.4e-05	2815.55	7e-05	2815.55	0.00013	2815.55	0.00014	2815.55	9.35e-05	2815.55	9.9e-05	2815.55	0.00011	2815.55	0.00011	2815.55	0.000132
2813.62	0	2813.62	5.8e-05	2813.62	6.3e-05	2813.62	0.000117	2813.62	0.000119	2813.62	7.65e-05	2813.62	8.1e-05	2813.62	9e-05	2813.62	9e-05	2813.62	0.000108
2811.69	0	2811.69	5.2e-05	2811.69	5.6e-05	2811.69	9.75e-05	2811.69	9.8e-05	2811.69	6.8e-05	2811.69	7.2e-05	2811.69	8e-05	2811.69	8e-05	2811.69	9.6e-05
2809.76	0	2809.76	4.6e-05	2809.76	5.6e-05	2809.76	8.45e-05	2809.76	8.4e-05	2809.76	5.95e-05	2809.76	6.3e-05	2809.76	7e-05	2809.76	7e-05	2809.76	8.4e-05
2807.83	0	2807.83	4.2e-05	2807.83	5.6e-05	2807.83	7.15e-05	2807.83	7.7e-05	2807.83	5.1e-05	2807.83	5.4e-05	2807.83	6e-05	2807.83	6e-05	2807.83	7.2e-05
2805.91	0	2805.91	3.6e-05	2805.91	4.9e-05	2805.91	6.5e-05	2805.91	7e-05	2805.91	4.25e-05	2805.91	4.5e-05	2805.91	5e-05	2805.91	5e-05	2805.91	6e-05
2803.98	0	2803.98	3.2e-05	2803.98	4.2e-05	2803.98	5.85e-05	2803.98	6.3e-05	2803.98	3.4e-05	2803.98	3.6e-05	2803.98	4e-05	2803.98	4e-05	2803.98	4.8e-05
2802.05	0	2802.05	2.8e-05	2802.05	4.2e-05	2802.05	5.2e-05	2802.05	5.6e-05	2802.05	2.55e-05	2802.05	2.7e-05	2802.05	3e-05	2802.05	3e-05	2802.05	3.6e-05
2800.12	0	2800.12	2.6e-05	2800.12	4.2e-05	2800.12	5.2e-05	2800.12	4.9e-05	2800.12	2.55e-05	2800.12	2.7e-05	2800.12	3e-05	2800.12	3e-05	2800.12	3.6e-05
2798.19	0	2798.19	2.4e-05	2798.19	3.5e-05	2798.19	4.55e-05	2798.19	4.9e-05	2798.19	2.55e-05	2798.19	2.7e-05	2798.19	3e-05	2798.19	3e-05	2798.19	3.6e-05
2796.26	0	2796.26	2.2e-05	2796.26	3.5e-05	2796.26	4.55e-05	2796.26	4.2e-05	2796.26	1.7e-05	2796.26	1.8e-05	2796.26	2e-05	2796.26	2e-05	2796.26	2.4e-05
2794.34	0	2794.34	2e-05	2794.34	2.8e-05	2794.34	3.9e-05	2794.34	3.5e-05	2794.34	1.7e-05	2794.34	1.8e-05	2794.34	2e-05	2794.34	2e-05	2794.34	2.4e-05
2792.41	0	2792.41	1.8e-05	2792.41	2.8e-05	2792.41	3.25e-05	2792.41	2.8e-05	2792.41	1.7e-05	2792.41	1.8e-05	2792.41	2e-05	2792.41	2e-05	2792.41	2.4e-05
2790.48	0	2790.48	1.8e-05	2790.48	2.8e-05	2790.48	3.25e-05	2790.48	2.8e-05	2790.48	8.5e-06	2790.48	9e-06	2790.48	1e-05	2790.48	1e-05	2790.48	1.2e-05
2788.55	0	2788.55	1.6e-05	2788.55	2.8e-05	2788.55	2.6e-05	2788.55	2.8e-05	2788.55	8.5e-06	2788.55	9e-06	2788.55	1e-05	2788.55	1e-05	2788.55	1.2e-05
2786.62	0	2786.62	1.6e-05	2786.62	2.8e-05	2786.62	2.6e-05	2786.62	2.8e-05	2786.62	8.5e-06	2786.62	9e-06	2786.62	1e-05	2786.62	1e-05	2786.62	1.2e-05
2784.69	0	2784.69	1.6e-05	2784.69	2.8e-05	2784.69	2.6e-05	2784.69	2.8e-05	2784.69	8.5e-06	2784.69	9e-06	2784.69	1e-05	2784.69	1e-05	2784.69	1.2e-05
2782.76	0	2782.76	1.6e-05	2782.76	2.8e-05	2782.76	2.6e-05	2782.76	2.8e-05	2782.76	8.5e-06	2782.76	9e-06	2782.76	1e-05	2782.76	1e-05	2782.76	1.2e-05
2780.84	0	2780.84	1.6e-05	2780.84	2.8e-05	2780.84	2.6e-05	2780.84	2.8e-05	2780.84	8.5e-06	2780.84	9e-06	2780.84	1e-05	2780.84	1e-05	2780.84	1.2e-05
2778.91	0	2778.91	1.4e-05	2778.91	2.8e-05	2778.91	2.6e-05	2778.91	2.1e-05	2778.91	8.5e-06	2778.91	9e-06	2778.91	1e-05	2778.91	1e-05	2778.91	1.2e-05
2776.98	0	2776.98	1.4e-05	2776.98	2.8e-05	2776.98	1.95e-05	2776.98	2.1e-05	2776.98	8.5e-06	2776.98	9e-06	2776.98	1e-05	2776.98	1e-05	2776.98	1.2e-05
2775.05	0	2775.05	1.4e-05	2775.05	2.1e-05	2775.05	1.95e-05	2775.05	2.1e-05	2775.05	8.5e-06	2775.05	9e-06	2775.05	1e-05	2775.05	1e-05	2775.05	1.2e-05
2773.12	0	2773.12	1.2e-05	2773.12	2.1e-05	2773.12	1.95e-05	2773.12	1.4e-05	2773.12	0	2773.12	0	2773.12	0	2773.12	0	2773.12	0
2771.19	0	2771.19	1.2e-05	2771.19	2.1e-05	2771.19	1.95e-05	2771.19	1.4e-05	2771.19	0	2771.19	0	2771.19	0	2771.19	0	2771.19	0
2769.27	0	2769.27	1e-05	2769.27	2.1e-05	2769.27	1.3e-05	2769.27	1.4e-05	2769.27	0	2769.27	0	2769.27	0	2769.27	0	2769.27	0
2767.34	0	2767.34	1e-05	2767.34	2.1e-05	2767.34	1.3e-05	2767.34	1.4e-05	2767.34	0	2767.34	0	2767.34	0	2767.34	0	2767.34	0
2765.41	0	2765.41	1e-05	2765.41	2.1e-05	2765.41	1.3e-05	2765.41	7e-06	2765.41	0	2765.41	0	2765.41	0	2765.41	0	2765.41	0
2763.48	0	2763.48	8e-06	2763.48	1.4e-05	2763.48	1.3e-05	2763.48	7e-06	2763.48	0	2763.48	0	2763.48	0	2763.48	0	2763.48	0
2761.55	0	2761.55	8e-06	2761.55	2.1e-05	2761.55	1.3e-05	2761.55	7e-06	2761.55	0	2761.55	0	2761.55	0	2761.55	0	2761.55	0
2759.62	0	2759.62	8e-06	2759.62	2.1e-05	2759.62	1.3e-05	2759.62	1.4e-05	2759.62	0	2759.62	0	2759.62	0	2759.62	0	2759.62	0
2757.69	0	2757.69	8e-06	2757.69	2.1e-05	2757.69	1.3e-05	2757.69	1.4e-05	2757.69	0	2757.69	0	2757.69	0	2757.69	0	2757.69	0
2755.77	0	2755.77	1e-05	2755.77	2.1e-05	2755.77	1.3e-05	2755.77	1.4e-05	2755.77	8.5e-06	2755.77	9e-06	2755.77	1e-05	2755.77	1e-05	2755.77	1.2e-05
2753.84	0	2753.84	1e-05	2753.84	2.1e-05	2753.84	1.3e-05	2753.84	1.4e-05	2753.84	8.5e-06	2753.84	9e-06	2753.84	1e-05	2753.84	1e-05	2753.84	1.2e-05
2751.91	0	2751.91	1e-05	2751.91	2.1e-05	2751.91	1.95e-05	2751.91	1.4e-05	2751.91	8.5e-06	2751.91	9e-06	2751.91	1e-05	2751.91	1e-05	2751.91	1.2e-05
2749.98	0	2749.98	8e-06	2749.98	2.1e-05	2749.98	1.95e-05	2749.98	1.4e-05	2749.98	0	2749.98	0	2749.98	0	2749.98	0	2749.98	0
2748.05	0	2748.05	8e-06	2748.05	2.1e-05	2748.05	1.3e-05	2748.05	1.4e-05	2748.05	0	2748.05	0	2748.05	0	2748.05	0	2748.05	0
2746.12	0	2746.12	6e-06	2746.12	1.4e-05	2746.12	1.3e-05	2746.12	7e-06	2746.12	0	2746.12	0	2746.12	0	2746.12	0	2746.12	0
2744.2	0	2744.2	4e-06	2744.2	1.4e-05	2744.2	6.5e-06	2744.2	7e-06	2744.2	0	2744.2	0	2744.2	0	2744.2	0	2744.2	0
2742.27	0	2742.27	4e-06	2742.27	2.1e-05	2742.27	6.5e-06	2742.27	7e-06	2742.27	0	2742.27	0	2742.27	0	2742.27	0	2742.27	0
2740.34	0	2740.34	4e-06	2740.34	2.1e-05	2740.34	6.5e-06	2740.34	7e-06	2740.34	0	2740.34	0	2740.34	0	2740.34	0	2740.34	0
2738.41	0	2738.41	6e-06	2738.41	2.1e-05	2738.41	1.3e-05	2738.41	1.4e-05	2738.41	0	2738.41	0	2738.41	0	2738.41	0	2738.41	0
2736.48	0	2736.48	1e-05	2736.48	2.8e-05	2736.48	1.95e-05	2736.48	2.1e-05	2736.48	8.5e-06	2736.48	9e-06	2736.48	1e-05	2736.48	1e-05	2736.48	1.2e-05
2734.55	0	2734.55	1.4e-05	2734.55	3.5e-05	2734.55	3.25e-05	2734.55	2.8e-05	2734.55	1.7e-05	2734.55	1.8e-05	2734.55	2e-05	2734.55	2e-05	2734.55	2.4e-05
2732.63	0	2732.63	2e-05	2732.63	3.5e-05	2732.63	3.9e-05	2732.63	4.2e-05	2732.63	1.7e-05	2732.63	1.8e-05	2732.63	2e-05	2732.63	2e-05	2732.63	2.4e-05
2730.7	0	2730.7	2.4e-05	2730.7	3.5e-05	2730.7	4.55e-05	2730.7	4.9e-05	2730.7	2.55e-05	2730.7	2.7e-05	2730.7	3e-05	2730.7	3e-05	2730.7	3.6e-05
2728.77	0	2728.77	2.4e-05	2728.77	3.5e-05	2728.77	4.55e-05	2728.77	4.9e-05	2728.77	2.55e-05	2728.77	2.7e-05	2728.77	3e-05	2728.77	3e-05	2728.77	3.6e-05
2726.84	0	2726.84	2.4e-05	2726.84	3.5e-05	2726.84	3.9e-05	2726.84	4.2e-05	2726.84	2.55e-05	2726.84	2.7e-05	2726.84	3e-05	2726.84	3e-05	2726.84	3.6e-05
2724.91	0	2724.91	2.2e-05	2724.91	3.5e-05	2724.91	3.9e-05	2724.91	4.2e-05	2724.91	1.7e-05	2724.91	1.8e-05	2724.91	2e-05	2724.91	2e-05	2724.91	2.4e-05
2722.98	0	2722.98	2e-05	2722.98	3.5e-05	2722.98	3.9e-05	2722.98	3.5e-05	2722.98	1.7e-05	2722.98	1.8e-05	2722.98	2e-05	2722.98	2e-05	2722.98	2.4e-05
2721.05	0	2721.05	2e-05	2721.05	3.5e-05	2721.05	3.25e-05	2721.05	3.5e-05	2721.05	1.7e-05	2721.05	1.8e-05	2721.05	2e-05	2721.05	2e-05	2721.05	2.4e-05
2719.13	0	2719.13	1.8e-05	2719.13	3.5e-05	2719.13	3.25e-05	2719.13	2.8e-05	2719.13	1.7e-05	2719.13	1.8e-05	2719.13	2e-05	2719.13	2e-05	2719.13	2.4e-05
2717.2	0	2717.2	1.8e-05	2717.2	3.5e-05	2717.2	3.25e-05	2717.2	2.8e-05	2717.2	1.7e-05	2717.2	1.8e-05	2717.2	2e-05	2717.2	2e-05	2717.2	2.4e-05
2715.27	0	2715.27	1.8e-05	2715.27	3.5e-05	2715.27	3.25e-05	2715.27	2.8e-05	2715.27	8.5e-06	2715.27	9e-06	2715.27	1e-05	2715.27	1e-05	2715.27	1.2e-05
2713.34	0	2713.34	1.8e-05	2713.34	2.8e-05	2713.34	3.25e-05	2713.34	2.8e-05	2713.34	8.5e-06	2713.34	9e-06	2713.34	1e-05	2713.34	1e-05	2713.34	1.2e-05
2711.41	0	2711.41	1.6e-05	2711.41	2.8e-05	2711.41	2.6e-05	2711.41	2.8e-05	2711.41	8.5e-06	2711.41	9e-06	2711.41	1e-05	2711.41	1e-05	2711.41	1.2e-05
2709.48	0	2709.48	1.6e-05	2709.48	2.8e-05	2709.48	2.6e-05	2709.48	2.1e-05	2709.48	8.5e-06	2709.48	9e-06	2709.48	1e-05	2709.48	1e-05	2709.48	1.2e-05
2707.56	0	2707.56	1.6e-05	2707.56	2.8e-05	2707.56	1.95e-05	2707.56	2.1e-05	2707.56	8.5e-06	2707.56	9e-06	2707.56	1e-05	2707.56	1e-05	2707.56	1.2e-05
2705.63	0	2705.63	1.4e-05	2705.63	2.1e-05	2705.63	1.95e-05	2705.63	2.1e-05	2705.63	8.5e-06	2705.63	9e-06	2705.63	1e-05	2705.63	1e-05	2705.63	1.2e-05
2703.7	0	2703.7	1.4e-05	2703.7	2.1e-05	2703.7	1.95e-05	2703.7	1.4e-05	2703.7	8.5e-06	2703.7	9e-06	2703.7	1e-05	2703.7	1e-05	2703.7	1.2e-05
2701.77	0	2701.77	1.4e-05	2701.77	2.1e-05	2701.77	1.95e-05	2701.77	1.4e-05	2701.77	0	2701.77	0	2701.77	0	2701.77	0	2701.77	0
2699.84	0	2699.84	1.2e-05	2699.84	2.1e-05	2699.84	1.3e-05	2699.84	1.4e-05	2699.84	0	2699.84	0	2699.84	0	2699.84	0	2699.84	0
2697.91	0	2697.91	1.2e-05	2697.91	2.1e-05	2697.91	1.3e-05	2697.91	1.4e-05	2697.91	0	2697.91	0	2697.91	0	2697.91	0	2697.91	0
2695.98	0	2695.98	1e-05	2695.98	2.1e-05	2695.98	1.3e-05	2695.98	1.4e-05	2695.98	0	2695.98	0	2695.98	0	2695.98	0	2695.98	0
2694.06	0	2694.06	1e-05	2694.06	2.1e-05	2694.06	1.3e-05	2694.06	1.4e-05	2694.06	0	2694.06	0	2694.06	0	2694.06	0	2694.06	0
2692.13	0	2692.13	1e-05	2692.13	2.1e-05	2692.13	1.95e-05	2692.13	1.4e-05	2692.13	0	2692.13	0	2692.13	0	2692.13	0	2692.13	0
2690.2	0	2690.2	1e-05	2690.2	2.1e-05	2690.2	1.3e-05	2690.2	1.4e-05	2690.2	0	2690.2	0	2690.2	0	2690.2	0	2690.2	0
2688.27	0	2688.27	1e-05	2688.27	2.1e-05	2688.27	1.3e-05	2688.27	1.4e-05	2688.27	0	2688.27	0	2688.27	0	2688.27	0	2688.27	0
2686.34	0	2686.34	1e-05	2686.34	2.1e-05	2686.34	1.3e-05	2686.34	1.4e-05	2686.34	0	2686.34	0	2686.34	0	2686.34	0	2686.34	0
2684.41	0	2684.41	1e-05	2684.41	2.1e-05	2684.41	1.3e-05	2684.41	1.4e-05	2684.41	0	2684.41	0	2684.41	0	2684.41	0	2684.41	0
2682.49	0	2682.49	1e-05	2682.49	2.1e-05	2682.49	1.3e-05	2682.49	1.4e-05	2682.49	0	2682.49	0	2682.49	0	2682.49	0	2682.49	0
2680.56	0	2680.56	1.2e-05	2680.56	2.1e-05	2680.56	1.3e-05	2680.56	1.4e-05	2680.56	0	2680.56	0	2680.56	0	2680.56	0	2680.56	0
2678.63	0	2678.63	1.2e-05	2678.63	2.1e-05	2678.63	1.3e-05	2678.63	1.4e-05	2678.63	0	2678.63	0	2678.63	0	2678.63	0	2678.63	0
2676.7	0	2676.7	1.2e-05	2676.7	2.1e-05	2676.7	1.3e-05	2676.7	1.4e-05	2676.7	0	2676.7	0	2676.7	0	2676.7	0	2676.7	0
2674.77	0	2674.77	1.2e-05	2674.77	2.1e-05	2674.77	1.3e-05	2674.77	1.4e-05	2674.77	0	2674.77	0	2674.77	0	2674.77	0	2674.77	0
2672.84	0	2672.84	1.2e-05	2672.84	2.1e-05	2672.84	1.3e-05	2672.84	1.4e-05	2672.84	0	2672.84	0	2672.84	0	2672.84	0	2672.84	0
2670.91	0	2670.91	1.2e-05	2670.91	2.1e-05	2670.91	1.3e-05	2670.91	1.4e-05	2670.91	0	2670.91	0	2670.91	0	2670.91	0	2670.91	0
2668.99	0	2668.99	1.2e-05	2668.99	2.1e-05	2668.99	1.3e-05	2668.99	1.4e-05	2668.99	0	2668.99	0	2668.99	0	2668.99	0	2668.99	0
2667.06	0	2667.06	1.2e-05	2667.06	2.1e-05	2667.06	1.3e-05	2667.06	1.4e-05	2667.06	0	2667.06	0	2667.06	0	2667.06	0	2667.06	0
2665.13	0	2665.13	1.2e-05	2665.13	2.1e-05	2665.13	1.3e-05	2665.13	1.4e-05	2665.13	0	2665.13	0	2665.13	0	2665.13	0	2665.13	0
2663.2	0	2663.2	1.2e-05	2663.2	2.1e-05	2663.2	1.3e-05	2663.2	1.4e-05	2663.2	0	2663.2	0	2663.2	0	2663.2	0	2663.2	0
2661.27	0	2661.27	1.2e-05	2661.27	2.1e-05	2661.27	1.3e-05	2661.27	1.4e-05	2661.27	0	2661.27	0	2661.27	0	2661.27	0	2661.27	0
2659.34	0	2659.34	1.2e-05	2659.34	2.1e-05	2659.34	1.3e-05	2659.34	1.4e-05	2659.34	0	2659.34	0	2659.34	0	2659.34	0	2659.34	0
2657.42	0	2657.42	1.2e-05	2657.42	2.1e-05	2657.42	1.3e-05	2657.42	1.4e-05	2657.42	0	2657.42	0	2657.42	0	2657.42	0	2657.42	0
2655.49	0	2655.49	1.2e-05	2655.49	2.1e-05	2655.49	1.3e-05	2655.49	1.4e-05	2655.49	0	2655.49	0	2655.49	0	2655.49	0	2655.49	0
2653.56	0	2653.56	1.2e-05	2653.56	2.1e-05	2653.56	1.3e-05	2653.56	7e-06	2653.56	0	2653.56	0	2653.56	0	2653.56	0	2653.56	0
2651.63	0	2651.63	1.2e-05	2651.63	2.1e-05	2651.63	1.3e-05	2651.63	7e-06	2651.63	0	2651.63	0	2651.63	0	2651.63	0	2651.63	0
2649.7	0	2649.7	1.2e-05	2649.7	2.1e-05	2649.7	1.3e-05	2649.7	1.4e-05	2649.7	0	2649.7	0	2649.7	0	2649.7	0	2649.7	0
2647.77	0	2647.77	1e-05	2647.77	1e-05	2647.77	1e-05	2647.77	1e-05	2647.77	2e-05	2647.77	2e-05	2647.77	1.5e-05	2647.77	1.8e-05	2647.77	2e-05
2645.84	0	2645.84	1e-05	2645.84	1e-05	2645.84	1e-05	2645.84	1e-05	2645.84	2e-05	2645.84	2e-05	2645.84	1.5e-05	2645.84	1.8e-05	2645.84	2e-05
2643.92	0	2643.92	1e-05	2643.92	1e-05	2643.92	1e-05	2643.92	1e-05	2643.92	2e-05	2643.92	1e-05	2643.92	7.5e-06	2643.92	9e-06	2643.92	1e-05
2641.99	0	2641.99	1e-05	2641.99	1e-05	2641.99	1e-05	2641.99	1e-05	2641.99	2e-05	2641.99	1e-05	2641.99	7.5e-06	2641.99	9e-06	2641.99	1e-05
2640.06	0	2640.06	1e-05	2640.06	1e-05	2640.06	1e-05	2640.06	1e-05	2640.06	1e-05	2640.06	1e-05	2640.06	7.5e-06	2640.06	9e-06	2640.06	1e-05
2638.13	0	2638.13	1e-05	2638.13	1e-05	2638.13	1e-05	2638.13	1e-05	2638.13	1e-05	2638.13	1e-05	2638.13	7.5e-06	2638.13	9e-06	2638.13	1e-05
2636.2	0	2636.2	1e-05	2636.2	1e-05	2636.2	1e-05	2636.2	1e-05	2636.2	1e-05	2636.2	1e-05	2636.2	7.5e-06	2636.2	9e-06	2636.2	1e-05
2634.27	0	2634.27	1e-05	2634.27	1e-05	2634.27	1e-05	2634.27	1e-05	2634.27	1e-05	2634.27	1e-05	2634.27	7.5e-06	2634.27	9e-06	2634.27	1e-05
2632.35	0	2632.35	1e-05	2632.35	1e-05	2632.35	1e-05	2632.35	1e-05	2632.35	1e-05	2632.35	1e-05	2632.35	7.5e-06	2632.35	9e-06	2632.35	1e-05
2630.42	0	2630.42	1e-05	2630.42	1e-05	2630.42	1e-05	2630.42	1e-05	2630.42	1e-05	2630.42	1e-05	2630.42	7.5e-06	2630.42	9e-06	2630.42	1e-05
2628.49	0	2628.49	1e-05	2628.49	1e-05	2628.49	1e-05	2628.49	1e-05	2628.49	1e-05	2628.49	1e-05	2628.49	7.5e-06	2628.49	9e-06	2628.49	1e-05
2626.56	0	2626.56	1e-05	2626.56	1e-05	2626.56	1e-05	2626.56	1e-05	2626.56	1e-05	2626.56	1e-05	2626.56	7.5e-06	2626.56	9e-06	2626.56	1e-05
2624.63	0	2624.63	1e-05	2624.63	1e-05	2624.63	1e-05	2624.63	1e-05	2624.63	1e-05	2624.63	1e-05	2624.63	7.5e-06	2624.63	9e-06	2624.63	1e-05
2622.7	0	2622.7	1e-05	2622.7	1e-05	2622.7	1e-05	2622.7	1e-05	2622.7	1e-05	2622.7	1e-05	2622.7	7.5e-06	2622.7	9e-06	2622.7	1e-05
2620.77	0	2620.77	1e-05	2620.77	1e-05	2620.77	1e-05	2620.77	1e-05	2620.77	1e-05	2620.77	1e-05	2620.77	7.5e-06	2620.77	9e-06	2620.77	1e-05
2618.85	0	2618.85	1e-05	2618.85	1e-05	2618.85	1e-05	2618.85	1e-05	2618.85	1e-05	2618.85	1e-05	2618.85	7.5e-06	2618.85	9e-06	2618.85	1e-05
2616.92	0	2616.92	1e-05	2616.92	1e-05	2616.92	1e-05	2616.92	1e-05	2616.92	1e-05	2616.92	1e-05	2616.92	7.5e-06	2616.92	9e-06	2616.92	1e-05
2614.99	0	2614.99	1e-05	2614.99	1e-05	2614.99	1e-05	2614.99	1e-05	2614.99	1e-05	2614.99	1e-05	2614.99	7.5e-06	2614.99	9e-06	2614.99	1e-05
2613.06	0	2613.06	1e-05	2613.06	1e-05	2613.06	1e-05	2613.06	1e-05	2613.06	1e-05	2613.06	1e-05	2613.06	7.5e-06	2613.06	9e-06	2613.06	1e-05
2611.13	0	2611.13	1e-05	2611.13	1e-05	2611.13	1e-05	2611.13	1e-05	2611.13	1e-05	2611.13	1e-05	2611.13	7.5e-06	2611.13	9e-06	2611.13	1e-05
2609.2	0	2609.2	1e-05	2609.2	1e-05	2609.2	1e-05	2609.2	1e-05	2609.2	1e-05	2609.2	1e-05	2609.2	7.5e-06	2609.2	9e-06	2609.2	1e-05
2607.28	0	2607.28	1e-05	2607.28	1e-05	2607.28	1e-05	2607.28	1e-05	2607.28	1e-05	2607.28	1e-05	2607.28	7.5e-06	2607.28	9e-06	2607.28	1e-05
2605.35	0	2605.35	1e-05	2605.35	1e-05	2605.35	1e-05	2605.35	1e-05	2605.35	1e-05	2605.35	1e-05	2605.35	7.5e-06	2605.35	9e-06	2605.35	1e-05
2603.42	0	2603.42	1e-05	2603.42	1e-05	2603.42	1e-05	2603.42	1e-05	2603.42	1e-05	2603.42	1e-05	2603.42	7.5e-06	2603.42	9e-06	2603.42	1e-05
2601.49	0	2601.49	1e-05	2601.49	1e-05	2601.49	1e-05	2601.49	1e-05	2601.49	1e-05	2601.49	1e-05	2601.49	7.5e-06	2601.49	9e-06	2601.49	1e-05
2599.56	0	2599.56	1e-05	2599.56	1e-05	2599.56	1e-05	2599.56	1e-05	2599.56	1e-05	2599.56	1e-05	2599.56	7.5e-06	2599.56	9e-06	2599.56	1e-05
2597.63	0	2597.63	1e-05	2597.63	1e-05	2597.63	1e-05	2597.63	1e-05	2597.63	1e-05	2597.63	1e-05	2597.63	7.5e-06	2597.63	9e-06	2597.63	1e-05
2595.7	0	2595.7	1e-05	2595.7	1e-05	2595.7	1e-05	2595.7	1e-05	2595.7	1e-05	2595.7	1e-05	2595.7	7.5e-06	2595.7	9e-06	2595.7	1e-05
2593.78	0	2593.78	1e-05	2593.78	1e-05	2593.78	1e-05	2593.78	1e-05	2593.78	1e-05	2593.78	1e-05	2593.78	7.5e-06	2593.78	9e-06	2593.78	1e-05
2591.85	0	2591.85	1e-05	2591.85	1e-05	2591.85	1e-05	2591.85	1e-05	2591.85	1e-05	2591.85	1e-05	2591.85	7.5e-06	2591.85	9e-06	2591.85	1e-05
2589.92	0	2589.92	1e-05	2589.92	1e-05	2589.92	1e-05	2589.92	1e-05	2589.92	1e-05	2589.92	1e-05	2589.92	7.5e-06	2589.92	9e-06	2589.92	1e-05
2587.99	0	2587.99	1e-05	2587.99	1e-05	2587.99	1e-05	2587.99	1e-05	2587.99	1e-05	2587.99	1e-05	2587.99	7.5e-06	2587.99	9e-06	2587.99	1e-05
2586.06	0	2586.06	1e-05	2586.06	1e-05	2586.06	1e-05	2586.06	1e-05	2586.06	1e-05	2586.06	1e-05	2586.06	7.5e-06	2586.06	9e-06	2586.06	1e-05
2584.13	0	2584.13	1e-05	2584.13	1e-05	2584.13	1e-05	2584.13	1e-05	2584.13	1e-05	2584.13	1e-05	2584.13	7.5e-06	2584.13	9e-06	2584.13	1e-05
2582.21	0	2582.21	1e-05	2582.21	1e-05	2582.21	1e-05	2582.21	1e-05	2582.21	1e-05	2582.21	1e-05	2582.21	7.5e-06	2582.21	9e-06	2582.21	1e-05
2580.28	0	2580.28	1e-05	2580.28	1e-05	2580.28	1e-05	2580.28	1e-05	2580.28	1e-05	2580.28	1e-05	2580.28	7.5e-06	2580.28	9e-06	2580.28	1e-05
2578.35	0	2578.35	1e-05	2578.35	1e-05	2578.35	1e-05	2578.35	1e-05	2578.35	1e-05	2578.35	1e-05	2578.35	7.5e-06	2578.35	9e-06	2578.35	1e-05
2576.42	0	2576.42	1e-05	2576.42	1e-05	2576.42	1e-05	2576.42	1e-05	2576.42	1e-05	2576.42	1e-05	2576.42	7.5e-06	2576.42	9e-06	2576.42	1e-05
2574.49	0	2574.49	1e-05	2574.49	1e-05	2574.49	1e-05	2574.49	1e-05	2574.49	1e-05	2574.49	1e-05	2574.49	7.5e-06	2574.49	9e-06	2574.49	1e-05
2572.56	0	2572.56	1e-05	2572.56	1e-05	2572.56	1e-05	2572.56	1e-05	2572.56	1e-05	2572.56	1e-05	2572.56	7.5e-06	2572.56	9e-06	2572.56	1e-05
2570.63	0	2570.63	1e-05	2570.63	1e-05	2570.63	1e-05	2570.63	1e-05	2570.63	1e-05	2570.63	1e-05	2570.63	7.5e-06	2570.63	9e-06	2570.63	1e-05
2568.71	0	2568.71	1e-05	2568.71	1e-05	2568.71	1e-05	2568.71	1e-05	2568.71	1e-05	2568.71	1e-05	2568.71	7.5e-06	2568.71	9e-06	2568.71	1e-05
2566.78	0	2566.78	1e-05	2566.78	1e-05	2566.78	0	2566.78	1e-05	2566.78	1e-05	2566.78	1e-05	2566.78	7.5e-06	2566.78	9e-06	2566.78	1e-05
2564.85	0	2564.85	1e-05	2564.85	1e-05	2564.85	0	2564.85	1e-05	2564.85	1e-05	2564.85	1e-05	2564.85	7.5e-06	2564.85	9e-06	2564.85	1e-05
2562.92	0	2562.92	1e-05	2562.92	1e-05	2562.92	1e-05	2562.92	1e-05	2562.92	1e-05	2562.92	1e-05	2562.92	7.5e-06	2562.92	9e-06	2562.92	1e-05
2560.99	0	2560.99	2e-05	2560.99	1e-05	2560.99	1e-05	2560.99	1e-05	2560.99	1e-05	2560.99	1e-05	2560.99	7.5e-06	2560.99	9e-06	2560.99	1e-05
2559.06	0	2559.06	2e-05	2559.06	1e-05	2559.06	1e-05	2559.06	1e-05	2559.06	1e-05	2559.06	1e-05	2559.06	7.5e-06	2559.06	9e-06	2559.06	1e-05
2557.14	0	2557.14	1e-05	2557.14	1e-05	2557.14	1e-05	2557.14	1e-05	2557.14	1e-05	2557.14	1e-05	2557.14	7.5e-06	2557.14	9e-06	2557.14	1e-05
2555.21	0	2555.21	1e-05	2555.21	1e-05	2555.21	1e-05	2555.21	1e-05	2555.21	1e-05	2555.21	1e-05	2555.21	7.5e-06	2555.21	9e-06	2555.21	1e-05
2553.28	0	2553.28	1e-05	2553.28	1e-05	2553.28	1e-05	2553.28	1e-05	2553.28	1e-05	2553.28	1e-05	2553.28	7.5e-06	2553.28	9e-06	2553.28	1e-05
2551.35	0	2551.35	1e-05	2551.35	1e-05	2551.35	1e-05	2551.35	1e-05	2551.35	1e-05	2551.35	1e-05	2551.35	7.5e-06	2551.35	9e-06	2551.35	1e-05
2549.42	0	2549.42	1e-05	2549.42	1e-05	2549.42	1e-05	2549.42	1e-05	2549.42	1e-05	2549.42	1e-05	2549.42	7.5e-06	2549.42	9e-06	2549.42	1e-05
2547.49	0	2547.49	1e-05	2547.49	1e-05	2547.49	1e-05	2547.49	1e-05	2547.49	1e-05	2547.49	1e-05	2547.49	7.5e-06	2547.49	9e-06	2547.49	1e-05
2545.56	0	2545.56	1e-05	2545.56	1e-05	2545.56	1e-05	2545.56	1e-05	2545.56	1e-05	2545.56	1e-05	2545.56	7.5e-06	2545.56	9e-06	2545.56	1e-05
2543.64	0	2543.64	1e-05	2543.64	1e-05	2543.64	1e-05	2543.64	1e-05	2543.64	1e-05	2543.64	1e-05	2543.64	7.5e-06	2543.64	9e-06	2543.64	1e-05
2541.71	0	2541.71	1e-05	2541.71	1e-05	2541.71	1e-05	2541.71	1e-05	2541.71	1e-05	2541.71	1e-05	2541.71	7.5e-06	2541.71	9e-06	2541.71	1e-05
2539.78	0	2539.78	1e-05	2539.78	1e-05	2539.78	1e-05	2539.78	1e-05	2539.78	1e-05	2539.78	1e-05	2539.78	7.5e-06	2539.78	9e-06	2539.78	1e-05
2537.85	0	2537.85	1e-05	2537.85	1e-05	2537.85	1e-05	2537.85	1e-05	2537.85	1e-05	2537.85	1e-05	2537.85	7.5e-06	2537.85	9e-06	2537.85	1e-05
2535.92	0	2535.92	1e-05	2535.92	1e-05	2535.92	1e-05	2535.92	1e-05	2535.92	1e-05	2535.92	1e-05	2535.92	7.5e-06	2535.92	9e-06	2535.92	1e-05
2533.99	0	2533.99	1e-05	2533.99	1e-05	2533.99	1e-05	2533.99	1e-05	2533.99	1e-05	2533.99	1e-05	2533.99	7.5e-06	2533.99	9e-06	2533.99	1e-05
2532.07	0	2532.07	1e-05	2532.07	1e-05	2532.07	1e-05	2532.07	1e-05	2532.07	1e-05	2532.07	1e-05	2532.07	7.5e-06	2532.07	9e-06	2532.07	1e-05
2530.14	0	2530.14	1e-05	2530.14	1e-05	2530.14	1e-05	2530.14	1e-05	2530.14	1e-05	2530.14	1e-05	2530.14	7.5e-06	2530.14	9e-06	2530.14	1e-05
2528.21	0	2528.21	1e-05	2528.21	1e-05	2528.21	1e-05	2528.21	1e-05	2528.21	1e-05	2528.21	1e-05	2528.21	7.5e-06	2528.21	9e-06	2528.21	1e-05
2526.28	0	2526.28	1e-05	2526.28	1e-05	2526.28	1e-05	2526.28	1e-05	2526.28	1e-05	2526.28	1e-05	2526.28	7.5e-06	2526.28	9e-06	2526.28	1e-05
2524.35	0	2524.35	1e-05	2524.35	1e-05	2524.35	1e-05	2524.35	1e-05	2524.35	1e-05	2524.35	1e-05	2524.35	7.5e-06	2524.35	9e-06	2524.35	1e-05
2522.42	0	2522.42	1e-05	2522.42	1e-05	2522.42	1e-05	2522.42	1e-05	2522.42	1e-05	2522.42	1e-05	2522.42	7.5e-06	2522.42	9e-06	2522.42	1e-05
2520.49	0	2520.49	1e-05	2520.49	1e-05	2520.49	1e-05	2520.49	1e-05	2520.49	1e-05	2520.49	1e-05	2520.49	7.5e-06	2520.49	9e-06	2520.49	1e-05
2518.57	0	2518.57	1e-05	2518.57	1e-05	2518.57	1e-05	2518.57	1e-05	2518.57	1e-05	2518.57	1e-05	2518.57	7.5e-06	2518.57	9e-06	2518.57	1e-05
2516.64	0	2516.64	1e-05	2516.64	1e-05	2516.64	1e-05	2516.64	1e-05	2516.64	1e-05	2516.64	1e-05	2516.64	7.5e-06	2516.64	9e-06	2516.64	1e-05
2514.71	0	2514.71	1e-05	2514.71	1e-05	2514.71	1e-05	2514.71	1e-05	2514.71	1e-05	2514.71	1e-05	2514.71	7.5e-06	2514.71	9e-06	2514.71	1e-05
2512.78	0	2512.78	1e-05	2512.78	1e-05	2512.78	1e-05	2512.78	1e-05	2512.78	1e-05	2512.78	1e-05	2512.78	7.5e-06	2512.78	9e-06	2512.78	1e-05
2510.85	0	2510.85	1e-05	2510.85	1e-05	2510.85	1e-05	2510.85	1e-05	2510.85	1e-05	2510.85	1e-05	2510.85	7.5e-06	2510.85	9e-06	2510.85	1e-05
2508.92	0	2508.92	1e-05	2508.92	1e-05	2508.92	1e-05	2508.92	1e-05	2508.92	1e-05	2508.92	1e-05	2508.92	7.5e-06	2508.92	9e-06	2508.92	1e-05
2507	0	2507	1e-05	2507	1e-05	2507	1e-05	2507	1e-05	2507	1e-05	2507	1e-05	2507	7.5e-06	2507	9e-06	2507	1e-05
2505.07	0	2505.07	1e-05	2505.07	0	2505.07	1e-05	2505.07	0	2505.07	1e-05	2505.07	1e-05	2505.07	7.5e-06	2505.07	9e-06	2505.07	1e-05
2503.14	0	2503.14	1e-05	2503.14	0	2503.14	0	2503.14	0	2503.14	0	2503.14	0	2503.14	0	2503.14	0	2503.14	0
2501.21	0	2501.21	1e-05	2501.21	0	2501.21	0	2501.21	0	2501.21	0	2501.21	0	2501.21	0	2501.21	0	2501.21	0
2499.28	0	2499.28	1e-05	2499.28	0	2499.28	0	2499.28	0	2499.28	0	2499.28	0	2499.28	0	2499.28	0	2499.28	0
2497.35	0	2497.35	1e-05	2497.35	1e-05	2497.35	0	2497.35	0	2497.35	1e-05	2497.35	1e-05	2497.35	7.5e-06	2497.35	9e-06	2497.35	1e-05
2495.42	0	2495.42	1e-05	2495.42	1e-05	2495.42	1e-05	2495.42	1e-05	2495.42	1e-05	2495.42	1e-05	2495.42	7.5e-06	2495.42	9e-06	2495.42	1e-05
2493.5	0	2493.5	1e-05	2493.5	1e-05	2493.5	1e-05	2493.5	1e-05	2493.5	1e-05	2493.5	1e-05	2493.5	7.5e-06	2493.5	9e-06	2493.5	1e-05
2491.57	0	2491.57	1e-05	2491.57	1e-05	2491.57	1e-05	2491.57	1e-05	2491.57	1e-05	2491.57	1e-05	2491.57	7.5e-06	2491.57	9e-06	2491.57	1e-05
2489.64	0	2489.64	1e-05	2489.64	1e-05	2489.64	1e-05	2489.64	1e-05	2489.64	1e-05	2489.64	1e-05	2489.64	7.5e-06	2489.64	9e-06	2489.64	1e-05
2487.71	0	2487.71	1e-05	2487.71	1e-05	2487.71	1e-05	2487.71	1e-05	2487.71	1e-05	2487.71	1e-05	2487.71	7.5e-06	2487.71	9e-06	2487.71	1e-05
2485.78	0	2485.78	1e-05	2485.78	1e-05	2485.78	1e-05	2485.78	1e-05	2485.78	1e-05	2485.78	1e-05	2485.78	7.5e-06	2485.78	9e-06	2485.78	1e-05
2483.85	0	2483.85	1e-05	2483.85	1e-05	2483.85	1e-05	2483.85	1e-05	2483.85	1e-05	2483.85	1e-05	2483.85	7.5e-06	2483.85	9e-06	2483.85	1e-05
2481.93	0	2481.93	1e-05	2481.93	1e-05	2481.93	1e-05	2481.93	1e-05	2481.93	1e-05	2481.93	1e-05	2481.93	7.5e-06	2481.93	9e-06	2481.93	1e-05
2480	0	2480	1e-05	2480	1e-05	2480	1e-05	2480	1e-05	2480	1e-05	2480	1e-05	2480	7.5e-06	2480	9e-06	2480	1e-05
2478.07	0	2478.07	1e-05	2478.07	1e-05	2478.07	1e-05	2478.07	1e-05	2478.07	1e-05	2478.07	1e-05	2478.07	7.5e-06	2478.07	9e-06	2478.07	1e-05
2476.14	0	2476.14	1e-05	2476.14	1e-05	2476.14	1e-05	2476.14	1e-05	2476.14	1e-05	2476.14	1e-05	2476.14	7.5e-06	2476.14	9e-06	2476.14	1e-05
2474.21	0	2474.21	1e-05	2474.21	1e-05	2474.21	1e-05	2474.21	1e-05	2474.21	1e-05	2474.21	1e-05	2474.21	7.5e-06	2474.21	9e-06	2474.21	1e-05
2472.28	0	2472.28	1e-05	2472.28	1e-05	2472.28	1e-05	2472.28	1e-05	2472.28	1e-05	2472.28	1e-05	2472.28	7.5e-06	2472.28	9e-06	2472.28	1e-05
2470.35	0	2470.35	1e-05	2470.35	1e-05	2470.35	1e-05	2470.35	1e-05	2470.35	1e-05	2470.35	1e-05	2470.35	7.5e-06	2470.35	9e-06	2470.35	1e-05
2468.43	0	2468.43	1e-05	2468.43	1e-05	2468.43	1e-05	2468.43	1e-05	2468.43	1e-05	2468.43	1e-05	2468.43	7.5e-06	2468.43	9e-06	2468.43	1e-05
2466.5	0	2466.5	1e-05	2466.5	1e-05	2466.5	1e-05	2466.5	1e-05	2466.5	1e-05	2466.5	1e-05	2466.5	7.5e-06	2466.5	9e-06	2466.5	1e-05
2464.57	0	2464.57	1e-05	2464.57	1e-05	2464.57	1e-05	2464.57	1e-05	2464.57	1e-05	2464.57	1e-05	2464.57	7.5e-06	2464.57	9e-06	2464.57	1e-05
2462.64	0	2462.64	1e-05	2462.64	1e-05	2462.64	1e-05	2462.64	1e-05	2462.64	1e-05	2462.64	1e-05	2462.64	7.5e-06	2462.64	9e-06	2462.64	1e-05
2460.71	0	2460.71	1e-05	2460.71	1e-05	2460.71	1e-05	2460.71	1e-05	2460.71	1e-05	2460.71	1e-05	2460.71	7.5e-06	2460.71	9e-06	2460.71	1e-05
2458.78	0	2458.78	1e-05	2458.78	1e-05	2458.78	1e-05	2458.78	1e-05	2458.78	1e-05	2458.78	1e-05	2458.78	7.5e-06	2458.78	9e-06	2458.78	1e-05
2456.86	0	2456.86	1e-05	2456.86	1e-05	2456.86	1e-05	2456.86	1e-05	2456.86	1e-05	2456.86	1e-05	2456.86	7.5e-06	2456.86	9e-06	2456.86	1e-05
2454.93	0	2454.93	1e-05	2454.93	1e-05	2454.93	1e-05	2454.93	1e-05	2454.93	1e-05	2454.93	1e-05	2454.93	7.5e-06	2454.93	9e-06	2454.93	1e-05
2453	0	2453	1e-05	2453	1e-05	2453	1e-05	2453	1e-05	2453	1e-05	2453	1e-05	2453	7.5e-06	2453	9e-06	2453	1e-05
2451.07	0	2451.07	1e-05	2451.07	1e-05	2451.07	1e-05	2451.07	1e-05	2451.07	1e-05	2451.07	1e-05	2451.07	7.5e-06	2451.07	9e-06	2451.07	1e-05
2449.14	0	2449.14	1e-05	2449.14	1e-05	2449.14	1e-05	2449.14	1e-05	2449.14	1e-05	2449.14	1e-05	2449.14	7.5e-06	2449.14	9e-06	2449.14	1e-05
2447.21	0	2447.21	1e-05	2447.21	1e-05	2447.21	1e-05	2447.21	1e-05	2447.21	1e-05	2447.21	1e-05	2447.21	7.5e-06	2447.21	9e-06	2447.21	1e-05
2445.28	0	2445.28	1e-05	2445.28	1e-05	2445.28	1e-05	2445.28	1e-05	2445.28	1e-05	2445.28	1e-05	2445.28	7.5e-06	2445.28	9e-06	2445.28	1e-05
2443.36	0	2443.36	1e-05	2443.36	1e-05	2443.36	1e-05	2443.36	1e-05	2443.36	1e-05	2443.36	1e-05	2443.36	7.5e-06	2443.36	9e-06	2443.36	1e-05
2441.43	0	2441.43	1e-05	2441.43	1e-05	2441.43	1e-05	2441.43	1e-05	2441.43	1e-05	2441.43	1e-05	2441.43	7.5e-06	2441.43	9e-06	2441.43	1e-05
2439.5	0	2439.5	1e-05	2439.5	1e-05	2439.5	1e-05	2439.5	1e-05	2439.5	1e-05	2439.5	1e-05	2439.5	7.5e-06	2439.5	9e-06	2439.5	1e-05
2437.57	0	2437.57	1e-05	2437.57	1e-05	2437.57	1e-05	2437.57	1e-05	2437.57	1e-05	2437.57	1e-05	2437.57	7.5e-06	2437.57	9e-06	2437.57	1e-05
2435.64	0	2435.64	1e-05	2435.64	1e-05	2435.64	1e-05	2435.64	1e-05	2435.64	1e-05	2435.64	1e-05	2435.64	7.5e-06	2435.64	9e-06	2435.64	1e-05
2433.71	0	2433.71	1e-05	2433.71	1e-05	2433.71	1e-05	2433.71	1e-05	2433.71	1e-05	2433.71	1e-05	2433.71	7.5e-06	2433.71	9e-06	2433.71	1e-05
2431.79	0	2431.79	1e-05	2431.79	1e-05	2431.79	1e-05	2431.79	1e-05	2431.79	1e-05	2431.79	1e-05	2431.79	7.5e-06	2431.79	9e-06	2431.79	1e-05
2429.86	0	2429.86	1e-05	2429.86	1e-05	2429.86	1e-05	2429.86	1e-05	2429.86	1e-05	2429.86	1e-05	2429.86	7.5e-06	2429.86	9e-06	2429.86	1e-05
2427.93	0	2427.93	1e-05	2427.93	1e-05	2427.93	1e-05	2427.93	1e-05	2427.93	1e-05	2427.93	1e-05	2427.93	7.5e-06	2427.93	9e-06	2427.93	1e-05
2426	0	2426	1e-05	2426	1e-05	2426	1e-05	2426	1e-05	2426	1e-05	2426	1e-05	2426	7.5e-06	2426	9e-06	2426	1e-05
2424.07	0	2424.07	1e-05	2424.07	1e-05	2424.07	1e-05	2424.07	1e-05	2424.07	1e-05	2424.07	1e-05	2424.07	7.5e-06	2424.07	9e-06	2424.07	1e-05
2422.14	0	2422.14	1e-05	2422.14	1e-05	2422.14	1e-05	2422.14	1e-05	2422.14	1e-05	2422.14	1e-05	2422.14	7.5e-06	2422.14	9e-06	2422.14	1e-05
2420.21	0	2420.21	1e-05	2420.21	1e-05	2420.21	1e-05	2420.21	1e-05	2420.21	1e-05	2420.21	1e-05	2420.21	7.5e-06	2420.21	9e-06	2420.21	1e-05
2418.29	0	2418.29	1e-05	2418.29	1e-05	2418.29	1e-05	2418.29	1e-05	2418.29	1e-05	2418.29	1e-05	2418.29	7.5e-06	2418.29	9e-06	2418.29	1e-05
2416.36	0	2416.36	1e-05	2416.36	1e-05	2416.36	1e-05	2416.36	1e-05	2416.36	1e-05	2416.36	1e-05	2416.36	7.5e-06	2416.36	9e-06	2416.36	1e-05
2414.43	0	2414.43	1e-05	2414.43	1e-05	2414.43	1e-05	2414.43	1e-05	2414.43	1e-05	2414.43	1e-05	2414.43	7.5e-06	2414.43	9e-06	2414.43	1e-05
2412.5	0	2412.5	1e-05	2412.5	1e-05	2412.5	1e-05	2412.5	1e-05	2412.5	1e-05	2412.5	1e-05	2412.5	7.5e-06	2412.5	9e-06	2412.5	1e-05
2410.57	0	2410.57	1e-05	2410.57	1e-05	2410.57	1e-05	2410.57	1e-05	2410.57	1e-05	2410.57	1e-05	2410.57	7.5e-06	2410.57	9e-06	2410.57	1e-05
2408.64	0	2408.64	1e-05	2408.64	1e-05	2408.64	1e-05	2408.64	1e-05	2408.64	1e-05	2408.64	1e-05	2408.64	7.5e-06	2408.64	9e-06	2408.64	1e-05
2406.72	0	2406.72	2e-05	2406.72	1e-05	2406.72	1e-05	2406.72	1e-05	2406.72	1e-05	2406.72	1e-05	2406.72	7.5e-06	2406.72	9e-06	2406.72	1e-05
2404.79	0	2404.79	2e-05	2404.79	1e-05	2404.79	1e-05	2404.79	1e-05	2404.79	1e-05	2404.79	1e-05	2404.79	7.5e-06	2404.79	9e-06	2404.79	1e-05
2402.86	0	2402.86	1e-05	2402.86	1e-05	2402.86	1e-05	2402.86	1e-05	2402.86	1e-05	2402.86	1e-05	2402.86	7.5e-06	2402.86	9e-06	2402.86	1e-05
2400.93	0	2400.93	1e-05	2400.93	1e-05	2400.93	1e-05	2400.93	1e-05	2400.93	1e-05	2400.93	1e-05	2400.93	7.5e-06	2400.93	9e-06	2400.93	1e-05
2399	0	2399	1e-05	2399	0	2399	0	2399	0	2399	0	2399	0	2399	0	2399	0	2399	0
2397.07	0	2397.07	0.00018	2397.07	2e-05	2397.07	1e-05	2397.07	2e-05	2397.07	2e-05	2397.07	2e-05	2397.07	1.5e-05	2397.07	1.8e-05	2397.07	2e-05
2395.14	0	2395.14	0.00067	2395.14	6e-05	2395.14	6e-05	2395.14	7e-05	2395.14	7e-05	2395.14	8e-05	2395.14	6e-05	2395.14	7.2e-05	2395.14	8e-05
2393.22	0	2393.22	0.00145	2393.22	2e-05	2393.22	2e-05	2393.22	3e-05	2393.22	2e-05	2393.22	3e-05	2393.22	2.25e-05	2393.22	2.7e-05	2393.22	3e-05
2391.29	0	2391.29	0.00245	2391.29	9e-05	2391.29	7e-05	2391.29	8e-05	2391.29	0.00011	2391.29	0.00011	2391.29	8.25e-05	2391.29	9.9e-05	2391.29	0.00011
2389.36	0	2389.36	0.00262	2389.36	0.00123	2389.36	0.00106	2389.36	0.00122	2389.36	0.00164	2389.36	0.00171	2389.36	0.00128	2389.36	0.00154	2389.36	0.00171
2387.43	0	2387.43	0.00109	2387.43	0.00473	2387.43	0.00412	2387.43	0.00489	2387.43	0.00695	2387.43	0.00762	2387.43	0.00572	2387.43	0.00686	2387.43	0.00762
2385.5	0	2385.5	0.00017	2385.5	0.01047	2385.5	0.00895	2385.5	0.01108	2385.5	0.01755	2385.5	0.02043	2385.5	0.01532	2385.5	0.01839	2385.5	0.02043
2383.57	0	2383.57	0.00884	2383.57	0.01537	2383.57	0.01263	2383.57	0.01667	2383.57	0.03087	2383.57	0.03871	2383.57	0.02903	2383.57	0.03484	2383.57	0.03871
2381.65	0	2381.65	0.03894	2381.65	0.01512	2381.65	0.01148	2381.65	0.01695	2381.65	0.03986	2381.65	0.05456	2381.65	0.04092	2381.65	0.0491	2381.65	0.05456
2379.72	0	2379.72	0.09369	2379.72	0.0086	2379.72	0.00531	2379.72	0.01033	2379.72	0.03776	2379.72	0.05783	2379.72	0.04337	2379.72	0.05205	2379.72	0.05783
2377.79	0	2377.79	0.19804	2377.79	0.00109	2377.79	9e-05	2377.79	0.00186	2377.79	0.02459	2377.79	0.04529	2377.79	0.03397	2377.79	0.04076	2377.79	0.04529
2375.86	0	2375.86	0.42449	2375.86	0.00226	2375.86	0.00546	2375.86	0.00134	2375.86	0.00887	2375.86	0.02487	2375.86	0.01865	2375.86	0.02238	2375.86	0.02487
2373.93	0	2373.93	0.94483	2373.93	0.01606	2373.93	0.0239	2373.93	0.01325	2373.93	0.0007	2373.93	0.00893	2373.93	0.0067	2373.93	0.00804	2373.93	0.00893
2372	0	2372	1.8487	2372	0.02643	2372	0.03564	2372	0.02249	2372	8e-05	2372	0.00331	2372	0.00248	2372	0.00298	2372	0.00331
2370.07	0	2370.07	3.442	2370.07	0.00924	2370.07	0.01314	2370.07	0.00657	2370.07	0.00186	2370.07	0.00979	2370.07	0.00734	2370.07	0.00881	2370.07	0.00979
2368.15	0	2368.15	7.11852	2368.15	0.01797	2368.15	0.01678	2368.15	0.02346	2368.15	0.06126	2368.15	0.08203	2368.15	0.06152	2368.15	0.07383	2368.15	0.08203
2366.22	0	2366.22	11.8829	2366.22	0.33878	2366.22	0.35245	2366.22	0.36694	2366.22	0.44882	2366.22	0.4802	2366.22	0.36015	2366.22	0.43218	2366.22	0.4802
2364.29	0	2364.29	17.9596	2364.29	1.57906	2364.29	1.65222	2364.29	1.6495	2364.29	1.76385	2364.29	1.79258	2364.29	1.34444	2364.29	1.61332	2364.29	1.79258
2362.36	0	2362.36	24.0373	2362.36	3.09895	2362.36	3.25141	2362.36	3.19053	2362.36	3.30492	2362.36	3.30604	2362.36	2.47953	2362.36	2.97544	2362.36	3.30604
2360.43	0	2360.43	22.4053	2360.43	1.72867	2360.43	1.82569	2360.43	1.76751	2360.43	1.81866	2360.43	1.80963	2360.43	1.35722	2360.43	1.62867	2360.43	1.80963
2358.5	0	2358.5	20.0962	2358.5	0.28893	2358.5	0.30855	2358.5	0.28802	2358.5	0.29684	2358.5	0.29617	2358.5	0.22213	2358.5	0.26655	2358.5	0.29617
2356.58	0	2356.58	13.348	2356.58	0.00122	2356.58	0.00177	2356.58	0.00063	2356.58	0.00069	2356.58	0.00074	2356.58	0.000555	2356.58	0.000666	2356.58	0.00074
2354.65	0	2354.65	5.38261	2354.65	0.04259	2354.65	0.04166	2354.65	0.04633	2354.65	0.04799	2354.65	0.0492	2354.65	0.0369	2354.65	0.04428	2354.65	0.0492
2352.72	0	2352.72	1.21708	2352.72	0.10931	2352.72	0.10883	2352.72	0.11027	2352.72	0.11917	2352.72	0.12596	2352.72	0.09447	2352.72	0.11336	2352.72	0.12596
2350.79	0	2350.79	0.00253	2350.79	0.15083	2350.79	0.14852	2350.79	0.14817	2350.79	0.1767	2350.79	0.19217	2350.79	0.14413	2350.79	0.17295	2350.79	0.19217
2348.86	0	2348.86	0.02945	2348.86	0.08444	2348.86	0.08112	2348.86	0.08342	2348.86	0.12189	2348.86	0.1463	2348.86	0.10973	2348.86	0.13167	2348.86	0.1463
2346.93	0	2346.93	0.38917	2346.93	0.00034	2346.93	0.00026	2346.93	0.00046	2346.93	0.00615	2346.93	0.01562	2346.93	0.01172	2346.93	0.01406	2346.93	0.01562
2345	0	2345	2.64373	2345	0.07349	2345	0.07047	2345	0.07039	2345	0.06106	2345	0.04662	2345	0.03497	2345	0.04196	2345	0.04662
2343.08	0	2343.08	4.72771	2343.08	0.20311	2343.08	0.19406	2343.08	0.19947	2343.08	0.22932	2343.08	0.24001	2343.08	0.18001	2343.08	0.21601	2343.08	0.24001
2341.15	0	2341.15	3.94526	2341.15	0.34289	2341.15	0.33452	2341.15	0.34276	2341.15	0.41109	2341.15	0.46512	2341.15	0.34884	2341.15	0.41861	2341.15	0.46512
2339.22	0	2339.22	2.18957	2339.22	0.57113	2339.22	0.56691	2339.22	0.57036	2339.22	0.6319	2339.22	0.68397	2339.22	0.51298	2339.22	0.61557	2339.22	0.68397
2337.29	0	2337.29	1.77635	2337.29	0.74854	2337.29	0.74101	2337.29	0.73766	2337.29	0.75653	2337.29	0.7681	2337.29	0.57608	2337.29	0.69129	2337.29	0.7681
2335.36	0	2335.36	1.90282	2335.36	0.68783	2335.36	0.67173	2335.36	0.67059	2335.36	0.66145	2335.36	0.65569	2335.36	0.49177	2335.36	0.59012	2335.36	0.65569
2333.43	0	2333.43	1.55745	2333.43	0.4873	2333.43	0.47041	2333.43	0.47423	2333.43	0.46061	2333.43	0.46294	2333.43	0.34721	2333.43	0.41665	2333.43	0.46294
2331.51	0	2331.51	1.12885	2331.51	0.26334	2331.51	0.25305	2331.51	0.25702	2331.51	0.24858	2331.51	0.25539	2331.51	0.19154	2331.51	0.22985	2331.51	0.25539
2329.58	0	2329.58	0.9473	2329.58	0.07942	2329.58	0.0754	2329.58	0.07696	2329.58	0.07413	2329.58	0.0773	2329.58	0.05798	2329.58	0.06957	2329.58	0.0773
2327.65	0	2327.65	0.88664	2327.65	0.00129	2327.65	0.00093	2327.65	0.00093	2327.65	0.0008	2327.65	0.00093	2327.65	0.0006975	2327.65	0.000837	2327.65	0.00093
2325.72	0	2325.72	0.39566	2325.72	0.03043	2325.72	0.03151	2325.72	0.03296	2325.72	0.03337	2325.72	0.03438	2325.72	0.02579	2325.72	0.03094	2325.72	0.03438
2323.79	0	2323.79	0.10295	2323.79	0.10657	2323.79	0.10657	2323.79	0.1118	2323.79	0.11621	2323.79	0.12277	2323.79	0.09208	2323.79	0.11049	2323.79	0.12277
2321.86	0	2321.86	0.03095	2321.86	0.18862	2321.86	0.18712	2321.86	0.19615	2321.86	0.21421	2321.86	0.22962	2321.86	0.17222	2321.86	0.20666	2321.86	0.22962
2319.93	0	2319.93	0.0167	2319.93	0.26859	2319.93	0.26572	2319.93	0.27757	2319.93	0.31393	2319.93	0.33742	2319.93	0.25307	2319.93	0.30368	2319.93	0.33742
2318.01	0	2318.01	0.00098	2318.01	0.3391	2318.01	0.33413	2318.01	0.34786	2318.01	0.39562	2318.01	0.42102	2318.01	0.31577	2318.01	0.37892	2318.01	0.42102
2316.08	0	2316.08	0.00521	2316.08	0.3771	2316.08	0.37053	2316.08	0.38615	2316.08	0.43793	2316.08	0.46221	2316.08	0.34666	2316.08	0.41599	2316.08	0.46221
2314.15	0	2314.15	0.01278	2314.15	0.36581	2314.15	0.35922	2314.15	0.37556	2314.15	0.43173	2314.15	0.46262	2314.15	0.34697	2314.15	0.41636	2314.15	0.46262
2312.22	0	2312.22	0.01066	2312.22	0.33541	2312.22	0.32948	2312.22	0.34346	2312.22	0.40121	2312.22	0.44156	2312.22	0.33117	2312.22	0.3974	2312.22	0.44156
2310.29	0	2310.29	0.01149	2310.29	0.33663	2310.29	0.33109	2310.29	0.34133	2310.29	0.39392	2310.29	0.43152	2310.29	0.32364	2310.29	0.38837	2310.29	0.43152
2308.36	0	2308.36	0.03541	2308.36	0.38092	2308.36	0.37388	2308.36	0.38297	2308.36	0.43313	2308.36	0.45779	2308.36	0.34334	2308.36	0.41201	2308.36	0.45779
2306.44	0	2306.44	0.07056	2306.44	0.42226	2306.44	0.40998	2306.44	0.42411	2306.44	0.48769	2306.44	0.50818	2306.44	0.38114	2306.44	0.45736	2306.44	0.50818
2304.51	0	2304.51	0.08761	2304.51	0.39681	2304.51	0.3796	2304.51	0.40056	2304.51	0.48526	2304.51	0.52244	2304.51	0.39183	2304.51	0.4702	2304.51	0.52244
2302.58	0	2302.58	0.06061	2302.58	0.30922	2302.58	0.29364	2302.58	0.31395	2302.58	0.39863	2302.58	0.45201	2302.58	0.33901	2302.58	0.40681	2302.58	0.45201
2300.65	0	2300.65	0.0405	2300.65	0.22453	2300.65	0.21396	2300.65	0.22839	2300.65	0.29137	2300.65	0.33728	2300.65	0.25296	2300.65	0.30355	2300.65	0.33728
2298.72	0	2298.72	0.04417	2298.72	0.1763	2298.72	0.16893	2298.72	0.17893	2298.72	0.22095	2298.72	0.24904	2298.72	0.18678	2298.72	0.22414	2298.72	0.24904
2296.79	0	2296.79	0.04114	2296.79	0.15355	2296.79	0.14719	2296.79	0.1555	2296.79	0.1866	2296.79	0.20445	2296.79	0.15334	2296.79	0.18401	2296.79	0.20445
2294.87	0	2294.87	0.0353	2294.87	0.13955	2294.87	0.13347	2294.87	0.14132	2294.87	0.16835	2294.87	0.18385	2294.87	0.13789	2294.87	0.16547	2294.87	0.18385
2292.94	0	2292.94	0.03408	2292.94	0.12729	2292.94	0.12129	2292.94	0.12915	2292.94	0.15508	2292.94	0.16952	2292.94	0.12714	2292.94	0.15257	2292.94	0.16952
2291.01	0	2291.01	0.03336	2291.01	0.11161	2291.01	0.1057	2291.01	0.1136	2291.01	0.13985	2291.01	0.1537	2291.01	0.11528	2291.01	0.13833	2291.01	0.1537
2289.08	0	2289.08	0.02666	2289.08	0.09	2289.08	0.08483	2289.08	0.09185	2289.08	0.11717	2289.08	0.13131	2289.08	0.09848	2289.08	0.11818	2289.08	0.13131
2287.15	0	2287.15	0.02221	2287.15	0.0671	2287.15	0.06317	2287.15	0.0685	2287.15	0.08991	2287.15	0.10257	2287.15	0.07693	2287.15	0.09231	2287.15	0.10257
2285.22	0	2285.22	0.02045	2285.22	0.04693	2285.22	0.04413	2285.22	0.04791	2285.22	0.06413	2285.22	0.0736	2285.22	0.0552	2285.22	0.06624	2285.22	0.0736
2283.29	0	2283.29	0.01677	2283.29	0.02928	2283.29	0.02741	2283.29	0.02998	2283.29	0.04123	2283.29	0.04795	2283.29	0.03596	2283.29	0.04316	2283.29	0.04795
2281.37	0	2281.37	0.00865	2281.37	0.01528	2281.37	0.01422	2281.37	0.01571	2281.37	0.02231	2281.37	0.02676	2281.37	0.02007	2281.37	0.02408	2281.37	0.02676
2279.44	0	2279.44	0.00247	2279.44	0.007	2279.44	0.00651	2279.44	0.00719	2279.44	0.01022	2279.44	0.01244	2279.44	0.00933	2279.44	0.0112	2279.44	0.01244
2277.51	0	2277.51	0.00047	2277.51	0.00338	2277.51	0.00316	2277.51	0.00344	2277.51	0.00459	2277.51	0.00533	2277.51	0.004	2277.51	0.0048	2277.51	0.00533
2275.58	0	2275.58	4e-05	2275.58	0.00192	2275.58	0.0018	2275.58	0.00193	2275.58	0.00238	2275.58	0.00259	2275.58	0.00194	2275.58	0.00233	2275.58	0.00259
2273.65	0	2273.65	0	2273.65	0.00114	2273.65	0.00106	2273.65	0.00116	2273.65	0.00142	2273.65	0.00152	2273.65	0.00114	2273.65	0.00137	2273.65	0.00152
2271.72	0	2271.72	8e-05	2271.72	0.00063	2271.72	0.00058	2271.72	0.00066	2271.72	0.00086	2271.72	0.00097	2271.72	0.0007275	2271.72	0.000873	2271.72	0.00097
2269.8	0	2269.8	0.00013	2269.8	0.00033	2269.8	0.00029	2269.8	0.00036	2269.8	0.0005	2269.8	0.0006	2269.8	0.00045	2269.8	0.00054	2269.8	0.0006
2267.87	0	2267.87	0.00017	2267.87	0.00019	2267.87	0.00017	2267.87	0.0002	2267.87	0.0003	2267.87	0.00038	2267.87	0.000285	2267.87	0.000342	2267.87	0.00038
2265.94	0	2265.94	0.0002	2265.94	0.00014	2265.94	0.00013	2265.94	0.00014	2265.94	0.00023	2265.94	0.00028	2265.94	0.00021	2265.94	0.000252	2265.94	0.00028
2264.01	0	2264.01	0.00016	2264.01	0.00014	2264.01	0.00014	2264.01	0.00015	2264.01	0.00023	2264.01	0.00026	2264.01	0.000195	2264.01	0.000234	2264.01	0.00026
2262.08	0	2262.08	8e-05	2262.08	0.00017	2262.08	0.00017	2262.08	0.00018	2262.08	0.00028	2262.08	0.00031	2262.08	0.0002325	2262.08	0.000279	2262.08	0.00031
2260.15	0	2260.15	9e-05	2260.15	0.0002	2260.15	0.0002	2260.15	0.00021	2260.15	0.00032	2260.15	0.00036	2260.15	0.00027	2260.15	0.000324	2260.15	0.00036
2258.22	0	2258.22	3e-05	2258.22	0.00022	2258.22	0.00021	2258.22	0.00023	2258.22	0.00035	2258.22	0.0004	2258.22	0.0003	2258.22	0.00036	2258.22	0.0004
2256.3	0	2256.3	0	2256.3	0.00024	2256.3	0.00023	2256.3	0.00026	2256.3	0.00038	2256.3	0.00044	2256.3	0.00033	2256.3	0.000396	2256.3	0.00044
2254.37	0	2254.37	0	2254.37	0.00028	2254.37	0.00026	2254.37	0.0003	2254.37	0.00041	2254.37	0.00049	2254.37	0.0003675	2254.37	0.000441	2254.37	0.00049
2252.44	0	2252.44	2e-05	2252.44	0.00025	2252.44	0.00023	2252.44	0.00026	2252.44	0.00037	2252.44	0.00045	2252.44	0.0003375	2252.44	0.000405	2252.44	0.00045
2250.51	0	2250.51	0.0002	2250.51	0.00048	2250.51	0.00045	2250.51	0.0005	2250.51	0.00064	2250.51	0.00075	2250.51	0.0005625	2250.51	0.000675	2250.51	0.00075
2248.58	0	2248.58	0.00155	2248.58	0.00306	2248.58	0.00297	2248.58	0.00311	2248.58	0.00345	2248.58	0.00369	2248.58	0.00277	2248.58	0.00332	2248.58	0.00369
2246.65	0	2246.65	0.00121	2246.65	0.00241	2246.65	0.00233	2246.65	0.00245	2246.65	0.00276	2246.65	0.00295	2246.65	0.00221	2246.65	0.00266	2246.65	0.00295
2244.73	0	2244.73	0.0009	2244.73	0.00181	2244.73	0.00174	2244.73	0.00182	2244.73	0.00209	2244.73	0.00223	2244.73	0.00167	2244.73	0.00201	2244.73	0.00223
2242.8	0	2242.8	0.00068	2242.8	0.00137	2242.8	0.00131	2242.8	0.00136	2242.8	0.00158	2242.8	0.00168	2242.8	0.00126	2242.8	0.00151	2242.8	0.00168
2240.87	0	2240.87	0.0005	2240.87	0.00103	2240.87	0.00099	2240.87	0.00102	2240.87	0.00118	2240.87	0.00126	2240.87	0.000945	2240.87	0.00113	2240.87	0.00126
2238.94	0	2238.94	0.00037	2238.94	0.00076	2238.94	0.00073	2238.94	0.00075	2238.94	0.00088	2238.94	0.00093	2238.94	0.0006975	2238.94	0.000837	2238.94	0.00093
2237.01	0	2237.01	0.00027	2237.01	0.00055	2237.01	0.00053	2237.01	0.00055	2237.01	0.00065	2237.01	0.00068	2237.01	0.00051	2237.01	0.000612	2237.01	0.00068
2235.08	0	2235.08	0.0002	2235.08	0.0004	2235.08	0.00038	2235.08	0.0004	2235.08	0.00047	2235.08	0.0005	2235.08	0.000375	2235.08	0.00045	2235.08	0.0005
2233.15	0	2233.15	0.00015	2233.15	0.00029	2233.15	0.00028	2233.15	0.00029	2233.15	0.00034	2233.15	0.00036	2233.15	0.00027	2233.15	0.000324	2233.15	0.00036
2231.23	0	2231.23	0.00012	2231.23	0.00021	2231.23	0.0002	2231.23	0.00021	2231.23	0.00024	2231.23	0.00026	2231.23	0.000195	2231.23	0.000234	2231.23	0.00026
2229.3	0	2229.3	9e-05	2229.3	0.00015	2229.3	0.00014	2229.3	0.00015	2229.3	0.00017	2229.3	0.00019	2229.3	0.0001425	2229.3	0.000171	2229.3	0.00019
2227.37	0	2227.37	7e-05	2227.37	0.00011	2227.37	0.0001	2227.37	0.00011	2227.37	0.00013	2227.37	0.00013	2227.37	9.75e-05	2227.37	0.000117	2227.37	0.00013
2225.44	0	2225.44	5e-05	2225.44	8e-05	2225.44	7e-05	2225.44	8e-05	2225.44	9e-05	2225.44	0.0001	2225.44	7.5e-05	2225.44	9e-05	2225.44	0.0001
2223.51	0	2223.51	4e-05	2223.51	5e-05	2223.51	5e-05	2223.51	5e-05	2223.51	7e-05	2223.51	7e-05	2223.51	5.25e-05	2223.51	6.3e-05	2223.51	7e-05
2221.58	0	2221.58	3e-05	2221.58	4e-05	2221.58	4e-05	2221.58	4e-05	2221.58	5e-05	2221.58	5e-05	2221.58	3.75e-05	2221.58	4.5e-05	2221.58	5e-05
2219.66	0	2219.66	3e-05	2219.66	3e-05	2219.66	3e-05	2219.66	3e-05	2219.66	4e-05	2219.66	4e-05	2219.66	3e-05	2219.66	3.6e-05	2219.66	4e-05
2217.73	0	2217.73	2e-05	2217.73	3e-05	2217.73	2e-05	2217.73	3e-05	2217.73	3e-05	2217.73	3e-05	2217.73	2.25e-05	2217.73	2.7e-05	2217.73	3e-05
2215.8	0	2215.8	2e-05	2215.8	2e-05	2215.8	2e-05	2215.8	2e-05	2215.8	2e-05	2215.8	3e-05	2215.8	2.25e-05	2215.8	2.7e-05	2215.8	3e-05
2213.87	0	2213.87	2e-05	2213.87	2e-05	2213.87	1e-05	2213.87	2e-05	2213.87	2e-05	2213.87	2e-05	2213.87	1.5e-05	2213.87	1.8e-05	2213.87	2e-05
2211.94	0	2211.94	1e-05	2211.94	1e-05	2211.94	1e-05	2211.94	1e-05	2211.94	2e-05	2211.94	1e-05	2211.94	7.5e-06	2211.94	9e-06	2211.94	1e-05
2210.01	0	2210.01	1e-05	2210.01	1e-05	2210.01	1e-05	2210.01	1e-05	2210.01	1e-05	2210.01	1e-05	2210.01	7.5e-06	2210.01	9e-06	2210.01	1e-05
2208.08	0	2208.08	2e-05	2208.08	1e-05	2208.08	1e-05	2208.08	1e-05	2208.08	1e-05	2208.08	1e-05	2208.08	7.5e-06	2208.08	9e-06	2208.08	1e-05
2206.16	0	2206.16	1e-05	2206.16	1e-05	2206.16	1e-05	2206.16	1e-05	2206.16	1e-05	2206.16	1e-05	2206.16	7.5e-06	2206.16	9e-06	2206.16	1e-05
2204.23	0	2204.23	1e-05	2204.23	1e-05	2204.23	1e-05	2204.23	1e-05	2204.23	1e-05	2204.23	1e-05	2204.23	7.5e-06	2204.23	9e-06	2204.23	1e-05
2202.3	0	2202.3	1e-05	2202.3	1e-05	2202.3	1e-05	2202.3	1e-05	2202.3	1e-05	2202.3	1e-05	2202.3	7.5e-06	2202.3	9e-06	2202.3	1e-05
2200.37	0	2200.37	1e-05	2200.37	1e-05	2200.37	1e-05	2200.37	1e-05	2200.37	1e-05	2200.37	1e-05	2200.37	7.5e-06	2200.37	9e-06	2200.37	1e-05
2198.44	0	2198.44	1e-05	2198.44	1e-05	2198.44	1e-05	2198.44	1e-05	2198.44	1e-05	2198.44	1e-05	2198.44	7.5e-06	2198.44	9e-06	2198.44	1e-05
2196.51	0	2196.51	1e-05	2196.51	1e-05	2196.51	1e-05	2196.51	1e-05	2196.51	1e-05	2196.51	1e-05	2196.51	7.5e-06	2196.51	9e-06	2196.51	1e-05
2194.59	0	2194.59	1e-05	2194.59	1e-05	2194.59	1e-05	2194.59	1e-05	2194.59	1e-05	2194.59	1e-05	2194.59	7.5e-06	2194.59	9e-06	2194.59	1e-05
2192.66	0	2192.66	1e-05	2192.66	1e-05	2192.66	1e-05	2192.66	1e-05	2192.66	1e-05	2192.66	1e-05	2192.66	7.5e-06	2192.66	9e-06	2192.66	1e-05
2190.73	0	2190.73	1e-05	2190.73	1e-05	2190.73	1e-05	2190.73	1e-05	2190.73	1e-05	2190.73	1e-05	2190.73	7.5e-06	2190.73	9e-06	2190.73	1e-05
2188.8	0	2188.8	1e-05	2188.8	1e-05	2188.8	1e-05	2188.8	1e-05	2188.8	1e-05	2188.8	1e-05	2188.8	7.5e-06	2188.8	9e-06	2188.8	1e-05
2186.87	0	2186.87	1e-05	2186.87	1e-05	2186.87	1e-05	2186.87	1e-05	2186.87	1e-05	2186.87	1e-05	2186.87	7.5e-06	2186.87	9e-06	2186.87	1e-05
2184.94	0	2184.94	1e-05	2184.94	1e-05	2184.94	1e-05	2184.94	1e-05	2184.94	1e-05	2184.94	1e-05	2184.94	7.5e-06	2184.94	9e-06	2184.94	1e-05
2183.01	0	2183.01	1e-05	2183.01	1e-05	2183.01	1e-05	2183.01	1e-05	2183.01	1e-05	2183.01	1e-05	2183.01	7.5e-06	2183.01	9e-06	2183.01	1e-05
2181.09	0	2181.09	1e-05	2181.09	1e-05	2181.09	1e-05	2181.09	1e-05	2181.09	1e-05	2181.09	1e-05	2181.09	7.5e-06	2181.09	9e-06	2181.09	1e-05
2179.16	0	2179.16	1e-05	2179.16	1e-05	2179.16	1e-05	2179.16	1e-05	2179.16	1e-05	2179.16	1e-05	2179.16	7.5e-06	2179.16	9e-06	2179.16	1e-05
2177.23	0	2177.23	1e-05	2177.23	1e-05	2177.23	1e-05	2177.23	1e-05	2177.23	1e-05	2177.23	1e-05	2177.23	7.5e-06	2177.23	9e-06	2177.23	1e-05
2175.3	0	2175.3	1e-05	2175.3	0	2175.3	0	2175.3	1e-05	2175.3	1e-05	2175.3	1e-05	2175.3	7.5e-06	2175.3	9e-06	2175.3	1e-05
2173.37	0	2173.37	1e-05	2173.37	1e-05	2173.37	0	2173.37	1e-05	2173.37	1e-05	2173.37	1e-05	2173.37	7.5e-06	2173.37	9e-06	2173.37	1e-05
2171.44	0	2171.44	1e-05	2171.44	1e-05	2171.44	1e-05	2171.44	1e-05	2171.44	1e-05	2171.44	1e-05	2171.44	7.5e-06	2171.44	9e-06	2171.44	1e-05
2169.52	0	2169.52	1e-05	2169.52	1e-05	2169.52	1e-05	2169.52	1e-05	2169.52	1e-05	2169.52	1e-05	2169.52	7.5e-06	2169.52	9e-06	2169.52	1e-05
2167.59	0	2167.59	1e-05	2167.59	1e-05	2167.59	1e-05	2167.59	1e-05	2167.59	1e-05	2167.59	1e-05	2167.59	7.5e-06	2167.59	9e-06	2167.59	1e-05
2165.66	0	2165.66	1e-05	2165.66	1e-05	2165.66	1e-05	2165.66	1e-05	2165.66	1e-05	2165.66	1e-05	2165.66	7.5e-06	2165.66	9e-06	2165.66	1e-05
2163.73	0	2163.73	1e-05	2163.73	1e-05	2163.73	1e-05	2163.73	1e-05	2163.73	1e-05	2163.73	1e-05	2163.73	7.5e-06	2163.73	9e-06	2163.73	1e-05
2161.8	0	2161.8	1e-05	2161.8	1e-05	2161.8	1e-05	2161.8	1e-05	2161.8	1e-05	2161.8	1e-05	2161.8	7.5e-06	2161.8	9e-06	2161.8	1e-05
2159.87	0	2159.87	1e-05	2159.87	1e-05	2159.87	1e-05	2159.87	1e-05	2159.87	1e-05	2159.87	1e-05	2159.87	7.5e-06	2159.87	9e-06	2159.87	1e-05
2157.94	0	2157.94	1e-05	2157.94	1e-05	2157.94	1e-05	2157.94	1e-05	2157.94	1e-05	2157.94	1e-05	2157.94	7.5e-06	2157.94	9e-06	2157.94	1e-05
2156.02	0	2156.02	1e-05	2156.02	1e-05	2156.02	1e-05	2156.02	1e-05	2156.02	1e-05	2156.02	1e-05	2156.02	7.5e-06	2156.02	9e-06	2156.02	1e-05
2154.09	0	2154.09	1e-05	2154.09	1e-05	2154.09	1e-05	2154.09	1e-05	2154.09	1e-05	2154.09	1e-05	2154.09	7.5e-06	2154.09	9e-06	2154.09	1e-05
2152.16	0	2152.16	1e-05	2152.16	1e-05	2152.16	1e-05	2152.16	1e-05	2152.16	1e-05	2152.16	1e-05	2152.16	7.5e-06	2152.16	9e-06	2152.16	1e-05
2150.23	0	2150.23	1e-05	2150.23	1e-05	2150.23	1e-05	2150.23	1e-05	2150.23	1e-05	2150.23	1e-05	2150.23	7.5e-06	2150.23	9e-06	2150.23	1e-05
2148.3	0	2148.3	1e-05	2148.3	1e-05	2148.3	1e-05	2148.3	1e-05	2148.3	1e-05	2148.3	1e-05	2148.3	7.5e-06	2148.3	9e-06	2148.3	1e-05
2146.37	0	2146.37	1e-05	2146.37	1e-05	2146.37	0	2146.37	1e-05	2146.37	1e-05	2146.37	1e-05	2146.37	7.5e-06	2146.37	9e-06	2146.37	1e-05
2144.45	0	2144.45	1e-05	2144.45	1e-05	2144.45	0	2144.45	1e-05	2144.45	1e-05	2144.45	1e-05	2144.45	7.5e-06	2144.45	9e-06	2144.45	1e-05
2142.52	0	2142.52	1e-05	2142.52	1e-05	2142.52	0	2142.52	1e-05	2142.52	1e-05	2142.52	1e-05	2142.52	7.5e-06	2142.52	9e-06	2142.52	1e-05
2140.59	0	2140.59	1e-05	2140.59	1e-05	2140.59	0	2140.59	1e-05	2140.59	1e-05	2140.59	1e-05	2140.59	7.5e-06	2140.59	9e-06	2140.59	1e-05
2138.66	0	2138.66	1e-05	2138.66	1e-05	2138.66	0	2138.66	1e-05	2138.66	1e-05	2138.66	1e-05	2138.66	7.5e-06	2138.66	9e-06	2138.66	1e-05
2136.73	0	2136.73	1e-05	2136.73	1e-05	2136.73	1e-05	2136.73	1e-05	2136.73	1e-05	2136.73	1e-05	2136.73	7.5e-06	2136.73	9e-06	2136.73	1e-05
2134.8	0	2134.8	1e-05	2134.8	1e-05	2134.8	1e-05	2134.8	1e-05	2134.8	1e-05	2134.8	1e-05	2134.8	7.5e-06	2134.8	9e-06	2134.8	1e-05
2132.87	0	2132.87	1e-05	2132.87	1e-05	2132.87	1e-05	2132.87	1e-05	2132.87	1e-05	2132.87	0	2132.87	0	2132.87	0	2132.87	0
2130.95	0	2130.95	1e-05	2130.95	1e-05	2130.95	1e-05	2130.95	1e-05	2130.95	1e-05	2130.95	0	2130.95	0	2130.95	0	2130.95	0
2129.02	0	2129.02	1e-05	2129.02	1e-05	2129.02	1e-05	2129.02	1e-05	2129.02	1e-05	2129.02	1e-05	2129.02	7.5e-06	2129.02	9e-06	2129.02	1e-05
2127.09	0	2127.09	1e-05	2127.09	1e-05	2127.09	1e-05	2127.09	1e-05	2127.09	1e-05	2127.09	1e-05	2127.09	7.5e-06	2127.09	9e-06	2127.09	1e-05
2125.16	0	2125.16	1e-05	2125.16	1e-05	2125.16	1e-05	2125.16	1e-05	2125.16	1e-05	2125.16	1e-05	2125.16	7.5e-06	2125.16	9e-06	2125.16	1e-05
2123.23	0	2123.23	1e-05	2123.23	1e-05	2123.23	1e-05	2123.23	1e-05	2123.23	1e-05	2123.23	1e-05	2123.23	7.5e-06	2123.23	9e-06	2123.23	1e-05
2121.3	0	2121.3	1e-05	2121.3	1e-05	2121.3	1e-05	2121.3	1e-05	2121.3	1e-05	2121.3	1e-05	2121.3	7.5e-06	2121.3	9e-06	2121.3	1e-05
2119.38	0	2119.38	1e-05	2119.38	1e-05	2119.38	1e-05	2119.38	1e-05	2119.38	1e-05	2119.38	1e-05	2119.38	7.5e-06	2119.38	9e-06	2119.38	1e-05
2117.45	0	2117.45	1e-05	2117.45	1e-05	2117.45	1e-05	2117.45	1e-05	2117.45	1e-05	2117.45	1e-05	2117.45	7.5e-06	2117.45	9e-06	2117.45	1e-05
2115.52	0	2115.52	1e-05	2115.52	1e-05	2115.52	1e-05	2115.52	1e-05	2115.52	1e-05	2115.52	1e-05	2115.52	7.5e-06	2115.52	9e-06	2115.52	1e-05
2113.59	0	2113.59	1e-05	2113.59	1e-05	2113.59	1e-05	2113.59	1e-05	2113.59	1e-05	2113.59	1e-05	2113.59	7.5e-06	2113.59	9e-06	2113.59	1e-05
2111.66	0	2111.66	1e-05	2111.66	1e-05	2111.66	1e-05	2111.66	1e-05	2111.66	1e-05	2111.66	1e-05	2111.66	7.5e-06	2111.66	9e-06	2111.66	1e-05
2109.73	0	2109.73	1e-05	2109.73	1e-05	2109.73	1e-05	2109.73	1e-05	2109.73	1e-05	2109.73	1e-05	2109.73	7.5e-06	2109.73	9e-06	2109.73	1e-05
2107.8	0	2107.8	1e-05	2107.8	1e-05	2107.8	1e-05	2107.8	1e-05	2107.8	1e-05	2107.8	1e-05	2107.8	7.5e-06	2107.8	9e-06	2107.8	1e-05
2105.88	0	2105.88	1e-05	2105.88	1e-05	2105.88	1e-05	2105.88	1e-05	2105.88	1e-05	2105.88	1e-05	2105.88	7.5e-06	2105.88	9e-06	2105.88	1e-05
2103.95	0	2103.95	1e-05	2103.95	1e-05	2103.95	1e-05	2103.95	1e-05	2103.95	1e-05	2103.95	1e-05	2103.95	7.5e-06	2103.95	9e-06	2103.95	1e-05
2102.02	0	2102.02	1e-05	2102.02	1e-05	2102.02	1e-05	2102.02	1e-05	2102.02	1e-05	2102.02	1e-05	2102.02	7.5e-06	2102.02	9e-06	2102.02	1e-05
2100.09	0	2100.09	1e-05	2100.09	1e-05	2100.09	1e-05	2100.09	1e-05	2100.09	1e-05	2100.09	1e-05	2100.09	7.5e-06	2100.09	9e-06	2100.09	1e-05
2098.16	0	2098.16	1e-05	2098.16	1e-05	2098.16	1e-05	2098.16	1e-05	2098.16	1e-05	2098.16	1e-05	2098.16	7.5e-06	2098.16	9e-06	2098.16	1e-05
2096.23	0	2096.23	1e-05	2096.23	1e-05	2096.23	1e-05	2096.23	1e-05	2096.23	1e-05	2096.23	1e-05	2096.23	7.5e-06	2096.23	9e-06	2096.23	1e-05
2094.31	0	2094.31	1e-05	2094.31	1e-05	2094.31	1e-05	2094.31	1e-05	2094.31	1e-05	2094.31	1e-05	2094.31	7.5e-06	2094.31	9e-06	2094.31	1e-05
2092.38	0	2092.38	1e-05	2092.38	1e-05	2092.38	1e-05	2092.38	1e-05	2092.38	1e-05	2092.38	1e-05	2092.38	7.5e-06	2092.38	9e-06	2092.38	1e-05
2090.45	0	2090.45	1e-05	2090.45	1e-05	2090.45	1e-05	2090.45	1e-05	2090.45	1e-05	2090.45	1e-05	2090.45	7.5e-06	2090.45	9e-06	2090.45	1e-05
2088.52	0	2088.52	1e-05	2088.52	1e-05	2088.52	1e-05	2088.52	1e-05	2088.52	1e-05	2088.52	1e-05	2088.52	7.5e-06	2088.52	9e-06	2088.52	1e-05
2086.59	0	2086.59	1e-05	2086.59	1e-05	2086.59	1e-05	2086.59	1e-05	2086.59	1e-05	2086.59	1e-05	2086.59	7.5e-06	2086.59	9e-06	2086.59	1e-05
2084.66	0	2084.66	1e-05	2084.66	1e-05	2084.66	1e-05	2084.66	1e-05	2084.66	1e-05	2084.66	1e-05	2084.66	7.5e-06	2084.66	9e-06	2084.66	1e-05
2082.73	0	2082.73	1e-05	2082.73	1e-05	2082.73	1e-05	2082.73	1e-05	2082.73	1e-05	2082.73	1e-05	2082.73	7.5e-06	2082.73	9e-06	2082.73	1e-05
2080.81	0	2080.81	1e-05	2080.81	1e-05	2080.81	1e-05	2080.81	1e-05	2080.81	1e-05	2080.81	1e-05	2080.81	7.5e-06	2080.81	9e-06	2080.81	1e-05
2078.88	0	2078.88	2e-05	2078.88	1e-05	2078.88	1e-05	2078.88	1e-05	2078.88	1e-05	2078.88	1e-05	2078.88	7.5e-06	2078.88	9e-06	2078.88	1e-05
2076.95	0	2076.95	2e-05	2076.95	1e-05	2076.95	1e-05	2076.95	1e-05	2076.95	1e-05	2076.95	1e-05	2076.95	7.5e-06	2076.95	9e-06	2076.95	1e-05
2075.02	0	2075.02	3e-05	2075.02	2e-05	2075.02	2e-05	2075.02	2e-05	2075.02	2e-05	2075.02	2e-05	2075.02	1.5e-05	2075.02	1.8e-05	2075.02	2e-05
2073.09	0	2073.09	2e-05	2073.09	2e-05	2073.09	3e-05	2073.09	3e-05	2073.09	3e-05	2073.09	3e-05	2073.09	2.25e-05	2073.09	2.7e-05	2073.09	3e-05
2071.16	0	2071.16	2e-05	2071.16	2e-05	2071.16	2e-05	2071.16	2e-05	2071.16	2e-05	2071.16	2e-05	2071.16	1.5e-05	2071.16	1.8e-05	2071.16	2e-05
2069.24	0	2069.24	2e-05	2069.24	1e-05	2069.24	1e-05	2069.24	1e-05	2069.24	1e-05	2069.24	1e-05	2069.24	7.5e-06	2069.24	9e-06	2069.24	1e-05
2067.31	0	2067.31	1e-05	2067.31	1e-05	2067.31	1e-05	2067.31	1e-05	2067.31	1e-05	2067.31	1e-05	2067.31	7.5e-06	2067.31	9e-06	2067.31	1e-05
2065.38	0	2065.38	1e-05	2065.38	1e-05	2065.38	1e-05	2065.38	1e-05	2065.38	1e-05	2065.38	1e-05	2065.38	7.5e-06	2065.38	9e-06	2065.38	1e-05
2063.45	0	2063.45	2e-05	2063.45	1e-05	2063.45	1e-05	2063.45	1e-05	2063.45	1e-05	2063.45	1e-05	2063.45	7.5e-06	2063.45	9e-06	2063.45	1e-05
2061.52	0	2061.52	2e-05	2061.52	1e-05	2061.52	1e-05	2061.52	1e-05	2061.52	1e-05	2061.52	1e-05	2061.52	7.5e-06	2061.52	9e-06	2061.52	1e-05
2059.59	0	2059.59	2e-05	2059.59	1e-05	2059.59	1e-05	2059.59	1e-05	2059.59	1e-05	2059.59	1e-05	2059.59	7.5e-06	2059.59	9e-06	2059.59	1e-05
2057.66	0	2057.66	1e-05	2057.66	1e-05	2057.66	1e-05	2057.66	1e-05	2057.66	1e-05	2057.66	1e-05	2057.66	7.5e-06	2057.66	9e-06	2057.66	1e-05
2055.74	0	2055.74	1e-05	2055.74	1e-05	2055.74	1e-05	2055.74	1e-05	2055.74	1e-05	2055.74	1e-05	2055.74	7.5e-06	2055.74	9e-06	2055.74	1e-05
2053.81	0	2053.81	1e-05	2053.81	1e-05	2053.81	1e-05	2053.81	1e-05	2053.81	1e-05	2053.81	1e-05	2053.81	7.5e-06	2053.81	9e-06	2053.81	1e-05
2051.88	0	2051.88	1e-05	2051.88	1e-05	2051.88	1e-05	2051.88	1e-05	2051.88	1e-05	2051.88	1e-05	2051.88	7.5e-06	2051.88	9e-06	2051.88	1e-05
2049.95	0	2049.95	1e-05	2049.95	1e-05	2049.95	1e-05	2049.95	1e-05	2049.95	1e-05	2049.95	1e-05	2049.95	7.5e-06	2049.95	9e-06	2049.95	1e-05
2048.02	0	2048.02	1e-05	2048.02	1e-05	2048.02	1e-05	2048.02	1e-05	2048.02	1e-05	2048.02	1e-05	2048.02	7.5e-06	2048.02	9e-06	2048.02	1e-05
2046.09	0	2046.09	1e-05	2046.09	1e-05	2046.09	1e-05	2046.09	1e-05	2046.09	1e-05	2046.09	1e-05	2046.09	7.5e-06	2046.09	9e-06	2046.09	1e-05
2044.17	0	2044.17	1e-05	2044.17	1e-05	2044.17	1e-05	2044.17	1e-05	2044.17	1e-05	2044.17	1e-05	2044.17	7.5e-06	2044.17	9e-06	2044.17	1e-05
2042.24	0	2042.24	2e-05	2042.24	1e-05	2042.24	1e-05	2042.24	1e-05	2042.24	1e-05	2042.24	1e-05	2042.24	7.5e-06	2042.24	9e-06	2042.24	1e-05
2040.31	0	2040.31	2e-05	2040.31	1e-05	2040.31	1e-05	2040.31	1e-05	2040.31	1e-05	2040.31	1e-05	2040.31	7.5e-06	2040.31	9e-06	2040.31	1e-05
2038.38	0	2038.38	1e-05	2038.38	1e-05	2038.38	1e-05	2038.38	1e-05	2038.38	1e-05	2038.38	1e-05	2038.38	7.5e-06	2038.38	9e-06	2038.38	1e-05
2036.45	0	2036.45	1e-05	2036.45	1e-05	2036.45	1e-05	2036.45	1e-05	2036.45	1e-05	2036.45	1e-05	2036.45	7.5e-06	2036.45	9e-06	2036.45	1e-05
2034.52	0	2034.52	1e-05	2034.52	1e-05	2034.52	1e-05	2034.52	1e-05	2034.52	1e-05	2034.52	1e-05	2034.52	7.5e-06	2034.52	9e-06	2034.52	1e-05
2032.59	0	2032.59	1e-05	2032.59	1e-05	2032.59	1e-05	2032.59	1e-05	2032.59	1e-05	2032.59	1e-05	2032.59	7.5e-06	2032.59	9e-06	2032.59	1e-05
2030.67	0	2030.67	1e-05	2030.67	1e-05	2030.67	1e-05	2030.67	1e-05	2030.67	1e-05	2030.67	1e-05	2030.67	7.5e-06	2030.67	9e-06	2030.67	1e-05
2028.74	0	2028.74	2e-05	2028.74	1e-05	2028.74	1e-05	2028.74	1e-05	2028.74	1e-05	2028.74	1e-05	2028.74	7.5e-06	2028.74	9e-06	2028.74	1e-05
2026.81	0	2026.81	2e-05	2026.81	1e-05	2026.81	1e-05	2026.81	1e-05	2026.81	1e-05	2026.81	1e-05	2026.81	7.5e-06	2026.81	9e-06	2026.81	1e-05
2024.88	0	2024.88	2e-05	2024.88	1e-05	2024.88	1e-05	2024.88	1e-05	2024.88	1e-05	2024.88	1e-05	2024.88	7.5e-06	2024.88	9e-06	2024.88	1e-05
2022.95	0	2022.95	1e-05	2022.95	1e-05	2022.95	1e-05	2022.95	1e-05	2022.95	1e-05	2022.95	1e-05	2022.95	7.5e-06	2022.95	9e-06	2022.95	1e-05
2021.02	0	2021.02	1e-05	2021.02	1e-05	2021.02	1e-05	2021.02	1e-05	2021.02	1e-05	2021.02	1e-05	2021.02	7.5e-06	2021.02	9e-06	2021.02	1e-05
2019.1	0	2019.1	1e-05	2019.1	1e-05	2019.1	1e-05	2019.1	1e-05	2019.1	1e-05	2019.1	1e-05	2019.1	7.5e-06	2019.1	9e-06	2019.1	1e-05
2017.17	0	2017.17	1e-05	2017.17	1e-05	2017.17	1e-05	2017.17	1e-05	2017.17	1e-05	2017.17	0	2017.17	0	2017.17	0	2017.17	0
2015.24	0	2015.24	1e-05	2015.24	1e-05	2015.24	1e-05	2015.24	1e-05	2015.24	1e-05	2015.24	1e-05	2015.24	7.5e-06	2015.24	9e-06	2015.24	1e-05
2013.31	0	2013.31	1e-05	2013.31	1e-05	2013.31	1e-05	2013.31	1e-05	2013.31	1e-05	2013.31	1e-05	2013.31	7.5e-06	2013.31	9e-06	2013.31	1e-05
2011.38	0	2011.38	1e-05	2011.38	1e-05	2011.38	1e-05	2011.38	1e-05	2011.38	1e-05	2011.38	1e-05	2011.38	7.5e-06	2011.38	9e-06	2011.38	1e-05
2009.45	0	2009.45	1e-05	2009.45	1e-05	2009.45	1e-05	2009.45	1e-05	2009.45	1e-05	2009.45	1e-05	2009.45	7.5e-06	2009.45	9e-06	2009.45	1e-05
2007.52	0	2007.52	1e-05	2007.52	1e-05	2007.52	1e-05	2007.52	1e-05	2007.52	1e-05	2007.52	1e-05	2007.52	7.5e-06	2007.52	9e-06	2007.52	1e-05
2005.6	0	2005.6	1e-05	2005.6	1e-05	2005.6	1e-05	2005.6	1e-05	2005.6	1e-05	2005.6	1e-05	2005.6	7.5e-06	2005.6	9e-06	2005.6	1e-05
2003.67	0	2003.67	1e-05	2003.67	1e-05	2003.67	1e-05	2003.67	1e-05	2003.67	1e-05	2003.67	1e-05	2003.67	7.5e-06	2003.67	9e-06	2003.67	1e-05
2001.74	0	2001.74	1e-05	2001.74	1e-05	2001.74	1e-05	2001.74	1e-05	2001.74	1e-05	2001.74	1e-05	2001.74	7.5e-06	2001.74	9e-06	2001.74	1e-05
1999.81	0	1999.81	1e-05	1999.81	1e-05	1999.81	1e-05	1999.81	1e-05	1999.81	1e-05	1999.81	1e-05	1999.81	7.5e-06	1999.81	9e-06	1999.81	1e-05
1997.88	0	1997.88	1e-05	1997.88	1e-05	1997.88	1e-05	1997.88	1e-05	1997.88	1e-05	1997.88	1e-05	1997.88	7.5e-06	1997.88	9e-06	1997.88	1e-05
1995.95	0	1995.95	1e-05	1995.95	1e-05	1995.95	0	1995.95	1e-05	1995.95	1e-05	1995.95	0	1995.95	0	1995.95	0	1995.95	0
1994.03	0	1994.03	1e-05	1994.03	1e-05	1994.03	0	1994.03	1e-05	1994.03	1e-05	1994.03	0	1994.03	0	1994.03	0	1994.03	0
1992.1	0	1992.1	1e-05	1992.1	1e-05	1992.1	0	1992.1	0	1992.1	1e-05	1992.1	0	1992.1	0	1992.1	0	1992.1	0
1990.17	0	1990.17	1e-05	1990.17	1e-05	1990.17	1e-05	1990.17	1e-05	1990.17	1e-05	1990.17	0	1990.17	0	1990.17	0	1990.17	0
1988.24	0	1988.24	1e-05	1988.24	1e-05	1988.24	1e-05	1988.24	1e-05	1988.24	1e-05	1988.24	1e-05	1988.24	7.5e-06	1988.24	9e-06	1988.24	1e-05
1986.31	0	1986.31	1e-05	1986.31	1e-05	1986.31	1e-05	1986.31	1e-05	1986.31	1e-05	1986.31	1e-05	1986.31	7.5e-06	1986.31	9e-06	1986.31	1e-05
1984.38	0	1984.38	1e-05	1984.38	1e-05	1984.38	1e-05	1984.38	1e-05	1984.38	1e-05	1984.38	1e-05	1984.38	7.5e-06	1984.38	9e-06	1984.38	1e-05
1982.45	0	1982.45	1e-05	1982.45	1e-05	1982.45	1e-05	1982.45	1e-05	1982.45	1e-05	1982.45	1e-05	1982.45	7.5e-06	1982.45	9e-06	1982.45	1e-05
1980.53	0	1980.53	1e-05	1980.53	1e-05	1980.53	1e-05	1980.53	1e-05	1980.53	1e-05	1980.53	1e-05	1980.53	7.5e-06	1980.53	9e-06	1980.53	1e-05
1978.6	0	1978.6	1e-05	1978.6	1e-05	1978.6	1e-05	1978.6	1e-05	1978.6	1e-05	1978.6	1e-05	1978.6	7.5e-06	1978.6	9e-06	1978.6	1e-05
1976.67	0	1976.67	1e-05	1976.67	1e-05	1976.67	1e-05	1976.67	1e-05	1976.67	1e-05	1976.67	1e-05	1976.67	7.5e-06	1976.67	9e-06	1976.67	1e-05
1974.74	0	1974.74	1e-05	1974.74	1e-05	1974.74	1e-05	1974.74	1e-05	1974.74	1e-05	1974.74	1e-05	1974.74	7.5e-06	1974.74	9e-06	1974.74	1e-05
1972.81	0	1972.81	1e-05	1972.81	1e-05	1972.81	1e-05	1972.81	1e-05	1972.81	1e-05	1972.81	1e-05	1972.81	7.5e-06	1972.81	9e-06	1972.81	1e-05
1970.88	0	1970.88	1e-05	1970.88	1e-05	1970.88	1e-05	1970.88	1e-05	1970.88	1e-05	1970.88	1e-05	1970.88	7.5e-06	1970.88	9e-06	1970.88	1e-05
1968.96	0	1968.96	1e-05	1968.96	1e-05	1968.96	0	1968.96	1e-05	1968.96	1e-05	1968.96	0	1968.96	0	1968.96	0	1968.96	0
1967.03	0	1967.03	1e-05	1967.03	1e-05	1967.03	1e-05	1967.03	1e-05	1967.03	1e-05	1967.03	0	1967.03	0	1967.03	0	1967.03	0
1965.1	0	1965.1	1e-05	1965.1	1e-05	1965.1	1e-05	1965.1	1e-05	1965.1	1e-05	1965.1	1e-05	1965.1	7.5e-06	1965.1	9e-06	1965.1	1e-05
1963.17	0	1963.17	2e-05	1963.17	1e-05	1963.17	1e-05	1963.17	1e-05	1963.17	1e-05	1963.17	1e-05	1963.17	7.5e-06	1963.17	9e-06	1963.17	1e-05
1961.24	0	1961.24	1e-05	1961.24	1e-05	1961.24	1e-05	1961.24	1e-05	1961.24	1e-05	1961.24	1e-05	1961.24	7.5e-06	1961.24	9e-06	1961.24	1e-05
1959.31	0	1959.31	1e-05	1959.31	1e-05	1959.31	1e-05	1959.31	1e-05	1959.31	1e-05	1959.31	1e-05	1959.31	7.5e-06	1959.31	9e-06	1959.31	1e-05
1957.38	0	1957.38	1e-05	1957.38	1e-05	1957.38	1e-05	1957.38	1e-05	1957.38	1e-05	1957.38	1e-05	1957.38	7.5e-06	1957.38	9e-06	1957.38	1e-05
1955.46	0	1955.46	1e-05	1955.46	1e-05	1955.46	1e-05	1955.46	1e-05	1955.46	1e-05	1955.46	1e-05	1955.46	7.5e-06	1955.46	9e-06	1955.46	1e-05
1953.53	0	1953.53	1e-05	1953.53	1e-05	1953.53	1e-05	1953.53	1e-05	1953.53	1e-05	1953.53	1e-05	1953.53	7.5e-06	1953.53	9e-06	1953.53	1e-05
1951.6	0	1951.6	1e-05	1951.6	1e-05	1951.6	1e-05	1951.6	1e-05	1951.6	1e-05	1951.6	1e-05	1951.6	7.5e-06	1951.6	9e-06	1951.6	1e-05
1949.67	0	1949.67	1e-05	1949.67	1e-05	1949.67	1e-05	1949.67	1e-05	1949.67	1e-05	1949.67	1e-05	1949.67	7.5e-06	1949.67	9e-06	1949.67	1e-05
1947.74	0	1947.74	1e-05	1947.74	1e-05	1947.74	1e-05	1947.74	1e-05	1947.74	1e-05	1947.74	1e-05	1947.74	7.5e-06	1947.74	9e-06	1947.74	1e-05
1945.81	0	1945.81	1e-05	1945.81	1e-05	1945.81	1e-05	1945.81	1e-05	1945.81	1e-05	1945.81	1e-05	1945.81	7.5e-06	1945.81	9e-06	1945.81	1e-05
1943.89	0	1943.89	1e-05	1943.89	1e-05	1943.89	1e-05	1943.89	1e-05	1943.89	1e-05	1943.89	0	1943.89	0	1943.89	0	1943.89	0
1941.96	0	1941.96	1e-05	1941.96	1e-05	1941.96	1e-05	1941.96	1e-05	1941.96	1e-05	1941.96	0	1941.96	0	1941.96	0	1941.96	0
1940.03	0	1940.03	1e-05	1940.03	1e-05	1940.03	1e-05	1940.03	1e-05	1940.03	1e-05	1940.03	1e-05	1940.03	7.5e-06	1940.03	9e-06	1940.03	1e-05
1938.1	0	1938.1	1e-05	1938.1	1e-05	1938.1	1e-05	1938.1	1e-05	1938.1	1e-05	1938.1	1e-05	1938.1	7.5e-06	1938.1	9e-06	1938.1	1e-05
1936.17	0	1936.17	1e-05	1936.17	1e-05	1936.17	1e-05	1936.17	1e-05	1936.17	1e-05	1936.17	1e-05	1936.17	7.5e-06	1936.17	9e-06	1936.17	1e-05
1934.24	0	1934.24	1e-05	1934.24	1e-05	1934.24	1e-05	1934.24	1e-05	1934.24	1e-05	1934.24	1e-05	1934.24	7.5e-06	1934.24	9e-06	1934.24	1e-05
1932.31	0	1932.31	2e-05	1932.31	1e-05	1932.31	1e-05	1932.31	1e-05	1932.31	1e-05	1932.31	1e-05	1932.31	7.5e-06	1932.31	9e-06	1932.31	1e-05
1930.39	0	1930.39	2e-05	1930.39	1e-05	1930.39	1e-05	1930.39	1e-05	1930.39	1e-05	1930.39	1e-05	1930.39	7.5e-06	1930.39	9e-06	1930.39	1e-05
1928.46	0	1928.46	2e-05	1928.46	1e-05	1928.46	1e-05	1928.46	1e-05	1928.46	1e-05	1928.46	1e-05	1928.46	7.5e-06	1928.46	9e-06	1928.46	1e-05
1926.53	0	1926.53	2e-05	1926.53	1e-05	1926.53	1e-05	1926.53	1e-05	1926.53	1e-05	1926.53	1e-05	1926.53	7.5e-06	1926.53	9e-06	1926.53	1e-05
1924.6	0	1924.6	1e-05	1924.6	1e-05	1924.6	1e-05	1924.6	1e-05	1924.6	1e-05	1924.6	1e-05	1924.6	7.5e-06	1924.6	9e-06	1924.6	1e-05
1922.67	0	1922.67	1e-05	1922.67	1e-05	1922.67	1e-05	1922.67	1e-05	1922.67	1e-05	1922.67	1e-05	1922.67	7.5e-06	1922.67	9e-06	1922.67	1e-05
1920.74	0	1920.74	1e-05	1920.74	1e-05	1920.74	0	1920.74	1e-05	1920.74	1e-05	1920.74	1e-05	1920.74	7.5e-06	1920.74	9e-06	1920.74	1e-05
1918.82	0	1918.82	1e-05	1918.82	1e-05	1918.82	1e-05	1918.82	1e-05	1918.82	1e-05	1918.82	1e-05	1918.82	7.5e-06	1918.82	9e-06	1918.82	1e-05
1916.89	0	1916.89	1e-05	1916.89	1e-05	1916.89	1e-05	1916.89	1e-05	1916.89	1e-05	1916.89	1e-05	1916.89	7.5e-06	1916.89	9e-06	1916.89	1e-05
1914.96	0	1914.96	1e-05	1914.96	1e-05	1914.96	1e-05	1914.96	1e-05	1914.96	1e-05	1914.96	2e-05	1914.96	1.5e-05	1914.96	1.8e-05	1914.96	2e-05
1913.03	0	1913.03	1e-05	1913.03	1e-05	1913.03	1e-05	1913.03	1e-05	1913.03	2e-05	1913.03	2e-05	1913.03	1.5e-05	1913.03	1.8e-05	1913.03	2e-05
1911.1	0	1911.1	1e-05	1911.1	1e-05	1911.1	1e-05	1911.1	1e-05	1911.1	1e-05	1911.1	1e-05	1911.1	7.5e-06	1911.1	9e-06	1911.1	1e-05
1909.17	0	1909.17	1e-05	1909.17	1e-05	1909.17	1e-05	1909.17	1e-05	1909.17	1e-05	1909.17	1e-05	1909.17	7.5e-06	1909.17	9e-06	1909.17	1e-05
1907.24	0	1907.24	2e-05	1907.24	1e-05	1907.24	1e-05	1907.24	1e-05	1907.24	1e-05	1907.24	1e-05	1907.24	7.5e-06	1907.24	9e-06	1907.24	1e-05
1905.32	0	1905.32	2e-05	1905.32	1e-05	1905.32	1e-05	1905.32	1e-05	1905.32	1e-05	1905.32	1e-05	1905.32	7.5e-06	1905.32	9e-06	1905.32	1e-05
1903.39	0	1903.39	2e-05	1903.39	1e-05	1903.39	1e-05	1903.39	1e-05	1903.39	1e-05	1903.39	1e-05	1903.39	7.5e-06	1903.39	9e-06	1903.39	1e-05
1901.46	0	1901.46	2e-05	1901.46	1e-05	1901.46	1e-05	1901.46	1e-05	1901.46	1e-05	1901.46	1e-05	1901.46	7.5e-06	1901.46	9e-06	1901.46	1e-05
1899.53	0	1899.53	2e-05	1899.53	1e-05	1899.53	1e-05	1899.53	1e-05	1899.53	1e-05	1899.53	1e-05	1899.53	7.5e-06	1899.53	9e-06	1899.53	1e-05
1897.6	0	1897.6	2e-05	1897.6	1e-05	1897.6	1e-05	1897.6	1e-05	1897.6	1e-05	1897.6	1e-05	1897.6	7.5e-06	1897.6	9e-06	1897.6	1e-05
1895.67	0	1895.67	1e-05	1895.67	1e-05	1895.67	1e-05	1895.67	1e-05	1895.67	1e-05	1895.67	1e-05	1895.67	7.5e-06	1895.67	9e-06	1895.67	1e-05
1893.75	0	1893.75	1e-05	1893.75	1e-05	1893.75	1e-05	1893.75	1e-05	1893.75	1e-05	1893.75	1e-05	1893.75	7.5e-06	1893.75	9e-06	1893.75	1e-05
1891.82	0	1891.82	1e-05	1891.82	1e-05	1891.82	1e-05	1891.82	1e-05	1891.82	1e-05	1891.82	1e-05	1891.82	7.5e-06	1891.82	9e-06	1891.82	1e-05
1889.89	0	1889.89	1e-05	1889.89	1e-05	1889.89	1e-05	1889.89	0	1889.89	1e-05	1889.89	0	1889.89	0	1889.89	0	1889.89	0
1887.96	0	1887.96	1e-05	1887.96	1e-05	1887.96	1e-05	1887.96	1e-05	1887.96	1e-05	1887.96	1e-05	1887.96	7.5e-06	1887.96	9e-06	1887.96	1e-05
1886.03	0	1886.03	1e-05	1886.03	1e-05	1886.03	1e-05	1886.03	1e-05	1886.03	1e-05	1886.03	1e-05	1886.03	7.5e-06	1886.03	9e-06	1886.03	1e-05
1884.1	0	1884.1	2e-05	1884.1	1e-05	1884.1	1e-05	1884.1	1e-05	1884.1	1e-05	1884.1	1e-05	1884.1	7.5e-06	1884.1	9e-06	1884.1	1e-05
1882.18	0	1882.18	2e-05	1882.18	1e-05	1882.18	1e-05	1882.18	1e-05	1882.18	1e-05	1882.18	1e-05	1882.18	7.5e-06	1882.18	9e-06	1882.18	1e-05
1880.25	0	1880.25	2e-05	1880.25	1e-05	1880.25	1e-05	1880.25	1e-05	1880.25	1e-05	1880.25	1e-05	1880.25	7.5e-06	1880.25	9e-06	1880.25	1e-05
1878.32	0	1878.32	2e-05	1878.32	1e-05	1878.32	1e-05	1878.32	1e-05	1878.32	1e-05	1878.32	1e-05	1878.32	7.5e-06	1878.32	9e-06	1878.32	1e-05
1876.39	0	1876.39	2e-05	1876.39	1e-05	1876.39	1e-05	1876.39	1e-05	1876.39	1e-05	1876.39	1e-05	1876.39	7.5e-06	1876.39	9e-06	1876.39	1e-05
1874.46	0	1874.46	2e-05	1874.46	1e-05	1874.46	1e-05	1874.46	1e-05	1874.46	1e-05	1874.46	1e-05	1874.46	7.5e-06	1874.46	9e-06	1874.46	1e-05
1872.53	0	1872.53	1e-05	1872.53	1e-05	1872.53	0	1872.53	1e-05	1872.53	1e-05	1872.53	1e-05	1872.53	7.5e-06	1872.53	9e-06	1872.53	1e-05
1870.6	0	1870.6	1e-05	1870.6	0	1870.6	0	1870.6	1e-05	1870.6	0	1870.6	0	1870.6	0	1870.6	0	1870.6	0
1868.68	0	1868.68	1e-05	1868.68	1e-05	1868.68	1e-05	1868.68	1e-05	1868.68	0	1868.68	0	1868.68	0	1868.68	0	1868.68	0
1866.75	0	1866.75	1e-05	1866.75	1e-05	1866.75	1e-05	1866.75	2e-05	1866.75	1e-05	1866.75	1e-05	1866.75	7.5e-06	1866.75	9e-06	1866.75	1e-05
1864.82	0	1864.82	2e-05	1864.82	2e-05	1864.82	2e-05	1864.82	2e-05	1864.82	2e-05	1864.82	2e-05	1864.82	1.5e-05	1864.82	1.8e-05	1864.82	2e-05
1862.89	0	1862.89	2e-05	1862.89	2e-05	1862.89	2e-05	1862.89	2e-05	1862.89	2e-05	1862.89	2e-05	1862.89	1.5e-05	1862.89	1.8e-05	1862.89	2e-05
1860.96	0	1860.96	2e-05	1860.96	1e-05	1860.96	1e-05	1860.96	2e-05	1860.96	2e-05	1860.96	2e-05	1860.96	1.5e-05	1860.96	1.8e-05	1860.96	2e-05
1859.03	0	1859.03	2e-05	1859.03	1e-05	1859.03	1e-05	1859.03	1e-05	1859.03	2e-05	1859.03	2e-05	1859.03	1.5e-05	1859.03	1.8e-05	1859.03	2e-05
1857.11	0	1857.11	2e-05	1857.11	1e-05	1857.11	1e-05	1857.11	1e-05	1857.11	2e-05	1857.11	1e-05	1857.11	7.5e-06	1857.11	9e-06	1857.11	1e-05
1855.18	0	1855.18	2e-05	1855.18	1e-05	1855.18	1e-05	1855.18	1e-05	1855.18	2e-05	1855.18	1e-05	1855.18	7.5e-06	1855.18	9e-06	1855.18	1e-05
1853.25	0	1853.25	2e-05	1853.25	1e-05	1853.25	1e-05	1853.25	1e-05	1853.25	2e-05	1853.25	1e-05	1853.25	7.5e-06	1853.25	9e-06	1853.25	1e-05
1851.32	0	1851.32	2e-05	1851.32	1e-05	1851.32	1e-05	1851.32	1e-05	1851.32	1e-05	1851.32	1e-05	1851.32	7.5e-06	1851.32	9e-06	1851.32	1e-05
1849.39	0	1849.39	1e-05	1849.39	1e-05	1849.39	1e-05	1849.39	1e-05	1849.39	1e-05	1849.39	1e-05	1849.39	7.5e-06	1849.39	9e-06	1849.39	1e-05
1847.46	0	1847.46	1e-05	1847.46	1e-05	1847.46	0	1847.46	1e-05	1847.46	1e-05	1847.46	1e-05	1847.46	7.5e-06	1847.46	9e-06	1847.46	1e-05
1845.53	0	1845.53	0	1845.53	0	1845.53	0	1845.53	1e-05	1845.53	0	1845.53	0	1845.53	0	1845.53	0	1845.53	0
1843.61	0	1843.61	1e-05	1843.61	1e-05	1843.61	1e-05	1843.61	1e-05	1843.61	1e-05	1843.61	1e-05	1843.61	7.5e-06	1843.61	9e-06	1843.61	1e-05
1841.68	0	1841.68	2e-05	1841.68	2e-05	1841.68	2e-05	1841.68	3e-05	1841.68	2e-05	1841.68	2e-05	1841.68	1.5e-05	1841.68	1.8e-05	1841.68	2e-05
1839.75	0	1839.75	2e-05	1839.75	2e-05	1839.75	2e-05	1839.75	4e-05	1839.75	3e-05	1839.75	4e-05	1839.75	3e-05	1839.75	3.6e-05	1839.75	4e-05
1837.82	0	1837.82	2e-05	1837.82	2e-05	1837.82	2e-05	1837.82	3e-05	1837.82	3e-05	1837.82	3e-05	1837.82	2.25e-05	1837.82	2.7e-05	1837.82	3e-05
1835.89	0	1835.89	2e-05	1835.89	2e-05	1835.89	1e-05	1835.89	2e-05	1835.89	2e-05	1835.89	2e-05	1835.89	1.5e-05	1835.89	1.8e-05	1835.89	2e-05
1833.96	0	1833.96	1e-05	1833.96	1e-05	1833.96	1e-05	1833.96	2e-05	1833.96	1e-05	1833.96	2e-05	1833.96	1.5e-05	1833.96	1.8e-05	1833.96	2e-05
1832.04	0	1832.04	1e-05	1832.04	1e-05	1832.04	1e-05	1832.04	1e-05	1832.04	1e-05	1832.04	1e-05	1832.04	7.5e-06	1832.04	9e-06	1832.04	1e-05
1830.11	0	1830.11	1e-05	1830.11	1e-05	1830.11	1e-05	1830.11	0	1830.11	1e-05	1830.11	0	1830.11	0	1830.11	0	1830.11	0
1828.18	0	1828.18	1e-05	1828.18	1e-05	1828.18	1e-05	1828.18	1e-05	1828.18	1e-05	1828.18	1e-05	1828.18	7.5e-06	1828.18	9e-06	1828.18	1e-05
1826.25	0	1826.25	1e-05	1826.25	1e-05	1826.25	1e-05	1826.25	2e-05	1826.25	2e-05	1826.25	2e-05	1826.25	1.5e-05	1826.25	1.8e-05	1826.25	2e-05
1824.32	0	1824.32	2e-05	1824.32	2e-05	1824.32	2e-05	1824.32	2e-05	1824.32	2e-05	1824.32	2e-05	1824.32	1.5e-05	1824.32	1.8e-05	1824.32	2e-05
1822.39	0	1822.39	2e-05	1822.39	2e-05	1822.39	2e-05	1822.39	2e-05	1822.39	2e-05	1822.39	2e-05	1822.39	1.5e-05	1822.39	1.8e-05	1822.39	2e-05
1820.46	0	1820.46	2e-05	1820.46	2e-05	1820.46	2e-05	1820.46	2e-05	1820.46	2e-05	1820.46	3e-05	1820.46	2.25e-05	1820.46	2.7e-05	1820.46	3e-05
1818.54	0	1818.54	2e-05	1818.54	2e-05	1818.54	2e-05	1818.54	2e-05	1818.54	2e-05	1818.54	2e-05	1818.54	1.5e-05	1818.54	1.8e-05	1818.54	2e-05
1816.61	0	1816.61	2e-05	1816.61	2e-05	1816.61	1e-05	1816.61	2e-05	1816.61	1e-05	1816.61	1e-05	1816.61	7.5e-06	1816.61	9e-06	1816.61	1e-05
1814.68	0	1814.68	2e-05	1814.68	1e-05	1814.68	1e-05	1814.68	1e-05	1814.68	1e-05	1814.68	1e-05	1814.68	7.5e-06	1814.68	9e-06	1814.68	1e-05
1812.75	0	1812.75	1e-05	1812.75	1e-05	1812.75	1e-05	1812.75	1e-05	1812.75	1e-05	1812.75	1e-05	1812.75	7.5e-06	1812.75	9e-06	1812.75	1e-05
1810.82	0	1810.82	1e-05	1810.82	1e-05	1810.82	1e-05	1810.82	1e-05	1810.82	1e-05	1810.82	0	1810.82	0	1810.82	0	1810.82	0
1808.89	0	1808.89	2e-05	1808.89	1e-05	1808.89	1e-05	1808.89	1e-05	1808.89	1e-05	1808.89	1e-05	1808.89	7.5e-06	1808.89	9e-06	1808.89	1e-05
1806.97	0	1806.97	2e-05	1806.97	1e-05	1806.97	1e-05	1806.97	2e-05	1806.97	1e-05	1806.97	1e-05	1806.97	7.5e-06	1806.97	9e-06	1806.97	1e-05
1805.04	0	1805.04	1e-05	1805.04	1e-05	1805.04	1e-05	1805.04	1e-05	1805.04	1e-05	1805.04	1e-05	1805.04	7.5e-06	1805.04	9e-06	1805.04	1e-05
1803.11	0	1803.11	1e-05	1803.11	1e-05	1803.11	0	1803.11	1e-05	1803.11	1e-05	1803.11	1e-05	1803.11	7.5e-06	1803.11	9e-06	1803.11	1e-05
1801.18	0	1801.18	1e-05	1801.18	1e-05	1801.18	0	1801.18	0	1801.18	0	1801.18	0	1801.18	0	1801.18	0	1801.18	0
1799.25	0	1799.25	1e-05	1799.25	1e-05	1799.25	1e-05	1799.25	1e-05	1799.25	1e-05	1799.25	0	1799.25	0	1799.25	0	1799.25	0
1797.32	0	1797.32	1e-05	1797.32	1e-05	1797.32	1e-05	1797.32	1e-05	1797.32	1e-05	1797.32	1e-05	1797.32	7.5e-06	1797.32	9e-06	1797.32	1e-05
1795.39	0	1795.39	0	1795.39	0	1795.39	0	1795.39	1e-05	1795.39	0	1795.39	1e-05	1795.39	7.5e-06	1795.39	9e-06	1795.39	1e-05
1793.47	0	1793.47	0	1793.47	0	1793.47	0	1793.47	0	1793.47	0	1793.47	0	1793.47	0	1793.47	0	1793.47	0
1791.54	0	1791.54	0	1791.54	0	1791.54	0	1791.54	1e-05	1791.54	0	1791.54	0	1791.54	0	1791.54	0	1791.54	0
1789.61	0	1789.61	1e-05	1789.61	1e-05	1789.61	1e-05	1789.61	1e-05	1789.61	1e-05	1789.61	1e-05	1789.61	7.5e-06	1789.61	9e-06	1789.61	1e-05
1787.68	0	1787.68	1e-05	1787.68	1e-05	1787.68	1e-05	1787.68	1e-05	1787.68	1e-05	1787.68	1e-05	1787.68	7.5e-06	1787.68	9e-06	1787.68	1e-05
1785.75	0	1785.75	0	1785.75	0	1785.75	0	1785.75	1e-05	1785.75	1e-05	1785.75	1e-05	1785.75	7.5e-06	1785.75	9e-06	1785.75	1e-05
1783.82	0	1783.82	0	1783.82	0	1783.82	0	1783.82	0	1783.82	0	1783.82	0	1783.82	0	1783.82	0	1783.82	0
1781.9	0	1781.9	0	1781.9	0	1781.9	0	1781.9	0	1781.9	0	1781.9	0	1781.9	0	1781.9	0	1781.9	0
1779.97	0	1779.97	0	1779.97	0	1779.97	0	1779.97	0	1779.97	0	1779.97	0	1779.97	0	1779.97	0	1779.97	0
1778.04	0	1778.04	0	1778.04	0	1778.04	0	1778.04	0	1778.04	0	1778.04	0	1778.04	0	1778.04	0	1778.04	0
1776.11	0	1776.11	0	1776.11	0	1776.11	0	1776.11	0	1776.11	0	1776.11	0	1776.11	0	1776.11	0	1776.11	0
1774.18	0	1774.18	0	1774.18	0	1774.18	0	1774.18	0	1774.18	0	1774.18	0	1774.18	0	1774.18	0	1774.18	0
1772.25	0	1772.25	0	1772.25	0	1772.25	0	1772.25	0	1772.25	0	1772.25	1e-05	1772.25	7.5e-06	1772.25	9e-06	1772.25	1e-05
1770.32	0	1770.32	0	1770.32	0	1770.32	0	1770.32	0	1770.32	0	1770.32	0	1770.32	0	1770.32	0	1770.32	0
1768.4	0	1768.4	0	1768.4	0	1768.4	0	1768.4	0	1768.4	0	1768.4	0	1768.4	0	1768.4	0	1768.4	0
1766.47	0	1766.47	0	1766.47	0	1766.47	0	1766.47	1e-05	1766.47	1e-05	1766.47	1e-05	1766.47	7.5e-06	1766.47	9e-06	1766.47	1e-05
1764.54	0	1764.54	0	1764.54	0	1764.54	0	1764.54	1e-05	1764.54	1e-05	1764.54	1e-05	1764.54	7.5e-06	1764.54	9e-06	1764.54	1e-05
1762.61	0	1762.61	0	1762.61	0	1762.61	0	1762.61	0	1762.61	0	1762.61	0	1762.61	0	1762.61	0	1762.61	0
1760.68	0	1760.68	0	1760.68	0	1760.68	0	1760.68	0	1760.68	0	1760.68	0	1760.68	0	1760.68	0	1760.68	0
1758.75	0	1758.75	0	1758.75	0	1758.75	0	1758.75	0	1758.75	0	1758.75	0	1758.75	0	1758.75	0	1758.75	0
1756.83	0	1756.83	1e-05	1756.83	0	1756.83	0	1756.83	0	1756.83	0	1756.83	0	1756.83	0	1756.83	0	1756.83	0
1754.9	0	1754.9	0	1754.9	0	1754.9	0	1754.9	0	1754.9	0	1754.9	0	1754.9	0	1754.9	0	1754.9	0
1752.97	0	1752.97	0	1752.97	0	1752.97	0	1752.97	0	1752.97	1e-05	1752.97	1e-05	1752.97	7.5e-06	1752.97	9e-06	1752.97	1e-05
1751.04	0	1751.04	0	1751.04	1e-05	1751.04	1e-05	1751.04	3e-05	1751.04	2e-05	1751.04	5e-05	1751.04	3.75e-05	1751.04	4.5e-05	1751.04	5e-05
1749.11	0	1749.11	0	1749.11	1e-05	1749.11	0	1749.11	0	1749.11	2e-05	1749.11	2e-05	1749.11	1.5e-05	1749.11	1.8e-05	1749.11	2e-05
1747.18	0	1747.18	0	1747.18	1e-05	1747.18	0	1747.18	0	1747.18	1e-05	1747.18	1e-05	1747.18	7.5e-06	1747.18	9e-06	1747.18	1e-05
1745.25	0	1745.25	0	1745.25	2e-05	1745.25	1e-05	1745.25	1e-05	1745.25	2e-05	1745.25	2e-05	1745.25	1.5e-05	1745.25	1.8e-05	1745.25	2e-05
1743.33	0	1743.33	1e-05	1743.33	4e-05	1743.33	4e-05	1743.33	3e-05	1743.33	5e-05	1743.33	7e-05	1743.33	5.25e-05	1743.33	6.3e-05	1743.33	7e-05
1741.4	0	1741.4	2e-05	1741.4	6e-05	1741.4	5e-05	1741.4	5e-05	1741.4	9e-05	1741.4	0.00011	1741.4	8.25e-05	1741.4	9.9e-05	1741.4	0.00011
1739.47	0	1739.47	3e-05	1739.47	8e-05	1739.47	7e-05	1739.47	9e-05	1739.47	0.00011	1739.47	0.00016	1739.47	0.00012	1739.47	0.000144	1739.47	0.00016
1737.54	0	1737.54	8e-05	1737.54	0.00012	1737.54	0.00011	1737.54	7e-05	1737.54	0.00016	1737.54	0.00016	1737.54	0.00012	1737.54	0.000144	1737.54	0.00016
1735.61	0	1735.61	0.00013	1735.61	0.00014	1735.61	0.00013	1735.61	9e-05	1735.61	0.00019	1735.61	0.00019	1735.61	0.0001425	1735.61	0.000171	1735.61	0.00019
1733.68	0	1733.68	0.00011	1733.68	0.0001	1733.68	8e-05	1733.68	0.00011	1733.68	0.00016	1733.68	0.00021	1733.68	0.0001575	1733.68	0.000189	1733.68	0.00021
1731.76	0	1731.76	7e-05	1731.76	4e-05	1731.76	3e-05	1731.76	2e-05	1731.76	7e-05	1731.76	7e-05	1731.76	5.25e-05	1731.76	6.3e-05	1731.76	7e-05
1729.83	0	1729.83	3e-05	1729.83	1e-05	1729.83	1e-05	1729.83	0	1729.83	1e-05	1729.83	1e-05	1729.83	7.5e-06	1729.83	9e-06	1729.83	1e-05
1727.9	0	1727.9	2e-05	1727.9	0	1727.9	0	1727.9	0	1727.9	0	1727.9	0	1727.9	0	1727.9	0	1727.9	0
1725.97	0	1725.97	1e-05	1725.97	0	1725.97	0	1725.97	0	1725.97	0	1725.97	0	1725.97	0	1725.97	0	1725.97	0
1724.04	0	1724.04	0	1724.04	0	1724.04	0	1724.04	0	1724.04	0	1724.04	0	1724.04	0	1724.04	0	1724.04	0
1722.11	0	1722.11	1e-05	1722.11	0	1722.11	0	1722.11	0	1722.11	0	1722.11	0	1722.11	0	1722.11	0	1722.11	0
1720.18	0	1720.18	1e-05	1720.18	0	1720.18	0	1720.18	0	1720.18	0	1720.18	0	1720.18	0	1720.18	0	1720.18	0
1718.26	0	1718.26	0	1718.26	0	1718.26	0	1718.26	0	1718.26	0	1718.26	0	1718.26	0	1718.26	0	1718.26	0
1716.33	0	1716.33	0	1716.33	2e-05	1716.33	2e-05	1716.33	5e-05	1716.33	2e-05	1716.33	2e-05	1716.33	1.5e-05	1716.33	1.8e-05	1716.33	2e-05
1714.4	0	1714.4	2e-05	1714.4	6e-05	1714.4	7e-05	1714.4	0.00012	1714.4	8e-05	1714.4	0.00011	1714.4	8.25e-05	1714.4	9.9e-05	1714.4	0.00011
1712.47	0	1712.47	3e-05	1712.47	8e-05	1712.47	8e-05	1712.47	0.00014	1712.47	0.00014	1712.47	0.00019	1712.47	0.0001425	1712.47	0.000171	1712.47	0.00019
1710.54	0	1710.54	4e-05	1710.54	7e-05	1710.54	7e-05	1710.54	0.0001	1710.54	0.00012	1710.54	0.00016	1710.54	0.00012	1710.54	0.000144	1710.54	0.00016
1708.61	0	1708.61	3e-05	1708.61	5e-05	1708.61	5e-05	1708.61	7e-05	1708.61	8e-05	1708.61	0.0001	1708.61	7.5e-05	1708.61	9e-05	1708.61	0.0001
1706.69	0	1706.69	3e-05	1706.69	4e-05	1706.69	4e-05	1706.69	4e-05	1706.69	5e-05	1706.69	6e-05	1706.69	4.5e-05	1706.69	5.4e-05	1706.69	6e-05
1704.76	0	1704.76	2e-05	1704.76	3e-05	1704.76	2e-05	1704.76	4e-05	1704.76	3e-05	1704.76	6e-05	1704.76	4.5e-05	1704.76	5.4e-05	1704.76	6e-05
1702.83	0	1702.83	1e-05	1702.83	1e-05	1702.83	1e-05	1702.83	4e-05	1702.83	2e-05	1702.83	5e-05	1702.83	3.75e-05	1702.83	4.5e-05	1702.83	5e-05
1700.9	0	1700.9	1e-05	1700.9	1e-05	1700.9	1e-05	1700.9	0	1700.9	2e-05	1700.9	1e-05	1700.9	7.5e-06	1700.9	9e-06	1700.9	1e-05
1698.97	0	1698.97	1e-05	1698.97	2e-05	1698.97	2e-05	1698.97	6e-05	1698.97	2e-05	1698.97	5e-05	1698.97	3.75e-05	1698.97	4.5e-05	1698.97	5e-05
1697.04	0	1697.04	1e-05	1697.04	3e-05	1697.04	4e-05	1697.04	9e-05	1697.04	4e-05	1697.04	8e-05	1697.04	6e-05	1697.04	7.2e-05	1697.04	8e-05
1695.11	0	1695.11	2e-05	1695.11	4e-05	1695.11	4e-05	1695.11	6e-05	1695.11	5e-05	1695.11	7e-05	1695.11	5.25e-05	1695.11	6.3e-05	1695.11	7e-05
1693.19	0	1693.19	1e-05	1693.19	2e-05	1693.19	2e-05	1693.19	5e-05	1693.19	3e-05	1693.19	6e-05	1693.19	4.5e-05	1693.19	5.4e-05	1693.19	6e-05
1691.26	0	1691.26	0	1691.26	0	1691.26	0	1691.26	2e-05	1691.26	1e-05	1691.26	2e-05	1691.26	1.5e-05	1691.26	1.8e-05	1691.26	2e-05
1689.33	0	1689.33	1e-05	1689.33	1e-05	1689.33	1e-05	1689.33	0	1689.33	0	1689.33	0	1689.33	0	1689.33	0	1689.33	0
1687.4	0	1687.4	5e-05	1687.4	3e-05	1687.4	3e-05	1687.4	0	1687.4	3e-05	1687.4	1e-05	1687.4	7.5e-06	1687.4	9e-06	1687.4	1e-05
1685.47	0	1685.47	5e-05	1685.47	1e-05	1685.47	1e-05	1685.47	0	1685.47	2e-05	1685.47	2e-05	1685.47	1.5e-05	1685.47	1.8e-05	1685.47	2e-05
1683.54	0	1683.54	2e-05	1683.54	0	1683.54	0	1683.54	0	1683.54	0	1683.54	0	1683.54	0	1683.54	0	1683.54	0
1681.62	0	1681.62	0	1681.62	3e-05	1681.62	3e-05	1681.62	8e-05	1681.62	4e-05	1681.62	6e-05	1681.62	4.5e-05	1681.62	5.4e-05	1681.62	6e-05
1679.69	0	1679.69	0	1679.69	5e-05	1679.69	5e-05	1679.69	0.0001	1679.69	0.0001	1679.69	0.00014	1679.69	0.000105	1679.69	0.000126	1679.69	0.00014
1677.76	0	1677.76	1e-05	1677.76	4e-05	1677.76	4e-05	1677.76	7e-05	1677.76	8e-05	1677.76	0.00011	1677.76	8.25e-05	1677.76	9.9e-05	1677.76	0.00011
1675.83	0	1675.83	1e-05	1675.83	4e-05	1675.83	4e-05	1675.83	5e-05	1675.83	6e-05	1675.83	6e-05	1675.83	4.5e-05	1675.83	5.4e-05	1675.83	6e-05
1673.9	0	1673.9	1e-05	1673.9	4e-05	1673.9	5e-05	1673.9	8e-05	1673.9	6e-05	1673.9	8e-05	1673.9	6e-05	1673.9	7.2e-05	1673.9	8e-05
1671.97	0	1671.97	1e-05	1671.97	4e-05	1671.97	5e-05	1671.97	8e-05	1671.97	7e-05	1671.97	0.0001	1671.97	7.5e-05	1671.97	9e-05	1671.97	0.0001
1670.04	0	1670.04	2e-05	1670.04	5e-05	1670.04	6e-05	1670.04	9e-05	1670.04	8e-05	1670.04	0.0001	1670.04	7.5e-05	1670.04	9e-05	1670.04	0.0001
1668.12	0	1668.12	3e-05	1668.12	6e-05	1668.12	8e-05	1668.12	0.0001	1668.12	0.0001	1668.12	0.00011	1668.12	8.25e-05	1668.12	9.9e-05	1668.12	0.00011
1666.19	0	1666.19	4e-05	1666.19	6e-05	1666.19	8e-05	1666.19	0.00012	1666.19	0.00011	1666.19	0.00015	1666.19	0.0001125	1666.19	0.000135	1666.19	0.00015
1664.26	0	1664.26	3e-05	1664.26	6e-05	1664.26	8e-05	1664.26	0.0001	1664.26	0.00011	1664.26	0.00014	1664.26	0.000105	1664.26	0.000126	1664.26	0.00014
1662.33	0	1662.33	3e-05	1662.33	6e-05	1662.33	8e-05	1662.33	8e-05	1662.33	0.0001	1662.33	0.0001	1662.33	7.5e-05	1662.33	9e-05	1662.33	0.0001
1660.4	0	1660.4	3e-05	1660.4	5e-05	1660.4	7e-05	1660.4	0.0001	1660.4	9e-05	1660.4	0.00011	1660.4	8.25e-05	1660.4	9.9e-05	1660.4	0.00011
1658.47	0	1658.47	1e-05	1658.47	3e-05	1658.47	4e-05	1658.47	9e-05	1658.47	6e-05	1658.47	0.00011	1658.47	8.25e-05	1658.47	9.9e-05	1658.47	0.00011
1656.55	0	1656.55	0	1656.55	0	1656.55	0	1656.55	4e-05	1656.55	1e-05	1656.55	4e-05	1656.55	3e-05	1656.55	3.6e-05	1656.55	4e-05
1654.62	0	1654.62	1e-05	1654.62	0	1654.62	0	1654.62	0	1654.62	0	1654.62	0	1654.62	0	1654.62	0	1654.62	0
1652.69	0	1652.69	0	1652.69	1e-05	1652.69	3e-05	1652.69	0	1652.69	1e-05	1652.69	0	1652.69	0	1652.69	0	1652.69	0
1650.76	0	1650.76	0	1650.76	4e-05	1650.76	7e-05	1650.76	0.00016	1650.76	7e-05	1650.76	0.00012	1650.76	9e-05	1650.76	0.000108	1650.76	0.00012
1648.83	0	1648.83	0	1648.83	4e-05	1648.83	7e-05	1648.83	0.00019	1648.83	0.00013	1648.83	0.00024	1648.83	0.00018	1648.83	0.000216	1648.83	0.00024
1646.9	0	1646.9	0	1646.9	4e-05	1646.9	7e-05	1646.9	0.00012	1646.9	0.00012	1646.9	0.00016	1646.9	0.00012	1646.9	0.000144	1646.9	0.00016
1644.97	0	1644.97	1e-05	1644.97	6e-05	1644.97	9e-05	1644.97	0.00015	1644.97	0.00011	1644.97	0.00014	1644.97	0.000105	1644.97	0.000126	1644.97	0.00014
1643.05	0	1643.05	2e-05	1643.05	8e-05	1643.05	0.00011	1643.05	0.00019	1643.05	0.00016	1643.05	0.0002	1643.05	0.00015	1643.05	0.00018	1643.05	0.0002
1641.12	0	1641.12	2e-05	1641.12	6e-05	1641.12	0.0001	1641.12	0.00017	1641.12	0.00016	1641.12	0.00021	1641.12	0.0001575	1641.12	0.000189	1641.12	0.00021
1639.19	0	1639.19	0	1639.19	3e-05	1639.19	6e-05	1639.19	0.00012	1639.19	0.0001	1639.19	0.00014	1639.19	0.000105	1639.19	0.000126	1639.19	0.00014
1637.26	0	1637.26	0	1637.26	2e-05	1637.26	6e-05	1637.26	7e-05	1637.26	7e-05	1637.26	7e-05	1637.26	5.25e-05	1637.26	6.3e-05	1637.26	7e-05
1635.33	0	1635.33	1e-05	1635.33	5e-05	1635.33	0.00011	1635.33	4e-05	1635.33	0.0001	1635.33	4e-05	1635.33	3e-05	1635.33	3.6e-05	1635.33	4e-05
1633.4	0	1633.4	2e-05	1633.4	9e-05	1633.4	0.00017	1633.4	0.00022	1633.4	0.00019	1633.4	0.00021	1633.4	0.0001575	1633.4	0.000189	1633.4	0.00021
1631.48	0	1631.48	4e-05	1631.48	0.00011	1631.48	0.00019	1631.48	0.00029	1631.48	0.00026	1631.48	0.00034	1631.48	0.000255	1631.48	0.000306	1631.48	0.00034
1629.55	0	1629.55	4e-05	1629.55	0.0001	1629.55	0.00018	1629.55	0.00024	1629.55	0.00025	1629.55	0.0003	1629.55	0.000225	1629.55	0.00027	1629.55	0.0003
1627.62	0	1627.62	3e-05	1627.62	8e-05	1627.62	0.00016	1627.62	0.00017	1627.62	0.0002	1627.62	0.00019	1627.62	0.0001425	1627.62	0.000171	1627.62	0.00019
1625.69	0	1625.69	2e-05	1625.69	7e-05	1625.69	0.00016	1625.69	0.0002	1625.69	0.00018	1625.69	0.0002	1625.69	0.00015	1625.69	0.00018	1625.69	0.0002
1623.76	0	1623.76	2e-05	1623.76	7e-05	1623.76	0.00016	1623.76	0.00016	1623.76	0.00018	1623.76	0.00016	1623.76	0.00012	1623.76	0.000144	1623.76	0.00016
1621.83	0	1621.83	1e-05	1621.83	6e-05	1621.83	0.00015	1621.83	0.00023	1621.83	0.00018	1621.83	0.00022	1621.83	0.000165	1621.83	0.000198	1621.83	0.00022
1619.9	0	1619.9	0	1619.9	5e-05	1619.9	0.00015	1619.9	0.00026	1619.9	0.00019	1619.9	0.00026	1619.9	0.000195	1619.9	0.000234	1619.9	0.00026
1617.98	0	1617.98	1e-05	1617.98	8e-05	1617.98	0.0002	1617.98	0.00029	1617.98	0.00023	1617.98	0.00028	1617.98	0.00021	1617.98	0.000252	1617.98	0.00028
1616.05	0	1616.05	2e-05	1616.05	0.00012	1616.05	0.00029	1616.05	0.00035	1616.05	0.00031	1616.05	0.00033	1616.05	0.0002475	1616.05	0.000297	1616.05	0.00033
1614.12	0	1614.12	2e-05	1614.12	0.00015	1614.12	0.00034	1614.12	0.00048	1614.12	0.0004	1614.12	0.00048	1614.12	0.00036	1614.12	0.000432	1614.12	0.00048
1612.19	0	1612.19	2e-05	1612.19	0.00014	1612.19	0.00034	1612.19	0.00049	1612.19	0.00045	1612.19	0.00054	1612.19	0.000405	1612.19	0.000486	1612.19	0.00054
1610.26	0	1610.26	1e-05	1610.26	0.00013	1610.26	0.00033	1610.26	0.00044	1610.26	0.00043	1610.26	0.00048	1610.26	0.00036	1610.26	0.000432	1610.26	0.00048
1608.33	0	1608.33	1e-05	1608.33	0.00013	1608.33	0.00035	1608.33	0.00045	1608.33	0.00042	1608.33	0.00046	1608.33	0.000345	1608.33	0.000414	1608.33	0.00046
1606.41	0	1606.41	1e-05	1606.41	0.00015	1606.41	0.00042	1606.41	0.00053	1606.41	0.00049	1606.41	0.00055	1606.41	0.0004125	1606.41	0.000495	1606.41	0.00055
1604.48	0	1604.48	1e-05	1604.48	0.0002	1604.48	0.00051	1604.48	0.00065	1604.48	0.00061	1604.48	0.00068	1604.48	0.00051	1604.48	0.000612	1604.48	0.00068
1602.55	0	1602.55	1e-05	1602.55	0.00024	1602.55	0.00062	1602.55	0.00078	1602.55	0.00074	1602.55	0.00083	1602.55	0.0006225	1602.55	0.000747	1602.55	0.00083
1600.62	0	1600.62	1e-05	1600.62	0.00029	1600.62	0.00074	1600.62	0.00094	1600.62	0.00089	1600.62	0.00101	1600.62	0.0007575	1600.62	0.000909	1600.62	0.00101
1598.69	0	1598.69	1e-05	1598.69	0.00035	1598.69	0.00089	1598.69	0.00113	1598.69	0.00108	1598.69	0.00124	1598.69	0.00093	1598.69	0.00112	1598.69	0.00124
1596.76	0	1596.76	2e-05	1596.76	0.00044	1596.76	0.00106	1596.76	0.00134	1596.76	0.00131	1596.76	0.00151	1596.76	0.00113	1596.76	0.00136	1596.76	0.00151
1594.83	0	1594.83	3e-05	1594.83	0.00055	1594.83	0.00128	1594.83	0.0016	1594.83	0.00159	1594.83	0.00184	1594.83	0.00138	1594.83	0.00166	1594.83	0.00184
1592.91	0	1592.91	4e-05	1592.91	0.00067	1592.91	0.0015	1592.91	0.00188	1592.91	0.00188	1592.91	0.00219	1592.91	0.00164	1592.91	0.00197	1592.91	0.00219
1590.98	0	1590.98	5e-05	1590.98	0.00075	1590.98	0.00169	1590.98	0.00213	1590.98	0.00215	1590.98	0.00251	1590.98	0.00188	1590.98	0.00226	1590.98	0.00251
1589.05	0	1589.05	5e-05	1589.05	0.0008	1589.05	0.00184	1589.05	0.00232	1589.05	0.00237	1589.05	0.00275	1589.05	0.00206	1589.05	0.00248	1589.05	0.00275
1587.12	0	1587.12	4e-05	1587.12	0.00083	1587.12	0.00195	1587.12	0.00247	1587.12	0.00255	1587.12	0.00292	1587.12	0.00219	1587.12	0.00263	1587.12	0.00292
1585.19	0	1585.19	3e-05	1585.19	0.00085	1585.19	0.00205	1585.19	0.0026	1585.19	0.0027	1585.19	0.00309	1585.19	0.00232	1585.19	0.00278	1585.19	0.00309
1583.26	0	1583.26	2e-05	1583.26	0.00087	1583.26	0.00213	1583.26	0.00274	1583.26	0.00283	1583.26	0.00328	1583.26	0.00246	1583.26	0.00295	1583.26	0.00328
1581.34	0	1581.34	2e-05	1581.34	0.00087	1581.34	0.00219	1581.34	0.0029	1581.34	0.00295	1581.34	0.00351	1581.34	0.00263	1581.34	0.00316	1581.34	0.00351
1579.41	0	1579.41	1e-05	1579.41	0.00085	1579.41	0.00222	1579.41	0.00305	1579.41	0.00304	1579.41	0.00372	1579.41	0.00279	1579.41	0.00335	1579.41	0.00372
1577.48	0	1577.48	1e-05	1577.48	0.00093	1577.48	0.00244	1577.48	0.00322	1577.48	0.00328	1577.48	0.0039	1577.48	0.00293	1577.48	0.00351	1577.48	0.0039
1575.55	0	1575.55	3e-05	1575.55	0.0011	1575.55	0.00273	1575.55	0.00344	1575.55	0.00365	1575.55	0.00422	1575.55	0.00317	1575.55	0.0038	1575.55	0.00422
1573.62	0	1573.62	4e-05	1573.62	0.00114	1573.62	0.00273	1573.62	0.00383	1573.62	0.00385	1573.62	0.0048	1573.62	0.0036	1573.62	0.00432	1573.62	0.0048
1571.69	0	1571.69	4e-05	1571.69	0.00104	1571.69	0.00247	1571.69	0.00345	1571.69	0.00371	1571.69	0.0046	1571.69	0.00345	1571.69	0.00414	1571.69	0.0046
1569.76	0	1569.76	5e-05	1569.76	0.00091	1569.76	0.00216	1569.76	0.00251	1569.76	0.00324	1569.76	0.00344	1569.76	0.00258	1569.76	0.0031	1569.76	0.00344
1567.84	0	1567.84	6e-05	1567.84	0.00079	1567.84	0.00183	1567.84	0.00247	1567.84	0.00272	1567.84	0.00333	1567.84	0.0025	1567.84	0.003	1567.84	0.00333
1565.91	0	1565.91	5e-05	1565.91	0.00062	1565.91	0.00142	1565.91	0.00208	1565.91	0.00223	1565.91	0.00291	1565.91	0.00218	1565.91	0.00262	1565.91	0.00291
1563.98	0	1563.98	2e-05	1563.98	0.00039	1563.98	0.00095	1563.98	0.00157	1563.98	0.00159	1563.98	0.00225	1563.98	0.00169	1563.98	0.00203	1563.98	0.00225
1562.05	0	1562.05	0	1562.05	0.0002	1562.05	0.00058	1562.05	0.00097	1562.05	0.00097	1562.05	0.00136	1562.05	0.00102	1562.05	0.00122	1562.05	0.00136
1560.12	0	1560.12	0	1560.12	0.00015	1560.12	0.00047	1560.12	0.00028	1560.12	0.00065	1560.12	0.00037	1560.12	0.0002775	1560.12	0.000333	1560.12	0.00037
1558.19	0	1558.19	0	1558.19	0.00019	1558.19	0.00049	1558.19	0.00042	1558.19	0.00059	1558.19	0.00053	1558.19	0.0003975	1558.19	0.000477	1558.19	0.00053
1556.27	0	1556.27	0	1556.27	0.00022	1556.27	0.00048	1556.27	0.00077	1556.27	0.00065	1556.27	0.00091	1556.27	0.0006825	1556.27	0.000819	1556.27	0.00091
1554.34	0	1554.34	1e-05	1554.34	0.0002	1554.34	0.00039	1554.34	0.00041	1554.34	0.00064	1554.34	0.00057	1554.34	0.0004275	1554.34	0.000513	1554.34	0.00057
1552.41	0	1552.41	0	1552.41	0.00012	1552.41	0.00026	1552.41	0.00041	1552.41	0.00045	1552.41	0.00057	1552.41	0.0004275	1552.41	0.000513	1552.41	0.00057
1550.48	0	1550.48	0	1550.48	7e-05	1550.48	0.00017	1550.48	0.00027	1550.48	0.00027	1550.48	0.00035	1550.48	0.0002625	1550.48	0.000315	1550.48	0.00035
1548.55	0	1548.55	1e-05	1548.55	3e-05	1548.55	0.0001	1548.55	0.00019	1548.55	0.00016	1548.55	0.00021	1548.55	0.0001575	1548.55	0.000189	1548.55	0.00021
1546.62	0	1546.62	4e-05	1546.62	1e-05	1546.62	5e-05	1546.62	0.00012	1546.62	8e-05	1546.62	0.00012	1546.62	9e-05	1546.62	0.000108	1546.62	0.00012
1544.69	0	1544.69	9e-05	1544.69	0	1544.69	2e-05	1544.69	7e-05	1544.69	4e-05	1544.69	7e-05	1544.69	5.25e-05	1544.69	6.3e-05	1544.69	7e-05
1542.77	0	1542.77	0.00011	1542.77	0	1542.77	2e-05	1542.77	0.00011	1542.77	4e-05	1542.77	0.0001	1542.77	7.5e-05	1542.77	9e-05	1542.77	0.0001
1540.84	0	1540.84	5e-05	1540.84	5e-05	1540.84	0.0001	1540.84	0.00018	1540.84	0.00014	1540.84	0.00015	1540.84	0.0001125	1540.84	0.000135	1540.84	0.00015
1538.91	0	1538.91	0	1538.91	0.00017	1538.91	0.00027	1538.91	0.00011	1538.91	0.00035	1538.91	0.0001	1538.91	7.5e-05	1538.91	9e-05	1538.91	0.0001
1536.98	0	1536.98	1e-05	1536.98	0.00025	1536.98	0.00034	1536.98	0.00053	1536.98	0.00052	1536.98	0.00067	1536.98	0.0005025	1536.98	0.000603	1536.98	0.00067
1535.05	0	1535.05	3e-05	1535.05	0.00024	1535.05	0.00031	1535.05	0.00053	1535.05	0.00053	1535.05	0.00077	1535.05	0.0005775	1535.05	0.000693	1535.05	0.00077
1533.12	0	1533.12	5e-05	1533.12	0.00021	1533.12	0.00029	1533.12	0.00034	1533.12	0.00043	1533.12	0.00047	1533.12	0.0003525	1533.12	0.000423	1533.12	0.00047
1531.2	0	1531.2	6e-05	1531.2	0.0002	1531.2	0.00026	1531.2	0.00037	1531.2	0.00036	1531.2	0.00047	1531.2	0.0003525	1531.2	0.000423	1531.2	0.00047
1529.27	0	1529.27	5e-05	1529.27	0.00016	1529.27	0.00022	1529.27	0.00034	1529.27	0.00032	1529.27	0.00043	1529.27	0.0003225	1529.27	0.000387	1529.27	0.00043
1527.34	0	1527.34	4e-05	1527.34	0.00012	1527.34	0.00017	1527.34	0.0002	1527.34	0.00025	1527.34	0.00026	1527.34	0.000195	1527.34	0.000234	1527.34	0.00026
1525.41	0	1525.41	2e-05	1525.41	9e-05	1525.41	0.00013	1525.41	0.00012	1525.41	0.00018	1525.41	0.00013	1525.41	9.75e-05	1525.41	0.000117	1525.41	0.00013
1523.48	0	1523.48	1e-05	1523.48	7e-05	1523.48	0.00011	1523.48	0.00017	1523.48	0.00014	1523.48	0.00018	1523.48	0.000135	1523.48	0.000162	1523.48	0.00018
1521.55	0	1521.55	1e-05	1521.55	7e-05	1521.55	0.00012	1521.55	9e-05	1521.55	0.00013	1521.55	0.00011	1521.55	8.25e-05	1521.55	9.9e-05	1521.55	0.00011
1519.62	0	1519.62	1e-05	1519.62	7e-05	1519.62	0.00012	1519.62	0.00017	1519.62	0.00013	1519.62	0.00017	1519.62	0.0001275	1519.62	0.000153	1519.62	0.00017
1517.7	0	1517.7	0	1517.7	5e-05	1517.7	9e-05	1517.7	0.00012	1517.7	0.00012	1517.7	0.00014	1517.7	0.000105	1517.7	0.000126	1517.7	0.00014
1515.77	0	1515.77	0	1515.77	2e-05	1515.77	4e-05	1515.77	8e-05	1515.77	6e-05	1515.77	9e-05	1515.77	6.75e-05	1515.77	8.1e-05	1515.77	9e-05
1513.84	0	1513.84	2e-05	1513.84	0	1513.84	1e-05	1513.84	3e-05	1513.84	1e-05	1513.84	3e-05	1513.84	2.25e-05	1513.84	2.7e-05	1513.84	3e-05
1511.91	0	1511.91	7e-05	1511.91	1e-05	1511.91	0	1511.91	1e-05	1511.91	0	1511.91	0	1511.91	0	1511.91	0	1511.91	0
1509.98	0	1509.98	0.00013	1509.98	1e-05	1509.98	0	1509.98	0	1509.98	0	1509.98	0	1509.98	0	1509.98	0	1509.98	0
1508.05	0	1508.05	0.00011	1508.05	0	1508.05	0	1508.05	2e-05	1508.05	0	1508.05	0	1508.05	0	1508.05	0	1508.05	0
1506.13	0	1506.13	3e-05	1506.13	3e-05	1506.13	6e-05	1506.13	8e-05	1506.13	6e-05	1506.13	6e-05	1506.13	4.5e-05	1506.13	5.4e-05	1506.13	6e-05
1504.2	0	1504.2	0	1504.2	0.0001	1504.2	0.00014	1504.2	0.00025	1504.2	0.00018	1504.2	0.00026	1504.2	0.000195	1504.2	0.000234	1504.2	0.00026
1502.27	0	1502.27	0	1502.27	9e-05	1502.27	0.00012	1502.27	0.00025	1502.27	0.00022	1502.27	0.00035	1502.27	0.0002625	1502.27	0.000315	1502.27	0.00035
1500.34	0	1500.34	0	1500.34	5e-05	1500.34	7e-05	1500.34	0.00014	1500.34	0.00014	1500.34	0.00021	1500.34	0.0001575	1500.34	0.000189	1500.34	0.00021
1498.41	0	1498.41	0	1498.41	3e-05	1498.41	5e-05	1498.41	5e-05	1498.41	7e-05	1498.41	8e-05	1498.41	6e-05	1498.41	7.2e-05	1498.41	8e-05
1496.48	0	1496.48	0	1496.48	3e-05	1496.48	7e-05	1496.48	3e-05	1496.48	7e-05	1496.48	4e-05	1496.48	3e-05	1496.48	3.6e-05	1496.48	4e-05
1494.55	0	1494.55	0	1494.55	4e-05	1494.55	8e-05	1494.55	0.00011	1494.55	9e-05	1494.55	0.00012	1494.55	9e-05	1494.55	0.000108	1494.55	0.00012
1492.63	0	1492.63	0	1492.63	4e-05	1492.63	6e-05	1492.63	0.00011	1492.63	9e-05	1492.63	0.00013	1492.63	9.75e-05	1492.63	0.000117	1492.63	0.00013
1490.7	0	1490.7	0	1490.7	3e-05	1490.7	5e-05	1490.7	4e-05	1490.7	7e-05	1490.7	5e-05	1490.7	3.75e-05	1490.7	4.5e-05	1490.7	5e-05
1488.77	0	1488.77	0	1488.77	4e-05	1488.77	6e-05	1488.77	8e-05	1488.77	7e-05	1488.77	8e-05	1488.77	6e-05	1488.77	7.2e-05	1488.77	8e-05
1486.84	0	1486.84	1e-05	1486.84	6e-05	1486.84	9e-05	1486.84	0.00011	1486.84	0.00011	1486.84	0.00012	1486.84	9e-05	1486.84	0.000108	1486.84	0.00012
1484.91	0	1484.91	1e-05	1484.91	7e-05	1484.91	9e-05	1484.91	0.00013	1484.91	0.00013	1484.91	0.00015	1484.91	0.0001125	1484.91	0.000135	1484.91	0.00015
1482.98	0	1482.98	2e-05	1482.98	6e-05	1482.98	8e-05	1482.98	0.0001	1482.98	0.00012	1482.98	0.00013	1482.98	9.75e-05	1482.98	0.000117	1482.98	0.00013
1481.06	0	1481.06	2e-05	1481.06	5e-05	1481.06	6e-05	1481.06	8e-05	1481.06	9e-05	1481.06	0.0001	1481.06	7.5e-05	1481.06	9e-05	1481.06	0.0001
1479.13	0	1479.13	2e-05	1479.13	3e-05	1479.13	5e-05	1479.13	7e-05	1479.13	6e-05	1479.13	8e-05	1479.13	6e-05	1479.13	7.2e-05	1479.13	8e-05
1477.2	0	1477.2	1e-05	1477.2	1e-05	1477.2	3e-05	1477.2	5e-05	1477.2	3e-05	1477.2	5e-05	1477.2	3.75e-05	1477.2	4.5e-05	1477.2	5e-05
1475.27	0	1475.27	0	1475.27	0	1475.27	1e-05	1475.27	2e-05	1475.27	1e-05	1475.27	1e-05	1475.27	7.5e-06	1475.27	9e-06	1475.27	1e-05
1473.34	0	1473.34	0	1473.34	0	1473.34	1e-05	1473.34	0	1473.34	0	1473.34	0	1473.34	0	1473.34	0	1473.34	0
1471.41	0	1471.41	0	1471.41	0	1471.41	1e-05	1471.41	1e-05	1471.41	0	1471.41	0	1471.41	0	1471.41	0	1471.41	0
1469.49	0	1469.49	1e-05	1469.49	0	1469.49	0	1469.49	1e-05	1469.49	0	1469.49	0	1469.49	0	1469.49	0	1469.49	0
1467.56	0	1467.56	3e-05	1467.56	1e-05	1467.56	0	1467.56	0	1467.56	0	1467.56	0	1467.56	0	1467.56	0	1467.56	0
1465.63	0	1465.63	4e-05	1465.63	1e-05	1465.63	0	1465.63	0	1465.63	0	1465.63	0	1465.63	0	1465.63	0	1465.63	0
1463.7	0	1463.7	3e-05	1463.7	0	1463.7	0	1463.7	0	1463.7	0	1463.7	0	1463.7	0	1463.7	0	1463.7	0
1461.77	0	1461.77	3e-05	1461.77	0	1461.77	0	1461.77	1e-05	1461.77	0	1461.77	0	1461.77	0	1461.77	0	1461.77	0
1459.84	0	1459.84	6e-05	1459.84	1e-05	1459.84	0	1459.84	0	1459.84	0	1459.84	0	1459.84	0	1459.84	0	1459.84	0
1457.91	0	1457.91	6e-05	1457.91	1e-05	1457.91	0	1457.91	0	1457.91	0	1457.91	0	1457.91	0	1457.91	0	1457.91	0
1455.99	0	1455.99	2e-05	1455.99	0	1455.99	1e-05	1455.99	2e-05	1455.99	1e-05	1455.99	0	1455.99	0	1455.99	0	1455.99	0
1454.06	0	1454.06	0	1454.06	3e-05	1454.06	4e-05	1454.06	9e-05	1454.06	5e-05	1454.06	8e-05	1454.06	6e-05	1454.06	7.2e-05	1454.06	8e-05
1452.13	0	1452.13	0	1452.13	4e-05	1452.13	5e-05	1452.13	9e-05	1452.13	8e-05	1452.13	0.00013	1452.13	9.75e-05	1452.13	0.000117	1452.13	0.00013
1450.2	0	1450.2	0	1450.2	3e-05	1450.2	4e-05	1450.2	6e-05	1450.2	6e-05	1450.2	9e-05	1450.2	6.75e-05	1450.2	8.1e-05	1450.2	9e-05
1448.27	0	1448.27	1e-05	1448.27	3e-05	1448.27	4e-05	1448.27	4e-05	1448.27	6e-05	1448.27	6e-05	1448.27	4.5e-05	1448.27	5.4e-05	1448.27	6e-05
1446.34	0	1446.34	1e-05	1446.34	4e-05	1446.34	6e-05	1446.34	7e-05	1446.34	7e-05	1446.34	8e-05	1446.34	6e-05	1446.34	7.2e-05	1446.34	8e-05
1444.42	0	1444.42	3e-05	1444.42	5e-05	1444.42	8e-05	1444.42	9e-05	1444.42	9e-05	1444.42	0.00011	1444.42	8.25e-05	1444.42	9.9e-05	1444.42	0.00011
1442.49	0	1442.49	3e-05	1442.49	5e-05	1442.49	7e-05	1442.49	9e-05	1442.49	9e-05	1442.49	0.00011	1442.49	8.25e-05	1442.49	9.9e-05	1442.49	0.00011
1440.56	0	1440.56	2e-05	1440.56	3e-05	1440.56	4e-05	1440.56	7e-05	1440.56	6e-05	1440.56	9e-05	1440.56	6.75e-05	1440.56	8.1e-05	1440.56	9e-05
1438.63	0	1438.63	1e-05	1438.63	2e-05	1438.63	3e-05	1438.63	4e-05	1438.63	3e-05	1438.63	4e-05	1438.63	3e-05	1438.63	3.6e-05	1438.63	4e-05
1436.7	0	1436.7	1e-05	1436.7	3e-05	1436.7	4e-05	1436.7	0	1436.7	4e-05	1436.7	0	1436.7	0	1436.7	0	1436.7	0
1434.77	0	1434.77	2e-05	1434.77	4e-05	1434.77	6e-05	1434.77	7e-05	1434.77	7e-05	1434.77	6e-05	1434.77	4.5e-05	1434.77	5.4e-05	1434.77	6e-05
1432.84	0	1432.84	2e-05	1432.84	4e-05	1432.84	6e-05	1432.84	9e-05	1432.84	8e-05	1432.84	0.0001	1432.84	7.5e-05	1432.84	9e-05	1432.84	0.0001
1430.92	0	1430.92	2e-05	1430.92	3e-05	1430.92	4e-05	1430.92	6e-05	1430.92	6e-05	1430.92	7e-05	1430.92	5.25e-05	1430.92	6.3e-05	1430.92	7e-05
1428.99	0	1428.99	1e-05	1428.99	2e-05	1428.99	3e-05	1428.99	4e-05	1428.99	3e-05	1428.99	3e-05	1428.99	2.25e-05	1428.99	2.7e-05	1428.99	3e-05
1427.06	0	1427.06	1e-05	1427.06	1e-05	1427.06	2e-05	1427.06	4e-05	1427.06	3e-05	1427.06	3e-05	1427.06	2.25e-05	1427.06	2.7e-05	1427.06	3e-05
1425.13	0	1425.13	0	1425.13	1e-05	1425.13	2e-05	1425.13	3e-05	1425.13	2e-05	1425.13	2e-05	1425.13	1.5e-05	1425.13	1.8e-05	1425.13	2e-05
1423.2	0	1423.2	0	1423.2	0	1423.2	1e-05	1423.2	3e-05	1423.2	1e-05	1423.2	2e-05	1423.2	1.5e-05	1423.2	1.8e-05	1423.2	2e-05
1421.27	0	1421.27	0	1421.27	0	1421.27	1e-05	1421.27	1e-05	1421.27	1e-05	1421.27	0	1421.27	0	1421.27	0	1421.27	0
1419.35	0	1419.35	0	1419.35	0	1419.35	1e-05	1419.35	1e-05	1419.35	1e-05	1419.35	2e-05	1419.35	1.5e-05	1419.35	1.8e-05	1419.35	2e-05
1417.42	0	1417.42	0	1417.42	1e-05	1417.42	2e-05	1417.42	1e-05	1417.42	2e-05	1417.42	0	1417.42	0	1417.42	0	1417.42	0
1415.49	0	1415.49	0	1415.49	2e-05	1415.49	3e-05	1415.49	5e-05	1415.49	3e-05	1415.49	4e-05	1415.49	3e-05	1415.49	3.6e-05	1415.49	4e-05
1413.56	0	1413.56	0	1413.56	1e-05	1413.56	2e-05	1413.56	3e-05	1413.56	3e-05	1413.56	3e-05	1413.56	2.25e-05	1413.56	2.7e-05	1413.56	3e-05
1411.63	0	1411.63	0	1411.63	1e-05	1411.63	2e-05	1411.63	3e-05	1411.63	2e-05	1411.63	2e-05	1411.63	1.5e-05	1411.63	1.8e-05	1411.63	2e-05
1409.7	0	1409.7	0	1409.7	2e-05	1409.7	3e-05	1409.7	3e-05	1409.7	3e-05	1409.7	3e-05	1409.7	2.25e-05	1409.7	2.7e-05	1409.7	3e-05
1407.77	0	1407.77	0	1407.77	2e-05	1407.77	4e-05	1407.77	5e-05	1407.77	4e-05	1407.77	4e-05	1407.77	3e-05	1407.77	3.6e-05	1407.77	4e-05
1405.85	0	1405.85	1e-05	1405.85	3e-05	1405.85	5e-05	1405.85	6e-05	1405.85	6e-05	1405.85	6e-05	1405.85	4.5e-05	1405.85	5.4e-05	1405.85	6e-05
1403.92	0	1403.92	1e-05	1403.92	4e-05	1403.92	6e-05	1403.92	8e-05	1403.92	8e-05	1403.92	8e-05	1403.92	6e-05	1403.92	7.2e-05	1403.92	8e-05
1401.99	0	1401.99	2e-05	1401.99	5e-05	1401.99	7e-05	1401.99	0.0001	1401.99	9e-05	1401.99	0.0001	1401.99	7.5e-05	1401.99	9e-05	1401.99	0.0001
1400.06	0	1400.06	2e-05	1400.06	5e-05	1400.06	8e-05	1400.06	0.00011	1400.06	0.0001	1400.06	0.00011	1400.06	8.25e-05	1400.06	9.9e-05	1400.06	0.00011
1398.13	0	1398.13	2e-05	1398.13	6e-05	1398.13	9e-05	1398.13	0.00012	1398.13	0.0001	1398.13	0.00011	1398.13	8.25e-05	1398.13	9.9e-05	1398.13	0.00011
1396.2	0	1396.2	2e-05	1396.2	6e-05	1396.2	0.0001	1396.2	0.00013	1396.2	0.0001	1396.2	0.00012	1396.2	9e-05	1396.2	0.000108	1396.2	0.00012
1394.28	0	1394.28	3e-05	1394.28	8e-05	1394.28	0.00013	1394.28	0.0001	1394.28	0.00013	1394.28	9e-05	1394.28	6.75e-05	1394.28	8.1e-05	1394.28	9e-05
1392.35	0	1392.35	3e-05	1392.35	9e-05	1392.35	0.00015	1392.35	0.00019	1392.35	0.00016	1392.35	0.00019	1392.35	0.0001425	1392.35	0.000171	1392.35	0.00019
1390.42	0	1390.42	1e-05	1390.42	7e-05	1390.42	0.00013	1390.42	0.0002	1390.42	0.00017	1390.42	0.00021	1390.42	0.0001575	1390.42	0.000189	1390.42	0.00021
1388.49	0	1388.49	0	1388.49	5e-05	1388.49	0.00011	1388.49	0.00016	1388.49	0.00015	1388.49	0.00016	1388.49	0.00012	1388.49	0.000144	1388.49	0.00016
1386.56	0	1386.56	0	1386.56	4e-05	1386.56	0.0001	1386.56	0.00013	1386.56	0.00013	1386.56	0.00012	1386.56	9e-05	1386.56	0.000108	1386.56	0.00012
1384.63	0	1384.63	0	1384.63	4e-05	1384.63	0.00011	1384.63	0.00016	1384.63	0.00015	1384.63	0.00014	1384.63	0.000105	1384.63	0.000126	1384.63	0.00014
1382.7	0	1382.7	0	1382.7	7e-05	1382.7	0.00015	1382.7	0.00021	1382.7	0.00021	1382.7	0.00022	1382.7	0.000165	1382.7	0.000198	1382.7	0.00022
1380.78	0	1380.78	0	1380.78	0.00011	1380.78	0.0002	1380.78	0.00028	1380.78	0.00029	1380.78	0.00032	1380.78	0.00024	1380.78	0.000288	1380.78	0.00032
1378.85	0	1378.85	1e-05	1378.85	0.00015	1378.85	0.00026	1378.85	0.00035	1378.85	0.00038	1378.85	0.00043	1378.85	0.0003225	1378.85	0.000387	1378.85	0.00043
1376.92	0	1376.92	1e-05	1376.92	0.00018	1376.92	0.00031	1376.92	0.0004	1376.92	0.00044	1376.92	0.00051	1376.92	0.0003825	1376.92	0.000459	1376.92	0.00051
1374.99	0	1374.99	3e-05	1374.99	0.00022	1374.99	0.00036	1374.99	0.00044	1374.99	0.00051	1374.99	0.00057	1374.99	0.0004275	1374.99	0.000513	1374.99	0.00057
1373.06	0	1373.06	5e-05	1373.06	0.00027	1373.06	0.00041	1373.06	0.00051	1373.06	0.00057	1373.06	0.00067	1373.06	0.0005025	1373.06	0.000603	1373.06	0.00067
1371.13	0	1371.13	6e-05	1371.13	0.00028	1371.13	0.00043	1371.13	0.00053	1371.13	0.00059	1371.13	0.0007	1371.13	0.000525	1371.13	0.00063	1371.13	0.0007
1369.21	0	1369.21	6e-05	1369.21	0.00026	1369.21	0.0004	1369.21	0.00049	1369.21	0.00055	1369.21	0.00065	1369.21	0.0004875	1369.21	0.000585	1369.21	0.00065
1367.28	0	1367.28	5e-05	1367.28	0.00022	1367.28	0.00036	1367.28	0.00044	1367.28	0.00049	1367.28	0.00058	1367.28	0.000435	1367.28	0.000522	1367.28	0.00058
1365.35	0	1365.35	3e-05	1365.35	0.00018	1365.35	0.00033	1365.35	0.00039	1365.35	0.00043	1365.35	0.0005	1365.35	0.000375	1365.35	0.00045	1365.35	0.0005
1363.42	0	1363.42	2e-05	1363.42	0.00017	1363.42	0.00032	1363.42	0.00034	1363.42	0.00041	1363.42	0.00044	1363.42	0.00033	1363.42	0.000396	1363.42	0.00044
1361.49	0	1361.49	2e-05	1361.49	0.0002	1361.49	0.00034	1361.49	0.0004	1361.49	0.00044	1361.49	0.00049	1361.49	0.0003675	1361.49	0.000441	1361.49	0.00049
1359.56	0	1359.56	2e-05	1359.56	0.00023	1359.56	0.00039	1359.56	0.00048	1359.56	0.00051	1359.56	0.00058	1359.56	0.000435	1359.56	0.000522	1359.56	0.00058
1357.63	0	1357.63	3e-05	1357.63	0.00025	1357.63	0.00042	1357.63	0.00052	1357.63	0.00057	1357.63	0.00064	1357.63	0.00048	1357.63	0.000576	1357.63	0.00064
1355.71	0	1355.71	3e-05	1355.71	0.00026	1355.71	0.00044	1355.71	0.00054	1355.71	0.00061	1355.71	0.00067	1355.71	0.0005025	1355.71	0.000603	1355.71	0.00067
1353.78	0	1353.78	4e-05	1353.78	0.00027	1353.78	0.00048	1353.78	0.00058	1353.78	0.00064	1353.78	0.00072	1353.78	0.00054	1353.78	0.000648	1353.78	0.00072
1351.85	0	1351.85	5e-05	1351.85	0.00029	1351.85	0.00051	1351.85	0.00062	1351.85	0.00068	1351.85	0.00077	1351.85	0.0005775	1351.85	0.000693	1351.85	0.00077
1349.92	0	1349.92	5e-05	1349.92	0.00029	1349.92	0.00051	1349.92	0.00062	1349.92	0.00069	1349.92	0.00078	1349.92	0.000585	1349.92	0.000702	1349.92	0.00078
1347.99	0	1347.99	5e-05	1347.99	0.00027	1347.99	0.00049	1347.99	0.0006	1347.99	0.00066	1347.99	0.00075	1347.99	0.0005625	1347.99	0.000675	1347.99	0.00075
1346.06	0	1346.06	4e-05	1346.06	0.00025	1346.06	0.00045	1346.06	0.00056	1346.06	0.00062	1346.06	0.00071	1346.06	0.0005325	1346.06	0.000639	1346.06	0.00071
1344.14	0	1344.14	4e-05	1344.14	0.00022	1344.14	0.0004	1344.14	0.00051	1344.14	0.00055	1344.14	0.00065	1344.14	0.0004875	1344.14	0.000585	1344.14	0.00065
1342.21	0	1342.21	2e-05	1342.21	0.0002	1342.21	0.00036	1342.21	0.00045	1342.21	0.00048	1342.21	0.00057	1342.21	0.0004275	1342.21	0.000513	1342.21	0.00057
1340.28	0	1340.28	2e-05	1340.28	0.00019	1340.28	0.00034	1340.28	0.0004	1340.28	0.00045	1340.28	0.00049	1340.28	0.0003675	1340.28	0.000441	1340.28	0.00049
1338.35	0	1338.35	2e-05	1338.35	0.00019	1338.35	0.00034	1338.35	0.0004	1338.35	0.00045	1338.35	0.00048	1338.35	0.00036	1338.35	0.000432	1338.35	0.00048
1336.42	0	1336.42	2e-05	1336.42	0.00018	1336.42	0.00032	1336.42	0.0004	1336.42	0.00043	1336.42	0.00047	1336.42	0.0003525	1336.42	0.000423	1336.42	0.00047
1334.49	0	1334.49	2e-05	1334.49	0.00016	1334.49	0.00029	1334.49	0.00037	1334.49	0.0004	1334.49	0.00044	1334.49	0.00033	1334.49	0.000396	1334.49	0.00044
1332.56	0	1332.56	2e-05	1332.56	0.00014	1332.56	0.00026	1332.56	0.00033	1332.56	0.00036	1332.56	0.00039	1332.56	0.0002925	1332.56	0.000351	1332.56	0.00039
1330.64	0	1330.64	2e-05	1330.64	0.00013	1330.64	0.00025	1330.64	0.0003	1330.64	0.00033	1330.64	0.00036	1330.64	0.00027	1330.64	0.000324	1330.64	0.00036
1328.71	0	1328.71	1e-05	1328.71	0.00012	1328.71	0.00023	1328.71	0.00028	1328.71	0.00031	1328.71	0.00035	1328.71	0.0002625	1328.71	0.000315	1328.71	0.00035
1326.78	0	1326.78	1e-05	1326.78	0.00011	1326.78	0.00023	1326.78	0.00027	1326.78	0.00029	1326.78	0.00033	1326.78	0.0002475	1326.78	0.000297	1326.78	0.00033
1324.85	0	1324.85	1e-05	1324.85	0.00011	1324.85	0.00023	1324.85	0.00027	1324.85	0.00029	1324.85	0.00033	1324.85	0.0002475	1324.85	0.000297	1324.85	0.00033
1322.92	0	1322.92	1e-05	1322.92	0.00011	1322.92	0.00021	1322.92	0.00026	1322.92	0.00027	1322.92	0.00031	1322.92	0.0002325	1322.92	0.000279	1322.92	0.00031
1320.99	0	1320.99	1e-05	1320.99	9e-05	1320.99	0.00019	1320.99	0.00024	1320.99	0.00025	1320.99	0.00029	1320.99	0.0002175	1320.99	0.000261	1320.99	0.00029
1319.07	0	1319.07	1e-05	1319.07	9e-05	1319.07	0.00018	1319.07	0.00022	1319.07	0.00024	1319.07	0.00026	1319.07	0.000195	1319.07	0.000234	1319.07	0.00026
1317.14	0	1317.14	1e-05	1317.14	8e-05	1317.14	0.00017	1317.14	0.00021	1317.14	0.00023	1317.14	0.00025	1317.14	0.0001875	1317.14	0.000225	1317.14	0.00025
1315.21	0	1315.21	1e-05	1315.21	8e-05	1315.21	0.00016	1315.21	0.0002	1315.21	0.00021	1315.21	0.00023	1315.21	0.0001725	1315.21	0.000207	1315.21	0.00023
1313.28	0	1313.28	1e-05	1313.28	8e-05	1313.28	0.00015	1313.28	0.00018	1313.28	0.00019	1313.28	0.00021	1313.28	0.0001575	1313.28	0.000189	1313.28	0.00021
1311.35	0	1311.35	1e-05	1311.35	7e-05	1311.35	0.00014	1311.35	0.00017	1311.35	0.00018	1311.35	0.00019	1311.35	0.0001425	1311.35	0.000171	1311.35	0.00019
1309.42	0	1309.42	1e-05	1309.42	5e-05	1309.42	0.0001	1309.42	0.00013	1309.42	0.00013	1309.42	0.00014	1309.42	0.000105	1309.42	0.000126	1309.42	0.00014
1307.49	0	1307.49	0	1307.49	2e-05	1307.49	6e-05	1307.49	7e-05	1307.49	7e-05	1307.49	7e-05	1307.49	5.25e-05	1307.49	6.3e-05	1307.49	7e-05
1305.57	0	1305.57	0	1305.57	1e-05	1305.57	4e-05	1305.57	6e-05	1305.57	5e-05	1305.57	5e-05	1305.57	3.75e-05	1305.57	4.5e-05	1305.57	5e-05
1303.64	0	1303.64	0	1303.64	4e-05	1303.64	7e-05	1303.64	9e-05	1303.64	9e-05	1303.64	8e-05	1303.64	6e-05	1303.64	7.2e-05	1303.64	8e-05
1301.71	0	1301.71	1e-05	1301.71	7e-05	1301.71	0.00011	1301.71	0.00014	1301.71	0.00015	1301.71	0.00015	1301.71	0.0001125	1301.71	0.000135	1301.71	0.00015
1299.78	0	1299.78	1e-05	1299.78	7e-05	1299.78	0.0001	1299.78	0.00013	1299.78	0.00015	1299.78	0.00016	1299.78	0.00012	1299.78	0.000144	1299.78	0.00016
1297.85	0	1297.85	1e-05	1297.85	5e-05	1297.85	8e-05	1297.85	0.0001	1297.85	0.00011	1297.85	0.00012	1297.85	9e-05	1297.85	0.000108	1297.85	0.00012
1295.92	0	1295.92	0	1295.92	3e-05	1295.92	6e-05	1295.92	7e-05	1295.92	8e-05	1295.92	8e-05	1295.92	6e-05	1295.92	7.2e-05	1295.92	8e-05
1294	0	1294	0	1294	3e-05	1294	5e-05	1294	6e-05	1294	6e-05	1294	6e-05	1294	4.5e-05	1294	5.4e-05	1294	6e-05
1292.07	0	1292.07	0	1292.07	2e-05	1292.07	4e-05	1292.07	5e-05	1292.07	5e-05	1292.07	5e-05	1292.07	3.75e-05	1292.07	4.5e-05	1292.07	5e-05
1290.14	0	1290.14	0	1290.14	2e-05	1290.14	4e-05	1290.14	4e-05	1290.14	5e-05	1290.14	4e-05	1290.14	3e-05	1290.14	3.6e-05	1290.14	4e-05
1288.21	0	1288.21	0	1288.21	2e-05	1288.21	3e-05	1288.21	4e-05	1288.21	5e-05	1288.21	4e-05	1288.21	3e-05	1288.21	3.6e-05	1288.21	4e-05
1286.28	0	1286.28	0	1286.28	2e-05	1286.28	4e-05	1286.28	5e-05	1286.28	5e-05	1286.28	5e-05	1286.28	3.75e-05	1286.28	4.5e-05	1286.28	5e-05
1284.35	0	1284.35	1e-05	1284.35	3e-05	1284.35	4e-05	1284.35	5e-05	1284.35	5e-05	1284.35	5e-05	1284.35	3.75e-05	1284.35	4.5e-05	1284.35	5e-05
1282.42	0	1282.42	1e-05	1282.42	3e-05	1282.42	4e-05	1282.42	5e-05	1282.42	5e-05	1282.42	5e-05	1282.42	3.75e-05	1282.42	4.5e-05	1282.42	5e-05
1280.5	0	1280.5	2e-05	1280.5	3e-05	1280.5	4e-05	1280.5	5e-05	1280.5	5e-05	1280.5	5e-05	1280.5	3.75e-05	1280.5	4.5e-05	1280.5	5e-05
1278.57	0	1278.57	2e-05	1278.57	2e-05	1278.57	4e-05	1278.57	4e-05	1278.57	5e-05	1278.57	4e-05	1278.57	3e-05	1278.57	3.6e-05	1278.57	4e-05
1276.64	0	1276.64	2e-05	1276.64	2e-05	1276.64	3e-05	1276.64	3e-05	1276.64	3e-05	1276.64	3e-05	1276.64	2.25e-05	1276.64	2.7e-05	1276.64	3e-05
1274.71	0	1274.71	2e-05	1274.71	1e-05	1274.71	2e-05	1274.71	2e-05	1274.71	2e-05	1274.71	2e-05	1274.71	1.5e-05	1274.71	1.8e-05	1274.71	2e-05
1272.78	0	1272.78	1e-05	1272.78	1e-05	1272.78	1e-05	1272.78	1e-05	1272.78	1e-05	1272.78	1e-05	1272.78	7.5e-06	1272.78	9e-06	1272.78	1e-05
1270.85	0	1270.85	0	1270.85	0	1270.85	0	1270.85	0	1270.85	0	1270.85	0	1270.85	0	1270.85	0	1270.85	0
1268.93	0	1268.93	0	1268.93	1e-05	1268.93	0	1268.93	0	1268.93	0	1268.93	1e-05	1268.93	7.5e-06	1268.93	9e-06	1268.93	1e-05
1267	0	1267	4e-05	1267	3e-05	1267	2e-05	1267	2e-05	1267	3e-05	1267	4e-05	1267	3e-05	1267	3.6e-05	1267	4e-05
1265.07	0	1265.07	0.00011	1265.07	5e-05	1265.07	4e-05	1265.07	4e-05	1265.07	6e-05	1265.07	8e-05	1265.07	6e-05	1265.07	7.2e-05	1265.07	8e-05
1263.14	0	1263.14	0.00015	1263.14	5e-05	1263.14	4e-05	1263.14	4e-05	1263.14	6e-05	1263.14	8e-05	1263.14	6e-05	1263.14	7.2e-05	1263.14	8e-05
1261.21	0	1261.21	0.00012	1261.21	2e-05	1261.21	2e-05	1261.21	2e-05	1261.21	2e-05	1261.21	4e-05	1261.21	3e-05	1261.21	3.6e-05	1261.21	4e-05
1259.28	0	1259.28	6e-05	1259.28	0	1259.28	0	1259.28	0	1259.28	0	1259.28	0	1259.28	0	1259.28	0	1259.28	0
1257.35	0	1257.35	1e-05	1257.35	1e-05	1257.35	1e-05	1257.35	1e-05	1257.35	2e-05	1257.35	2e-05	1257.35	1.5e-05	1257.35	1.8e-05	1257.35	2e-05
1255.43	0	1255.43	0	1255.43	3e-05	1255.43	3e-05	1255.43	3e-05	1255.43	5e-05	1255.43	4e-05	1255.43	3e-05	1255.43	3.6e-05	1255.43	4e-05
1253.5	0	1253.5	1e-05	1253.5	4e-05	1253.5	4e-05	1253.5	5e-05	1253.5	6e-05	1253.5	6e-05	1253.5	4.5e-05	1253.5	5.4e-05	1253.5	6e-05
1251.57	0	1251.57	2e-05	1251.57	5e-05	1251.57	5e-05	1251.57	6e-05	1251.57	7e-05	1251.57	7e-05	1251.57	5.25e-05	1251.57	6.3e-05	1251.57	7e-05
1249.64	0	1249.64	3e-05	1249.64	5e-05	1249.64	5e-05	1249.64	6e-05	1249.64	7e-05	1249.64	7e-05	1249.64	5.25e-05	1249.64	6.3e-05	1249.64	7e-05
1247.71	0	1247.71	3e-05	1247.71	4e-05	1247.71	5e-05	1247.71	5e-05	1247.71	6e-05	1247.71	7e-05	1247.71	5.25e-05	1247.71	6.3e-05	1247.71	7e-05
1245.78	0	1245.78	4e-05	1245.78	4e-05	1245.78	5e-05	1245.78	5e-05	1245.78	6e-05	1245.78	6e-05	1245.78	4.5e-05	1245.78	5.4e-05	1245.78	6e-05
1243.86	0	1243.86	4e-05	1243.86	4e-05	1243.86	4e-05	1243.86	4e-05	1243.86	5e-05	1243.86	5e-05	1243.86	3.75e-05	1243.86	4.5e-05	1243.86	5e-05
1241.93	0	1241.93	3e-05	1241.93	3e-05	1241.93	3e-05	1241.93	3e-05	1241.93	4e-05	1241.93	4e-05	1241.93	3e-05	1241.93	3.6e-05	1241.93	4e-05
1240	0	1240	2e-05	1240	2e-05	1240	2e-05	1240	2e-05	1240	3e-05	1240	2e-05	1240	1.5e-05	1240	1.8e-05	1240	2e-05
1238.07	0	1238.07	1e-05	1238.07	1e-05	1238.07	1e-05	1238.07	2e-05	1238.07	2e-05	1238.07	1e-05	1238.07	7.5e-06	1238.07	9e-06	1238.07	1e-05
1236.14	0	1236.14	1e-05	1236.14	1e-05	1236.14	1e-05	1236.14	1e-05	1236.14	1e-05	1236.14	1e-05	1236.14	7.5e-06	1236.14	9e-06	1236.14	1e-05
1234.21	0	1234.21	1e-05	1234.21	1e-05	1234.21	1e-05	1234.21	1e-05	1234.21	1e-05	1234.21	1e-05	1234.21	7.5e-06	1234.21	9e-06	1234.21	1e-05
1232.28	0	1232.28	1e-05	1232.28	1e-05	1232.28	1e-05	1232.28	1e-05	1232.28	1e-05	1232.28	1e-05	1232.28	7.5e-06	1232.28	9e-06	1232.28	1e-05
1230.36	0	1230.36	1e-05	1230.36	1e-05	1230.36	1e-05	1230.36	1e-05	1230.36	1e-05	1230.36	1e-05	1230.36	7.5e-06	1230.36	9e-06	1230.36	1e-05
1228.43	0	1228.43	1e-05	1228.43	1e-05	1228.43	1e-05	1228.43	1e-05	1228.43	1e-05	1228.43	1e-05	1228.43	7.5e-06	1228.43	9e-06	1228.43	1e-05
1226.5	0	1226.5	1e-05	1226.5	1e-05	1226.5	1e-05	1226.5	1e-05	1226.5	1e-05	1226.5	1e-05	1226.5	7.5e-06	1226.5	9e-06	1226.5	1e-05
1224.57	0	1224.57	1e-05	1224.57	1e-05	1224.57	1e-05	1224.57	1e-05	1224.57	1e-05	1224.57	1e-05	1224.57	7.5e-06	1224.57	9e-06	1224.57	1e-05
1222.64	0	1222.64	1e-05	1222.64	1e-05	1222.64	1e-05	1222.64	1e-05	1222.64	1e-05	1222.64	0	1222.64	0	1222.64	0	1222.64	0
1220.71	0	1220.71	1e-05	1220.71	1e-05	1220.71	1e-05	1220.71	1e-05	1220.71	1e-05	1220.71	0	1220.71	0	1220.71	0	1220.71	0
1218.79	0	1218.79	1e-05	1218.79	1e-05	1218.79	1e-05	1218.79	1e-05	1218.79	1e-05	1218.79	0	1218.79	0	1218.79	0	1218.79	0
1216.86	0	1216.86	1e-05	1216.86	1e-05	1216.86	1e-05	1216.86	1e-05	1216.86	1e-05	1216.86	0	1216.86	0	1216.86	0	1216.86	0
1214.93	0	1214.93	1e-05	1214.93	1e-05	1214.93	1e-05	1214.93	1e-05	1214.93	1e-05	1214.93	0	1214.93	0	1214.93	0	1214.93	0
1213	0	1213	2e-05	1213	1e-05	1213	1e-05	1213	1e-05	1213	1e-05	1213	1e-05	1213	7.5e-06	1213	9e-06	1213	1e-05
1211.07	0	1211.07	2e-05	1211.07	1e-05	1211.07	1e-05	1211.07	1e-05	1211.07	1e-05	1211.07	1e-05	1211.07	7.5e-06	1211.07	9e-06	1211.07	1e-05
1209.14	0	1209.14	2e-05	1209.14	1e-05	1209.14	1e-05	1209.14	1e-05	1209.14	1e-05	1209.14	1e-05	1209.14	7.5e-06	1209.14	9e-06	1209.14	1e-05
1207.21	0	1207.21	1e-05	1207.21	1e-05	1207.21	1e-05	1207.21	1e-05	1207.21	1e-05	1207.21	0	1207.21	0	1207.21	0	1207.21	0
1205.29	0	1205.29	1e-05	1205.29	0	1205.29	1e-05	1205.29	1e-05	1205.29	0	1205.29	0	1205.29	0	1205.29	0	1205.29	0
1203.36	0	1203.36	1e-05	1203.36	0	1203.36	0	1203.36	0	1203.36	0	1203.36	0	1203.36	0	1203.36	0	1203.36	0
1201.43	0	1201.43	1e-05	1201.43	0	1201.43	0	1201.43	0	1201.43	0	1201.43	0	1201.43	0	1201.43	0	1201.43	0
1199.5	0	1199.5	1e-05	1199.5	0	1199.5	0	1199.5	0	1199.5	0	1199.5	0	1199.5	0	1199.5	0	1199.5	0
1197.57	0	1197.57	1e-05	1197.57	0	1197.57	0	1197.57	0	1197.57	0	1197.57	0	1197.57	0	1197.57	0	1197.57	0
1195.64	0	1195.64	1e-05	1195.64	0	1195.64	0	1195.64	0	1195.64	0	1195.64	0	1195.64	0	1195.64	0	1195.64	0
1193.72	0	1193.72	1e-05	1193.72	0	1193.72	0	1193.72	0	1193.72	0	1193.72	0	1193.72	0	1193.72	0	1193.72	0
1191.79	0	1191.79	1e-05	1191.79	0	1191.79	0	1191.79	0	1191.79	0	1191.79	0	1191.79	0	1191.79	0	1191.79	0
1189.86	0	1189.86	1e-05	1189.86	0	1189.86	0	1189.86	0	1189.86	0	1189.86	0	1189.86	0	1189.86	0	1189.86	0
1187.93	0	1187.93	1e-05	1187.93	0	1187.93	0	1187.93	0	1187.93	0	1187.93	0	1187.93	0	1187.93	0	1187.93	0
1186	0	1186	0	1186	0	1186	0	1186	0	1186	1e-05	1186	1e-05	1186	7.5e-06	1186	9e-06	1186	1e-05
1184.07	0	1184.07	0	1184.07	0	1184.07	0	1184.07	1e-05	1184.07	1e-05	1184.07	2e-05	1184.07	1.5e-05	1184.07	1.8e-05	1184.07	2e-05
1182.14	0	1182.14	0	1182.14	1e-05	1182.14	1e-05	1182.14	1e-05	1182.14	3e-05	1182.14	4e-05	1182.14	3e-05	1182.14	3.6e-05	1182.14	4e-05
1180.22	0	1180.22	0	1180.22	0	1180.22	0	1180.22	0	1180.22	1e-05	1180.22	3e-05	1180.22	2.25e-05	1180.22	2.7e-05	1180.22	3e-05
1178.29	0	1178.29	1e-05	1178.29	0	1178.29	0	1178.29	0	1178.29	0	1178.29	0	1178.29	0	1178.29	0	1178.29	0
1176.36	0	1176.36	2e-05	1176.36	1e-05	1176.36	1e-05	1176.36	1e-05	1176.36	1e-05	1176.36	1e-05	1176.36	7.5e-06	1176.36	9e-06	1176.36	1e-05
1174.43	0	1174.43	2e-05	1174.43	1e-05	1174.43	1e-05	1174.43	1e-05	1174.43	1e-05	1174.43	1e-05	1174.43	7.5e-06	1174.43	9e-06	1174.43	1e-05
1172.5	0	1172.5	1e-05	1172.5	0	1172.5	0	1172.5	0	1172.5	0	1172.5	0	1172.5	0	1172.5	0	1172.5	0
1170.57	0	1170.57	1e-05	1170.57	0	1170.57	0	1170.57	0	1170.57	0	1170.57	0	1170.57	0	1170.57	0	1170.57	0
1168.65	0	1168.65	1e-05	1168.65	0	1168.65	0	1168.65	0	1168.65	0	1168.65	0	1168.65	0	1168.65	0	1168.65	0
1166.72	0	1166.72	1e-05	1166.72	0	1166.72	0	1166.72	0	1166.72	0	1166.72	0	1166.72	0	1166.72	0	1166.72	0
1164.79	0	1164.79	1e-05	1164.79	0	1164.79	0	1164.79	0	1164.79	0	1164.79	0	1164.79	0	1164.79	0	1164.79	0
1162.86	0	1162.86	1e-05	1162.86	0	1162.86	0	1162.86	0	1162.86	0	1162.86	0	1162.86	0	1162.86	0	1162.86	0
1160.93	0	1160.93	1e-05	1160.93	0	1160.93	0	1160.93	0	1160.93	0	1160.93	0	1160.93	0	1160.93	0	1160.93	0
1159	0	1159	0	1159	0	1159	0	1159	0	1159	0	1159	0	1159	0	1159	0	1159	0
1157.07	0	1157.07	0	1157.07	0	1157.07	0	1157.07	0	1157.07	0	1157.07	0	1157.07	0	1157.07	0	1157.07	0
1155.15	0	1155.15	0	1155.15	0	1155.15	0	1155.15	0	1155.15	0	1155.15	0	1155.15	0	1155.15	0	1155.15	0
1153.22	0	1153.22	0	1153.22	0	1153.22	0	1153.22	0	1153.22	0	1153.22	1e-05	1153.22	7.5e-06	1153.22	9e-06	1153.22	1e-05
1151.29	0	1151.29	0	1151.29	0	1151.29	0	1151.29	0	1151.29	0	1151.29	1e-05	1151.29	7.5e-06	1151.29	9e-06	1151.29	1e-05
1149.36	0	1149.36	0	1149.36	0	1149.36	0	1149.36	0	1149.36	0	1149.36	1e-05	1149.36	7.5e-06	1149.36	9e-06	1149.36	1e-05
1147.43	0	1147.43	0	1147.43	0	1147.43	0	1147.43	0	1147.43	0	1147.43	1e-05	1147.43	7.5e-06	1147.43	9e-06	1147.43	1e-05
1145.5	0	1145.5	0	1145.5	0	1145.5	0	1145.5	0	1145.5	0	1145.5	1e-05	1145.5	7.5e-06	1145.5	9e-06	1145.5	1e-05
1143.58	0	1143.58	0	1143.58	0	1143.58	0	1143.58	0	1143.58	0	1143.58	0	1143.58	0	1143.58	0	1143.58	0
1141.65	0	1141.65	1e-05	1141.65	0	1141.65	0	1141.65	0	1141.65	0	1141.65	0	1141.65	0	1141.65	0	1141.65	0
1139.72	0	1139.72	1e-05	1139.72	0	1139.72	0	1139.72	0	1139.72	0	1139.72	0	1139.72	0	1139.72	0	1139.72	0
1137.79	0	1137.79	1e-05	1137.79	0	1137.79	0	1137.79	0	1137.79	0	1137.79	0	1137.79	0	1137.79	0	1137.79	0
1135.86	0	1135.86	1e-05	1135.86	0	1135.86	0	1135.86	0	1135.86	0	1135.86	0	1135.86	0	1135.86	0	1135.86	0
1133.93	0	1133.93	1e-05	1133.93	0	1133.93	0	1133.93	0	1133.93	0	1133.93	0	1133.93	0	1133.93	0	1133.93	0
1132	0	1132	1e-05	1132	0	1132	0	1132	0	1132	0	1132	1e-05	1132	7.5e-06	1132	9e-06	1132	1e-05
1130.08	0	1130.08	0	1130.08	0	1130.08	0	1130.08	0	1130.08	0	1130.08	1e-05	1130.08	7.5e-06	1130.08	9e-06	1130.08	1e-05
1128.15	0	1128.15	0	1128.15	0	1128.15	0	1128.15	0	1128.15	1e-05	1128.15	1e-05	1128.15	7.5e-06	1128.15	9e-06	1128.15	1e-05
1126.22	0	1126.22	0	1126.22	0	1126.22	0	1126.22	0	1126.22	1e-05	1126.22	1e-05	1126.22	7.5e-06	1126.22	9e-06	1126.22	1e-05
1124.29	0	1124.29	0	1124.29	0	1124.29	0	1124.29	0	1124.29	1e-05	1124.29	1e-05	1124.29	7.5e-06	1124.29	9e-06	1124.29	1e-05
1122.36	0	1122.36	0	1122.36	0	1122.36	0	1122.36	0	1122.36	1e-05	1122.36	2e-05	1122.36	1.5e-05	1122.36	1.8e-05	1122.36	2e-05
1120.43	0	1120.43	0	1120.43	0	1120.43	0	1120.43	0	1120.43	1e-05	1120.43	2e-05	1120.43	1.5e-05	1120.43	1.8e-05	1120.43	2e-05
1118.51	0	1118.51	0	1118.51	0	1118.51	0	1118.51	0	1118.51	1e-05	1118.51	1e-05	1118.51	7.5e-06	1118.51	9e-06	1118.51	1e-05
1116.58	0	1116.58	0	1116.58	0	1116.58	0	1116.58	0	1116.58	1e-05	1116.58	1e-05	1116.58	7.5e-06	1116.58	9e-06	1116.58	1e-05
1114.65	0	1114.65	0	1114.65	0	1114.65	0	1114.65	0	1114.65	1e-05	1114.65	1e-05	1114.65	7.5e-06	1114.65	9e-06	1114.65	1e-05
1112.72	0	1112.72	0	1112.72	0	1112.72	0	1112.72	0	1112.72	1e-05	1112.72	1e-05	1112.72	7.5e-06	1112.72	9e-06	1112.72	1e-05
1110.79	0	1110.79	0	1110.79	0	1110.79	0	1110.79	0	1110.79	1e-05	1110.79	1e-05	1110.79	7.5e-06	1110.79	9e-06	1110.79	1e-05
1108.86	0	1108.86	0	1108.86	0	1108.86	0	1108.86	0	1108.86	1e-05	1108.86	1e-05	1108.86	7.5e-06	1108.86	9e-06	1108.86	1e-05
1106.93	0	1106.93	0	1106.93	0	1106.93	0	1106.93	0	1106.93	0	1106.93	1e-05	1106.93	7.5e-06	1106.93	9e-06	1106.93	1e-05
1105.01	0	1105.01	0	1105.01	0	1105.01	0	1105.01	0	1105.01	0	1105.01	1e-05	1105.01	7.5e-06	1105.01	9e-06	1105.01	1e-05
1103.08	0	1103.08	1e-05	1103.08	0	1103.08	0	1103.08	0	1103.08	0	1103.08	1e-05	1103.08	7.5e-06	1103.08	9e-06	1103.08	1e-05
1101.15	0	1101.15	1e-05	1101.15	0	1101.15	0	1101.15	0	1101.15	0	1101.15	1e-05	1101.15	7.5e-06	1101.15	9e-06	1101.15	1e-05
1099.22	0	1099.22	1e-05	1099.22	0	1099.22	0	1099.22	0	1099.22	0	1099.22	0	1099.22	0	1099.22	0	1099.22	0
1097.29	0	1097.29	0	1097.29	0	1097.29	0	1097.29	0	1097.29	0	1097.29	0	1097.29	0	1097.29	0	1097.29	0
1095.36	0	1095.36	0	1095.36	0	1095.36	0	1095.36	0	1095.36	0	1095.36	0	1095.36	0	1095.36	0	1095.36	0
1093.44	0	1093.44	0	1093.44	0	1093.44	0	1093.44	0	1093.44	0	1093.44	0	1093.44	0	1093.44	0	1093.44	0
1091.51	0	1091.51	1e-05	1091.51	0	1091.51	0	1091.51	0	1091.51	0	1091.51	0	1091.51	0	1091.51	0	1091.51	0
1089.58	0	1089.58	1e-05	1089.58	0	1089.58	0	1089.58	0	1089.58	0	1089.58	0	1089.58	0	1089.58	0	1089.58	0
1087.65	0	1087.65	0	1087.65	0	1087.65	0	1087.65	0	1087.65	0	1087.65	0	1087.65	0	1087.65	0	1087.65	0
1085.72	0	1085.72	0	1085.72	0	1085.72	0	1085.72	0	1085.72	0	1085.72	1e-05	1085.72	7.5e-06	1085.72	9e-06	1085.72	1e-05
1083.79	0	1083.79	0	1083.79	0	1083.79	0	1083.79	0	1083.79	0	1083.79	1e-05	1083.79	7.5e-06	1083.79	9e-06	1083.79	1e-05
1081.86	0	1081.86	0	1081.86	0	1081.86	0	1081.86	0	1081.86	0	1081.86	1e-05	1081.86	7.5e-06	1081.86	9e-06	1081.86	1e-05
1079.94	0	1079.94	1e-05	1079.94	0	1079.94	0	1079.94	0	1079.94	0	1079.94	0	1079.94	0	1079.94	0	1079.94	0
1078.01	0	1078.01	1e-05	1078.01	0	1078.01	0	1078.01	0	1078.01	0	1078.01	0	1078.01	0	1078.01	0	1078.01	0
1076.08	0	1076.08	1e-05	1076.08	0	1076.08	0	1076.08	0	1076.08	0	1076.08	0	1076.08	0	1076.08	0	1076.08	0
1074.15	0	1074.15	1e-05	1074.15	0	1074.15	0	1074.15	0	1074.15	0	1074.15	0	1074.15	0	1074.15	0	1074.15	0
1072.22	0	1072.22	1e-05	1072.22	0	1072.22	1e-05	1072.22	1e-05	1072.22	1e-05	1072.22	0	1072.22	0	1072.22	0	1072.22	0
1070.29	0	1070.29	1e-05	1070.29	1e-05	1070.29	1e-05	1070.29	1e-05	1070.29	1e-05	1070.29	0	1070.29	0	1070.29	0	1070.29	0
1068.37	0	1068.37	1e-05	1068.37	1e-05	1068.37	1e-05	1068.37	1e-05	1068.37	1e-05	1068.37	0	1068.37	0	1068.37	0	1068.37	0
1066.44	0	1066.44	1e-05	1066.44	1e-05	1066.44	1e-05	1066.44	1e-05	1066.44	1e-05	1066.44	0	1066.44	0	1066.44	0	1066.44	0
1064.51	0	1064.51	2e-05	1064.51	1e-05	1064.51	1e-05	1064.51	1e-05	1064.51	1e-05	1064.51	1e-05	1064.51	7.5e-06	1064.51	9e-06	1064.51	1e-05
1062.58	0	1062.58	2e-05	1062.58	1e-05	1062.58	1e-05	1062.58	1e-05	1062.58	1e-05	1062.58	1e-05	1062.58	7.5e-06	1062.58	9e-06	1062.58	1e-05
1060.65	0	1060.65	2e-05	1060.65	1e-05	1060.65	1e-05	1060.65	1e-05	1060.65	1e-05	1060.65	1e-05	1060.65	7.5e-06	1060.65	9e-06	1060.65	1e-05
1058.72	0	1058.72	2e-05	1058.72	1e-05	1058.72	1e-05	1058.72	2e-05	1058.72	1e-05	1058.72	1e-05	1058.72	7.5e-06	1058.72	9e-06	1058.72	1e-05
1056.8	0	1056.8	2e-05	1056.8	2e-05	1056.8	2e-05	1056.8	2e-05	1056.8	2e-05	1056.8	1e-05	1056.8	7.5e-06	1056.8	9e-06	1056.8	1e-05
1054.87	0	1054.87	2e-05	1054.87	2e-05	1054.87	2e-05	1054.87	2e-05	1054.87	2e-05	1054.87	2e-05	1054.87	1.5e-05	1054.87	1.8e-05	1054.87	2e-05
1052.94	0	1052.94	2e-05	1052.94	2e-05	1052.94	2e-05	1052.94	2e-05	1052.94	2e-05	1052.94	2e-05	1052.94	1.5e-05	1052.94	1.8e-05	1052.94	2e-05
1051.01	0	1051.01	2e-05	1051.01	2e-05	1051.01	2e-05	1051.01	2e-05	1051.01	2e-05	1051.01	2e-05	1051.01	1.5e-05	1051.01	1.8e-05	1051.01	2e-05
1049.08	0	1049.08	2e-05	1049.08	2e-05	1049.08	2e-05	1049.08	2e-05	1049.08	2e-05	1049.08	2e-05	1049.08	1.5e-05	1049.08	1.8e-05	1049.08	2e-05
1047.15	0	1047.15	3e-05	1047.15	2e-05	1047.15	3e-05	1047.15	3e-05	1047.15	3e-05	1047.15	3e-05	1047.15	2.25e-05	1047.15	2.7e-05	1047.15	3e-05
1045.22	0	1045.22	3e-05	1045.22	3e-05	1045.22	3e-05	1045.22	3e-05	1045.22	3e-05	1045.22	3e-05	1045.22	2.25e-05	1045.22	2.7e-05	1045.22	3e-05
1043.3	0	1043.3	3e-05	1043.3	3e-05	1043.3	3e-05	1043.3	3e-05	1043.3	4e-05	1043.3	4e-05	1043.3	3e-05	1043.3	3.6e-05	1043.3	4e-05
1041.37	0	1041.37	3e-05	1041.37	4e-05	1041.37	4e-05	1041.37	4e-05	1041.37	4e-05	1041.37	4e-05	1041.37	3e-05	1041.37	3.6e-05	1041.37	4e-05
1039.44	0	1039.44	3e-05	1039.44	4e-05	1039.44	4e-05	1039.44	4e-05	1039.44	4e-05	1039.44	4e-05	1039.44	3e-05	1039.44	3.6e-05	1039.44	4e-05
1037.51	0	1037.51	3e-05	1037.51	4e-05	1037.51	5e-05	1037.51	5e-05	1037.51	5e-05	1037.51	5e-05	1037.51	3.75e-05	1037.51	4.5e-05	1037.51	5e-05
1035.58	0	1035.58	3e-05	1035.58	5e-05	1035.58	6e-05	1035.58	5e-05	1035.58	7e-05	1035.58	6e-05	1035.58	4.5e-05	1035.58	5.4e-05	1035.58	6e-05
1033.65	0	1033.65	4e-05	1033.65	5e-05	1033.65	6e-05	1033.65	6e-05	1033.65	7e-05	1033.65	6e-05	1033.65	4.5e-05	1033.65	5.4e-05	1033.65	6e-05
1031.73	0	1031.73	4e-05	1031.73	6e-05	1031.73	6e-05	1031.73	6e-05	1031.73	8e-05	1031.73	7e-05	1031.73	5.25e-05	1031.73	6.3e-05	1031.73	7e-05
1029.8	0	1029.8	5e-05	1029.8	6e-05	1029.8	6e-05	1029.8	6e-05	1029.8	8e-05	1029.8	7e-05	1029.8	5.25e-05	1029.8	6.3e-05	1029.8	7e-05
1027.87	0	1027.87	5e-05	1027.87	6e-05	1027.87	6e-05	1027.87	6e-05	1027.87	8e-05	1027.87	8e-05	1027.87	6e-05	1027.87	7.2e-05	1027.87	8e-05
1025.94	0	1025.94	5e-05	1025.94	6e-05	1025.94	6e-05	1025.94	6e-05	1025.94	7e-05	1025.94	8e-05	1025.94	6e-05	1025.94	7.2e-05	1025.94	8e-05
1024.01	0	1024.01	5e-05	1024.01	6e-05	1024.01	6e-05	1024.01	6e-05	1024.01	7e-05	1024.01	8e-05	1024.01	6e-05	1024.01	7.2e-05	1024.01	8e-05
1022.08	0	1022.08	5e-05	1022.08	5e-05	1022.08	6e-05	1022.08	6e-05	1022.08	7e-05	1022.08	7e-05	1022.08	5.25e-05	1022.08	6.3e-05	1022.08	7e-05
1020.15	0	1020.15	5e-05	1020.15	5e-05	1020.15	6e-05	1020.15	6e-05	1020.15	7e-05	1020.15	7e-05	1020.15	5.25e-05	1020.15	6.3e-05	1020.15	7e-05
1018.23	0	1018.23	5e-05	1018.23	6e-05	1018.23	6e-05	1018.23	7e-05	1018.23	7e-05	1018.23	7e-05	1018.23	5.25e-05	1018.23	6.3e-05	1018.23	7e-05
1016.3	0	1016.3	4e-05	1016.3	6e-05	1016.3	6e-05	1016.3	7e-05	1016.3	8e-05	1016.3	8e-05	1016.3	6e-05	1016.3	7.2e-05	1016.3	8e-05
1014.37	0	1014.37	4e-05	1014.37	6e-05	1014.37	6e-05	1014.37	7e-05	1014.37	9e-05	1014.37	8e-05	1014.37	6e-05	1014.37	7.2e-05	1014.37	8e-05
1012.44	0	1012.44	4e-05	1012.44	5e-05	1012.44	6e-05	1012.44	6e-05	1012.44	8e-05	1012.44	8e-05	1012.44	6e-05	1012.44	7.2e-05	1012.44	8e-05
1010.51	0	1010.51	4e-05	1010.51	6e-05	1010.51	6e-05	1010.51	6e-05	1010.51	7e-05	1010.51	8e-05	1010.51	6e-05	1010.51	7.2e-05	1010.51	8e-05
1008.58	0	1008.58	3e-05	1008.58	6e-05	1008.58	5e-05	1008.58	5e-05	1008.58	7e-05	1008.58	7e-05	1008.58	5.25e-05	1008.58	6.3e-05	1008.58	7e-05
1006.66	0	1006.66	3e-05	1006.66	6e-05	1006.66	5e-05	1006.66	5e-05	1006.66	6e-05	1006.66	7e-05	1006.66	5.25e-05	1006.66	6.3e-05	1006.66	7e-05
1004.73	0	1004.73	3e-05	1004.73	5e-05	1004.73	4e-05	1004.73	4e-05	1004.73	5e-05	1004.73	6e-05	1004.73	4.5e-05	1004.73	5.4e-05	1004.73	6e-05
1002.8	0	1002.8	3e-05	1002.8	4e-05	1002.8	3e-05	1002.8	4e-05	1002.8	4e-05	1002.8	4e-05	1002.8	3e-05	1002.8	3.6e-05	1002.8	4e-05
1000.87	0	1000.87	2e-05	1000.87	3e-05	1000.87	3e-05	1000.87	3e-05	1000.87	3e-05	1000.87	3e-05	1000.87	2.25e-05	1000.87	2.7e-05	1000.87	3e-05
998.941	0	998.941	2e-05	998.941	2e-05	998.941	2e-05	998.941	2e-05	998.941	2e-05	998.941	2e-05	998.941	1.5e-05	998.941	1.8e-05	998.941	2e-05
997.013	0	997.013	2e-05	997.013	2e-05	997.013	2e-05	997.013	2e-05	997.013	2e-05	997.013	1e-05	997.013	7.5e-06	997.013	9e-06	997.013	1e-05
995.084	0	995.084	2e-05	995.084	1e-05	995.084	1e-05	995.084	2e-05	995.084	1e-05	995.084	1e-05	995.084	7.5e-06	995.084	9e-06	995.084	1e-05
993.156	0	993.156	1e-05	993.156	1e-05	993.156	1e-05	993.156	1e-05	993.156	1e-05	993.156	1e-05	993.156	7.5e-06	993.156	9e-06	993.156	1e-05
991.227	0	991.227	1e-05	991.227	1e-05	991.227	1e-05	991.227	1e-05	991.227	0	991.227	0	991.227	0	991.227	0	991.227	0
989.299	0	989.299	1e-05	989.299	0	989.299	0	989.299	0	989.299	0	989.299	0	989.299	0	989.299	0	989.299	0
987.371	0	987.371	1e-05	987.371	0	987.371	0	987.371	0	987.371	0	987.371	0	987.371	0	987.371	0	987.371	0
985.442	0	985.442	1e-05	985.442	0	985.442	0	985.442	0	985.442	0	985.442	0	985.442	0	985.442	0	985.442	0
983.514	0	983.514	1e-05	983.514	0	983.514	0	983.514	0	983.514	0	983.514	0	983.514	0	983.514	0	983.514	0
981.585	0	981.585	1e-05	981.585	0	981.585	0	981.585	0	981.585	0	981.585	0	981.585	0	981.585	0	981.585	0
979.657	0	979.657	1e-05	979.657	0	979.657	0	979.657	0	979.657	0	979.657	0	979.657	0	979.657	0	979.657	0
977.728	0	977.728	1e-05	977.728	0	977.728	0	977.728	0	977.728	0	977.728	0	977.728	0	977.728	0	977.728	0
975.8	0	975.8	0	975.8	0	975.8	0	975.8	0	975.8	1e-05	975.8	1e-05	975.8	7.5e-06	975.8	9e-06	975.8	1e-05
973.871	0	973.871	0	973.871	0	973.871	0	973.871	0	973.871	1e-05	973.871	1e-05	973.871	7.5e-06	973.871	9e-06	973.871	1e-05
971.943	0	971.943	0	971.943	0	971.943	0	971.943	0	971.943	1e-05	971.943	1e-05	971.943	7.5e-06	971.943	9e-06	971.943	1e-05
970.014	0	970.014	0	970.014	0	970.014	0	970.014	0	970.014	1e-05	970.014	2e-05	970.014	1.5e-05	970.014	1.8e-05	970.014	2e-05
968.086	0	968.086	0	968.086	0	968.086	0	968.086	1e-05	968.086	1e-05	968.086	2e-05	968.086	1.5e-05	968.086	1.8e-05	968.086	2e-05
966.157	0	966.157	0	966.157	1e-05	966.157	1e-05	966.157	1e-05	966.157	1e-05	966.157	3e-05	966.157	2.25e-05	966.157	2.7e-05	966.157	3e-05
964.229	0	964.229	0	964.229	1e-05	964.229	1e-05	964.229	1e-05	964.229	2e-05	964.229	3e-05	964.229	2.25e-05	964.229	2.7e-05	964.229	3e-05
962.301	0	962.301	0	962.301	1e-05	962.301	1e-05	962.301	1e-05	962.301	2e-05	962.301	3e-05	962.301	2.25e-05	962.301	2.7e-05	962.301	3e-05
960.372	0	960.372	0	960.372	1e-05	960.372	1e-05	960.372	1e-05	960.372	3e-05	960.372	4e-05	960.372	3e-05	960.372	3.6e-05	960.372	4e-05
958.444	0	958.444	0	958.444	1e-05	958.444	1e-05	958.444	1e-05	958.444	3e-05	958.444	4e-05	958.444	3e-05	958.444	3.6e-05	958.444	4e-05
956.515	0	956.515	0	956.515	1e-05	956.515	1e-05	956.515	1e-05	956.515	3e-05	956.515	4e-05	956.515	3e-05	956.515	3.6e-05	956.515	4e-05
954.587	0	954.587	0	954.587	1e-05	954.587	1e-05	954.587	1e-05	954.587	3e-05	954.587	4e-05	954.587	3e-05	954.587	3.6e-05	954.587	4e-05
952.658	0	952.658	0	952.658	1e-05	952.658	1e-05	952.658	2e-05	952.658	3e-05	952.658	4e-05	952.658	3e-05	952.658	3.6e-05	952.658	4e-05
950.73	0	950.73	0	950.73	1e-05	950.73	1e-05	950.73	2e-05	950.73	3e-05	950.73	4e-05	950.73	3e-05	950.73	3.6e-05	950.73	4e-05
948.801	0	948.801	0	948.801	1e-05	948.801	1e-05	948.801	2e-05	948.801	3e-05	948.801	4e-05	948.801	3e-05	948.801	3.6e-05	948.801	4e-05
946.873	0	946.873	0	946.873	1e-05	946.873	1e-05	946.873	2e-05	946.873	3e-05	946.873	3e-05	946.873	2.25e-05	946.873	2.7e-05	946.873	3e-05
944.944	0	944.944	0	944.944	1e-05	944.944	1e-05	944.944	1e-05	944.944	3e-05	944.944	3e-05	944.944	2.25e-05	944.944	2.7e-05	944.944	3e-05
943.016	0	943.016	0	943.016	1e-05	943.016	1e-05	943.016	1e-05	943.016	2e-05	943.016	3e-05	943.016	2.25e-05	943.016	2.7e-05	943.016	3e-05
941.088	0	941.088	0	941.088	1e-05	941.088	1e-05	941.088	1e-05	941.088	2e-05	941.088	3e-05	941.088	2.25e-05	941.088	2.7e-05	941.088	3e-05
939.159	0	939.159	0	939.159	1e-05	939.159	1e-05	939.159	1e-05	939.159	2e-05	939.159	3e-05	939.159	2.25e-05	939.159	2.7e-05	939.159	3e-05
937.231	0	937.231	0	937.231	1e-05	937.231	1e-05	937.231	1e-05	937.231	2e-05	937.231	3e-05	937.231	2.25e-05	937.231	2.7e-05	937.231	3e-05
935.302	0	935.302	0	935.302	1e-05	935.302	1e-05	935.302	1e-05	935.302	2e-05	935.302	3e-05	935.302	2.25e-05	935.302	2.7e-05	935.302	3e-05
933.374	0	933.374	0	933.374	1e-05	933.374	1e-05	933.374	1e-05	933.374	2e-05	933.374	3e-05	933.374	2.25e-05	933.374	2.7e-05	933.374	3e-05
931.445	0	931.445	0	931.445	1e-05	931.445	1e-05	931.445	1e-05	931.445	2e-05	931.445	3e-05	931.445	2.25e-05	931.445	2.7e-05	931.445	3e-05
929.517	0	929.517	0	929.517	1e-05	929.517	1e-05	929.517	1e-05	929.517	2e-05	929.517	3e-05	929.517	2.25e-05	929.517	2.7e-05	929.517	3e-05
927.588	0	927.588	0	927.588	1e-05	927.588	1e-05	927.588	1e-05	927.588	2e-05	927.588	4e-05	927.588	3e-05	927.588	3.6e-05	927.588	4e-05
925.66	0	925.66	0	925.66	2e-05	925.66	1e-05	925.66	1e-05	925.66	3e-05	925.66	5e-05	925.66	3.75e-05	925.66	4.5e-05	925.66	5e-05
923.731	0	923.731	0	923.731	2e-05	923.731	2e-05	923.731	2e-05	923.731	4e-05	923.731	5e-05	923.731	3.75e-05	923.731	4.5e-05	923.731	5e-05
921.803	0	921.803	0	921.803	2e-05	921.803	2e-05	921.803	2e-05	921.803	4e-05	921.803	6e-05	921.803	4.5e-05	921.803	5.4e-05	921.803	6e-05
919.874	0	919.874	0	919.874	2e-05	919.874	2e-05	919.874	3e-05	919.874	4e-05	919.874	6e-05	919.874	4.5e-05	919.874	5.4e-05	919.874	6e-05
917.946	0	917.946	0	917.946	3e-05	917.946	3e-05	917.946	3e-05	917.946	5e-05	917.946	7e-05	917.946	5.25e-05	917.946	6.3e-05	917.946	7e-05
916.018	0	916.018	0	916.018	3e-05	916.018	3e-05	916.018	3e-05	916.018	6e-05	916.018	7e-05	916.018	5.25e-05	916.018	6.3e-05	916.018	7e-05
914.089	0	914.089	0	914.089	3e-05	914.089	3e-05	914.089	3e-05	914.089	6e-05	914.089	8e-05	914.089	6e-05	914.089	7.2e-05	914.089	8e-05
912.161	0	912.161	0	912.161	3e-05	912.161	3e-05	912.161	4e-05	912.161	6e-05	912.161	9e-05	912.161	6.75e-05	912.161	8.1e-05	912.161	9e-05
910.232	0	910.232	0	910.232	4e-05	910.232	3e-05	910.232	4e-05	910.232	7e-05	910.232	9e-05	910.232	6.75e-05	910.232	8.1e-05	910.232	9e-05
908.304	0	908.304	0	908.304	4e-05	908.304	3e-05	908.304	4e-05	908.304	7e-05	908.304	0.0001	908.304	7.5e-05	908.304	9e-05	908.304	0.0001
906.375	0	906.375	0	906.375	4e-05	906.375	4e-05	906.375	4e-05	906.375	7e-05	906.375	0.00011	906.375	8.25e-05	906.375	9.9e-05	906.375	0.00011
904.447	0	904.447	0	904.447	4e-05	904.447	4e-05	904.447	5e-05	904.447	8e-05	904.447	0.00012	904.447	9e-05	904.447	0.000108	904.447	0.00012
902.518	0	902.518	0	902.518	4e-05	902.518	4e-05	902.518	6e-05	902.518	9e-05	902.518	0.00012	902.518	9e-05	902.518	0.000108	902.518	0.00012
900.59	0	900.59	0	900.59	5e-05	900.59	4e-05	900.59	6e-05	900.59	0.0001	900.59	0.00013	900.59	9.75e-05	900.59	0.000117	900.59	0.00013
898.661	0	898.661	0	898.661	5e-05	898.661	4e-05	898.661	6e-05	898.661	0.00012	898.661	0.00013	898.661	9.75e-05	898.661	0.000117	898.661	0.00013
896.733	0	896.733	0	896.733	5e-05	896.733	5e-05	896.733	6e-05	896.733	0.00012	896.733	0.00014	896.733	0.000105	896.733	0.000126	896.733	0.00014
894.805	0	894.805	0	894.805	5e-05	894.805	5e-05	894.805	6e-05	894.805	0.00012	894.805	0.00015	894.805	0.0001125	894.805	0.000135	894.805	0.00015
892.876	0	892.876	0	892.876	6e-05	892.876	5e-05	892.876	7e-05	892.876	0.00013	892.876	0.00016	892.876	0.00012	892.876	0.000144	892.876	0.00016
890.948	0	890.948	1e-05	890.948	7e-05	890.948	5e-05	890.948	7e-05	890.948	0.00013	890.948	0.00018	890.948	0.000135	890.948	0.000162	890.948	0.00018
889.019	0	889.019	1e-05	889.019	7e-05	889.019	6e-05	889.019	8e-05	889.019	0.00014	889.019	0.00018	889.019	0.000135	889.019	0.000162	889.019	0.00018
887.091	0	887.091	0	887.091	8e-05	887.091	7e-05	887.091	8e-05	887.091	0.00014	887.091	0.00019	887.091	0.0001425	887.091	0.000171	887.091	0.00019
885.162	0	885.162	0	885.162	8e-05	885.162	7e-05	885.162	8e-05	885.162	0.00014	885.162	0.00018	885.162	0.000135	885.162	0.000162	885.162	0.00018
883.234	0	883.234	0	883.234	9e-05	883.234	8e-05	883.234	8e-05	883.234	0.00014	883.234	0.00018	883.234	0.000135	883.234	0.000162	883.234	0.00018
881.305	0	881.305	0	881.305	9e-05	881.305	8e-05	881.305	8e-05	881.305	0.00015	881.305	0.00019	881.305	0.0001425	881.305	0.000171	881.305	0.00019
879.377	0	879.377	1e-05	879.377	0.0001	879.377	8e-05	879.377	9e-05	879.377	0.00014	879.377	0.0002	879.377	0.00015	879.377	0.00018	879.377	0.0002
877.448	0	877.448	1e-05	877.448	0.0001	877.448	8e-05	877.448	9e-05	877.448	0.00014	877.448	0.00022	877.448	0.000165	877.448	0.000198	877.448	0.00022
875.52	0	875.52	1e-05	875.52	9e-05	875.52	8e-05	875.52	8e-05	875.52	0.00014	875.52	0.00022	875.52	0.000165	875.52	0.000198	875.52	0.00022
873.591	0	873.591	0	873.591	8e-05	873.591	8e-05	873.591	8e-05	873.591	0.00014	873.591	0.00021	873.591	0.0001575	873.591	0.000189	873.591	0.00021
871.663	0	871.663	0	871.663	7e-05	871.663	8e-05	871.663	8e-05	871.663	0.00013	871.663	0.00019	871.663	0.0001425	871.663	0.000171	871.663	0.00019
869.735	0	869.735	0	869.735	7e-05	869.735	7e-05	869.735	7e-05	869.735	0.00012	869.735	0.00018	869.735	0.000135	869.735	0.000162	869.735	0.00018
867.806	0	867.806	0	867.806	6e-05	867.806	6e-05	867.806	6e-05	867.806	0.00011	867.806	0.00016	867.806	0.00012	867.806	0.000144	867.806	0.00016
865.878	0	865.878	0	865.878	6e-05	865.878	5e-05	865.878	5e-05	865.878	0.00011	865.878	0.00013	865.878	9.75e-05	865.878	0.000117	865.878	0.00013
863.949	0	863.949	0	863.949	6e-05	863.949	4e-05	863.949	5e-05	863.949	0.00011	863.949	0.00012	863.949	9e-05	863.949	0.000108	863.949	0.00012
862.021	0	862.021	0	862.021	6e-05	862.021	4e-05	862.021	5e-05	862.021	0.00011	862.021	0.00011	862.021	8.25e-05	862.021	9.9e-05	862.021	0.00011
860.092	0	860.092	0	860.092	5e-05	860.092	4e-05	860.092	5e-05	860.092	0.0001	860.092	0.00011	860.092	8.25e-05	860.092	9.9e-05	860.092	0.00011
858.164	0	858.164	0	858.164	4e-05	858.164	4e-05	858.164	4e-05	858.164	9e-05	858.164	0.00011	858.164	8.25e-05	858.164	9.9e-05	858.164	0.00011
856.235	0	856.235	0	856.235	4e-05	856.235	4e-05	856.235	4e-05	856.235	9e-05	856.235	0.0001	856.235	7.5e-05	856.235	9e-05	856.235	0.0001
854.307	0	854.307	0	854.307	3e-05	854.307	4e-05	854.307	3e-05	854.307	8e-05	854.307	8e-05	854.307	6e-05	854.307	7.2e-05	854.307	8e-05
852.378	0	852.378	0	852.378	2e-05	852.378	4e-05	852.378	3e-05	852.378	6e-05	852.378	6e-05	852.378	4.5e-05	852.378	5.4e-05	852.378	6e-05
850.45	0	850.45	0	850.45	2e-05	850.45	4e-05	850.45	2e-05	850.45	3e-05	850.45	5e-05	850.45	3.75e-05	850.45	4.5e-05	850.45	5e-05
848.522	0	848.522	0	848.522	1e-05	848.522	3e-05	848.522	1e-05	848.522	2e-05	848.522	4e-05	848.522	3e-05	848.522	3.6e-05	848.522	4e-05
846.593	0	846.593	0	846.593	1e-05	846.593	2e-05	846.593	2e-05	846.593	2e-05	846.593	4e-05	846.593	3e-05	846.593	3.6e-05	846.593	4e-05
844.665	0	844.665	0	844.665	2e-05	844.665	1e-05	844.665	2e-05	844.665	3e-05	844.665	3e-05	844.665	2.25e-05	844.665	2.7e-05	844.665	3e-05
842.736	0	842.736	0	842.736	2e-05	842.736	1e-05	842.736	1e-05	842.736	3e-05	842.736	3e-05	842.736	2.25e-05	842.736	2.7e-05	842.736	3e-05
840.808	0	840.808	0	840.808	2e-05	840.808	1e-05	840.808	1e-05	840.808	2e-05	840.808	2e-05	840.808	1.5e-05	840.808	1.8e-05	840.808	2e-05
838.879	0	838.879	0	838.879	1e-05	838.879	1e-05	838.879	0	838.879	1e-05	838.879	2e-05	838.879	1.5e-05	838.879	1.8e-05	838.879	2e-05
836.951	0	836.951	0	836.951	1e-05	836.951	1e-05	836.951	0	836.951	1e-05	836.951	2e-05	836.951	1.5e-05	836.951	1.8e-05	836.951	2e-05
835.022	0	835.022	0	835.022	1e-05	835.022	1e-05	835.022	0	835.022	2e-05	835.022	2e-05	835.022	1.5e-05	835.022	1.8e-05	835.022	2e-05
833.094	0	833.094	0	833.094	1e-05	833.094	0	833.094	1e-05	833.094	2e-05	833.094	3e-05	833.094	2.25e-05	833.094	2.7e-05	833.094	3e-05
831.165	0	831.165	0	831.165	2e-05	831.165	1e-05	831.165	1e-05	831.165	1e-05	831.165	3e-05	831.165	2.25e-05	831.165	2.7e-05	831.165	3e-05
829.237	0	829.237	0	829.237	2e-05	829.237	1e-05	829.237	1e-05	829.237	1e-05	829.237	3e-05	829.237	2.25e-05	829.237	2.7e-05	829.237	3e-05
827.308	0	827.308	0	827.308	2e-05	827.308	1e-05	827.308	1e-05	827.308	1e-05	827.308	2e-05	827.308	1.5e-05	827.308	1.8e-05	827.308	2e-05
825.38	0	825.38	0	825.38	1e-05	825.38	1e-05	825.38	1e-05	825.38	1e-05	825.38	1e-05	825.38	7.5e-06	825.38	9e-06	825.38	1e-05
823.452	0	823.452	0	823.452	1e-05	823.452	0	823.452	0	823.452	0	823.452	1e-05	823.452	7.5e-06	823.452	9e-06	823.452	1e-05
821.523	0	821.523	0	821.523	0	821.523	0	821.523	0	821.523	0	821.523	0	821.523	0	821.523	0	821.523	0
819.595	0	819.595	0	819.595	0	819.595	0	819.595	0	819.595	0	819.595	0	819.595	0	819.595	0	819.595	0
817.666	0	817.666	0	817.666	0	817.666	0	817.666	0	817.666	0	817.666	0	817.666	0	817.666	0	817.666	0
815.738	0	815.738	0	815.738	0	815.738	0	815.738	0	815.738	0	815.738	0	815.738	0	815.738	0	815.738	0
813.809	0	813.809	0	813.809	0	813.809	0	813.809	1e-05	813.809	0	813.809	1e-05	813.809	7.5e-06	813.809	9e-06	813.809	1e-05
811.881	1e-05	811.881	0	811.881	0	811.881	0	811.881	0	811.881	0	811.881	1e-05	811.881	7.5e-06	811.881	9e-06	811.881	1e-05
809.952	1e-05	809.952	0	809.952	0	809.952	0	809.952	0	809.952	1e-05	809.952	1e-05	809.952	7.5e-06	809.952	9e-06	809.952	1e-05
808.024	0	808.024	0	808.024	0	808.024	0	808.024	0	808.024	0	808.024	1e-05	808.024	7.5e-06	808.024	9e-06	808.024	1e-05
806.095	0	806.095	0	806.095	0	806.095	0	806.095	0	806.095	0	806.095	0	806.095	0	806.095	0	806.095	0
804.167	0	804.167	0	804.167	0	804.167	0	804.167	0	804.167	0	804.167	0	804.167	0	804.167	0	804.167	0
802.239	0	802.239	1e-05	802.239	0	802.239	0	802.239	0	802.239	0	802.239	0	802.239	0	802.239	0	802.239	0
800.31	0	800.31	1e-05	800.31	1e-05	800.31	0	800.31	1e-05	800.31	1e-05	800.31	1e-05	800.31	7.5e-06	800.31	9e-06	800.31	1e-05
798.382	0	798.382	1e-05	798.382	1e-05	798.382	1e-05	798.382	1e-05	798.382	1e-05	798.382	1e-05	798.382	7.5e-06	798.382	9e-06	798.382	1e-05

## Sheet: Fig3e
Wavenumber(cm-1)	Intensity(a.u.)
time	0min		1min		3min		5min		10min		20min		30min		50min		70min		90min
3201.24	4e-07	3201.24	9e-05	3201.24	9e-05	3201.24	0.0001	3201.24	0.00013	3201.24	0.00015	3201.24	0.00015	3201.24	0.00015	3201.24	0.00015	3201.24	0.00015
3199.31	4e-07	3199.31	9e-05	3199.31	9e-05	3199.31	0.0001	3199.31	0.00013	3199.31	0.00015	3199.31	0.00015	3199.31	0.00015	3199.31	0.00015	3199.31	0.00015
3197.38	5e-07	3197.38	9e-05	3197.38	9e-05	3197.38	0.0001	3197.38	0.00013	3197.38	0.00015	3197.38	0.00015	3197.38	0.00015	3197.38	0.00015	3197.38	0.00015
3195.45	5e-07	3195.45	9e-05	3195.45	0.0001	3195.45	0.0001	3195.45	0.00013	3195.45	0.00016	3195.45	0.00016	3195.45	0.00016	3195.45	0.00016	3195.45	0.00016
3193.53	5e-07	3193.53	8e-05	3193.53	9e-05	3193.53	9e-05	3193.53	0.00013	3193.53	0.00015	3193.53	0.00015	3193.53	0.00015	3193.53	0.00015	3193.53	0.00015
3191.6	5e-07	3191.6	8e-05	3191.6	8e-05	3191.6	9e-05	3191.6	0.00012	3191.6	0.00014	3191.6	0.00014	3191.6	0.00014	3191.6	0.00014	3191.6	0.00014
3189.67	5e-07	3189.67	7e-05	3189.67	8e-05	3189.67	9e-05	3189.67	0.00011	3189.67	0.00013	3189.67	0.00013	3189.67	0.00013	3189.67	0.00013	3189.67	0.00013
3187.74	4e-07	3187.74	6e-05	3187.74	8e-05	3187.74	8e-05	3187.74	0.0001	3187.74	0.00013	3187.74	0.00013	3187.74	0.00013	3187.74	0.00013	3187.74	0.00013
3185.81	4e-07	3185.81	6e-05	3185.81	8e-05	3185.81	8e-05	3185.81	0.0001	3185.81	0.00013	3185.81	0.00013	3185.81	0.00013	3185.81	0.00013	3185.81	0.00013
3183.88	4e-07	3183.88	6e-05	3183.88	7e-05	3183.88	7e-05	3183.88	0.0001	3183.88	0.00012	3183.88	0.00012	3183.88	0.00012	3183.88	0.00012	3183.88	0.00012
3181.96	4e-07	3181.96	6e-05	3181.96	6e-05	3181.96	7e-05	3181.96	9e-05	3181.96	0.00011	3181.96	0.00011	3181.96	0.00011	3181.96	0.00011	3181.96	0.00011
3180.03	4e-07	3180.03	6e-05	3180.03	6e-05	3180.03	7e-05	3180.03	9e-05	3180.03	0.00011	3180.03	0.00011	3180.03	0.00011	3180.03	0.00011	3180.03	0.00011
3178.1	4e-07	3178.1	5e-05	3178.1	6e-05	3178.1	7e-05	3178.1	9e-05	3178.1	0.0001	3178.1	0.0001	3178.1	0.0001	3178.1	0.0001	3178.1	0.0001
3176.17	3e-07	3176.17	5e-05	3176.17	5e-05	3176.17	7e-05	3176.17	8e-05	3176.17	0.0001	3176.17	0.0001	3176.17	0.0001	3176.17	0.0001	3176.17	0.0001
3174.24	3e-07	3174.24	5e-05	3174.24	5e-05	3174.24	6e-05	3174.24	8e-05	3174.24	9e-05	3174.24	9e-05	3174.24	9e-05	3174.24	9e-05	3174.24	9e-05
3172.31	4e-07	3172.31	5e-05	3172.31	6e-05	3172.31	6e-05	3172.31	7e-05	3172.31	0.0001	3172.31	0.0001	3172.31	0.0001	3172.31	0.0001	3172.31	0.0001
3170.38	4e-07	3170.38	5e-05	3170.38	6e-05	3170.38	6e-05	3170.38	7e-05	3170.38	0.0001	3170.38	0.0001	3170.38	0.0001	3170.38	0.0001	3170.38	0.0001
3168.46	3e-07	3168.46	5e-05	3168.46	5e-05	3168.46	6e-05	3168.46	7e-05	3168.46	0.0001	3168.46	0.0001	3168.46	0.0001	3168.46	0.0001	3168.46	0.0001
3166.53	3e-07	3166.53	5e-05	3166.53	5e-05	3166.53	6e-05	3166.53	7e-05	3166.53	0.0001	3166.53	0.0001	3166.53	0.0001	3166.53	0.0001	3166.53	0.0001
3164.6	3e-07	3164.6	4e-05	3164.6	4e-05	3164.6	6e-05	3164.6	8e-05	3164.6	9e-05	3164.6	9e-05	3164.6	9e-05	3164.6	9e-05	3164.6	9e-05
3162.67	3e-07	3162.67	5e-05	3162.67	5e-05	3162.67	6e-05	3162.67	8e-05	3162.67	8e-05	3162.67	8e-05	3162.67	8e-05	3162.67	8e-05	3162.67	8e-05
3160.74	3e-07	3160.74	5e-05	3160.74	5e-05	3160.74	6e-05	3160.74	8e-05	3160.74	8e-05	3160.74	8e-05	3160.74	8e-05	3160.74	8e-05	3160.74	8e-05
3158.81	3e-07	3158.81	4e-05	3158.81	5e-05	3158.81	5e-05	3158.81	7e-05	3158.81	7e-05	3158.81	7e-05	3158.81	7e-05	3158.81	7e-05	3158.81	7e-05
3156.89	3e-07	3156.89	4e-05	3156.89	4e-05	3156.89	4e-05	3156.89	7e-05	3156.89	7e-05	3156.89	7e-05	3156.89	7e-05	3156.89	7e-05	3156.89	7e-05
3154.96	3e-07	3154.96	4e-05	3154.96	4e-05	3154.96	5e-05	3154.96	6e-05	3154.96	7e-05	3154.96	7e-05	3154.96	7e-05	3154.96	7e-05	3154.96	7e-05
3153.03	3e-07	3153.03	4e-05	3153.03	5e-05	3153.03	5e-05	3153.03	6e-05	3153.03	7e-05	3153.03	7e-05	3153.03	7e-05	3153.03	7e-05	3153.03	7e-05
3151.1	2e-07	3151.1	4e-05	3151.1	4e-05	3151.1	5e-05	3151.1	6e-05	3151.1	7e-05	3151.1	7e-05	3151.1	7e-05	3151.1	7e-05	3151.1	7e-05
3149.17	2e-07	3149.17	3e-05	3149.17	4e-05	3149.17	4e-05	3149.17	5e-05	3149.17	6e-05	3149.17	6e-05	3149.17	6e-05	3149.17	6e-05	3149.17	6e-05
3147.24	2e-07	3147.24	3e-05	3147.24	4e-05	3147.24	4e-05	3147.24	5e-05	3147.24	7e-05	3147.24	7e-05	3147.24	7e-05	3147.24	7e-05	3147.24	7e-05
3145.32	3e-07	3145.32	4e-05	3145.32	4e-05	3145.32	4e-05	3145.32	6e-05	3145.32	7e-05	3145.32	7e-05	3145.32	7e-05	3145.32	7e-05	3145.32	7e-05
3143.39	3e-07	3143.39	4e-05	3143.39	4e-05	3143.39	4e-05	3143.39	6e-05	3143.39	7e-05	3143.39	7e-05	3143.39	7e-05	3143.39	7e-05	3143.39	7e-05
3141.46	2e-07	3141.46	3e-05	3141.46	4e-05	3141.46	4e-05	3141.46	5e-05	3141.46	6e-05	3141.46	6e-05	3141.46	6e-05	3141.46	6e-05	3141.46	6e-05
3139.53	2e-07	3139.53	3e-05	3139.53	3e-05	3139.53	4e-05	3139.53	4e-05	3139.53	5e-05	3139.53	5e-05	3139.53	5e-05	3139.53	5e-05	3139.53	5e-05
3137.6	3e-07	3137.6	4e-05	3137.6	4e-05	3137.6	5e-05	3137.6	5e-05	3137.6	6e-05	3137.6	6e-05	3137.6	6e-05	3137.6	6e-05	3137.6	6e-05
3135.67	3e-07	3135.67	5e-05	3135.67	5e-05	3135.67	6e-05	3135.67	6e-05	3135.67	7e-05	3135.67	7e-05	3135.67	7e-05	3135.67	7e-05	3135.67	7e-05
3133.74	2e-07	3133.74	4e-05	3133.74	4e-05	3133.74	5e-05	3133.74	6e-05	3133.74	7e-05	3133.74	7e-05	3133.74	7e-05	3133.74	7e-05	3133.74	7e-05
3131.82	1e-07	3131.82	3e-05	3131.82	3e-05	3131.82	3e-05	3131.82	5e-05	3131.82	5e-05	3131.82	5e-05	3131.82	5e-05	3131.82	5e-05	3131.82	5e-05
3129.89	2e-07	3129.89	3e-05	3129.89	3e-05	3129.89	3e-05	3129.89	5e-05	3129.89	5e-05	3129.89	5e-05	3129.89	5e-05	3129.89	5e-05	3129.89	5e-05
3127.96	3e-07	3127.96	4e-05	3127.96	5e-05	3127.96	5e-05	3127.96	6e-05	3127.96	6e-05	3127.96	6e-05	3127.96	6e-05	3127.96	6e-05	3127.96	6e-05
3126.03	3e-07	3126.03	4e-05	3126.03	5e-05	3126.03	5e-05	3126.03	6e-05	3126.03	6e-05	3126.03	6e-05	3126.03	6e-05	3126.03	6e-05	3126.03	6e-05
3124.1	1e-07	3124.1	3e-05	3124.1	3e-05	3124.1	3e-05	3124.1	5e-05	3124.1	5e-05	3124.1	5e-05	3124.1	5e-05	3124.1	5e-05	3124.1	5e-05
3122.17	2e-07	3122.17	2e-05	3122.17	2e-05	3122.17	2e-05	3122.17	3e-05	3122.17	4e-05	3122.17	4e-05	3122.17	4e-05	3122.17	4e-05	3122.17	4e-05
3120.25	3e-07	3120.25	3e-05	3120.25	4e-05	3120.25	4e-05	3120.25	4e-05	3120.25	4e-05	3120.25	4e-05	3120.25	4e-05	3120.25	4e-05	3120.25	4e-05
3118.32	4e-07	3118.32	5e-05	3118.32	7e-05	3118.32	6e-05	3118.32	7e-05	3118.32	7e-05	3118.32	7e-05	3118.32	7e-05	3118.32	7e-05	3118.32	7e-05
3116.39	2e-07	3116.39	5e-05	3116.39	6e-05	3116.39	5e-05	3116.39	8e-05	3116.39	8e-05	3116.39	8e-05	3116.39	8e-05	3116.39	8e-05	3116.39	8e-05
3114.46	1e-07	3114.46	2e-05	3114.46	3e-05	3114.46	3e-05	3114.46	5e-05	3114.46	5e-05	3114.46	5e-05	3114.46	5e-05	3114.46	5e-05	3114.46	5e-05
3112.53	2e-07	3112.53	2e-05	3112.53	2e-05	3112.53	2e-05	3112.53	3e-05	3112.53	4e-05	3112.53	4e-05	3112.53	4e-05	3112.53	4e-05	3112.53	4e-05
3110.6	4e-07	3110.6	4e-05	3110.6	5e-05	3110.6	5e-05	3110.6	5e-05	3110.6	6e-05	3110.6	6e-05	3110.6	6e-05	3110.6	6e-05	3110.6	6e-05
3108.67	4e-07	3108.67	7e-05	3108.67	7e-05	3108.67	7e-05	3108.67	7e-05	3108.67	8e-05	3108.67	8e-05	3108.67	8e-05	3108.67	8e-05	3108.67	8e-05
3106.75	2e-07	3106.75	4e-05	3106.75	4e-05	3106.75	5e-05	3106.75	7e-05	3106.75	8e-05	3106.75	8e-05	3106.75	8e-05	3106.75	8e-05	3106.75	8e-05
3104.82	1e-07	3104.82	2e-05	3104.82	2e-05	3104.82	2e-05	3104.82	4e-05	3104.82	5e-05	3104.82	5e-05	3104.82	5e-05	3104.82	5e-05	3104.82	5e-05
3102.89	2e-07	3102.89	2e-05	3102.89	2e-05	3102.89	2e-05	3102.89	3e-05	3102.89	4e-05	3102.89	4e-05	3102.89	4e-05	3102.89	4e-05	3102.89	4e-05
3100.96	5e-07	3100.96	5e-05	3100.96	5e-05	3100.96	5e-05	3100.96	5e-05	3100.96	5e-05	3100.96	5e-05	3100.96	5e-05	3100.96	5e-05	3100.96	5e-05
3099.03	4e-07	3099.03	6e-05	3099.03	5e-05	3099.03	6e-05	3099.03	6e-05	3099.03	7e-05	3099.03	7e-05	3099.03	7e-05	3099.03	7e-05	3099.03	7e-05
3097.1	1e-07	3097.1	3e-05	3097.1	2e-05	3097.1	3e-05	3097.1	4e-05	3097.1	5e-05	3097.1	5e-05	3097.1	5e-05	3097.1	5e-05	3097.1	5e-05
3095.18	1e-07	3095.18	1e-05	3095.18	1e-05	3095.18	1e-05	3095.18	2e-05	3095.18	3e-05	3095.18	3e-05	3095.18	3e-05	3095.18	3e-05	3095.18	3e-05
3093.25	3e-07	3093.25	2e-05	3093.25	2e-05	3093.25	2e-05	3093.25	2e-05	3093.25	2e-05	3093.25	2e-05	3093.25	2e-05	3093.25	2e-05	3093.25	2e-05
3091.32	5e-07	3091.32	6e-05	3091.32	5e-05	3091.32	4e-05	3091.32	5e-05	3091.32	4e-05	3091.32	4e-05	3091.32	4e-05	3091.32	4e-05	3091.32	4e-05
3089.39	3e-07	3089.39	5e-05	3089.39	4e-05	3089.39	4e-05	3089.39	6e-05	3089.39	5e-05	3089.39	5e-05	3089.39	5e-05	3089.39	5e-05	3089.39	5e-05
3087.46	0	3087.46	2e-05	3087.46	1e-05	3087.46	1e-05	3087.46	3e-05	3087.46	3e-05	3087.46	3e-05	3087.46	3e-05	3087.46	3e-05	3087.46	3e-05
3085.53	1e-07	3085.53	1e-05	3085.53	0	3085.53	0	3085.53	1e-05	3085.53	1e-05	3085.53	1e-05	3085.53	1e-05	3085.53	1e-05	3085.53	1e-05
3083.6	3e-07	3083.6	2e-05	3083.6	1e-05	3083.6	1e-05	3083.6	1e-05	3083.6	1e-05	3083.6	1e-05	3083.6	1e-05	3083.6	1e-05	3083.6	1e-05
3081.68	4e-07	3081.68	6e-05	3081.68	5e-05	3081.68	4e-05	3081.68	4e-05	3081.68	4e-05	3081.68	4e-05	3081.68	4e-05	3081.68	4e-05	3081.68	4e-05
3079.75	2e-07	3079.75	4e-05	3079.75	3e-05	3079.75	4e-05	3079.75	5e-05	3079.75	5e-05	3079.75	5e-05	3079.75	5e-05	3079.75	5e-05	3079.75	5e-05
3077.82	0	3077.82	1e-05	3077.82	1e-05	3077.82	1e-05	3077.82	2e-05	3077.82	3e-05	3077.82	3e-05	3077.82	3e-05	3077.82	3e-05	3077.82	3e-05
3075.89	0	3075.89	0	3075.89	0	3075.89	0	3075.89	1e-05	3075.89	1e-05	3075.89	1e-05	3075.89	1e-05	3075.89	1e-05	3075.89	1e-05
3073.96	1e-07	3073.96	1e-05	3073.96	1e-05	3073.96	1e-05	3073.96	1e-05	3073.96	1e-05	3073.96	1e-05	3073.96	1e-05	3073.96	1e-05	3073.96	1e-05
3072.03	2e-07	3072.03	2e-05	3072.03	2e-05	3072.03	1e-05	3072.03	2e-05	3072.03	1e-05	3072.03	1e-05	3072.03	1e-05	3072.03	1e-05	3072.03	1e-05
3070.11	0	3070.11	1e-05	3070.11	1e-05	3070.11	1e-05	3070.11	1e-05	3070.11	1e-05	3070.11	1e-05	3070.11	1e-05	3070.11	1e-05	3070.11	1e-05
3068.18	0	3068.18	0	3068.18	0	3068.18	0	3068.18	0	3068.18	0	3068.18	0	3068.18	0	3068.18	0	3068.18	0
3066.25	0	3066.25	0	3066.25	0	3066.25	0	3066.25	0	3066.25	0	3066.25	0	3066.25	0	3066.25	0	3066.25	0
3064.32	1e-07	3064.32	1e-05	3064.32	1e-05	3064.32	0	3064.32	0	3064.32	0	3064.32	0	3064.32	0	3064.32	0	3064.32	0
3062.39	1e-07	3062.39	2e-05	3062.39	2e-05	3062.39	2e-05	3062.39	2e-05	3062.39	1e-05	3062.39	1e-05	3062.39	1e-05	3062.39	1e-05	3062.39	1e-05
3060.46	0	3060.46	1e-05	3060.46	1e-05	3060.46	2e-05	3060.46	2e-05	3060.46	2e-05	3060.46	2e-05	3060.46	2e-05	3060.46	2e-05	3060.46	2e-05
3058.53	0	3058.53	0	3058.53	0	3058.53	0	3058.53	1e-05	3058.53	1e-05	3058.53	1e-05	3058.53	1e-05	3058.53	1e-05	3058.53	1e-05
3056.61	0	3056.61	0	3056.61	0	3056.61	0	3056.61	0	3056.61	1e-05	3056.61	1e-05	3056.61	1e-05	3056.61	1e-05	3056.61	1e-05
3054.68	2e-07	3054.68	2e-05	3054.68	2e-05	3054.68	2e-05	3054.68	2e-05	3054.68	2e-05	3054.68	2e-05	3054.68	2e-05	3054.68	2e-05	3054.68	2e-05
3052.75	2e-07	3052.75	4e-05	3052.75	3e-05	3052.75	4e-05	3052.75	4e-05	3052.75	4e-05	3052.75	4e-05	3052.75	4e-05	3052.75	4e-05	3052.75	4e-05
3050.82	2e-07	3050.82	3e-05	3050.82	3e-05	3050.82	3e-05	3050.82	5e-05	3050.82	5e-05	3050.82	5e-05	3050.82	5e-05	3050.82	5e-05	3050.82	5e-05
3048.89	2e-07	3048.89	2e-05	3048.89	2e-05	3048.89	2e-05	3048.89	3e-05	3048.89	4e-05	3048.89	4e-05	3048.89	4e-05	3048.89	4e-05	3048.89	4e-05
3046.96	2e-07	3046.96	1e-05	3046.96	1e-05	3046.96	1e-05	3046.96	2e-05	3046.96	3e-05	3046.96	3e-05	3046.96	3e-05	3046.96	3e-05	3046.96	3e-05
3045.04	3e-07	3045.04	2e-05	3045.04	2e-05	3045.04	2e-05	3045.04	2e-05	3045.04	3e-05	3045.04	3e-05	3045.04	3e-05	3045.04	3e-05	3045.04	3e-05
3043.11	3e-07	3043.11	2e-05	3043.11	2e-05	3043.11	2e-05	3043.11	3e-05	3043.11	3e-05	3043.11	3e-05	3043.11	3e-05	3043.11	3e-05	3043.11	3e-05
3041.18	2e-07	3041.18	2e-05	3041.18	1e-05	3041.18	2e-05	3041.18	2e-05	3041.18	2e-05	3041.18	2e-05	3041.18	2e-05	3041.18	2e-05	3041.18	2e-05
3039.25	1e-07	3039.25	1e-05	3039.25	1e-05	3039.25	1e-05	3039.25	1e-05	3039.25	1e-05	3039.25	1e-05	3039.25	1e-05	3039.25	1e-05	3039.25	1e-05
3037.32	1e-07	3037.32	1e-05	3037.32	1e-05	3037.32	1e-05	3037.32	1e-05	3037.32	1e-05	3037.32	1e-05	3037.32	1e-05	3037.32	1e-05	3037.32	1e-05
3035.39	2e-07	3035.39	1e-05	3035.39	1e-05	3035.39	1e-05	3035.39	1e-05	3035.39	1e-05	3035.39	1e-05	3035.39	1e-05	3035.39	1e-05	3035.39	1e-05
3033.46	2e-07	3033.46	1e-05	3033.46	1e-05	3033.46	1e-05	3033.46	1e-05	3033.46	1e-05	3033.46	1e-05	3033.46	1e-05	3033.46	1e-05	3033.46	1e-05
3031.54	1e-07	3031.54	1e-05	3031.54	1e-05	3031.54	1e-05	3031.54	1e-05	3031.54	1e-05	3031.54	1e-05	3031.54	1e-05	3031.54	1e-05	3031.54	1e-05
3029.61	1e-07	3029.61	1e-05	3029.61	1e-05	3029.61	1e-05	3029.61	1e-05	3029.61	1e-05	3029.61	1e-05	3029.61	1e-05	3029.61	1e-05	3029.61	1e-05
3027.68	1e-07	3027.68	1e-05	3027.68	1e-05	3027.68	1e-05	3027.68	1e-05	3027.68	1e-05	3027.68	1e-05	3027.68	1e-05	3027.68	1e-05	3027.68	1e-05
3025.75	2e-07	3025.75	1e-05	3025.75	1e-05	3025.75	1e-05	3025.75	1e-05	3025.75	1e-05	3025.75	1e-05	3025.75	1e-05	3025.75	1e-05	3025.75	1e-05
3023.82	2e-07	3023.82	1e-05	3023.82	1e-05	3023.82	1e-05	3023.82	1e-05	3023.82	1e-05	3023.82	1e-05	3023.82	1e-05	3023.82	1e-05	3023.82	1e-05
3021.89	1e-07	3021.89	1e-05	3021.89	1e-05	3021.89	0	3021.89	1e-05	3021.89	0	3021.89	0	3021.89	0	3021.89	0	3021.89	0
3019.97	1e-07	3019.97	1e-05	3019.97	1e-05	3019.97	1e-05	3019.97	1e-05	3019.97	1e-05	3019.97	1e-05	3019.97	1e-05	3019.97	1e-05	3019.97	1e-05
3018.04	8e-07	3018.04	0.0001	3018.04	0.0001	3018.04	0.00011	3018.04	0.0001	3018.04	0.00011	3018.04	0.00011	3018.04	0.00011	3018.04	0.00011	3018.04	0.00011
3016.11	4e-07	3016.11	0.0001	3016.11	0.0001	3016.11	0.00011	3016.11	0.00015	3016.11	0.00018	3016.11	0.00018	3016.11	0.00018	3016.11	0.00018	3016.11	0.00018
3014.18	1e-07	3014.18	0	3014.18	0	3014.18	0	3014.18	2e-05	3014.18	5e-05	3014.18	5e-05	3014.18	5e-05	3014.18	5e-05	3014.18	5e-05
3012.25	7e-07	3012.25	0.0001	3012.25	8e-05	3012.25	7e-05	3012.25	4e-05	3012.25	2e-05	3012.25	2e-05	3012.25	2e-05	3012.25	2e-05	3012.25	2e-05
3010.32	6e-07	3010.32	0.00015	3010.32	0.00012	3010.32	0.00012	3010.32	0.00015	3010.32	0.00013	3010.32	0.00013	3010.32	0.00013	3010.32	0.00013	3010.32	0.00013
3008.39	4e-07	3008.39	8e-05	3008.39	6e-05	3008.39	6e-05	3008.39	0.00011	3008.39	0.00013	3008.39	0.00013	3008.39	0.00013	3008.39	0.00013	3008.39	0.00013
3006.47	2e-07	3006.47	2e-05	3006.47	1e-05	3006.47	2e-05	3006.47	3e-05	3006.47	4e-05	3006.47	4e-05	3006.47	4e-05	3006.47	4e-05	3006.47	4e-05
3004.54	0	3004.54	0	3004.54	0	3004.54	0	3004.54	0	3004.54	0	3004.54	0	3004.54	0	3004.54	0	3004.54	0
3002.61	0	3002.61	0	3002.61	0	3002.61	0	3002.61	0	3002.61	0	3002.61	0	3002.61	0	3002.61	0	3002.61	0
3000.68	0	3000.68	1e-05	3000.68	1e-05	3000.68	1e-05	3000.68	1e-05	3000.68	1e-05	3000.68	1e-05	3000.68	1e-05	3000.68	1e-05	3000.68	1e-05
2998.75	0	2998.75	1e-05	2998.75	1e-05	2998.75	1e-05	2998.75	1e-05	2998.75	2e-05	2998.75	2e-05	2998.75	2e-05	2998.75	2e-05	2998.75	2e-05
2996.82	0	2996.82	1e-05	2996.82	1e-05	2996.82	1e-05	2996.82	2e-05	2996.82	3e-05	2996.82	3e-05	2996.82	3e-05	2996.82	3e-05	2996.82	3e-05
2994.9	0	2994.9	2e-05	2994.9	2e-05	2994.9	2e-05	2994.9	4e-05	2994.9	4e-05	2994.9	4e-05	2994.9	4e-05	2994.9	4e-05	2994.9	4e-05
2992.97	0	2992.97	4e-05	2992.97	4e-05	2992.97	4e-05	2992.97	6e-05	2992.97	7e-05	2992.97	7e-05	2992.97	7e-05	2992.97	7e-05	2992.97	7e-05
2991.04	1e-07	2991.04	7e-05	2991.04	6e-05	2991.04	7e-05	2991.04	0.0001	2991.04	0.00011	2991.04	0.00011	2991.04	0.00011	2991.04	0.00011	2991.04	0.00011
2989.11	1e-07	2989.11	0.0001	2989.11	0.0001	2989.11	0.00011	2989.11	0.00016	2989.11	0.00017	2989.11	0.00017	2989.11	0.00017	2989.11	0.00017	2989.11	0.00017
2987.18	1e-07	2987.18	0.00013	2987.18	0.00013	2987.18	0.00014	2987.18	0.00021	2987.18	0.00024	2987.18	0.00024	2987.18	0.00024	2987.18	0.00024	2987.18	0.00024
2985.25	2e-07	2985.25	0.00016	2985.25	0.00015	2985.25	0.00016	2985.25	0.00024	2985.25	0.00031	2985.25	0.00031	2985.25	0.00031	2985.25	0.00031	2985.25	0.00031
2983.32	4e-07	2983.32	0.0002	2983.32	0.0002	2983.32	0.0002	2983.32	0.0003	2983.32	0.00038	2983.32	0.00038	2983.32	0.00038	2983.32	0.00038	2983.32	0.00038
2981.4	7e-07	2981.4	0.00029	2981.4	0.00028	2981.4	0.0003	2981.4	0.0004	2981.4	0.00051	2981.4	0.00051	2981.4	0.00051	2981.4	0.00051	2981.4	0.00051
2979.47	8e-07	2979.47	0.0004	2979.47	0.00037	2979.47	0.00042	2979.47	0.00056	2979.47	0.0007	2979.47	0.0007	2979.47	0.0007	2979.47	0.0007	2979.47	0.0007
2977.54	9e-07	2977.54	0.00047	2977.54	0.00043	2977.54	0.00049	2977.54	0.0007	2977.54	0.00087	2977.54	0.00087	2977.54	0.00087	2977.54	0.00087	2977.54	0.00087
2975.61	1e-06	2975.61	0.00051	2975.61	0.00045	2975.61	0.00052	2975.61	0.00078	2975.61	0.00097	2975.61	0.00097	2975.61	0.00097	2975.61	0.00097	2975.61	0.00097
2973.68	1.3e-06	2973.68	0.00058	2973.68	0.00051	2973.68	0.00059	2973.68	0.00087	2973.68	0.00108	2973.68	0.00108	2973.68	0.00108	2973.68	0.00108	2973.68	0.00108
2971.75	1.7e-06	2971.75	0.0007	2971.75	0.00064	2971.75	0.00072	2971.75	0.00102	2971.75	0.00125	2971.75	0.00125	2971.75	0.00125	2971.75	0.00125	2971.75	0.00125
2969.83	1.9e-06	2969.83	0.00084	2969.83	0.00078	2969.83	0.00087	2969.83	0.00124	2969.83	0.00149	2969.83	0.00149	2969.83	0.00149	2969.83	0.00149	2969.83	0.00149
2967.9	1.7e-06	2967.9	0.00087	2967.9	0.00082	2967.9	0.00092	2967.9	0.00137	2967.9	0.00163	2967.9	0.00163	2967.9	0.00163	2967.9	0.00163	2967.9	0.00163
2965.97	1.2e-06	2965.97	0.00074	2965.97	0.00069	2965.97	0.0008	2965.97	0.00129	2965.97	0.00154	2965.97	0.00154	2965.97	0.00154	2965.97	0.00154	2965.97	0.00154
2964.04	8e-07	2964.04	0.00054	2964.04	0.00049	2964.04	0.00058	2964.04	0.00101	2964.04	0.00124	2964.04	0.00124	2964.04	0.00124	2964.04	0.00124	2964.04	0.00124
2962.11	4e-07	2962.11	0.00035	2962.11	0.0003	2962.11	0.00037	2962.11	0.00067	2962.11	0.00087	2962.11	0.00087	2962.11	0.00087	2962.11	0.00087	2962.11	0.00087
2960.18	1e-07	2960.18	0.00019	2960.18	0.00016	2960.18	0.00019	2960.18	0.00037	2960.18	0.00052	2960.18	0.00052	2960.18	0.00052	2960.18	0.00052	2960.18	0.00052
2958.25	0	2958.25	5e-05	2958.25	3e-05	2958.25	5e-05	2958.25	0.00012	2958.25	0.0002	2958.25	0.0002	2958.25	0.0002	2958.25	0.0002	2958.25	0.0002
2956.33	5e-07	2956.33	1e-05	2956.33	1e-05	2956.33	0	2956.33	0	2956.33	1e-05	2956.33	1e-05	2956.33	1e-05	2956.33	1e-05	2956.33	1e-05
2954.4	1.2e-06	2954.4	0.00014	2954.4	0.00014	2954.4	0.00012	2954.4	0.0001	2954.4	7e-05	2954.4	7e-05	2954.4	7e-05	2954.4	7e-05	2954.4	7e-05
2952.47	1.4e-06	2952.47	0.00029	2952.47	0.00027	2952.47	0.00027	2952.47	0.00031	2952.47	0.00031	2952.47	0.00031	2952.47	0.00031	2952.47	0.00031	2952.47	0.00031
2950.54	1.1e-06	2950.54	0.00032	2950.54	0.00028	2950.54	0.00031	2950.54	0.00042	2950.54	0.00049	2950.54	0.00049	2950.54	0.00049	2950.54	0.00049	2950.54	0.00049
2948.61	8e-07	2948.61	0.00026	2948.61	0.00022	2948.61	0.00025	2948.61	0.00038	2948.61	0.00047	2948.61	0.00047	2948.61	0.00047	2948.61	0.00047	2948.61	0.00047
2946.68	6e-07	2946.68	0.00016	2946.68	0.00014	2946.68	0.00016	2946.68	0.00026	2946.68	0.00033	2946.68	0.00033	2946.68	0.00033	2946.68	0.00033	2946.68	0.00033
2944.76	2e-07	2944.76	7e-05	2944.76	6e-05	2944.76	8e-05	2944.76	0.00013	2944.76	0.00016	2944.76	0.00016	2944.76	0.00016	2944.76	0.00016	2944.76	0.00016
2942.83	0	2942.83	0	2942.83	0	2942.83	1e-05	2942.83	2e-05	2942.83	3e-05	2942.83	3e-05	2942.83	3e-05	2942.83	3e-05	2942.83	3e-05
2940.9	2e-07	2940.9	4e-05	2940.9	4e-05	2940.9	3e-05	2940.9	3e-05	2940.9	2e-05	2940.9	2e-05	2940.9	2e-05	2940.9	2e-05	2940.9	2e-05
2938.97	5e-07	2938.97	0.00017	2938.97	0.00019	2938.97	0.00018	2938.97	0.00021	2938.97	0.00022	2938.97	0.00022	2938.97	0.00022	2938.97	0.00022	2938.97	0.00022
2937.04	6e-07	2937.04	0.0003	2937.04	0.0003	2937.04	0.00031	2937.04	0.00043	2937.04	0.00049	2937.04	0.00049	2937.04	0.00049	2937.04	0.00049	2937.04	0.00049
2935.11	5e-07	2935.11	0.00032	2935.11	0.00029	2935.11	0.00034	2935.11	0.0005	2935.11	0.00062	2935.11	0.00062	2935.11	0.00062	2935.11	0.00062	2935.11	0.00062
2933.18	3e-07	2933.18	0.00025	2933.18	0.00022	2933.18	0.00027	2933.18	0.00043	2933.18	0.00056	2933.18	0.00056	2933.18	0.00056	2933.18	0.00056	2933.18	0.00056
2931.26	2e-07	2931.26	0.00016	2931.26	0.00015	2931.26	0.00018	2931.26	0.0003	2931.26	0.0004	2931.26	0.0004	2931.26	0.0004	2931.26	0.0004	2931.26	0.0004
2929.33	0	2929.33	8e-05	2929.33	7e-05	2929.33	9e-05	2929.33	0.00018	2929.33	0.00023	2929.33	0.00023	2929.33	0.00023	2929.33	0.00023	2929.33	0.00023
2927.4	1e-07	2927.4	1e-05	2927.4	1e-05	2927.4	2e-05	2927.4	5e-05	2927.4	8e-05	2927.4	8e-05	2927.4	8e-05	2927.4	8e-05	2927.4	8e-05
2925.47	5e-07	2925.47	2e-05	2925.47	2e-05	2925.47	2e-05	2925.47	0	2925.47	0	2925.47	0	2925.47	0	2925.47	0	2925.47	0
2923.54	1.3e-06	2923.54	0.00017	2923.54	0.00016	2923.54	0.00015	2923.54	0.00013	2923.54	0.00011	2923.54	0.00011	2923.54	0.00011	2923.54	0.00011	2923.54	0.00011
2921.61	1.9e-06	2921.61	0.00039	2921.61	0.00036	2921.61	0.00038	2921.61	0.00045	2921.61	0.00043	2921.61	0.00043	2921.61	0.00043	2921.61	0.00043	2921.61	0.00043
2919.69	2.4e-06	2919.69	0.00059	2919.69	0.00054	2919.69	0.00059	2919.69	0.00078	2919.69	0.00083	2919.69	0.00083	2919.69	0.00083	2919.69	0.00083	2919.69	0.00083
2917.76	2.9e-06	2917.76	0.00076	2917.76	0.00068	2917.76	0.00078	2917.76	0.00106	2917.76	0.00118	2917.76	0.00118	2917.76	0.00118	2917.76	0.00118	2917.76	0.00118
2915.83	3.4e-06	2915.83	0.00091	2915.83	0.00081	2915.83	0.00094	2915.83	0.00131	2915.83	0.00146	2915.83	0.00146	2915.83	0.00146	2915.83	0.00146	2915.83	0.00146
2913.9	3.5e-06	2913.9	0.001	2913.9	0.00092	2913.9	0.00106	2913.9	0.00148	2913.9	0.00164	2913.9	0.00164	2913.9	0.00164	2913.9	0.00164	2913.9	0.00164
2911.97	3e-06	2911.97	0.00096	2911.97	0.0009	2911.97	0.00104	2911.97	0.00149	2911.97	0.00168	2911.97	0.00168	2911.97	0.00168	2911.97	0.00168	2911.97	0.00168
2910.04	2.4e-06	2910.04	0.0008	2910.04	0.00076	2910.04	0.00087	2910.04	0.0013	2910.04	0.00154	2910.04	0.00154	2910.04	0.00154	2910.04	0.00154	2910.04	0.00154
2908.11	1.9e-06	2908.11	0.00061	2908.11	0.00059	2908.11	0.00068	2908.11	0.00103	2908.11	0.00127	2908.11	0.00127	2908.11	0.00127	2908.11	0.00127	2908.11	0.00127
2906.19	1.7e-06	2906.19	0.00048	2906.19	0.00046	2906.19	0.00054	2906.19	0.00081	2906.19	0.00102	2906.19	0.00102	2906.19	0.00102	2906.19	0.00102	2906.19	0.00102
2904.26	1.6e-06	2904.26	0.00043	2904.26	0.00041	2904.26	0.00047	2904.26	0.0007	2904.26	0.00086	2904.26	0.00086	2904.26	0.00086	2904.26	0.00086	2904.26	0.00086
2902.33	1.4e-06	2902.33	0.0004	2902.33	0.00039	2902.33	0.00044	2902.33	0.00065	2902.33	0.00076	2902.33	0.00076	2902.33	0.00076	2902.33	0.00076	2902.33	0.00076
2900.4	1.2e-06	2900.4	0.00037	2900.4	0.00036	2900.4	0.00041	2900.4	0.00062	2900.4	0.00069	2900.4	0.00069	2900.4	0.00069	2900.4	0.00069	2900.4	0.00069
2898.47	1e-06	2898.47	0.00031	2898.47	0.00032	2898.47	0.00038	2898.47	0.00056	2898.47	0.00062	2898.47	0.00062	2898.47	0.00062	2898.47	0.00062	2898.47	0.00062
2896.54	9e-07	2896.54	0.00028	2896.54	0.00028	2896.54	0.00034	2896.54	0.0005	2896.54	0.00056	2896.54	0.00056	2896.54	0.00056	2896.54	0.00056	2896.54	0.00056
2894.62	9e-07	2894.62	0.00026	2894.62	0.00026	2894.62	0.00032	2894.62	0.00046	2894.62	0.00051	2894.62	0.00051	2894.62	0.00051	2894.62	0.00051	2894.62	0.00051
2892.69	1e-06	2892.69	0.00025	2892.69	0.00025	2892.69	0.00031	2892.69	0.00043	2892.69	0.00047	2892.69	0.00047	2892.69	0.00047	2892.69	0.00047	2892.69	0.00047
2890.76	8e-07	2890.76	0.00023	2890.76	0.00023	2890.76	0.00028	2890.76	0.00039	2890.76	0.00043	2890.76	0.00043	2890.76	0.00043	2890.76	0.00043	2890.76	0.00043
2888.83	6e-07	2888.83	0.00019	2888.83	0.00019	2888.83	0.00023	2888.83	0.00032	2888.83	0.00037	2888.83	0.00037	2888.83	0.00037	2888.83	0.00037	2888.83	0.00037
2886.9	4e-07	2886.9	0.00014	2886.9	0.00013	2886.9	0.00016	2886.9	0.00023	2886.9	0.00028	2886.9	0.00028	2886.9	0.00028	2886.9	0.00028	2886.9	0.00028
2884.97	3e-07	2884.97	8e-05	2884.97	8e-05	2884.97	0.0001	2884.97	0.00015	2884.97	0.00018	2884.97	0.00018	2884.97	0.00018	2884.97	0.00018	2884.97	0.00018
2883.04	2e-07	2883.04	3e-05	2883.04	4e-05	2883.04	5e-05	2883.04	8e-05	2883.04	0.0001	2883.04	0.0001	2883.04	0.0001	2883.04	0.0001	2883.04	0.0001
2881.12	1e-07	2881.12	1e-05	2881.12	2e-05	2881.12	2e-05	2881.12	3e-05	2881.12	4e-05	2881.12	4e-05	2881.12	4e-05	2881.12	4e-05	2881.12	4e-05
2879.19	0	2879.19	0	2879.19	0	2879.19	0	2879.19	0	2879.19	1e-05	2879.19	1e-05	2879.19	1e-05	2879.19	1e-05	2879.19	1e-05
2877.26	0	2877.26	1e-05	2877.26	0	2877.26	0	2877.26	0	2877.26	0	2877.26	0	2877.26	0	2877.26	0	2877.26	0
2875.33	0	2875.33	2e-05	2875.33	1e-05	2875.33	1e-05	2875.33	2e-05	2875.33	2e-05	2875.33	2e-05	2875.33	2e-05	2875.33	2e-05	2875.33	2e-05
2873.4	0	2873.4	2e-05	2873.4	1e-05	2873.4	1e-05	2873.4	2e-05	2873.4	3e-05	2873.4	3e-05	2873.4	3e-05	2873.4	3e-05	2873.4	3e-05
2871.47	0	2871.47	0	2871.47	0	2871.47	0	2871.47	1e-05	2871.47	1e-05	2871.47	1e-05	2871.47	1e-05	2871.47	1e-05	2871.47	1e-05
2869.55	1e-07	2869.55	0	2869.55	0	2869.55	0	2869.55	0	2869.55	0	2869.55	0	2869.55	0	2869.55	0	2869.55	0
2867.62	2e-07	2867.62	1e-05	2867.62	2e-05	2867.62	2e-05	2867.62	1e-05	2867.62	1e-05	2867.62	1e-05	2867.62	1e-05	2867.62	1e-05	2867.62	1e-05
2865.69	2e-07	2865.69	3e-05	2865.69	3e-05	2865.69	4e-05	2865.69	4e-05	2865.69	4e-05	2865.69	4e-05	2865.69	4e-05	2865.69	4e-05	2865.69	4e-05
2863.76	1e-07	2863.76	3e-05	2863.76	4e-05	2863.76	4e-05	2863.76	5e-05	2863.76	5e-05	2863.76	5e-05	2863.76	5e-05	2863.76	5e-05	2863.76	5e-05
2861.83	1e-07	2861.83	2e-05	2861.83	3e-05	2861.83	3e-05	2861.83	3e-05	2861.83	4e-05	2861.83	4e-05	2861.83	4e-05	2861.83	4e-05	2861.83	4e-05
2859.9	1e-07	2859.9	1e-05	2859.9	2e-05	2859.9	2e-05	2859.9	2e-05	2859.9	2e-05	2859.9	2e-05	2859.9	2e-05	2859.9	2e-05	2859.9	2e-05
2857.97	1e-07	2857.97	1e-05	2857.97	1e-05	2857.97	2e-05	2857.97	1e-05	2857.97	2e-05	2857.97	2e-05	2857.97	2e-05	2857.97	2e-05	2857.97	2e-05
2856.05	2e-07	2856.05	2e-05	2856.05	2e-05	2856.05	3e-05	2856.05	2e-05	2856.05	3e-05	2856.05	3e-05	2856.05	3e-05	2856.05	3e-05	2856.05	3e-05
2854.12	4e-07	2854.12	6e-05	2854.12	7e-05	2854.12	8e-05	2854.12	7e-05	2854.12	8e-05	2854.12	8e-05	2854.12	8e-05	2854.12	8e-05	2854.12	8e-05
2852.19	9e-07	2852.19	0.00016	2852.19	0.00017	2852.19	0.00019	2852.19	0.0002	2852.19	0.00021	2852.19	0.00021	2852.19	0.00021	2852.19	0.00021	2852.19	0.00021
2850.26	1.6e-06	2850.26	0.00034	2850.26	0.00036	2850.26	0.00038	2850.26	0.00044	2850.26	0.00047	2850.26	0.00047	2850.26	0.00047	2850.26	0.00047	2850.26	0.00047
2848.33	2.2e-06	2848.33	0.00055	2848.33	0.00056	2848.33	0.00061	2848.33	0.00077	2848.33	0.00082	2848.33	0.00082	2848.33	0.00082	2848.33	0.00082	2848.33	0.00082
2846.4	2.6e-06	2846.4	0.00072	2846.4	0.00071	2846.4	0.0008	2846.4	0.00108	2846.4	0.00117	2846.4	0.00117	2846.4	0.00117	2846.4	0.00117	2846.4	0.00117
2844.48	2.6e-06	2844.48	0.00078	2844.48	0.00075	2844.48	0.00088	2844.48	0.00124	2844.48	0.00139	2844.48	0.00139	2844.48	0.00139	2844.48	0.00139	2844.48	0.00139
2842.55	2.3e-06	2842.55	0.00073	2842.55	0.00069	2842.55	0.00081	2842.55	0.00119	2842.55	0.00139	2842.55	0.00139	2842.55	0.00139	2842.55	0.00139	2842.55	0.00139
2840.62	1.8e-06	2840.62	0.00059	2840.62	0.00057	2840.62	0.00067	2840.62	0.00101	2840.62	0.00122	2840.62	0.00122	2840.62	0.00122	2840.62	0.00122	2840.62	0.00122
2838.69	1.3e-06	2838.69	0.00046	2838.69	0.00044	2838.69	0.00052	2838.69	0.00078	2838.69	0.00097	2838.69	0.00097	2838.69	0.00097	2838.69	0.00097	2838.69	0.00097
2836.76	1e-06	2836.76	0.00034	2836.76	0.00031	2836.76	0.00039	2836.76	0.00058	2836.76	0.00071	2836.76	0.00071	2836.76	0.00071	2836.76	0.00071	2836.76	0.00071
2834.83	8e-07	2834.83	0.00024	2834.83	0.00022	2834.83	0.00028	2834.83	0.00042	2834.83	0.00051	2834.83	0.00051	2834.83	0.00051	2834.83	0.00051	2834.83	0.00051
2832.9	6e-07	2832.9	0.00018	2832.9	0.00015	2832.9	0.0002	2832.9	0.00031	2832.9	0.00036	2832.9	0.00036	2832.9	0.00036	2832.9	0.00036	2832.9	0.00036
2830.98	5e-07	2830.98	0.00013	2830.98	0.00012	2830.98	0.00015	2830.98	0.00023	2830.98	0.00027	2830.98	0.00027	2830.98	0.00027	2830.98	0.00027	2830.98	0.00027
2829.05	5e-07	2829.05	0.0001	2829.05	9e-05	2829.05	0.00012	2829.05	0.00017	2829.05	0.0002	2829.05	0.0002	2829.05	0.0002	2829.05	0.0002	2829.05	0.0002
2827.12	4e-07	2827.12	8e-05	2827.12	7e-05	2827.12	9e-05	2827.12	0.00013	2827.12	0.00016	2827.12	0.00016	2827.12	0.00016	2827.12	0.00016	2827.12	0.00016
2825.19	3e-07	2825.19	7e-05	2825.19	6e-05	2825.19	7e-05	2825.19	0.0001	2825.19	0.00013	2825.19	0.00013	2825.19	0.00013	2825.19	0.00013	2825.19	0.00013
2823.26	3e-07	2823.26	6e-05	2823.26	5e-05	2823.26	6e-05	2823.26	9e-05	2823.26	0.0001	2823.26	0.0001	2823.26	0.0001	2823.26	0.0001	2823.26	0.0001
2821.33	3e-07	2821.33	5e-05	2821.33	4e-05	2821.33	5e-05	2821.33	7e-05	2821.33	8e-05	2821.33	8e-05	2821.33	8e-05	2821.33	8e-05	2821.33	8e-05
2819.41	3e-07	2819.41	4e-05	2819.41	4e-05	2819.41	4e-05	2819.41	6e-05	2819.41	7e-05	2819.41	7e-05	2819.41	7e-05	2819.41	7e-05	2819.41	7e-05
2817.48	2e-07	2817.48	4e-05	2817.48	3e-05	2817.48	4e-05	2817.48	5e-05	2817.48	7e-05	2817.48	7e-05	2817.48	7e-05	2817.48	7e-05	2817.48	7e-05
2815.55	2e-07	2815.55	3e-05	2815.55	3e-05	2815.55	4e-05	2815.55	5e-05	2815.55	6e-05	2815.55	6e-05	2815.55	6e-05	2815.55	6e-05	2815.55	6e-05
2813.62	2e-07	2813.62	3e-05	2813.62	3e-05	2813.62	3e-05	2813.62	4e-05	2813.62	5e-05	2813.62	5e-05	2813.62	5e-05	2813.62	5e-05	2813.62	5e-05
2811.69	2e-07	2811.69	3e-05	2811.69	3e-05	2811.69	3e-05	2811.69	4e-05	2811.69	5e-05	2811.69	5e-05	2811.69	5e-05	2811.69	5e-05	2811.69	5e-05
2809.76	2e-07	2809.76	3e-05	2809.76	3e-05	2809.76	3e-05	2809.76	4e-05	2809.76	5e-05	2809.76	5e-05	2809.76	5e-05	2809.76	5e-05	2809.76	5e-05
2807.83	2e-07	2807.83	3e-05	2807.83	2e-05	2807.83	3e-05	2807.83	4e-05	2807.83	4e-05	2807.83	4e-05	2807.83	4e-05	2807.83	4e-05	2807.83	4e-05
2805.91	2e-07	2805.91	2e-05	2805.91	2e-05	2805.91	2e-05	2805.91	4e-05	2805.91	4e-05	2805.91	4e-05	2805.91	4e-05	2805.91	4e-05	2805.91	4e-05
2803.98	2e-07	2803.98	2e-05	2803.98	2e-05	2803.98	2e-05	2803.98	3e-05	2803.98	3e-05	2803.98	3e-05	2803.98	3e-05	2803.98	3e-05	2803.98	3e-05
2802.05	2e-07	2802.05	2e-05	2802.05	2e-05	2802.05	2e-05	2802.05	3e-05	2802.05	3e-05	2802.05	3e-05	2802.05	3e-05	2802.05	3e-05	2802.05	3e-05
2800.12	2e-07	2800.12	2e-05	2800.12	2e-05	2800.12	2e-05	2800.12	3e-05	2800.12	3e-05	2800.12	3e-05	2800.12	3e-05	2800.12	3e-05	2800.12	3e-05
2798.19	2e-07	2798.19	2e-05	2798.19	2e-05	2798.19	2e-05	2798.19	3e-05	2798.19	3e-05	2798.19	3e-05	2798.19	3e-05	2798.19	3e-05	2798.19	3e-05
2796.26	2e-07	2796.26	2e-05	2796.26	2e-05	2796.26	2e-05	2796.26	3e-05	2796.26	3e-05	2796.26	3e-05	2796.26	3e-05	2796.26	3e-05	2796.26	3e-05
2794.34	2e-07	2794.34	2e-05	2794.34	2e-05	2794.34	2e-05	2794.34	2e-05	2794.34	3e-05	2794.34	3e-05	2794.34	3e-05	2794.34	3e-05	2794.34	3e-05
2792.41	2e-07	2792.41	2e-05	2792.41	2e-05	2792.41	2e-05	2792.41	2e-05	2792.41	3e-05	2792.41	3e-05	2792.41	3e-05	2792.41	3e-05	2792.41	3e-05
2790.48	2e-07	2790.48	2e-05	2790.48	2e-05	2790.48	2e-05	2790.48	2e-05	2790.48	3e-05	2790.48	3e-05	2790.48	3e-05	2790.48	3e-05	2790.48	3e-05
2788.55	2e-07	2788.55	2e-05	2788.55	2e-05	2788.55	2e-05	2788.55	2e-05	2788.55	3e-05	2788.55	3e-05	2788.55	3e-05	2788.55	3e-05	2788.55	3e-05
2786.62	2e-07	2786.62	2e-05	2786.62	2e-05	2786.62	2e-05	2786.62	2e-05	2786.62	2e-05	2786.62	2e-05	2786.62	2e-05	2786.62	2e-05	2786.62	2e-05
2784.69	2e-07	2784.69	2e-05	2784.69	2e-05	2784.69	2e-05	2784.69	2e-05	2784.69	2e-05	2784.69	2e-05	2784.69	2e-05	2784.69	2e-05	2784.69	2e-05
2782.76	2e-07	2782.76	2e-05	2782.76	2e-05	2782.76	2e-05	2782.76	2e-05	2782.76	2e-05	2782.76	2e-05	2782.76	2e-05	2782.76	2e-05	2782.76	2e-05
2780.84	2e-07	2780.84	2e-05	2780.84	2e-05	2780.84	2e-05	2780.84	2e-05	2780.84	2e-05	2780.84	2e-05	2780.84	2e-05	2780.84	2e-05	2780.84	2e-05
2778.91	2e-07	2778.91	2e-05	2778.91	2e-05	2778.91	2e-05	2778.91	2e-05	2778.91	2e-05	2778.91	2e-05	2778.91	2e-05	2778.91	2e-05	2778.91	2e-05
2776.98	2e-07	2776.98	2e-05	2776.98	2e-05	2776.98	2e-05	2776.98	2e-05	2776.98	3e-05	2776.98	3e-05	2776.98	3e-05	2776.98	3e-05	2776.98	3e-05
2775.05	2e-07	2775.05	2e-05	2775.05	2e-05	2775.05	2e-05	2775.05	2e-05	2775.05	3e-05	2775.05	3e-05	2775.05	3e-05	2775.05	3e-05	2775.05	3e-05
2773.12	2e-07	2773.12	2e-05	2773.12	2e-05	2773.12	2e-05	2773.12	2e-05	2773.12	2e-05	2773.12	2e-05	2773.12	2e-05	2773.12	2e-05	2773.12	2e-05
2771.19	2e-07	2771.19	2e-05	2771.19	1e-05	2771.19	2e-05	2771.19	2e-05	2771.19	2e-05	2771.19	2e-05	2771.19	2e-05	2771.19	2e-05	2771.19	2e-05
2769.27	2e-07	2769.27	1e-05	2769.27	1e-05	2769.27	1e-05	2769.27	2e-05	2769.27	2e-05	2769.27	2e-05	2769.27	2e-05	2769.27	2e-05	2769.27	2e-05
2767.34	2e-07	2767.34	1e-05	2767.34	1e-05	2767.34	1e-05	2767.34	2e-05	2767.34	2e-05	2767.34	2e-05	2767.34	2e-05	2767.34	2e-05	2767.34	2e-05
2765.41	2e-07	2765.41	1e-05	2765.41	1e-05	2765.41	1e-05	2765.41	2e-05	2765.41	2e-05	2765.41	2e-05	2765.41	2e-05	2765.41	2e-05	2765.41	2e-05
2763.48	2e-07	2763.48	1e-05	2763.48	1e-05	2763.48	1e-05	2763.48	1e-05	2763.48	2e-05	2763.48	2e-05	2763.48	2e-05	2763.48	2e-05	2763.48	2e-05
2761.55	2e-07	2761.55	1e-05	2761.55	1e-05	2761.55	1e-05	2761.55	1e-05	2761.55	2e-05	2761.55	2e-05	2761.55	2e-05	2761.55	2e-05	2761.55	2e-05
2759.62	1e-07	2759.62	1e-05	2759.62	1e-05	2759.62	1e-05	2759.62	1e-05	2759.62	2e-05	2759.62	2e-05	2759.62	2e-05	2759.62	2e-05	2759.62	2e-05
2757.69	1e-07	2757.69	1e-05	2757.69	1e-05	2757.69	1e-05	2757.69	1e-05	2757.69	2e-05	2757.69	2e-05	2757.69	2e-05	2757.69	2e-05	2757.69	2e-05
2755.77	2e-07	2755.77	1e-05	2755.77	1e-05	2755.77	1e-05	2755.77	1e-05	2755.77	2e-05	2755.77	2e-05	2755.77	2e-05	2755.77	2e-05	2755.77	2e-05
2753.84	2e-07	2753.84	1e-05	2753.84	1e-05	2753.84	1e-05	2753.84	1e-05	2753.84	1e-05	2753.84	1e-05	2753.84	1e-05	2753.84	1e-05	2753.84	1e-05
2751.91	1e-07	2751.91	1e-05	2751.91	1e-05	2751.91	1e-05	2751.91	1e-05	2751.91	1e-05	2751.91	1e-05	2751.91	1e-05	2751.91	1e-05	2751.91	1e-05
2749.98	1e-07	2749.98	1e-05	2749.98	1e-05	2749.98	1e-05	2749.98	1e-05	2749.98	1e-05	2749.98	1e-05	2749.98	1e-05	2749.98	1e-05	2749.98	1e-05
2748.05	1e-07	2748.05	1e-05	2748.05	1e-05	2748.05	1e-05	2748.05	1e-05	2748.05	1e-05	2748.05	1e-05	2748.05	1e-05	2748.05	1e-05	2748.05	1e-05
2746.12	1e-07	2746.12	1e-05	2746.12	1e-05	2746.12	1e-05	2746.12	1e-05	2746.12	1e-05	2746.12	1e-05	2746.12	1e-05	2746.12	1e-05	2746.12	1e-05
2744.2	1e-07	2744.2	1e-05	2744.2	1e-05	2744.2	1e-05	2744.2	1e-05	2744.2	1e-05	2744.2	1e-05	2744.2	1e-05	2744.2	1e-05	2744.2	1e-05
2742.27	1e-07	2742.27	1e-05	2742.27	1e-05	2742.27	1e-05	2742.27	1e-05	2742.27	1e-05	2742.27	1e-05	2742.27	1e-05	2742.27	1e-05	2742.27	1e-05
2740.34	1e-07	2740.34	1e-05	2740.34	1e-05	2740.34	1e-05	2740.34	1e-05	2740.34	1e-05	2740.34	1e-05	2740.34	1e-05	2740.34	1e-05	2740.34	1e-05
2738.41	1e-07	2738.41	1e-05	2738.41	1e-05	2738.41	1e-05	2738.41	1e-05	2738.41	1e-05	2738.41	1e-05	2738.41	1e-05	2738.41	1e-05	2738.41	1e-05
2736.48	1e-07	2736.48	1e-05	2736.48	1e-05	2736.48	1e-05	2736.48	1e-05	2736.48	1e-05	2736.48	1e-05	2736.48	1e-05	2736.48	1e-05	2736.48	1e-05
2734.55	1e-07	2734.55	1e-05	2734.55	1e-05	2734.55	1e-05	2734.55	1e-05	2734.55	1e-05	2734.55	1e-05	2734.55	1e-05	2734.55	1e-05	2734.55	1e-05
2732.63	1e-07	2732.63	1e-05	2732.63	1e-05	2732.63	1e-05	2732.63	1e-05	2732.63	1e-05	2732.63	1e-05	2732.63	1e-05	2732.63	1e-05	2732.63	1e-05
2730.7	1e-07	2730.7	1e-05	2730.7	1e-05	2730.7	1e-05	2730.7	1e-05	2730.7	1e-05	2730.7	1e-05	2730.7	1e-05	2730.7	1e-05	2730.7	1e-05
2728.77	1e-07	2728.77	1e-05	2728.77	1e-05	2728.77	1e-05	2728.77	1e-05	2728.77	1e-05	2728.77	1e-05	2728.77	1e-05	2728.77	1e-05	2728.77	1e-05
2726.84	1e-07	2726.84	1e-05	2726.84	1e-05	2726.84	1e-05	2726.84	2e-05	2726.84	1e-05	2726.84	1e-05	2726.84	1e-05	2726.84	1e-05	2726.84	1e-05
2724.91	1e-07	2724.91	1e-05	2724.91	1e-05	2724.91	1e-05	2724.91	2e-05	2724.91	1e-05	2724.91	1e-05	2724.91	1e-05	2724.91	1e-05	2724.91	1e-05
2722.98	1e-07	2722.98	1e-05	2722.98	1e-05	2722.98	1e-05	2722.98	2e-05	2722.98	1e-05	2722.98	1e-05	2722.98	1e-05	2722.98	1e-05	2722.98	1e-05
2721.05	1e-07	2721.05	1e-05	2721.05	1e-05	2721.05	1e-05	2721.05	2e-05	2721.05	2e-05	2721.05	2e-05	2721.05	2e-05	2721.05	2e-05	2721.05	2e-05
2719.13	1e-07	2719.13	1e-05	2719.13	1e-05	2719.13	1e-05	2719.13	2e-05	2719.13	2e-05	2719.13	2e-05	2719.13	2e-05	2719.13	2e-05	2719.13	2e-05
2717.2	1e-07	2717.2	1e-05	2717.2	1e-05	2717.2	1e-05	2717.2	1e-05	2717.2	2e-05	2717.2	2e-05	2717.2	2e-05	2717.2	2e-05	2717.2	2e-05
2715.27	1e-07	2715.27	1e-05	2715.27	1e-05	2715.27	1e-05	2715.27	1e-05	2715.27	1e-05	2715.27	1e-05	2715.27	1e-05	2715.27	1e-05	2715.27	1e-05
2713.34	1e-07	2713.34	1e-05	2713.34	1e-05	2713.34	1e-05	2713.34	1e-05	2713.34	1e-05	2713.34	1e-05	2713.34	1e-05	2713.34	1e-05	2713.34	1e-05
2711.41	1e-07	2711.41	1e-05	2711.41	1e-05	2711.41	1e-05	2711.41	1e-05	2711.41	1e-05	2711.41	1e-05	2711.41	1e-05	2711.41	1e-05	2711.41	1e-05
2709.48	1e-07	2709.48	1e-05	2709.48	1e-05	2709.48	1e-05	2709.48	1e-05	2709.48	1e-05	2709.48	1e-05	2709.48	1e-05	2709.48	1e-05	2709.48	1e-05
2707.56	1e-07	2707.56	1e-05	2707.56	1e-05	2707.56	1e-05	2707.56	1e-05	2707.56	1e-05	2707.56	1e-05	2707.56	1e-05	2707.56	1e-05	2707.56	1e-05
2705.63	1e-07	2705.63	1e-05	2705.63	1e-05	2705.63	1e-05	2705.63	1e-05	2705.63	1e-05	2705.63	1e-05	2705.63	1e-05	2705.63	1e-05	2705.63	1e-05
2703.7	1e-07	2703.7	1e-05	2703.7	1e-05	2703.7	1e-05	2703.7	1e-05	2703.7	1e-05	2703.7	1e-05	2703.7	1e-05	2703.7	1e-05	2703.7	1e-05
2701.77	1e-07	2701.77	1e-05	2701.77	1e-05	2701.77	1e-05	2701.77	1e-05	2701.77	1e-05	2701.77	1e-05	2701.77	1e-05	2701.77	1e-05	2701.77	1e-05
2699.84	1e-07	2699.84	1e-05	2699.84	1e-05	2699.84	1e-05	2699.84	1e-05	2699.84	1e-05	2699.84	1e-05	2699.84	1e-05	2699.84	1e-05	2699.84	1e-05
2697.91	1e-07	2697.91	1e-05	2697.91	1e-05	2697.91	1e-05	2697.91	1e-05	2697.91	1e-05	2697.91	1e-05	2697.91	1e-05	2697.91	1e-05	2697.91	1e-05
2695.98	1e-07	2695.98	1e-05	2695.98	1e-05	2695.98	1e-05	2695.98	1e-05	2695.98	1e-05	2695.98	1e-05	2695.98	1e-05	2695.98	1e-05	2695.98	1e-05
2694.06	1e-07	2694.06	1e-05	2694.06	1e-05	2694.06	1e-05	2694.06	1e-05	2694.06	1e-05	2694.06	1e-05	2694.06	1e-05	2694.06	1e-05	2694.06	1e-05
2692.13	1e-07	2692.13	1e-05	2692.13	1e-05	2692.13	1e-05	2692.13	1e-05	2692.13	1e-05	2692.13	1e-05	2692.13	1e-05	2692.13	1e-05	2692.13	1e-05
2690.2	1e-07	2690.2	1e-05	2690.2	1e-05	2690.2	1e-05	2690.2	1e-05	2690.2	1e-05	2690.2	1e-05	2690.2	1e-05	2690.2	1e-05	2690.2	1e-05
2688.27	1e-07	2688.27	1e-05	2688.27	1e-05	2688.27	1e-05	2688.27	1e-05	2688.27	1e-05	2688.27	1e-05	2688.27	1e-05	2688.27	1e-05	2688.27	1e-05
2686.34	1e-07	2686.34	1e-05	2686.34	1e-05	2686.34	1e-05	2686.34	1e-05	2686.34	1e-05	2686.34	1e-05	2686.34	1e-05	2686.34	1e-05	2686.34	1e-05
2684.41	1e-07	2684.41	1e-05	2684.41	1e-05	2684.41	1e-05	2684.41	1e-05	2684.41	1e-05	2684.41	1e-05	2684.41	1e-05	2684.41	1e-05	2684.41	1e-05
2682.49	1e-07	2682.49	1e-05	2682.49	1e-05	2682.49	1e-05	2682.49	1e-05	2682.49	1e-05	2682.49	1e-05	2682.49	1e-05	2682.49	1e-05	2682.49	1e-05
2680.56	1e-07	2680.56	1e-05	2680.56	1e-05	2680.56	1e-05	2680.56	1e-05	2680.56	1e-05	2680.56	1e-05	2680.56	1e-05	2680.56	1e-05	2680.56	1e-05
2678.63	1e-07	2678.63	1e-05	2678.63	1e-05	2678.63	1e-05	2678.63	1e-05	2678.63	1e-05	2678.63	1e-05	2678.63	1e-05	2678.63	1e-05	2678.63	1e-05
2676.7	1e-07	2676.7	1e-05	2676.7	1e-05	2676.7	1e-05	2676.7	1e-05	2676.7	1e-05	2676.7	1e-05	2676.7	1e-05	2676.7	1e-05	2676.7	1e-05
2674.77	1e-07	2674.77	1e-05	2674.77	1e-05	2674.77	1e-05	2674.77	1e-05	2674.77	1e-05	2674.77	1e-05	2674.77	1e-05	2674.77	1e-05	2674.77	1e-05
2672.84	1e-07	2672.84	1e-05	2672.84	1e-05	2672.84	1e-05	2672.84	1e-05	2672.84	1e-05	2672.84	1e-05	2672.84	1e-05	2672.84	1e-05	2672.84	1e-05
2670.91	1e-07	2670.91	1e-05	2670.91	1e-05	2670.91	1e-05	2670.91	1e-05	2670.91	1e-05	2670.91	1e-05	2670.91	1e-05	2670.91	1e-05	2670.91	1e-05
2668.99	1e-07	2668.99	1e-05	2668.99	1e-05	2668.99	1e-05	2668.99	1e-05	2668.99	1e-05	2668.99	1e-05	2668.99	1e-05	2668.99	1e-05	2668.99	1e-05
2667.06	1e-07	2667.06	1e-05	2667.06	1e-05	2667.06	1e-05	2667.06	1e-05	2667.06	1e-05	2667.06	1e-05	2667.06	1e-05	2667.06	1e-05	2667.06	1e-05
2665.13	1e-07	2665.13	1e-05	2665.13	1e-05	2665.13	1e-05	2665.13	1e-05	2665.13	1e-05	2665.13	1e-05	2665.13	1e-05	2665.13	1e-05	2665.13	1e-05
2663.2	1e-07	2663.2	1e-05	2663.2	1e-05	2663.2	1e-05	2663.2	1e-05	2663.2	1e-05	2663.2	1e-05	2663.2	1e-05	2663.2	1e-05	2663.2	1e-05
2661.27	1e-07	2661.27	1e-05	2661.27	1e-05	2661.27	1e-05	2661.27	1e-05	2661.27	1e-05	2661.27	1e-05	2661.27	1e-05	2661.27	1e-05	2661.27	1e-05
2659.34	1e-07	2659.34	1e-05	2659.34	1e-05	2659.34	1e-05	2659.34	1e-05	2659.34	1e-05	2659.34	1e-05	2659.34	1e-05	2659.34	1e-05	2659.34	1e-05
2657.42	1e-07	2657.42	1e-05	2657.42	1e-05	2657.42	1e-05	2657.42	1e-05	2657.42	1e-05	2657.42	1e-05	2657.42	1e-05	2657.42	1e-05	2657.42	1e-05
2655.49	1e-07	2655.49	1e-05	2655.49	1e-05	2655.49	1e-05	2655.49	1e-05	2655.49	1e-05	2655.49	1e-05	2655.49	1e-05	2655.49	1e-05	2655.49	1e-05
2653.56	1e-07	2653.56	1e-05	2653.56	1e-05	2653.56	1e-05	2653.56	1e-05	2653.56	1e-05	2653.56	1e-05	2653.56	1e-05	2653.56	1e-05	2653.56	1e-05
2651.63	2e-07	2651.63	1e-05	2651.63	1e-05	2651.63	1e-05	2651.63	1e-05	2651.63	1e-05	2651.63	1e-05	2651.63	1e-05	2651.63	1e-05	2651.63	1e-05
2649.7	1e-07	2649.7	1e-05	2649.7	1e-05	2649.7	1e-05	2649.7	1e-05	2649.7	1e-05	2649.7	1e-05	2649.7	1e-05	2649.7	1e-05	2649.7	1e-05
2647.77	0	2647.77	5e-05	2647.77	3e-05	2647.77	2e-05	2647.77	1e-05	2647.77	2e-05	2647.77	1e-05	2647.77	0	2647.77	0	2647.77	0
2645.84	0	2645.84	5e-05	2645.84	3e-05	2645.84	2e-05	2645.84	1e-05	2645.84	2e-05	2645.84	1e-05	2645.84	0	2645.84	0	2645.84	0
2643.92	0	2643.92	5e-05	2643.92	3e-05	2643.92	2e-05	2643.92	1e-05	2643.92	2e-05	2643.92	1e-05	2643.92	0	2643.92	0	2643.92	0
2641.99	0	2641.99	6e-05	2641.99	3e-05	2641.99	2e-05	2641.99	1e-05	2641.99	2e-05	2641.99	1e-05	2641.99	0	2641.99	0	2641.99	0
2640.06	0	2640.06	6e-05	2640.06	3e-05	2640.06	2e-05	2640.06	1e-05	2640.06	2e-05	2640.06	1e-05	2640.06	0	2640.06	0	2640.06	0
2638.13	0	2638.13	6e-05	2638.13	3e-05	2638.13	2e-05	2638.13	1e-05	2638.13	1e-05	2638.13	0	2638.13	0	2638.13	0	2638.13	0
2636.2	0	2636.2	6e-05	2636.2	3e-05	2636.2	2e-05	2636.2	1e-05	2636.2	1e-05	2636.2	0	2636.2	0	2636.2	0	2636.2	0
2634.27	0	2634.27	6e-05	2634.27	3e-05	2634.27	2e-05	2634.27	1e-05	2634.27	1e-05	2634.27	0	2634.27	0	2634.27	0	2634.27	0
2632.35	0	2632.35	5e-05	2632.35	3e-05	2632.35	2e-05	2632.35	1e-05	2632.35	1e-05	2632.35	0	2632.35	0	2632.35	0	2632.35	0
2630.42	0	2630.42	5e-05	2630.42	3e-05	2630.42	2e-05	2630.42	1e-05	2630.42	1e-05	2630.42	1e-05	2630.42	0	2630.42	0	2630.42	0
2628.49	0	2628.49	5e-05	2628.49	3e-05	2628.49	2e-05	2628.49	1e-05	2628.49	1e-05	2628.49	1e-05	2628.49	0	2628.49	0	2628.49	0
2626.56	0	2626.56	5e-05	2626.56	3e-05	2626.56	2e-05	2626.56	1e-05	2626.56	1e-05	2626.56	1e-05	2626.56	0	2626.56	0	2626.56	0
2624.63	0	2624.63	5e-05	2624.63	3e-05	2624.63	2e-05	2624.63	1e-05	2624.63	1e-05	2624.63	0	2624.63	0	2624.63	0	2624.63	0
2622.7	0	2622.7	5e-05	2622.7	3e-05	2622.7	2e-05	2622.7	1e-05	2622.7	1e-05	2622.7	0	2622.7	0	2622.7	0	2622.7	0
2620.77	0	2620.77	5e-05	2620.77	3e-05	2620.77	2e-05	2620.77	1e-05	2620.77	1e-05	2620.77	0	2620.77	0	2620.77	0	2620.77	0
2618.85	0	2618.85	5e-05	2618.85	3e-05	2618.85	2e-05	2618.85	1e-05	2618.85	1e-05	2618.85	0	2618.85	0	2618.85	0	2618.85	0
2616.92	0	2616.92	5e-05	2616.92	3e-05	2616.92	2e-05	2616.92	1e-05	2616.92	1e-05	2616.92	1e-05	2616.92	0	2616.92	0	2616.92	0
2614.99	0	2614.99	5e-05	2614.99	3e-05	2614.99	2e-05	2614.99	1e-05	2614.99	1e-05	2614.99	1e-05	2614.99	0	2614.99	0	2614.99	0
2613.06	0	2613.06	5e-05	2613.06	3e-05	2613.06	2e-05	2613.06	1e-05	2613.06	1e-05	2613.06	1e-05	2613.06	0	2613.06	0	2613.06	0
2611.13	0	2611.13	5e-05	2611.13	3e-05	2611.13	2e-05	2611.13	1e-05	2611.13	1e-05	2611.13	1e-05	2611.13	0	2611.13	0	2611.13	0
2609.2	0	2609.2	5e-05	2609.2	3e-05	2609.2	2e-05	2609.2	1e-05	2609.2	1e-05	2609.2	0	2609.2	0	2609.2	0	2609.2	0
2607.28	0	2607.28	5e-05	2607.28	3e-05	2607.28	1e-05	2607.28	1e-05	2607.28	1e-05	2607.28	0	2607.28	0	2607.28	0	2607.28	0
2605.35	0	2605.35	5e-05	2605.35	3e-05	2605.35	1e-05	2605.35	1e-05	2605.35	2e-05	2605.35	1e-05	2605.35	0	2605.35	0	2605.35	0
2603.42	0	2603.42	5e-05	2603.42	3e-05	2603.42	2e-05	2603.42	1e-05	2603.42	2e-05	2603.42	1e-05	2603.42	0	2603.42	0	2603.42	0
2601.49	0	2601.49	5e-05	2601.49	3e-05	2601.49	2e-05	2601.49	1e-05	2601.49	1e-05	2601.49	1e-05	2601.49	0	2601.49	0	2601.49	0
2599.56	0	2599.56	5e-05	2599.56	3e-05	2599.56	2e-05	2599.56	1e-05	2599.56	2e-05	2599.56	1e-05	2599.56	0	2599.56	0	2599.56	0
2597.63	0	2597.63	5e-05	2597.63	3e-05	2597.63	2e-05	2597.63	1e-05	2597.63	2e-05	2597.63	1e-05	2597.63	0	2597.63	0	2597.63	0
2595.7	0	2595.7	5e-05	2595.7	3e-05	2595.7	2e-05	2595.7	1e-05	2595.7	2e-05	2595.7	1e-05	2595.7	0	2595.7	0	2595.7	0
2593.78	0	2593.78	5e-05	2593.78	3e-05	2593.78	2e-05	2593.78	1e-05	2593.78	2e-05	2593.78	1e-05	2593.78	0	2593.78	0	2593.78	0
2591.85	0	2591.85	5e-05	2591.85	3e-05	2591.85	1e-05	2591.85	1e-05	2591.85	2e-05	2591.85	1e-05	2591.85	0	2591.85	0	2591.85	0
2589.92	0	2589.92	6e-05	2589.92	3e-05	2589.92	1e-05	2589.92	1e-05	2589.92	1e-05	2589.92	1e-05	2589.92	0	2589.92	0	2589.92	0
2587.99	0	2587.99	6e-05	2587.99	3e-05	2587.99	2e-05	2587.99	1e-05	2587.99	2e-05	2587.99	1e-05	2587.99	0	2587.99	0	2587.99	0
2586.06	0	2586.06	6e-05	2586.06	3e-05	2586.06	2e-05	2586.06	1e-05	2586.06	2e-05	2586.06	1e-05	2586.06	0	2586.06	0	2586.06	0
2584.13	0	2584.13	6e-05	2584.13	3e-05	2584.13	2e-05	2584.13	1e-05	2584.13	2e-05	2584.13	1e-05	2584.13	0	2584.13	0	2584.13	0
2582.21	0	2582.21	5e-05	2582.21	3e-05	2582.21	2e-05	2582.21	1e-05	2582.21	2e-05	2582.21	1e-05	2582.21	0	2582.21	0	2582.21	0
2580.28	0	2580.28	5e-05	2580.28	3e-05	2580.28	2e-05	2580.28	1e-05	2580.28	2e-05	2580.28	1e-05	2580.28	0	2580.28	0	2580.28	0
2578.35	0	2578.35	5e-05	2578.35	3e-05	2578.35	2e-05	2578.35	1e-05	2578.35	2e-05	2578.35	1e-05	2578.35	0	2578.35	0	2578.35	0
2576.42	0	2576.42	5e-05	2576.42	3e-05	2576.42	2e-05	2576.42	1e-05	2576.42	2e-05	2576.42	1e-05	2576.42	0	2576.42	0	2576.42	0
2574.49	0	2574.49	5e-05	2574.49	3e-05	2574.49	2e-05	2574.49	1e-05	2574.49	2e-05	2574.49	1e-05	2574.49	0	2574.49	0	2574.49	0
2572.56	0	2572.56	5e-05	2572.56	3e-05	2572.56	2e-05	2572.56	1e-05	2572.56	2e-05	2572.56	1e-05	2572.56	0	2572.56	0	2572.56	0
2570.63	0	2570.63	6e-05	2570.63	3e-05	2570.63	2e-05	2570.63	1e-05	2570.63	2e-05	2570.63	1e-05	2570.63	0	2570.63	0	2570.63	0
2568.71	0	2568.71	6e-05	2568.71	3e-05	2568.71	2e-05	2568.71	1e-05	2568.71	2e-05	2568.71	1e-05	2568.71	0	2568.71	0	2568.71	0
2566.78	0	2566.78	6e-05	2566.78	3e-05	2566.78	2e-05	2566.78	1e-05	2566.78	2e-05	2566.78	1e-05	2566.78	0	2566.78	0	2566.78	0
2564.85	0	2564.85	5e-05	2564.85	3e-05	2564.85	2e-05	2564.85	1e-05	2564.85	2e-05	2564.85	1e-05	2564.85	0	2564.85	0	2564.85	0
2562.92	0	2562.92	5e-05	2562.92	3e-05	2562.92	2e-05	2562.92	1e-05	2562.92	2e-05	2562.92	1e-05	2562.92	0	2562.92	0	2562.92	0
2560.99	0	2560.99	5e-05	2560.99	3e-05	2560.99	2e-05	2560.99	1e-05	2560.99	2e-05	2560.99	1e-05	2560.99	0	2560.99	0	2560.99	0
2559.06	0	2559.06	5e-05	2559.06	3e-05	2559.06	2e-05	2559.06	1e-05	2559.06	2e-05	2559.06	1e-05	2559.06	0	2559.06	0	2559.06	0
2557.14	0	2557.14	5e-05	2557.14	3e-05	2557.14	2e-05	2557.14	1e-05	2557.14	2e-05	2557.14	1e-05	2557.14	0	2557.14	0	2557.14	0
2555.21	0	2555.21	5e-05	2555.21	3e-05	2555.21	2e-05	2555.21	1e-05	2555.21	2e-05	2555.21	1e-05	2555.21	0	2555.21	0	2555.21	0
2553.28	0	2553.28	5e-05	2553.28	3e-05	2553.28	2e-05	2553.28	1e-05	2553.28	2e-05	2553.28	1e-05	2553.28	0	2553.28	0	2553.28	0
2551.35	0	2551.35	5e-05	2551.35	3e-05	2551.35	2e-05	2551.35	1e-05	2551.35	2e-05	2551.35	1e-05	2551.35	0	2551.35	0	2551.35	0
2549.42	0	2549.42	5e-05	2549.42	3e-05	2549.42	2e-05	2549.42	1e-05	2549.42	2e-05	2549.42	1e-05	2549.42	0	2549.42	0	2549.42	0
2547.49	0	2547.49	5e-05	2547.49	3e-05	2547.49	2e-05	2547.49	1e-05	2547.49	2e-05	2547.49	1e-05	2547.49	0	2547.49	0	2547.49	0
2545.56	0	2545.56	5e-05	2545.56	3e-05	2545.56	2e-05	2545.56	1e-05	2545.56	2e-05	2545.56	1e-05	2545.56	0	2545.56	0	2545.56	0
2543.64	0	2543.64	5e-05	2543.64	3e-05	2543.64	2e-05	2543.64	1e-05	2543.64	2e-05	2543.64	1e-05	2543.64	0	2543.64	0	2543.64	0
2541.71	0	2541.71	5e-05	2541.71	3e-05	2541.71	2e-05	2541.71	1e-05	2541.71	2e-05	2541.71	1e-05	2541.71	0	2541.71	0	2541.71	0
2539.78	0	2539.78	5e-05	2539.78	3e-05	2539.78	1e-05	2539.78	1e-05	2539.78	2e-05	2539.78	1e-05	2539.78	0	2539.78	0	2539.78	0
2537.85	0	2537.85	5e-05	2537.85	3e-05	2537.85	1e-05	2537.85	1e-05	2537.85	2e-05	2537.85	1e-05	2537.85	0	2537.85	0	2537.85	0
2535.92	0	2535.92	5e-05	2535.92	3e-05	2535.92	1e-05	2535.92	1e-05	2535.92	2e-05	2535.92	1e-05	2535.92	0	2535.92	0	2535.92	0
2533.99	0	2533.99	5e-05	2533.99	3e-05	2533.99	1e-05	2533.99	1e-05	2533.99	2e-05	2533.99	1e-05	2533.99	0	2533.99	0	2533.99	0
2532.07	0	2532.07	5e-05	2532.07	3e-05	2532.07	1e-05	2532.07	1e-05	2532.07	2e-05	2532.07	1e-05	2532.07	0	2532.07	0	2532.07	0
2530.14	0	2530.14	4e-05	2530.14	3e-05	2530.14	1e-05	2530.14	1e-05	2530.14	1e-05	2530.14	1e-05	2530.14	0	2530.14	0	2530.14	0
2528.21	0	2528.21	4e-05	2528.21	3e-05	2528.21	1e-05	2528.21	1e-05	2528.21	1e-05	2528.21	1e-05	2528.21	0	2528.21	0	2528.21	0
2526.28	0	2526.28	5e-05	2526.28	3e-05	2526.28	1e-05	2526.28	1e-05	2526.28	1e-05	2526.28	1e-05	2526.28	0	2526.28	0	2526.28	0
2524.35	0	2524.35	5e-05	2524.35	3e-05	2524.35	1e-05	2524.35	1e-05	2524.35	1e-05	2524.35	1e-05	2524.35	0	2524.35	0	2524.35	0
2522.42	0	2522.42	5e-05	2522.42	3e-05	2522.42	2e-05	2522.42	1e-05	2522.42	1e-05	2522.42	1e-05	2522.42	0	2522.42	0	2522.42	0
2520.49	0	2520.49	5e-05	2520.49	3e-05	2520.49	2e-05	2520.49	1e-05	2520.49	2e-05	2520.49	1e-05	2520.49	0	2520.49	0	2520.49	0
2518.57	0	2518.57	5e-05	2518.57	3e-05	2518.57	2e-05	2518.57	1e-05	2518.57	2e-05	2518.57	1e-05	2518.57	0	2518.57	0	2518.57	0
2516.64	0	2516.64	5e-05	2516.64	3e-05	2516.64	1e-05	2516.64	1e-05	2516.64	2e-05	2516.64	1e-05	2516.64	0	2516.64	0	2516.64	0
2514.71	0	2514.71	5e-05	2514.71	3e-05	2514.71	1e-05	2514.71	1e-05	2514.71	2e-05	2514.71	1e-05	2514.71	0	2514.71	0	2514.71	0
2512.78	0	2512.78	5e-05	2512.78	3e-05	2512.78	1e-05	2512.78	1e-05	2512.78	2e-05	2512.78	1e-05	2512.78	0	2512.78	0	2512.78	0
2510.85	0	2510.85	5e-05	2510.85	3e-05	2510.85	1e-05	2510.85	1e-05	2510.85	1e-05	2510.85	1e-05	2510.85	0	2510.85	0	2510.85	0
2508.92	0	2508.92	4e-05	2508.92	3e-05	2508.92	1e-05	2508.92	1e-05	2508.92	1e-05	2508.92	1e-05	2508.92	0	2508.92	0	2508.92	0
2507	0	2507	4e-05	2507	3e-05	2507	1e-05	2507	1e-05	2507	1e-05	2507	1e-05	2507	0	2507	0	2507	0
2505.07	0	2505.07	4e-05	2505.07	3e-05	2505.07	1e-05	2505.07	1e-05	2505.07	1e-05	2505.07	1e-05	2505.07	0	2505.07	0	2505.07	0
2503.14	0	2503.14	4e-05	2503.14	3e-05	2503.14	1e-05	2503.14	1e-05	2503.14	1e-05	2503.14	1e-05	2503.14	0	2503.14	0	2503.14	0
2501.21	0	2501.21	4e-05	2501.21	3e-05	2501.21	1e-05	2501.21	1e-05	2501.21	1e-05	2501.21	0	2501.21	0	2501.21	0	2501.21	0
2499.28	0	2499.28	4e-05	2499.28	3e-05	2499.28	1e-05	2499.28	1e-05	2499.28	1e-05	2499.28	0	2499.28	0	2499.28	0	2499.28	0
2497.35	0	2497.35	4e-05	2497.35	3e-05	2497.35	1e-05	2497.35	1e-05	2497.35	1e-05	2497.35	1e-05	2497.35	0	2497.35	0	2497.35	0
2495.42	0	2495.42	4e-05	2495.42	3e-05	2495.42	1e-05	2495.42	1e-05	2495.42	1e-05	2495.42	1e-05	2495.42	0	2495.42	0	2495.42	0
2493.5	0	2493.5	4e-05	2493.5	3e-05	2493.5	2e-05	2493.5	1e-05	2493.5	1e-05	2493.5	1e-05	2493.5	0	2493.5	0	2493.5	0
2491.57	0	2491.57	5e-05	2491.57	3e-05	2491.57	2e-05	2491.57	1e-05	2491.57	2e-05	2491.57	1e-05	2491.57	0	2491.57	0	2491.57	0
2489.64	0	2489.64	5e-05	2489.64	3e-05	2489.64	1e-05	2489.64	1e-05	2489.64	2e-05	2489.64	1e-05	2489.64	0	2489.64	0	2489.64	0
2487.71	0	2487.71	4e-05	2487.71	3e-05	2487.71	2e-05	2487.71	1e-05	2487.71	2e-05	2487.71	1e-05	2487.71	0	2487.71	0	2487.71	0
2485.78	0	2485.78	5e-05	2485.78	3e-05	2485.78	2e-05	2485.78	1e-05	2485.78	2e-05	2485.78	1e-05	2485.78	0	2485.78	0	2485.78	0
2483.85	0	2483.85	5e-05	2483.85	3e-05	2483.85	2e-05	2483.85	1e-05	2483.85	2e-05	2483.85	1e-05	2483.85	0	2483.85	0	2483.85	0
2481.93	0	2481.93	5e-05	2481.93	3e-05	2481.93	2e-05	2481.93	1e-05	2481.93	1e-05	2481.93	1e-05	2481.93	0	2481.93	0	2481.93	0
2480	0	2480	5e-05	2480	3e-05	2480	1e-05	2480	1e-05	2480	1e-05	2480	1e-05	2480	0	2480	0	2480	0
2478.07	0	2478.07	5e-05	2478.07	3e-05	2478.07	1e-05	2478.07	1e-05	2478.07	1e-05	2478.07	1e-05	2478.07	0	2478.07	0	2478.07	0
2476.14	0	2476.14	4e-05	2476.14	3e-05	2476.14	1e-05	2476.14	1e-05	2476.14	1e-05	2476.14	1e-05	2476.14	0	2476.14	0	2476.14	0
2474.21	0	2474.21	4e-05	2474.21	3e-05	2474.21	1e-05	2474.21	1e-05	2474.21	1e-05	2474.21	1e-05	2474.21	0	2474.21	0	2474.21	0
2472.28	0	2472.28	4e-05	2472.28	3e-05	2472.28	1e-05	2472.28	1e-05	2472.28	1e-05	2472.28	1e-05	2472.28	0	2472.28	0	2472.28	0
2470.35	0	2470.35	4e-05	2470.35	3e-05	2470.35	1e-05	2470.35	1e-05	2470.35	2e-05	2470.35	1e-05	2470.35	0	2470.35	0	2470.35	0
2468.43	0	2468.43	4e-05	2468.43	3e-05	2468.43	1e-05	2468.43	1e-05	2468.43	2e-05	2468.43	1e-05	2468.43	0	2468.43	0	2468.43	0
2466.5	0	2466.5	4e-05	2466.5	3e-05	2466.5	1e-05	2466.5	1e-05	2466.5	2e-05	2466.5	1e-05	2466.5	0	2466.5	0	2466.5	0
2464.57	0	2464.57	4e-05	2464.57	3e-05	2464.57	2e-05	2464.57	1e-05	2464.57	2e-05	2464.57	1e-05	2464.57	0	2464.57	0	2464.57	0
2462.64	0	2462.64	4e-05	2462.64	3e-05	2462.64	1e-05	2462.64	1e-05	2462.64	2e-05	2462.64	1e-05	2462.64	0	2462.64	0	2462.64	0
2460.71	0	2460.71	4e-05	2460.71	3e-05	2460.71	1e-05	2460.71	1e-05	2460.71	2e-05	2460.71	1e-05	2460.71	0	2460.71	0	2460.71	0
2458.78	0	2458.78	4e-05	2458.78	3e-05	2458.78	1e-05	2458.78	1e-05	2458.78	1e-05	2458.78	1e-05	2458.78	0	2458.78	0	2458.78	0
2456.86	0	2456.86	4e-05	2456.86	3e-05	2456.86	1e-05	2456.86	1e-05	2456.86	1e-05	2456.86	1e-05	2456.86	0	2456.86	0	2456.86	0
2454.93	0	2454.93	4e-05	2454.93	3e-05	2454.93	2e-05	2454.93	1e-05	2454.93	1e-05	2454.93	1e-05	2454.93	0	2454.93	0	2454.93	0
2453	0	2453	4e-05	2453	3e-05	2453	2e-05	2453	1e-05	2453	1e-05	2453	1e-05	2453	0	2453	0	2453	0
2451.07	0	2451.07	4e-05	2451.07	3e-05	2451.07	2e-05	2451.07	1e-05	2451.07	2e-05	2451.07	1e-05	2451.07	0	2451.07	0	2451.07	0
2449.14	0	2449.14	5e-05	2449.14	3e-05	2449.14	2e-05	2449.14	1e-05	2449.14	2e-05	2449.14	1e-05	2449.14	0	2449.14	0	2449.14	0
2447.21	0	2447.21	5e-05	2447.21	3e-05	2447.21	2e-05	2447.21	1e-05	2447.21	2e-05	2447.21	1e-05	2447.21	0	2447.21	0	2447.21	0
2445.28	0	2445.28	5e-05	2445.28	3e-05	2445.28	2e-05	2445.28	1e-05	2445.28	2e-05	2445.28	1e-05	2445.28	0	2445.28	0	2445.28	0
2443.36	0	2443.36	5e-05	2443.36	3e-05	2443.36	2e-05	2443.36	1e-05	2443.36	2e-05	2443.36	1e-05	2443.36	0	2443.36	0	2443.36	0
2441.43	0	2441.43	5e-05	2441.43	3e-05	2441.43	2e-05	2441.43	1e-05	2441.43	2e-05	2441.43	1e-05	2441.43	0	2441.43	0	2441.43	0
2439.5	0	2439.5	5e-05	2439.5	3e-05	2439.5	2e-05	2439.5	1e-05	2439.5	2e-05	2439.5	1e-05	2439.5	0	2439.5	0	2439.5	0
2437.57	0	2437.57	5e-05	2437.57	3e-05	2437.57	2e-05	2437.57	1e-05	2437.57	2e-05	2437.57	1e-05	2437.57	0	2437.57	0	2437.57	0
2435.64	0	2435.64	5e-05	2435.64	3e-05	2435.64	2e-05	2435.64	1e-05	2435.64	2e-05	2435.64	1e-05	2435.64	0	2435.64	0	2435.64	0
2433.71	0	2433.71	5e-05	2433.71	3e-05	2433.71	2e-05	2433.71	1e-05	2433.71	2e-05	2433.71	1e-05	2433.71	0	2433.71	0	2433.71	0
2431.79	0	2431.79	5e-05	2431.79	3e-05	2431.79	2e-05	2431.79	1e-05	2431.79	2e-05	2431.79	1e-05	2431.79	0	2431.79	0	2431.79	0
2429.86	0	2429.86	5e-05	2429.86	4e-05	2429.86	2e-05	2429.86	1e-05	2429.86	2e-05	2429.86	1e-05	2429.86	0	2429.86	0	2429.86	0
2427.93	0	2427.93	5e-05	2427.93	4e-05	2427.93	2e-05	2427.93	1e-05	2427.93	2e-05	2427.93	1e-05	2427.93	0	2427.93	0	2427.93	0
2426	0	2426	5e-05	2426	4e-05	2426	2e-05	2426	1e-05	2426	2e-05	2426	1e-05	2426	0	2426	0	2426	0
2424.07	0	2424.07	6e-05	2424.07	4e-05	2424.07	2e-05	2424.07	1e-05	2424.07	2e-05	2424.07	1e-05	2424.07	0	2424.07	0	2424.07	0
2422.14	0	2422.14	6e-05	2422.14	4e-05	2422.14	2e-05	2422.14	2e-05	2422.14	2e-05	2422.14	1e-05	2422.14	0	2422.14	0	2422.14	0
2420.21	0	2420.21	6e-05	2420.21	4e-05	2420.21	2e-05	2420.21	2e-05	2420.21	2e-05	2420.21	1e-05	2420.21	0	2420.21	0	2420.21	0
2418.29	0	2418.29	6e-05	2418.29	4e-05	2418.29	3e-05	2418.29	2e-05	2418.29	2e-05	2418.29	2e-05	2418.29	0	2418.29	0	2418.29	0
2416.36	0	2416.36	6e-05	2416.36	4e-05	2416.36	3e-05	2416.36	2e-05	2416.36	2e-05	2416.36	2e-05	2416.36	0	2416.36	0	2416.36	0
2414.43	0	2414.43	6e-05	2414.43	4e-05	2414.43	3e-05	2414.43	2e-05	2414.43	2e-05	2414.43	1e-05	2414.43	1e-05	2414.43	0	2414.43	0
2412.5	0	2412.5	6e-05	2412.5	5e-05	2412.5	3e-05	2412.5	2e-05	2412.5	2e-05	2412.5	1e-05	2412.5	1e-05	2412.5	0	2412.5	0
2410.57	0	2410.57	6e-05	2410.57	5e-05	2410.57	3e-05	2410.57	2e-05	2410.57	3e-05	2410.57	1e-05	2410.57	1e-05	2410.57	0	2410.57	0
2408.64	0	2408.64	6e-05	2408.64	5e-05	2408.64	3e-05	2408.64	2e-05	2408.64	3e-05	2408.64	2e-05	2408.64	1e-05	2408.64	0	2408.64	0
2406.72	0	2406.72	6e-05	2406.72	5e-05	2406.72	3e-05	2406.72	2e-05	2406.72	3e-05	2406.72	2e-05	2406.72	1e-05	2406.72	0	2406.72	0
2404.79	0	2404.79	6e-05	2404.79	5e-05	2404.79	3e-05	2404.79	2e-05	2404.79	3e-05	2404.79	2e-05	2404.79	1e-05	2404.79	0	2404.79	0
2402.86	0	2402.86	7e-05	2402.86	5e-05	2402.86	3e-05	2402.86	2e-05	2402.86	3e-05	2402.86	2e-05	2402.86	1e-05	2402.86	0	2402.86	0
2400.93	0	2400.93	7e-05	2400.93	6e-05	2400.93	4e-05	2400.93	2e-05	2400.93	3e-05	2400.93	2e-05	2400.93	1e-05	2400.93	1e-05	2400.93	0
2399	0	2399	7e-05	2399	6e-05	2399	4e-05	2399	3e-05	2399	4e-05	2399	2e-05	2399	1e-05	2399	1e-05	2399	0
2397.07	0	2397.07	0.00017	2397.07	6e-05	2397.07	0.00011	2397.07	3e-05	2397.07	0.00011	2397.07	3e-05	2397.07	1e-05	2397.07	1e-05	2397.07	1e-05
2395.14	0	2395.14	0.00029	2395.14	7e-05	2395.14	0.00021	2395.14	4e-05	2395.14	0.00022	2395.14	4e-05	2395.14	2e-05	2395.14	1e-05	2395.14	1e-05
2393.22	0	2393.22	0.00025	2393.22	0.00014	2393.22	0.00017	2393.22	9e-05	2393.22	0.00022	2393.22	0.0001	2393.22	6e-05	2393.22	4e-05	2393.22	5e-05
2391.29	0	2391.29	4e-05	2391.29	0.00054	2391.29	1e-05	2391.29	0.00043	2391.29	5e-05	2391.29	0.00048	2391.29	0.00036	2391.29	0.00032	2391.29	0.00038
2389.36	0	2389.36	0.00015	2389.36	0.00271	2389.36	0.00028	2389.36	0.00244	2389.36	4e-05	2389.36	0.00271	2389.36	0.00234	2389.36	0.00222	2389.36	0.00257
2387.43	0	2387.43	0.00124	2387.43	0.01242	2387.43	0.00162	2387.43	0.01165	2387.43	0.00045	2387.43	0.01277	2387.43	0.01167	2387.43	0.0114	2387.43	0.01292
2385.5	0	2385.5	0.00269	2385.5	0.04488	2385.5	0.00324	2385.5	0.04282	2385.5	0.00069	2385.5	0.04614	2385.5	0.04359	2385.5	0.04312	2385.5	0.04781
2383.57	0	2383.57	0.00266	2383.57	0.12813	2383.57	0.00309	2383.57	0.12305	2383.57	0.00014	2383.57	0.13086	2383.57	0.12624	2383.57	0.12569	2383.57	0.13715
2381.65	1e-05	2381.65	0.00078	2381.65	0.30337	2381.65	0.00086	2381.65	0.29188	2381.65	0.00073	2381.65	0.30772	2381.65	0.30118	2381.65	0.30101	2381.65	0.32489
2379.72	1e-05	2379.72	0.00047	2379.72	0.63054	2379.72	0.0006	2379.72	0.60578	2379.72	0.00836	2379.72	0.63544	2379.72	0.62818	2379.72	0.62969	2379.72	0.67497
2377.79	1e-05	2377.79	0.00913	2377.79	1.20278	2377.79	0.01099	2377.79	1.15095	2377.79	0.03234	2377.79	1.20294	2377.79	1.19799	2377.79	1.20535	2377.79	1.28585
2375.86	1e-05	2375.86	0.03326	2375.86	2.14128	2375.86	0.04016	2375.86	2.03892	2375.86	0.07748	2375.86	2.11937	2375.86	2.1275	2375.86	2.14908	2375.86	2.27943
2373.93	0	2373.93	0.06147	2373.93	3.48666	2373.93	0.07597	2373.93	3.30714	2373.93	0.11999	2373.93	3.40455	2373.93	3.45694	2373.93	3.49279	2373.93	3.67052
2372	1e-05	2372	0.05275	2372	4.93924	2372	0.06922	2372	4.68906	2372	0.09868	2372	4.77796	2372	4.89873	2372	4.92993	2372	5.12271
2370.07	4e-05	2370.07	0.00333	2370.07	5.90348	2370.07	0.00758	2370.07	5.68108	2370.07	0.01312	2370.07	5.74345	2370.07	5.87258	2370.07	5.90966	2370.07	6.07406
2368.15	0.00014	2368.15	0.09783	2368.15	6.18577	2368.15	0.08838	2368.15	6.07806	2368.15	0.0798	2368.15	6.10403	2368.15	6.14768	2368.15	6.23	2368.15	6.34026
2366.22	0.00031	2366.22	0.85634	2366.22	6.11502	2366.22	0.8719	2366.22	6.06369	2366.22	0.82868	2366.22	6.06567	2366.22	6.03195	2366.22	6.13504	2366.22	6.20417
2364.29	0.00052	2364.29	3.42146	2364.29	5.98069	2364.29	3.63433	2364.29	5.91102	2364.29	3.38597	2364.29	5.89412	2364.29	5.88858	2364.29	5.95258	2364.29	5.98008
2362.36	0.0007	2362.36	7.43254	2362.36	5.88841	2362.36	8.0572	2362.36	5.80281	2362.36	7.41721	2362.36	5.78089	2362.36	5.8613	2362.36	5.87813	2362.36	5.85486
2360.43	0.00074	2360.43	5.00971	2360.43	5.90433	2360.43	5.22233	2360.43	5.83853	2360.43	5.05399	2360.43	5.82028	2360.43	5.96078	2360.43	5.93126	2360.43	5.92174
2358.5	0.00056	2358.5	0.84203	2358.5	6.13447	2358.5	0.80503	2358.5	6.07938	2358.5	0.83804	2358.5	6.05109	2358.5	6.21193	2358.5	6.10986	2358.5	6.20183
2356.58	0.00033	2356.58	0.0023	2356.58	6.62323	2356.58	0.00029	2356.58	6.52446	2356.58	0.00129	2356.58	6.49329	2356.58	6.64317	2356.58	6.49207	2356.58	6.67409
2354.65	0.00022	2354.65	0.1529	2354.65	7.24232	2354.65	0.17365	2354.65	7.07872	2354.65	0.16289	2354.65	7.0293	2354.65	7.19758	2354.65	7.07678	2354.65	7.25029
2352.72	0.00026	2352.72	0.32423	2352.72	7.47217	2352.72	0.34796	2352.72	7.23592	2352.72	0.32756	2352.72	7.11814	2352.72	7.37489	2352.72	7.35468	2352.72	7.41971
2350.79	0.00035	2350.79	0.33987	2350.79	6.78516	2350.79	0.36702	2350.79	6.5075	2350.79	0.33179	2350.79	6.35502	2350.79	6.64793	2350.79	6.70895	2350.79	6.70066
2348.86	0.00035	2348.86	0.18276	2348.86	5.8779	2348.86	0.20799	2348.86	5.63334	2348.86	0.18143	2348.86	5.5161	2348.86	5.76131	2348.86	5.83179	2348.86	5.85987
2346.93	0.00024	2346.93	0.02748	2346.93	5.51437	2346.93	0.03894	2346.93	5.32169	2346.93	0.03437	2346.93	5.26466	2346.93	5.44611	2346.93	5.50252	2346.93	5.6045
2345	0.00013	2345	0.00633	2345	5.85781	2345	0.00246	2345	5.7041	2345	0.00158	2345	5.70147	2345	5.82566	2345	5.87694	2345	6.04134
2343.08	0.0001	2343.08	0.0869	2343.08	6.5792	2343.08	0.07602	2343.08	6.44953	2343.08	0.06452	2343.08	6.46225	2343.08	6.55546	2343.08	6.61212	2343.08	6.79652
2341.15	0.00014	2341.15	0.32249	2341.15	7.0189	2341.15	0.33179	2341.15	6.88739	2341.15	0.29691	2341.15	6.88905	2341.15	6.99315	2341.15	7.05399	2341.15	7.20747
2339.22	0.00022	2339.22	0.67813	2339.22	7.06209	2339.22	0.75595	2339.22	6.91361	2339.22	0.66529	2339.22	6.91926	2339.22	7.04714	2339.22	7.09484	2339.22	7.20044
2337.29	0.00024	2337.29	0.76255	2337.29	7.01636	2337.29	0.87816	2337.29	6.83287	2337.29	0.75429	2337.29	6.84969	2337.29	7.0025	2337.29	7.01696	2337.29	7.10315
2335.36	0.00021	2335.36	0.58739	2335.36	7.00107	2335.36	0.67558	2335.36	6.7398	2335.36	0.57756	2335.36	6.74721	2335.36	6.94553	2335.36	6.94309	2335.36	7.03335
2333.43	0.00016	2333.43	0.39053	2333.43	6.92745	2333.43	0.44053	2333.43	6.62085	2333.43	0.38064	2333.43	6.57195	2333.43	6.82591	2333.43	6.82936	2333.43	6.92539
2331.51	0.00011	2331.51	0.20889	2331.51	6.80543	2331.51	0.23232	2331.51	6.54041	2331.51	0.20279	2331.51	6.42616	2331.51	6.70186	2331.51	6.70413	2331.51	6.81042
2329.58	6e-05	2329.58	0.05004	2329.58	6.82392	2329.58	0.05712	2329.58	6.60359	2329.58	0.04817	2329.58	6.46835	2329.58	6.72845	2329.58	6.73783	2329.58	6.84227
2327.65	3e-05	2327.65	0.00281	2327.65	6.95732	2327.65	0.00219	2327.65	6.72552	2327.65	0.00324	2327.65	6.6089	2327.65	6.85643	2327.65	6.90318	2327.65	6.96428
2325.72	1e-05	2325.72	0.08891	2325.72	6.82584	2325.72	0.09183	2325.72	6.56104	2325.72	0.09136	2325.72	6.46809	2325.72	6.73898	2325.72	6.82251	2325.72	6.81016
2323.79	0	2323.79	0.21448	2323.79	6.22558	2323.79	0.22956	2323.79	5.96149	2323.79	0.21396	2323.79	5.86596	2323.79	6.16493	2323.79	6.26809	2323.79	6.21354
2321.86	0	2321.86	0.31655	2321.86	5.51593	2321.86	0.34304	2321.86	5.28237	2321.86	0.30663	2321.86	5.17473	2321.86	5.45998	2321.86	5.57478	2321.86	5.5352
2319.93	1e-05	2319.93	0.40746	2319.93	5.02714	2319.93	0.44087	2319.93	4.81256	2319.93	0.38936	2319.93	4.70294	2319.93	4.95842	2319.93	5.07353	2319.93	5.05729
2318.01	3e-05	2318.01	0.48992	2318.01	4.6186	2318.01	0.52894	2318.01	4.40477	2318.01	0.46666	2318.01	4.29231	2318.01	4.53192	2318.01	4.64323	2318.01	4.62281
2316.08	5e-05	2316.08	0.51726	2316.08	4.04608	2316.08	0.56122	2316.08	3.84216	2316.08	0.48806	2316.08	3.73126	2316.08	3.95323	2316.08	4.05172	2316.08	4.02357
2314.15	6e-05	2314.15	0.47238	2314.15	3.42798	2314.15	0.51649	2314.15	3.24551	2314.15	0.43996	2314.15	3.15527	2314.15	3.34347	2314.15	3.41876	2314.15	3.40075
2312.22	9e-05	2312.22	0.42477	2312.22	2.98804	2312.22	0.46504	2312.22	2.82003	2312.22	0.39454	2312.22	2.75333	2312.22	2.90844	2312.22	2.96948	2312.22	2.96489
2310.29	0.00012	2310.29	0.43311	2310.29	2.68734	2310.29	0.47223	2310.29	2.5277	2310.29	0.40448	2310.29	2.46567	2310.29	2.60276	2310.29	2.66109	2310.29	2.65906
2308.36	0.00013	2308.36	0.47244	2308.36	2.30729	2308.36	0.5163	2308.36	2.16442	2308.36	0.43902	2308.36	2.09459	2308.36	2.22199	2308.36	2.27432	2308.36	2.26203
2306.44	0.00012	2306.44	0.46316	2306.44	1.77894	2306.44	0.51175	2306.44	1.6665	2306.44	0.42191	2306.44	1.60203	2306.44	1.70813	2306.44	1.74655	2306.44	1.72632
2304.51	0.00011	2304.51	0.37628	2304.51	1.30159	2304.51	0.42019	2304.51	1.2194	2304.51	0.3362	2304.51	1.17257	2304.51	1.2492	2304.51	1.27536	2304.51	1.25925
2302.58	0.0001	2302.58	0.27247	2302.58	0.9945	2302.58	0.30515	2302.58	0.93272	2302.58	0.24249	2302.58	0.90122	2302.58	0.95528	2302.58	0.97437	2302.58	0.96509
2300.65	9e-05	2300.65	0.20148	2300.65	0.80008	2300.65	0.22441	2300.65	0.75148	2300.65	0.18056	2300.65	0.72833	2300.65	0.76916	2300.65	0.78423	2300.65	0.77733
2298.72	8e-05	2298.72	0.16087	2298.72	0.64949	2298.72	0.17764	2298.72	0.61049	2298.72	0.14458	2298.72	0.59095	2298.72	0.62375	2298.72	0.63583	2298.72	0.62934
2296.79	7e-05	2296.79	0.13474	2296.79	0.52631	2296.79	0.14788	2296.79	0.49438	2296.79	0.12073	2296.79	0.47733	2296.79	0.50431	2296.79	0.51367	2296.79	0.50862
2294.87	6e-05	2294.87	0.11574	2294.87	0.41887	2294.87	0.12689	2294.87	0.39276	2294.87	0.10309	2294.87	0.37842	2294.87	0.40055	2294.87	0.40752	2294.87	0.40329
2292.94	5e-05	2292.94	0.09878	2292.94	0.31439	2292.94	0.10857	2292.94	0.29419	2292.94	0.08673	2292.94	0.2827	2292.94	0.29979	2292.94	0.30485	2292.94	0.30051
2291.01	3e-05	2291.01	0.07969	2291.01	0.22157	2291.01	0.08771	2291.01	0.20701	2291.01	0.06846	2291.01	0.19823	2291.01	0.21024	2291.01	0.21384	2291.01	0.20999
2289.08	2e-05	2289.08	0.06049	2289.08	0.15123	2289.08	0.06639	2289.08	0.14107	2289.08	0.051	2289.08	0.13464	2289.08	0.14262	2289.08	0.14508	2289.08	0.14215
2287.15	1e-05	2287.15	0.04421	2287.15	0.10015	2287.15	0.04828	2287.15	0.0931	2287.15	0.03679	2287.15	0.0886	2287.15	0.09377	2287.15	0.0953	2287.15	0.09314
2285.22	1e-05	2285.22	0.03004	2285.22	0.0633	2285.22	0.03269	2285.22	0.05858	2285.22	0.02468	2285.22	0.0556	2285.22	0.05875	2285.22	0.05959	2285.22	0.05817
2283.29	0	2283.29	0.01756	2283.29	0.04027	2283.29	0.01903	2283.29	0.03714	2283.29	0.01425	2283.29	0.03533	2283.29	0.03703	2283.29	0.03747	2283.29	0.03679
2281.37	0	2281.37	0.00876	2281.37	0.02898	2281.37	0.00939	2281.37	0.02667	2281.37	0.00714	2281.37	0.02563	2281.37	0.02648	2281.37	0.02674	2281.37	0.02658
2279.44	0	2279.44	0.00426	2279.44	0.02456	2279.44	0.00447	2279.44	0.02258	2279.44	0.00358	2279.44	0.02192	2279.44	0.02241	2279.44	0.02262	2279.44	0.02267
2277.51	0	2277.51	0.00239	2277.51	0.02268	2277.51	0.00247	2277.51	0.02086	2277.51	0.00208	2277.51	0.0203	2277.51	0.02072	2277.51	0.02093	2277.51	0.02096
2275.58	0	2275.58	0.00156	2275.58	0.0211	2275.58	0.00161	2275.58	0.01941	2275.58	0.00134	2275.58	0.0189	2275.58	0.01933	2275.58	0.01952	2275.58	0.01944
2273.65	0	2273.65	0.00106	2273.65	0.01935	2273.65	0.00109	2273.65	0.01778	2273.65	0.00088	2273.65	0.01734	2273.65	0.01773	2273.65	0.01788	2273.65	0.01777
2271.72	0	2271.72	0.00072	2271.72	0.01761	2271.72	0.00074	2271.72	0.01615	2271.72	0.00056	2271.72	0.01577	2271.72	0.01609	2271.72	0.01617	2271.72	0.01613
2269.8	0	2269.8	0.00051	2269.8	0.01609	2269.8	0.00052	2269.8	0.01471	2269.8	0.00038	2269.8	0.01438	2269.8	0.01466	2269.8	0.0147	2269.8	0.01471
2267.87	0	2267.87	0.00039	2267.87	0.01482	2267.87	0.0004	2267.87	0.01352	2267.87	0.00029	2267.87	0.01322	2267.87	0.01348	2267.87	0.01349	2267.87	0.0135
2265.94	0	2265.94	0.00036	2265.94	0.01364	2265.94	0.00035	2265.94	0.0124	2265.94	0.00026	2265.94	0.01211	2265.94	0.01237	2265.94	0.01237	2265.94	0.01235
2264.01	0	2264.01	0.00037	2264.01	0.01236	2264.01	0.00036	2264.01	0.0112	2264.01	0.00026	2264.01	0.0109	2264.01	0.01115	2264.01	0.01115	2264.01	0.01112
2262.08	0	2262.08	0.00039	2262.08	0.01093	2262.08	0.00037	2262.08	0.00989	2262.08	0.00026	2262.08	0.00959	2262.08	0.00979	2262.08	0.0098	2262.08	0.00978
2260.15	0	2260.15	0.0004	2260.15	0.00944	2260.15	0.00037	2260.15	0.00853	2260.15	0.00026	2260.15	0.00825	2260.15	0.0084	2260.15	0.00838	2260.15	0.00837
2258.22	0	2258.22	0.0004	2258.22	0.00801	2258.22	0.00037	2258.22	0.00721	2258.22	0.00026	2258.22	0.00696	2258.22	0.00708	2258.22	0.00703	2258.22	0.007
2256.3	0	2256.3	0.00042	2256.3	0.00671	2256.3	0.00038	2256.3	0.006	2256.3	0.00027	2256.3	0.00578	2256.3	0.00587	2256.3	0.00582	2256.3	0.00578
2254.37	0	2254.37	0.00045	2254.37	0.00553	2254.37	0.00041	2254.37	0.00492	2254.37	0.0003	2254.37	0.00471	2254.37	0.00478	2254.37	0.00473	2254.37	0.00469
2252.44	0	2252.44	0.0004	2252.44	0.00444	2252.44	0.00036	2252.44	0.00392	2252.44	0.00026	2252.44	0.00375	2252.44	0.00378	2252.44	0.00374	2252.44	0.00369
2250.51	0	2250.51	0.00063	2250.51	0.00348	2250.51	0.00058	2250.51	0.00304	2250.51	0.00045	2250.51	0.00291	2250.51	0.0029	2250.51	0.00286	2250.51	0.00282
2248.58	0	2248.58	0.00321	2248.58	0.00267	2248.58	0.00318	2248.58	0.00231	2248.58	0.00278	2248.58	0.0022	2248.58	0.00217	2248.58	0.00213	2248.58	0.00209
2246.65	0	2246.65	0.00253	2246.65	0.00203	2246.65	0.00247	2246.65	0.00172	2246.65	0.00215	2246.65	0.00163	2246.65	0.0016	2246.65	0.00155	2246.65	0.00152
2244.73	0	2244.73	0.00191	2244.73	0.00153	2244.73	0.00183	2244.73	0.00126	2244.73	0.00159	2244.73	0.0012	2244.73	0.00117	2244.73	0.00111	2244.73	0.00108
2242.8	0	2242.8	0.00145	2242.8	0.00115	2242.8	0.00137	2242.8	0.00092	2242.8	0.00119	2242.8	0.00088	2242.8	0.00084	2242.8	0.00078	2242.8	0.00076
2240.87	0	2240.87	0.0011	2240.87	0.00086	2240.87	0.00101	2240.87	0.00067	2240.87	0.00088	2240.87	0.00064	2240.87	0.00059	2240.87	0.00054	2240.87	0.00053
2238.94	0	2238.94	0.00083	2238.94	0.00063	2238.94	0.00074	2238.94	0.00048	2238.94	0.00064	2238.94	0.00046	2238.94	0.00041	2238.94	0.00037	2238.94	0.00036
2237.01	0	2237.01	0.00062	2237.01	0.00047	2237.01	0.00053	2237.01	0.00035	2237.01	0.00046	2237.01	0.00032	2237.01	0.00028	2237.01	0.00025	2237.01	0.00024
2235.08	0	2235.08	0.00047	2235.08	0.00035	2235.08	0.00038	2235.08	0.00025	2235.08	0.00033	2235.08	0.00023	2235.08	0.00019	2235.08	0.00017	2235.08	0.00016
2233.15	0	2233.15	0.00035	2233.15	0.00026	2233.15	0.00027	2233.15	0.00018	2233.15	0.00024	2233.15	0.00016	2233.15	0.00012	2233.15	0.00011	2233.15	0.0001
2231.23	0	2231.23	0.00027	2231.23	0.00019	2231.23	0.0002	2231.23	0.00013	2231.23	0.00017	2231.23	0.00011	2231.23	8e-05	2231.23	7e-05	2231.23	6e-05
2229.3	0	2229.3	0.0002	2229.3	0.00014	2229.3	0.00014	2229.3	9e-05	2229.3	0.00013	2229.3	8e-05	2229.3	5e-05	2229.3	4e-05	2229.3	4e-05
2227.37	0	2227.37	0.00016	2227.37	0.00011	2227.37	0.0001	2227.37	7e-05	2227.37	9e-05	2227.37	6e-05	2227.37	4e-05	2227.37	3e-05	2227.37	2e-05
2225.44	0	2225.44	0.00012	2225.44	9e-05	2225.44	8e-05	2225.44	5e-05	2225.44	7e-05	2225.44	4e-05	2225.44	2e-05	2225.44	2e-05	2225.44	1e-05
2223.51	0	2223.51	0.0001	2223.51	7e-05	2223.51	6e-05	2223.51	4e-05	2223.51	5e-05	2223.51	3e-05	2223.51	2e-05	2223.51	1e-05	2223.51	1e-05
2221.58	0	2221.58	8e-05	2221.58	6e-05	2221.58	5e-05	2221.58	3e-05	2221.58	4e-05	2221.58	2e-05	2221.58	1e-05	2221.58	0	2221.58	0
2219.66	0	2219.66	7e-05	2219.66	5e-05	2219.66	4e-05	2219.66	2e-05	2219.66	3e-05	2219.66	2e-05	2219.66	1e-05	2219.66	0	2219.66	0
2217.73	0	2217.73	6e-05	2217.73	5e-05	2217.73	3e-05	2217.73	2e-05	2217.73	3e-05	2217.73	2e-05	2217.73	0	2217.73	0	2217.73	0
2215.8	0	2215.8	6e-05	2215.8	4e-05	2215.8	3e-05	2215.8	2e-05	2215.8	2e-05	2215.8	1e-05	2215.8	0	2215.8	0	2215.8	0
2213.87	0	2213.87	5e-05	2213.87	4e-05	2213.87	2e-05	2213.87	1e-05	2213.87	2e-05	2213.87	1e-05	2213.87	0	2213.87	0	2213.87	0
2211.94	0	2211.94	5e-05	2211.94	3e-05	2211.94	2e-05	2211.94	1e-05	2211.94	2e-05	2211.94	1e-05	2211.94	0	2211.94	0	2211.94	0
2210.01	0	2210.01	4e-05	2210.01	3e-05	2210.01	2e-05	2210.01	1e-05	2210.01	2e-05	2210.01	1e-05	2210.01	0	2210.01	0	2210.01	0
2208.08	0	2208.08	4e-05	2208.08	3e-05	2208.08	2e-05	2208.08	1e-05	2208.08	2e-05	2208.08	1e-05	2208.08	0	2208.08	0	2208.08	0
2206.16	0	2206.16	4e-05	2206.16	3e-05	2206.16	1e-05	2206.16	1e-05	2206.16	1e-05	2206.16	1e-05	2206.16	0	2206.16	0	2206.16	0
2204.23	0	2204.23	4e-05	2204.23	3e-05	2204.23	1e-05	2204.23	1e-05	2204.23	1e-05	2204.23	1e-05	2204.23	0	2204.23	0	2204.23	0
2202.3	0	2202.3	4e-05	2202.3	3e-05	2202.3	1e-05	2202.3	1e-05	2202.3	1e-05	2202.3	1e-05	2202.3	0	2202.3	0	2202.3	0
2193.53	0	2193.53	4e-05	2193.53	3e-05	2188.08	1e-05	2193.53	1e-05	2193.53	1e-05	2193.53	1.1e-05	2193.53	0	2193.53	0	2195.02	0
2191.6	0	2191.6	4e-05	2191.6	3e-05	2186.15	1e-05	2191.6	1e-05	2191.6	1e-05	2191.6	1.1e-05	2191.6	0	2191.6	0	2193.09	0
2189.67	0	2189.67	3e-05	2189.67	3e-05	2184.22	1e-05	2189.67	1e-05	2189.67	1e-05	2189.67	1.1e-05	2189.67	0	2189.67	0	2191.16	0
2187.75	0	2187.75	3e-05	2187.75	3e-05	2182.3	1e-05	2187.75	1e-05	2187.75	1e-05	2187.75	1.1e-05	2187.75	0	2187.74	0	2189.23	0
2185.82	0	2185.82	4e-05	2185.82	3e-05	2180.37	1e-05	2185.82	1e-05	2185.82	1e-05	2185.82	1.1e-05	2185.82	0	2185.82	0	2187.3	0
2183.89	0	2183.89	4e-05	2183.89	3e-05	2178.44	1e-05	2183.89	1e-05	2183.89	1e-05	2183.89	1.1e-05	2183.89	0	2183.89	0	2185.37	0
2181.96	0	2181.96	3e-05	2181.96	3e-05	2176.51	1e-05	2181.96	1e-05	2181.96	1e-05	2181.96	1.1e-05	2181.96	0	2181.96	0	2183.45	0
2180.03	0	2180.03	3e-05	2180.03	3e-05	2174.58	1e-05	2180.03	1e-05	2180.03	1e-05	2180.03	1.1e-05	2180.03	0	2180.03	0	2181.52	0
2178.1	0	2178.1	4e-05	2178.1	3e-05	2172.65	1e-05	2178.1	1e-05	2178.1	1e-05	2178.1	1.1e-05	2178.1	0	2178.1	0	2179.59	0
2176.17	0	2176.17	4e-05	2176.17	3e-05	2170.72	1e-05	2176.17	1e-05	2176.17	1e-05	2176.17	1.1e-05	2176.17	0	2176.17	0	2177.66	0
2174.25	0	2174.25	3e-05	2174.25	3e-05	2168.8	1e-05	2174.25	1e-05	2174.25	1e-05	2174.25	1.1e-05	2174.25	0	2174.25	0	2175.73	0
2172.32	0	2172.32	3e-05	2172.32	3e-05	2166.87	1e-05	2172.32	1e-05	2172.32	1e-05	2172.32	1.1e-05	2172.32	0	2172.32	0	2173.8	0
2170.39	0	2170.39	4e-05	2170.39	3e-05	2164.94	1e-05	2170.39	1e-05	2170.39	1e-05	2170.39	1.1e-05	2170.39	0	2170.39	0	2171.88	0
2168.46	0	2168.46	4e-05	2168.46	3e-05	2163.01	1e-05	2168.46	1e-05	2168.46	2e-05	2168.46	1.1e-05	2168.46	0	2168.46	0	2169.95	0
2166.53	0	2166.53	4e-05	2166.53	3e-05	2161.08	1e-05	2166.53	1e-05	2166.53	2e-05	2166.53	1.1e-05	2166.53	0	2166.53	0	2168.02	0
2164.6	0	2164.6	4e-05	2164.6	3e-05	2159.15	2e-05	2164.6	1e-05	2164.6	1e-05	2164.6	1.1e-05	2164.6	0	2164.6	0	2166.09	0
2162.68	0	2162.68	4e-05	2162.68	3e-05	2157.23	2e-05	2162.68	1e-05	2162.68	1e-05	2162.68	1.1e-05	2162.68	0	2162.67	0	2164.16	0
2160.75	0	2160.75	4e-05	2160.75	3e-05	2155.3	2e-05	2160.75	1e-05	2160.75	2e-05	2160.75	1.1e-05	2160.75	0	2160.75	0	2162.23	0
2158.82	0	2158.82	4e-05	2158.82	3e-05	2153.37	2e-05	2158.82	1e-05	2158.82	2e-05	2158.82	1.1e-05	2158.82	0	2158.82	0	2160.3	0
2156.89	0	2156.89	4e-05	2156.89	3e-05	2151.44	2e-05	2156.89	1e-05	2156.89	2e-05	2156.89	1.1e-05	2156.89	0	2156.89	0	2158.38	0
2154.96	0	2154.96	4e-05	2154.96	3e-05	2149.51	2e-05	2154.96	1e-05	2154.96	2e-05	2154.96	1.1e-05	2154.96	0	2154.96	0	2156.45	0
2153.03	0	2153.03	4e-05	2153.03	3e-05	2147.58	2e-05	2153.03	1e-05	2153.03	1e-05	2153.03	1.1e-05	2153.03	0	2153.03	0	2154.52	0
2151.1	0	2151.1	4e-05	2151.1	3e-05	2145.65	2e-05	2151.1	1e-05	2151.1	2e-05	2151.1	1.1e-05	2151.1	0	2151.1	0	2152.59	0
2149.18	0	2149.18	4e-05	2149.18	3e-05	2143.73	2e-05	2149.18	1e-05	2149.18	2e-05	2149.18	1.1e-05	2149.18	0	2149.18	0	2150.66	0
2147.25	0	2147.25	4e-05	2147.25	3e-05	2141.8	2e-05	2147.25	1e-05	2147.25	2e-05	2147.25	1.1e-05	2147.25	0	2147.25	0	2148.73	0
2145.32	0	2145.32	3e-05	2145.32	3e-05	2139.87	2e-05	2145.32	1e-05	2145.32	2e-05	2145.32	1.1e-05	2145.32	0	2145.32	0	2146.81	0
2143.39	0	2143.39	3e-05	2143.39	3e-05	2137.94	1e-05	2143.39	1e-05	2143.39	1e-05	2143.39	1.1e-05	2143.39	0	2143.39	0	2144.88	0
2141.46	0	2141.46	4e-05	2141.46	3e-05	2136.01	1e-05	2141.46	1e-05	2141.46	1e-05	2141.46	1.1e-05	2141.46	0	2141.46	0	2142.95	0
2139.53	0	2139.53	4e-05	2139.53	3e-05	2134.08	1e-05	2139.53	1e-05	2139.53	1e-05	2139.53	1.1e-05	2139.53	0	2139.53	0	2141.02	0
2137.61	0	2137.61	4e-05	2137.61	3e-05	2132.16	2e-05	2137.61	1e-05	2137.61	1e-05	2137.61	1.1e-05	2137.61	0	2137.6	0	2139.09	0
2135.68	0	2135.68	4e-05	2135.68	3e-05	2130.23	2e-05	2135.68	1e-05	2135.68	1e-05	2135.68	1.1e-05	2135.68	0	2135.68	0	2137.16	0
2133.75	0	2133.75	4e-05	2133.75	3e-05	2128.3	1e-05	2133.75	1e-05	2133.75	1e-05	2133.75	1.1e-05	2133.75	0	2133.75	0	2135.23	0
2131.82	0	2131.82	4e-05	2131.82	3e-05	2126.37	1e-05	2131.82	1e-05	2131.82	1e-05	2131.82	1.1e-05	2131.82	0	2131.82	0	2133.31	0
2129.89	0	2129.89	4e-05	2129.89	3e-05	2124.44	1e-05	2129.89	1e-05	2129.89	1e-05	2129.89	1.1e-05	2129.89	0	2129.89	0	2131.38	0
2127.96	0	2127.96	4e-05	2127.96	3e-05	2122.51	1e-05	2127.96	1e-05	2127.96	1e-05	2127.96	1.1e-05	2127.96	0	2127.96	0	2129.45	0
2126.03	0	2126.03	4e-05	2126.03	3e-05	2120.58	1e-05	2126.03	1e-05	2126.03	1e-05	2126.03	1.1e-05	2126.03	0	2126.03	0	2127.52	0
2124.11	0	2124.11	3e-05	2124.11	3e-05	2118.66	1e-05	2124.11	1e-05	2124.11	1e-05	2124.11	1.1e-05	2124.11	0	2124.11	0	2125.59	0
2122.18	0	2122.18	4e-05	2122.18	3e-05	2116.73	1e-05	2122.18	1e-05	2122.18	2e-05	2122.18	1.1e-05	2122.18	0	2122.18	0	2123.66	0
2120.25	0	2120.25	4e-05	2120.25	3e-05	2114.8	2e-05	2120.25	1e-05	2120.25	2e-05	2120.25	1.1e-05	2120.25	0	2120.25	0	2121.74	0
2118.32	0	2118.32	4e-05	2118.32	3e-05	2112.87	2e-05	2118.32	1e-05	2118.32	2e-05	2118.32	1.1e-05	2118.32	0	2118.32	0	2119.81	0
2116.39	0	2116.39	4e-05	2116.39	3e-05	2110.94	2e-05	2116.39	1e-05	2116.39	2e-05	2116.39	1.1e-05	2116.39	0	2116.39	0	2117.88	0
2114.46	0	2114.46	4e-05	2114.46	3e-05	2109.01	2e-05	2114.46	1e-05	2114.46	2e-05	2114.46	1.1e-05	2114.46	0	2114.46	0	2115.95	0
2112.54	0	2112.54	4e-05	2112.54	3e-05	2107.09	2e-05	2112.54	1e-05	2112.54	2e-05	2112.54	1.1e-05	2112.54	0	2112.53	0	2114.02	0
2110.61	0	2110.61	4e-05	2110.61	3e-05	2105.16	2e-05	2110.61	1e-05	2110.61	2e-05	2110.61	1.1e-05	2110.61	0	2110.61	0	2112.09	0
2108.68	0	2108.68	4e-05	2108.68	4e-05	2103.23	2e-05	2108.68	1e-05	2108.68	2e-05	2108.68	1.1e-05	2108.68	0	2108.68	0	2110.16	0
2106.75	0	2106.75	5e-05	2106.75	4e-05	2101.3	2e-05	2106.75	1e-05	2106.75	2e-05	2106.75	1.1e-05	2106.75	0	2106.75	0	2108.24	0
2104.82	0	2104.82	5e-05	2104.82	4e-05	2099.37	2e-05	2104.82	1e-05	2104.82	2e-05	2104.82	1.1e-05	2104.82	0	2104.82	0	2106.31	0
2102.89	0	2102.89	5e-05	2102.89	4e-05	2097.44	2e-05	2102.89	1e-05	2102.89	2e-05	2102.89	1.1e-05	2102.89	0	2102.89	0	2104.38	0
2100.96	0	2100.96	5e-05	2100.96	4e-05	2095.51	2e-05	2100.96	2e-05	2100.96	2e-05	2100.96	1.1e-05	2100.96	0	2100.96	0	2102.45	0
2099.04	0	2099.04	5e-05	2099.04	4e-05	2093.59	2e-05	2099.04	2e-05	2099.04	2e-05	2099.04	1.1e-05	2099.04	0	2099.04	0	2100.52	0
2097.11	0	2097.11	5e-05	2097.11	4e-05	2091.66	2e-05	2097.11	2e-05	2097.11	2e-05	2097.11	1.1e-05	2097.11	0	2097.11	0	2098.59	0
2095.18	0	2095.18	5e-05	2095.18	4e-05	2089.73	2e-05	2095.18	2e-05	2095.18	2e-05	2095.18	1.1e-05	2095.18	0	2095.18	0	2096.67	0
2093.25	0	2093.25	5e-05	2093.25	4e-05	2087.8	2e-05	2093.25	2e-05	2093.25	2e-05	2093.25	1.1e-05	2093.25	0	2093.25	0	2094.74	0
2091.32	0	2091.32	5e-05	2091.32	4e-05	2085.87	2e-05	2091.32	2e-05	2091.32	2e-05	2091.32	2.2e-05	2091.32	1.25e-05	2091.32	0	2092.81	0
2089.39	0	2089.39	5e-05	2089.39	5e-05	2083.94	3e-05	2089.39	2e-05	2089.39	3e-05	2089.39	2.2e-05	2089.39	1.25e-05	2089.39	0	2090.88	0
2087.47	0	2087.47	5e-05	2087.47	5e-05	2082.02	3e-05	2087.47	2e-05	2087.47	3e-05	2087.47	2.2e-05	2087.47	1.25e-05	2087.46	0	2088.95	0
2085.54	0	2085.54	6e-05	2085.54	5e-05	2080.09	3e-05	2085.54	3e-05	2085.54	3e-05	2085.54	2.2e-05	2085.54	1.25e-05	2085.54	0	2087.02	0
2083.61	0	2083.61	6e-05	2083.61	6e-05	2078.16	4e-05	2083.61	3e-05	2083.61	3e-05	2083.61	3.3e-05	2083.61	1.25e-05	2083.61	0	2085.09	0
2081.68	0	2081.68	6e-05	2081.68	6e-05	2076.23	4e-05	2081.68	3e-05	2081.68	4e-05	2081.68	3.3e-05	2081.68	1.25e-05	2081.68	1.25e-05	2083.17	1.3e-05
2079.75	0	2079.75	7e-05	2079.75	7e-05	2074.3	4e-05	2079.75	4e-05	2079.75	4e-05	2079.75	3.3e-05	2079.75	2.5e-05	2079.75	1.25e-05	2081.24	1.3e-05
2077.82	0	2077.82	7e-05	2077.82	8e-05	2072.37	4e-05	2077.82	5e-05	2077.82	5e-05	2077.82	4.4e-05	2077.82	2.5e-05	2077.82	1.25e-05	2079.31	1.3e-05
2075.89	0	2075.89	8e-05	2075.89	0.0001	2070.44	5e-05	2075.89	6e-05	2075.89	5e-05	2075.89	6.6e-05	2075.89	3.75e-05	2075.89	2.5e-05	2077.38	2.6e-05
2073.97	0	2073.97	0.0001	2073.97	0.00013	2068.52	6e-05	2073.97	9e-05	2073.97	7e-05	2073.97	9.9e-05	2073.97	7.5e-05	2073.97	5e-05	2075.45	5.2e-05
2072.04	0	2072.04	0.00012	2072.04	0.00019	2066.59	9e-05	2072.04	0.00014	2072.04	0.00011	2072.04	0.000154	2072.04	0.000125	2072.04	0.0001	2073.52	0.000104
2070.11	0	2070.11	0.00017	2070.11	0.00028	2064.66	0.00013	2070.11	0.00022	2070.11	0.00017	2070.11	0.000231	2070.11	0.0002125	2070.11	0.000175	2071.6	0.000182
2068.18	0	2068.18	0.00022	2068.18	0.00034	2062.73	0.00018	2068.18	0.00027	2068.18	0.00022	2068.18	0.000286	2068.18	0.000275	2068.18	0.000225	2069.67	0.000247
2066.25	0	2066.25	0.00024	2066.25	0.00038	2060.8	0.0002	2066.25	0.0003	2066.25	0.00024	2066.25	0.00033	2066.25	0.0003125	2066.25	0.000275	2067.74	0.000299
2064.32	0	2064.32	0.00024	2064.32	0.00042	2058.87	0.0002	2064.32	0.00034	2064.32	0.00025	2064.32	0.000374	2064.32	0.000375	2064.32	0.000325	2065.81	0.000351
2062.4	0	2062.4	0.00024	2062.4	0.00045	2056.95	0.00021	2062.4	0.00037	2062.4	0.00026	2062.4	0.000418	2062.4	0.0004125	2062.39	0.000375	2063.88	0.000403
2060.47	0	2060.47	0.00023	2060.47	0.00043	2055.02	0.0002	2060.47	0.00036	2060.47	0.00025	2060.47	0.000407	2060.47	0.0004	2060.47	0.0003625	2061.95	0.000377
2058.54	0	2058.54	0.00019	2058.54	0.00037	2053.09	0.00016	2058.54	0.0003	2058.54	0.00021	2058.54	0.000341	2058.54	0.0003375	2058.54	0.0003	2060.02	0.000312
2056.61	0	2056.61	0.00014	2056.61	0.00028	2051.16	0.00011	2056.61	0.00022	2056.61	0.00015	2056.61	0.000242	2056.61	0.0002375	2056.61	0.0002125	2058.1	0.000221
2054.68	0	2054.68	9e-05	2054.68	0.00019	2049.23	7e-05	2054.68	0.00014	2054.68	9e-05	2054.68	0.000154	2054.68	0.00015	2054.68	0.000125	2056.17	0.000143
2052.75	0	2052.75	5e-05	2052.75	0.00011	2047.3	3e-05	2052.75	8e-05	2052.75	5e-05	2052.75	8.8e-05	2052.75	7.5e-05	2052.75	6.25e-05	2054.24	6.5e-05
2050.82	0	2050.82	3e-05	2050.82	7e-05	2045.37	2e-05	2050.82	4e-05	2050.82	3e-05	2050.82	4.4e-05	2050.82	3.75e-05	2050.82	2.5e-05	2052.31	3.9e-05
2048.9	0	2048.9	2e-05	2048.9	5e-05	2043.45	2e-05	2048.9	3e-05	2048.9	2e-05	2048.9	3.3e-05	2048.9	2.5e-05	2048.9	1.25e-05	2050.38	2.6e-05
2046.97	0	2046.97	3e-05	2046.97	6e-05	2041.52	2e-05	2046.97	4e-05	2046.97	3e-05	2046.97	4.4e-05	2046.97	3.75e-05	2046.97	2.5e-05	2048.45	2.6e-05
2045.04	0	2045.04	5e-05	2045.04	8e-05	2039.59	5e-05	2045.04	6e-05	2045.04	5e-05	2045.04	6.6e-05	2045.04	5e-05	2045.04	3.75e-05	2046.53	5.2e-05
2043.11	0	2043.11	9e-05	2043.11	0.00013	2037.66	9e-05	2043.11	0.0001	2043.11	0.0001	2043.11	0.00011	2043.11	0.0001	2043.11	8.75e-05	2044.6	9.1e-05
2041.18	0	2041.18	0.00015	2041.18	0.0002	2035.73	0.00015	2041.18	0.00017	2041.18	0.00017	2041.18	0.000187	2041.18	0.0001625	2041.18	0.00015	2042.67	0.000156
2039.25	0	2039.25	0.00023	2039.25	0.00028	2033.8	0.00023	2039.25	0.00024	2039.25	0.00025	2039.25	0.000264	2039.25	0.0002625	2039.25	0.0002375	2040.74	0.000247
2037.33	0	2037.33	0.0003	2037.33	0.00036	2031.88	0.00032	2037.33	0.00033	2037.33	0.00035	2037.33	0.000352	2037.33	0.00035	2037.32	0.000325	2038.81	0.000338
2035.4	0	2035.4	0.00038	2035.4	0.00044	2029.95	0.00041	2035.4	0.0004	2035.4	0.00043	2035.4	0.00044	2035.4	0.00045	2035.4	0.0004125	2036.88	0.000416
2033.47	0	2033.47	0.00044	2033.47	0.0005	2028.02	0.00047	2033.47	0.00046	2033.47	0.0005	2033.47	0.000506	2033.47	0.000525	2033.47	0.0004625	2034.95	0.000481
2031.54	0	2031.54	0.00048	2031.54	0.00054	2026.09	0.00051	2031.54	0.00049	2031.54	0.00054	2031.54	0.000539	2031.54	0.0005625	2031.54	0.0005	2033.03	0.00052
2029.61	0	2029.61	0.0005	2029.61	0.00055	2024.16	0.00053	2029.61	0.00051	2029.61	0.00055	2029.61	0.00055	2029.61	0.0005625	2029.61	0.0005	2031.1	0.00052
2027.68	0	2027.68	0.0005	2027.68	0.00055	2022.23	0.00053	2027.68	0.0005	2027.68	0.00054	2027.68	0.00055	2027.68	0.0005375	2027.68	0.0004875	2029.17	0.000507
2025.75	0	2025.75	0.00049	2025.75	0.00053	2020.3	0.00052	2025.75	0.00048	2025.75	0.00053	2025.75	0.000528	2025.75	0.000525	2025.75	0.0004625	2027.24	0.000481
2023.83	0	2023.83	0.00049	2023.83	0.0005	2018.38	0.0005	2023.83	0.00046	2023.83	0.00051	2023.83	0.000495	2023.83	0.0004875	2023.83	0.00045	2025.31	0.000455
2021.9	0	2021.9	0.00047	2021.9	0.00048	2016.45	0.00048	2021.9	0.00043	2021.9	0.00049	2021.9	0.000462	2021.9	0.0004625	2021.9	0.000425	2023.38	0.000442
2019.97	0	2019.97	0.00045	2019.97	0.00046	2014.52	0.00046	2019.97	0.00041	2019.97	0.00047	2019.97	0.000451	2019.97	0.0004375	2019.97	0.0004	2021.46	0.000416
2018.04	0	2018.04	0.00042	2018.04	0.00044	2012.59	0.00044	2018.04	0.00039	2018.04	0.00045	2018.04	0.000429	2018.04	0.0004125	2018.04	0.000375	2019.53	0.00039
2016.11	0	2016.11	0.0004	2016.11	0.00042	2010.66	0.00043	2016.11	0.00038	2016.11	0.00043	2016.11	0.000407	2016.11	0.0003875	2016.11	0.00035	2017.6	0.000364
2014.18	0	2014.18	0.00039	2014.18	0.00041	2008.73	0.00042	2014.18	0.00036	2014.18	0.00042	2014.18	0.000385	2014.18	0.000375	2014.18	0.0003375	2015.67	0.000364
2012.26	0	2012.26	0.00039	2012.26	0.0004	2006.81	0.00041	2012.26	0.00036	2012.26	0.00041	2012.26	0.000374	2012.26	0.0003625	2012.25	0.000325	2013.74	0.000351
2010.33	0	2010.33	0.00038	2010.33	0.00038	2004.88	0.0004	2010.33	0.00035	2010.33	0.0004	2010.33	0.000363	2010.33	0.00035	2010.33	0.000325	2011.81	0.000338
2008.4	0	2008.4	0.00038	2008.4	0.00038	2002.95	0.00039	2008.4	0.00034	2008.4	0.0004	2008.4	0.000363	2008.4	0.00035	2008.4	0.0003125	2009.88	0.000325
2006.47	0	2006.47	0.00038	2006.47	0.00037	2001.02	0.00039	2006.47	0.00034	2006.47	0.00039	2006.47	0.000352	2006.47	0.0003375	2006.47	0.0003125	2007.96	0.000312
2004.54	0	2004.54	0.00037	2004.54	0.00038	1999.09	0.00038	2004.54	0.00033	2004.54	0.00038	2004.54	0.000352	2004.54	0.0003375	2004.54	0.0003	2006.03	0.000299
2002.61	0	2002.61	0.00036	2002.61	0.00038	1997.16	0.00037	2002.61	0.00033	2002.61	0.00038	2002.61	0.000341	2002.61	0.000325	2002.61	0.0003	2004.1	0.000299
2000.68	0	2000.68	0.00036	2000.68	0.00038	1995.23	0.00036	2000.68	0.00033	2000.68	0.00039	2000.68	0.000341	2000.68	0.000325	2000.68	0.0002875	2002.17	0.000299
1998.76	0	1998.76	0.00036	1998.76	0.00038	1993.31	0.00037	1998.76	0.00034	1998.76	0.00039	1998.76	0.000352	1998.76	0.0003375	1998.76	0.0002875	2000.24	0.000299
1996.83	0	1996.83	0.00037	1996.83	0.00038	1991.38	0.00037	1996.83	0.00034	1996.83	0.00039	1996.83	0.000352	1996.83	0.0003375	1996.83	0.0003	1998.31	0.000312
1994.9	0	1994.9	0.00038	1994.9	0.00039	1989.45	0.00038	1994.9	0.00035	1994.9	0.00039	1994.9	0.000374	1994.9	0.0003375	1994.9	0.0003	1996.39	0.000312
1992.97	0	1992.97	0.00038	1992.97	0.0004	1987.52	0.00038	1992.97	0.00035	1992.97	0.00039	1992.97	0.000374	1992.97	0.00035	1992.97	0.0003125	1994.46	0.000325
1991.04	0	1991.04	0.00039	1991.04	0.0004	1985.59	0.00038	1991.04	0.00035	1991.04	0.0004	1991.04	0.000385	1991.04	0.0003625	1991.04	0.000325	1992.53	0.000325
1989.11	0	1989.11	0.00039	1989.11	0.00041	1983.66	0.00039	1989.11	0.00036	1989.11	0.00041	1989.11	0.000396	1989.11	0.0003625	1989.11	0.000325	1990.6	0.000338
1987.19	0	1987.19	0.0004	1987.19	0.00042	1981.74	0.0004	1987.19	0.00037	1987.19	0.00042	1987.19	0.000407	1987.19	0.000375	1987.18	0.0003375	1988.67	0.000351
1985.26	0	1985.26	0.00042	1985.26	0.00044	1979.81	0.00042	1985.26	0.00039	1985.26	0.00044	1985.26	0.000418	1985.26	0.0003875	1985.26	0.00035	1986.74	0.000351
1983.33	0	1983.33	0.00044	1983.33	0.00045	1977.88	0.00045	1983.33	0.0004	1983.33	0.00046	1983.33	0.000429	1983.33	0.0004125	1983.33	0.0003625	1984.81	0.000364
1981.4	0	1981.4	0.00045	1981.4	0.00046	1975.95	0.00046	1981.4	0.00042	1981.4	0.00047	1981.4	0.00044	1981.4	0.000425	1981.4	0.000375	1982.89	0.000377
1979.47	0	1979.47	0.00045	1979.47	0.00047	1974.02	0.00047	1979.47	0.00043	1979.47	0.00047	1979.47	0.000451	1979.47	0.0004375	1979.47	0.0003875	1980.96	0.00039
1977.54	0	1977.54	0.00046	1977.54	0.00049	1972.09	0.00047	1977.54	0.00044	1977.54	0.00047	1977.54	0.000462	1977.54	0.00045	1977.54	0.0004	1979.03	0.000403
1975.61	0	1975.61	0.00046	1975.61	0.00051	1970.16	0.00048	1975.61	0.00045	1975.61	0.00049	1975.61	0.000484	1975.61	0.000475	1975.61	0.0004125	1977.1	0.000416
1973.69	0	1973.69	0.00047	1973.69	0.00053	1968.24	0.00049	1973.69	0.00047	1973.69	0.00051	1973.69	0.000506	1973.69	0.0005	1973.69	0.0004375	1975.17	0.000442
1971.76	0	1971.76	0.00049	1971.76	0.00056	1966.31	0.00051	1971.76	0.00049	1971.76	0.00053	1971.76	0.000528	1971.76	0.0005125	1971.76	0.0004625	1973.24	0.000468
1969.83	0	1969.83	0.00051	1969.83	0.00058	1964.38	0.00053	1969.83	0.00052	1969.83	0.00055	1969.83	0.000561	1969.83	0.0005375	1969.83	0.0004875	1971.32	0.000507
1967.9	0	1967.9	0.00053	1967.9	0.00061	1962.45	0.00056	1967.9	0.00055	1967.9	0.00057	1967.9	0.000594	1967.9	0.000575	1967.9	0.000525	1969.39	0.000546
1965.97	0	1965.97	0.00056	1965.97	0.00064	1960.52	0.0006	1965.97	0.00058	1965.97	0.00061	1965.97	0.000638	1965.97	0.000625	1965.97	0.000575	1967.46	0.000585
1964.04	0	1964.04	0.00059	1964.04	0.00067	1958.59	0.00063	1964.04	0.00062	1964.04	0.00064	1964.04	0.000671	1964.04	0.000675	1964.04	0.000625	1965.53	0.000637
1962.12	0	1962.12	0.00062	1962.12	0.00073	1956.67	0.00066	1962.12	0.00067	1962.12	0.00069	1962.12	0.000726	1962.12	0.000725	1962.11	0.000675	1963.6	0.000689
1960.19	0	1960.19	0.00066	1960.19	0.00079	1954.74	0.0007	1960.19	0.00072	1960.19	0.00074	1960.19	0.000792	1960.19	0.0007875	1960.19	0.000725	1961.67	0.000767
1958.26	0	1958.26	0.00071	1958.26	0.00086	1952.81	0.00076	1958.26	0.00079	1958.26	0.00081	1958.26	0.000869	1958.26	0.0008625	1958.26	0.0008	1959.74	0.000845
1956.33	0	1956.33	0.00077	1956.33	0.00093	1950.88	0.00082	1956.33	0.00085	1956.33	0.00088	1956.33	0.000946	1956.33	0.00095	1956.33	0.0008875	1957.82	0.000923
1954.4	0	1954.4	0.00083	1954.4	0.00101	1948.95	0.00088	1954.4	0.00094	1954.4	0.00095	1954.4	0.00105	1954.4	0.00106	1954.4	0.0009875	1955.89	0.00103
1952.47	0	1952.47	0.0009	1952.47	0.0011	1947.02	0.00096	1952.47	0.00105	1952.47	0.00104	1952.47	0.00116	1952.47	0.00118	1952.47	0.0011	1953.96	0.00114
1950.54	0	1950.54	0.00099	1950.54	0.00121	1945.09	0.00105	1950.54	0.00116	1950.54	0.00114	1950.54	0.00128	1950.54	0.00131	1950.54	0.00124	1952.03	0.00129
1948.62	0	1948.62	0.00109	1948.62	0.00134	1943.17	0.00117	1948.62	0.00129	1948.62	0.00125	1948.62	0.00142	1948.62	0.00146	1948.62	0.00139	1950.1	0.00146
1946.69	0	1946.69	0.0012	1946.69	0.00149	1941.24	0.00129	1946.69	0.00143	1946.69	0.00138	1946.69	0.00158	1946.69	0.00165	1946.69	0.00156	1948.17	0.00165
1944.76	0	1944.76	0.0013	1944.76	0.00164	1939.31	0.00142	1944.76	0.0016	1944.76	0.00152	1944.76	0.00177	1944.76	0.00185	1944.76	0.00175	1946.25	0.00186
1942.83	0	1942.83	0.00141	1942.83	0.00181	1937.38	0.00155	1942.83	0.00177	1942.83	0.00168	1942.83	0.00196	1942.83	0.00206	1942.83	0.00195	1944.32	0.00207
1940.9	0	1940.9	0.00153	1940.9	0.00198	1935.45	0.0017	1940.9	0.00195	1940.9	0.00185	1940.9	0.00216	1940.9	0.00228	1940.9	0.00216	1942.39	0.00229
1938.97	0	1938.97	0.00166	1938.97	0.00216	1933.52	0.00186	1938.97	0.00212	1938.97	0.00202	1938.97	0.00237	1938.97	0.0025	1938.97	0.00239	1940.46	0.00254
1937.05	0	1937.05	0.00179	1937.05	0.00235	1931.6	0.00202	1937.05	0.00232	1937.05	0.00219	1937.05	0.00259	1937.05	0.00274	1937.04	0.00263	1938.53	0.00278
1935.12	0	1935.12	0.00197	1935.12	0.00254	1929.67	0.0022	1935.12	0.00253	1935.12	0.00238	1935.12	0.00279	1935.12	0.00299	1935.12	0.00286	1936.6	0.00302
1933.19	0	1933.19	0.00214	1933.19	0.00269	1927.74	0.0024	1933.19	0.0027	1933.19	0.00257	1933.19	0.00295	1933.19	0.00319	1933.19	0.00308	1934.67	0.00321
1931.26	0	1931.26	0.00225	1931.26	0.00279	1925.81	0.00252	1931.26	0.00281	1931.26	0.00268	1931.26	0.00306	1931.26	0.00333	1931.26	0.00321	1932.75	0.00335
1929.33	0	1929.33	0.00231	1929.33	0.00285	1923.88	0.00258	1929.33	0.00287	1929.33	0.00274	1929.33	0.00314	1929.33	0.00341	1929.33	0.0033	1930.82	0.00347
1927.4	0	1927.4	0.00237	1927.4	0.0029	1921.95	0.00263	1927.4	0.00291	1927.4	0.00281	1927.4	0.00318	1927.4	0.00348	1927.4	0.00335	1928.89	0.00352
1925.47	0	1925.47	0.00241	1925.47	0.0029	1920.02	0.00268	1925.47	0.00291	1925.47	0.00285	1925.47	0.00319	1925.47	0.00348	1925.47	0.00336	1926.96	0.00351
1923.55	0	1923.55	0.0024	1923.55	0.00283	1918.1	0.00267	1923.55	0.00285	1923.55	0.00282	1923.55	0.00312	1923.55	0.00341	1923.55	0.00331	1925.03	0.00345
1921.62	0	1921.62	0.00234	1921.62	0.00272	1916.17	0.00259	1921.62	0.00274	1921.62	0.00273	1921.62	0.00301	1921.62	0.00328	1921.62	0.00319	1923.1	0.00333
1919.69	0	1919.69	0.00225	1919.69	0.00259	1914.24	0.00246	1919.69	0.0026	1919.69	0.00261	1919.69	0.00287	1919.69	0.00309	1919.69	0.00301	1921.18	0.00315
1917.76	0	1917.76	0.00214	1917.76	0.00245	1912.31	0.00231	1917.76	0.00243	1917.76	0.00247	1917.76	0.0027	1917.76	0.00289	1917.76	0.00281	1919.25	0.00294
1915.83	0	1915.83	0.00202	1915.83	0.0023	1910.38	0.00218	1915.83	0.00226	1915.83	0.00232	1915.83	0.0025	1915.83	0.00269	1915.83	0.0026	1917.32	0.00272
1913.9	0	1913.9	0.0019	1913.9	0.00212	1908.45	0.00204	1913.9	0.00207	1913.9	0.00215	1913.9	0.00229	1913.9	0.00248	1913.9	0.00236	1915.39	0.00248
1911.98	0	1911.98	0.00177	1911.98	0.00193	1906.53	0.00189	1911.98	0.00189	1911.98	0.00198	1911.98	0.00207	1911.98	0.00225	1911.97	0.00214	1913.46	0.00225
1910.05	0	1910.05	0.00167	1910.05	0.00176	1904.6	0.00175	1910.05	0.00173	1910.05	0.00183	1910.05	0.00187	1910.05	0.00204	1910.05	0.00194	1911.53	0.00202
1908.12	0	1908.12	0.00154	1908.12	0.00157	1902.67	0.00159	1908.12	0.00154	1908.12	0.00167	1908.12	0.00166	1908.12	0.00179	1908.12	0.00173	1909.6	0.00178
1906.19	0	1906.19	0.00136	1906.19	0.00136	1900.74	0.00139	1906.19	0.00134	1906.19	0.00145	1906.19	0.00144	1906.19	0.00154	1906.19	0.00149	1907.68	0.00153
1904.26	0	1904.26	0.00118	1904.26	0.00117	1898.81	0.00121	1904.26	0.00116	1904.26	0.00126	1904.26	0.00125	1904.26	0.00133	1904.26	0.00126	1905.75	0.00131
1902.33	0	1902.33	0.00104	1902.33	0.00101	1896.88	0.00107	1902.33	0.001	1902.33	0.00111	1902.33	0.00109	1902.33	0.00115	1902.33	0.00108	1903.82	0.00112
1900.4	0	1900.4	0.00092	1900.4	0.00087	1894.95	0.00094	1900.4	0.00087	1900.4	0.00097	1900.4	0.000935	1900.4	0.0009875	1900.4	0.0009	1901.89	0.000936
1898.48	0	1898.48	0.00081	1898.48	0.00076	1893.03	0.00081	1898.48	0.00075	1898.48	0.00084	1898.48	0.000803	1898.48	0.0008375	1898.48	0.0007625	1899.96	0.000793
1896.55	0	1896.55	0.0007	1896.55	0.00065	1891.1	0.00069	1896.55	0.00065	1896.55	0.00073	1896.55	0.000693	1896.55	0.0007125	1896.55	0.00065	1898.03	0.000663
1894.62	0	1894.62	0.00062	1894.62	0.00057	1889.17	0.0006	1894.62	0.00056	1894.62	0.00064	1894.62	0.000594	1894.62	0.0006125	1894.62	0.0005625	1896.11	0.000572
1892.69	0	1892.69	0.00054	1892.69	0.0005	1887.24	0.00054	1892.69	0.00049	1892.69	0.00056	1892.69	0.000517	1892.69	0.0005375	1892.69	0.0005	1894.18	0.000494
1890.76	0	1890.76	0.00049	1890.76	0.00045	1885.31	0.00049	1890.76	0.00044	1890.76	0.0005	1890.76	0.000462	1890.76	0.000475	1890.76	0.00045	1892.25	0.000455
1888.83	0	1888.83	0.00045	1888.83	0.00041	1883.38	0.00046	1888.83	0.00041	1888.83	0.00047	1888.83	0.00044	1888.83	0.00045	1888.83	0.0004125	1890.32	0.000416
1886.91	0	1886.91	0.00043	1886.91	0.0004	1881.46	0.00044	1886.91	0.0004	1886.91	0.00047	1886.91	0.000429	1886.91	0.000425	1886.9	0.0003875	1888.39	0.000403
1884.98	0	1884.98	0.00041	1884.98	0.0004	1879.53	0.00043	1884.98	0.0004	1884.98	0.00046	1884.98	0.000429	1884.98	0.000425	1884.98	0.0003875	1886.46	0.000403
1883.05	0	1883.05	0.00041	1883.05	0.00041	1877.6	0.00044	1883.05	0.00041	1883.05	0.00047	1883.05	0.000451	1883.05	0.0004375	1883.05	0.0004	1884.53	0.000416
1881.12	0	1881.12	0.00044	1881.12	0.00044	1875.67	0.00048	1881.12	0.00045	1881.12	0.00051	1881.12	0.000473	1881.12	0.000475	1881.12	0.0004375	1882.61	0.000442
1879.19	0	1879.19	0.00047	1879.19	0.00047	1873.74	0.00052	1879.19	0.00048	1879.19	0.00055	1879.19	0.000517	1879.19	0.0005125	1879.19	0.000475	1880.68	0.000481
1877.26	0	1877.26	0.00049	1877.26	0.00052	1871.81	0.00055	1877.26	0.00052	1877.26	0.00059	1877.26	0.000561	1877.26	0.0005625	1877.26	0.000525	1878.75	0.000546
1875.34	0	1875.34	0.00052	1875.34	0.00057	1869.89	0.00059	1875.34	0.00057	1875.34	0.00064	1875.34	0.000627	1875.34	0.000625	1875.33	0.0006	1876.82	0.000611
1873.41	0	1873.41	0.00056	1873.41	0.00064	1867.96	0.00066	1873.41	0.00064	1873.41	0.00071	1873.41	0.000693	1873.41	0.000725	1873.41	0.0006875	1874.89	0.000702
1871.48	0	1871.48	0.00062	1871.48	0.00072	1866.03	0.00073	1871.48	0.00072	1871.48	0.00078	1871.48	0.000781	1871.48	0.000825	1871.48	0.0007875	1872.96	0.000806
1869.55	0	1869.55	0.00068	1869.55	0.00081	1864.1	0.0008	1869.55	0.00081	1869.55	0.00087	1869.55	0.00088	1869.55	0.000925	1869.55	0.0008875	1871.04	0.00091
1867.62	0	1867.62	0.00074	1867.62	0.0009	1862.17	0.00088	1867.62	0.00091	1867.62	0.00095	1867.62	0.000979	1867.62	0.00104	1867.62	0.001	1869.11	0.00103
1865.69	0	1865.69	0.0008	1865.69	0.00099	1860.24	0.00096	1865.69	0.00101	1865.69	0.00104	1865.69	0.00109	1865.69	0.00115	1865.69	0.0011	1867.18	0.00116
1863.76	0	1863.76	0.00086	1863.76	0.0011	1858.31	0.00106	1863.76	0.00112	1863.76	0.00115	1863.76	0.00121	1863.76	0.00129	1863.76	0.00124	1865.25	0.0013
1861.84	0	1861.84	0.00099	1861.84	0.00123	1856.39	0.00122	1861.84	0.00126	1861.84	0.00131	1861.84	0.00136	1861.84	0.00145	1861.83	0.00139	1863.32	0.00147
1859.91	0	1859.91	0.00116	1859.91	0.00137	1854.46	0.00141	1859.91	0.00139	1859.91	0.00148	1859.91	0.00151	1859.91	0.0016	1859.91	0.00155	1861.39	0.00163
1857.98	0	1857.98	0.00125	1857.98	0.00147	1852.53	0.00152	1857.98	0.00149	1857.98	0.00158	1857.98	0.00162	1857.98	0.00174	1857.98	0.00166	1859.46	0.00176
1856.05	0	1856.05	0.00128	1856.05	0.00155	1850.6	0.00155	1856.05	0.00158	1856.05	0.00162	1856.05	0.00172	1856.05	0.00185	1856.05	0.00178	1857.54	0.00187
1854.12	0	1854.12	0.00133	1854.12	0.00164	1848.67	0.00161	1854.12	0.00167	1854.12	0.0017	1854.12	0.00182	1854.12	0.00196	1854.12	0.00188	1855.61	0.00198
1852.19	0	1852.19	0.00142	1852.19	0.00173	1846.74	0.0017	1852.19	0.00176	1852.19	0.00182	1852.19	0.00193	1852.19	0.00208	1852.19	0.00199	1853.68	0.00209
1850.27	0	1850.27	0.0015	1850.27	0.00181	1844.82	0.00178	1850.27	0.00184	1850.27	0.0019	1850.27	0.00201	1850.27	0.00218	1850.26	0.00209	1851.75	0.0022
1848.34	0	1848.34	0.00156	1848.34	0.00186	1842.89	0.00184	1848.34	0.00189	1848.34	0.00195	1848.34	0.00208	1848.34	0.00225	1848.34	0.00216	1849.82	0.00226
1846.41	0	1846.41	0.0016	1846.41	0.0019	1840.96	0.00187	1846.41	0.00193	1846.41	0.00196	1846.41	0.00212	1846.41	0.00229	1846.41	0.00221	1847.89	0.0023
1844.48	0	1844.48	0.00162	1844.48	0.00192	1839.03	0.00188	1844.48	0.00194	1844.48	0.00196	1844.48	0.00215	1844.48	0.00231	1844.48	0.00224	1845.97	0.00231
1842.55	0	1842.55	0.00162	1842.55	0.00192	1837.1	0.00187	1842.55	0.00193	1842.55	0.00195	1842.55	0.00213	1842.55	0.00229	1842.55	0.00221	1844.04	0.00231
1840.62	0	1840.62	0.00161	1840.62	0.0019	1835.17	0.00184	1840.62	0.0019	1840.62	0.00194	1840.62	0.0021	1840.62	0.00226	1840.62	0.00216	1842.11	0.00228
1838.69	0	1838.69	0.00162	1838.69	0.0019	1833.24	0.00183	1838.69	0.00189	1838.69	0.00195	1838.69	0.00209	1838.69	0.00224	1838.69	0.00215	1840.18	0.00225
1836.77	0	1836.77	0.00172	1836.77	0.00191	1831.32	0.0019	1836.77	0.0019	1836.77	0.00202	1836.77	0.00209	1836.77	0.00224	1836.76	0.00215	1838.25	0.00224
1834.84	0	1834.84	0.00181	1834.84	0.00185	1829.39	0.00195	1834.84	0.00184	1834.84	0.00201	1834.84	0.002	1834.84	0.00216	1834.84	0.00208	1836.32	0.00215
1832.91	0	1832.91	0.00169	1832.91	0.00171	1827.46	0.0018	1832.91	0.0017	1832.91	0.00182	1832.91	0.00185	1832.91	0.002	1832.91	0.00191	1834.4	0.00198
1830.98	0	1830.98	0.0015	1830.98	0.00155	1825.53	0.00157	1830.98	0.00154	1830.98	0.00158	1830.98	0.00168	1830.98	0.0018	1830.98	0.00173	1832.47	0.00179
1829.05	0	1829.05	0.00136	1829.05	0.0014	1823.6	0.0014	1829.05	0.00139	1829.05	0.00143	1829.05	0.00153	1829.05	0.00161	1829.05	0.00155	1830.54	0.00161
1827.12	0	1827.12	0.00124	1827.12	0.00125	1821.67	0.00126	1827.12	0.00124	1827.12	0.0013	1827.12	0.00135	1827.12	0.00143	1827.12	0.00136	1828.61	0.00142
1825.2	0	1825.2	0.0011	1825.2	0.00111	1819.75	0.00111	1825.2	0.00109	1825.2	0.00116	1825.2	0.00119	1825.2	0.00125	1825.19	0.00119	1826.68	0.00124
1823.27	0	1823.27	0.00101	1823.27	0.00099	1817.82	0.001	1823.27	0.00097	1823.27	0.00106	1823.27	0.00105	1823.27	0.00111	1823.27	0.00105	1824.75	0.00108
1821.34	0	1821.34	0.00094	1821.34	0.00088	1815.89	0.00092	1821.34	0.00085	1821.34	0.00096	1821.34	0.000913	1821.34	0.000975	1821.34	0.0009125	1822.82	0.000936
1819.41	0	1819.41	0.00084	1819.41	0.00076	1813.96	0.00082	1819.41	0.00073	1819.41	0.00084	1819.41	0.000792	1819.41	0.0008375	1819.41	0.000775	1820.9	0.000793
1817.48	0	1817.48	0.00074	1817.48	0.00067	1812.03	0.00072	1817.48	0.00064	1817.48	0.00074	1817.48	0.000693	1817.48	0.000725	1817.48	0.000675	1818.97	0.000676
1815.55	0	1815.55	0.00067	1815.55	0.00058	1810.1	0.00065	1815.55	0.00056	1815.55	0.00066	1815.55	0.000616	1815.55	0.000625	1815.55	0.000575	1817.04	0.000598
1813.62	0	1813.62	0.00058	1813.62	0.0005	1808.17	0.00056	1813.62	0.00048	1813.62	0.00057	1813.62	0.000539	1813.62	0.0005375	1813.62	0.0005	1815.11	0.00052
1811.7	0	1811.7	0.0005	1811.7	0.00044	1806.25	0.00048	1811.7	0.00043	1811.7	0.0005	1811.7	0.000473	1811.7	0.000475	1811.69	0.0004375	1813.18	0.000468
1809.77	0	1809.77	0.00045	1809.77	0.00039	1804.32	0.00043	1809.77	0.00039	1809.77	0.00045	1809.77	0.000418	1809.77	0.000425	1809.77	0.0003875	1811.25	0.000416
1807.84	0	1807.84	0.0004	1807.84	0.00035	1802.39	0.00038	1807.84	0.00035	1807.84	0.00042	1807.84	0.000374	1807.84	0.000375	1807.84	0.00035	1809.33	0.000364
1805.91	0	1805.91	0.00036	1805.91	0.00032	1800.46	0.00034	1805.91	0.00032	1805.91	0.00038	1805.91	0.000352	1805.91	0.0003375	1805.91	0.0003125	1807.4	0.000325
1803.98	0	1803.98	0.00033	1803.98	0.0003	1798.53	0.00032	1803.98	0.0003	1803.98	0.00035	1803.98	0.00033	1803.98	0.0003125	1803.98	0.0002875	1805.47	0.000299
1802.05	0	1802.05	0.00032	1802.05	0.00028	1796.6	0.00031	1802.05	0.00028	1802.05	0.00033	1802.05	0.000308	1802.05	0.0003	1802.05	0.0002625	1803.54	0.000273
1800.13	0	1800.13	0.00029	1800.13	0.00026	1794.68	0.00028	1800.13	0.00026	1800.13	0.0003	1800.13	0.000286	1800.13	0.000275	1800.12	0.00025	1801.61	0.000247
1798.2	0	1798.2	0.00026	1798.2	0.00024	1792.75	0.00025	1798.2	0.00024	1798.2	0.00027	1798.2	0.000264	1798.2	0.00025	1798.2	0.000225	1799.68	0.000234
1796.27	0	1796.27	0.00023	1796.27	0.00022	1790.82	0.00022	1796.27	0.00023	1796.27	0.00025	1796.27	0.000242	1796.27	0.0002375	1796.27	0.0002125	1797.75	0.000221
1794.34	0	1794.34	0.00022	1794.34	0.00022	1788.89	0.00021	1794.34	0.00022	1794.34	0.00025	1794.34	0.000242	1794.34	0.0002375	1794.34	0.0002	1795.83	0.000208
1792.41	0	1792.41	0.00023	1792.41	0.00021	1786.96	0.00022	1792.41	0.00022	1792.41	0.00025	1792.41	0.000242	1792.41	0.0002375	1792.41	0.0002	1793.9	0.000208
1790.48	0	1790.48	0.00021	1790.48	0.0002	1785.03	0.00021	1790.48	0.00021	1790.48	0.00024	1790.48	0.00022	1790.48	0.0002125	1790.48	0.0001875	1791.97	0.000195
1788.55	0	1788.55	0.00018	1788.55	0.00019	1783.1	0.00018	1788.55	0.0002	1788.55	0.00021	1788.55	0.000209	1788.55	0.0002	1788.55	0.000175	1790.04	0.000182
1786.63	0	1786.63	0.00016	1786.63	0.00019	1781.18	0.00017	1786.63	0.00021	1786.63	0.0002	1786.63	0.00022	1786.63	0.0002	1786.62	0.000175	1788.11	0.000195
1784.7	0	1784.7	0.0002	1784.7	0.00021	1779.25	0.00021	1784.7	0.00022	1784.7	0.00024	1784.7	0.000231	1784.7	0.000225	1784.7	0.0001875	1786.18	0.000208
1782.77	0	1782.77	0.00023	1782.77	0.00021	1777.32	0.00024	1782.77	0.00022	1782.77	0.00026	1782.77	0.000231	1782.77	0.000225	1782.77	0.0002	1784.26	0.000208
1780.84	0	1780.84	0.0002	1780.84	0.00019	1775.39	0.0002	1780.84	0.0002	1780.84	0.00023	1780.84	0.00022	1780.84	0.0002125	1780.84	0.000175	1782.33	0.000182
1778.91	0	1778.91	0.00016	1778.91	0.00017	1773.46	0.00016	1778.91	0.00019	1778.91	0.00019	1778.91	0.000209	1778.91	0.0002	1778.91	0.000175	1780.4	0.000182
1776.98	0	1776.98	0.00015	1776.98	0.00018	1771.53	0.00016	1776.98	0.00019	1776.98	0.0002	1776.98	0.000209	1776.98	0.0002	1776.98	0.0001625	1778.47	0.000182
1775.06	0	1775.06	0.00016	1775.06	0.00018	1769.61	0.00017	1775.06	0.00018	1775.06	0.0002	1775.06	0.000209	1775.06	0.0002	1775.05	0.0001625	1776.54	0.000182
1773.13	0	1773.13	0.00014	1773.13	0.00017	1767.68	0.00016	1773.13	0.00017	1773.13	0.00019	1773.13	0.000198	1773.13	0.0001875	1773.13	0.0001625	1774.61	0.000169
1771.2	0	1771.2	0.00013	1771.2	0.00016	1765.75	0.00014	1771.2	0.00017	1771.2	0.00017	1771.2	0.000187	1771.2	0.0001875	1771.2	0.0001625	1772.68	0.000156
1769.27	0	1769.27	0.00011	1769.27	0.00015	1763.82	0.00013	1769.27	0.00016	1769.27	0.00016	1769.27	0.000187	1769.27	0.000175	1769.27	0.00015	1770.76	0.000156
1767.34	0	1767.34	0.0001	1767.34	0.00015	1761.89	0.00012	1767.34	0.00017	1767.34	0.00017	1767.34	0.000187	1767.34	0.000175	1767.34	0.00015	1768.83	0.000156
1765.41	0	1765.41	0.00014	1765.41	0.00018	1759.96	0.00015	1765.41	0.0002	1765.41	0.00022	1765.41	0.00022	1765.41	0.0002	1765.41	0.000175	1766.9	0.000182
1763.48	0	1763.48	0.00018	1763.48	0.00019	1758.03	0.00021	1763.48	0.00021	1763.48	0.00026	1763.48	0.000231	1763.48	0.000225	1763.48	0.0001875	1764.97	0.000208
1761.56	0	1761.56	0.00019	1761.56	0.00019	1756.11	0.00022	1761.56	0.00021	1761.56	0.00026	1761.56	0.000231	1761.56	0.000225	1761.56	0.0001875	1763.04	0.000208
1759.63	0	1759.63	0.00017	1759.63	0.00018	1754.18	0.0002	1759.63	0.0002	1759.63	0.00023	1759.63	0.00022	1759.63	0.0002	1759.63	0.000175	1761.11	0.000195
1757.7	0	1757.7	0.00014	1757.7	0.00016	1752.25	0.00016	1757.7	0.00018	1757.7	0.00019	1757.7	0.000198	1757.7	0.0001875	1757.7	0.0001625	1759.19	0.000169
1755.77	0	1755.77	0.00012	1755.77	0.00016	1750.32	0.00013	1755.77	0.00017	1755.77	0.00017	1755.77	0.000187	1755.77	0.000175	1755.77	0.0001625	1757.26	0.000169
1753.84	0	1753.84	0.00013	1753.84	0.00016	1748.39	0.00014	1753.84	0.00017	1753.84	0.00018	1753.84	0.000198	1753.84	0.000175	1753.84	0.0001625	1755.33	0.000169
1751.91	0	1751.91	0.00013	1751.91	0.00016	1746.46	0.00014	1751.91	0.00017	1751.91	0.00018	1751.91	0.000198	1751.91	0.000175	1751.91	0.0001625	1753.4	0.000169
1749.99	0	1749.99	0.00011	1749.99	0.00015	1744.54	0.00012	1749.99	0.00016	1749.99	0.00016	1749.99	0.000187	1749.99	0.0001625	1749.98	0.00015	1751.47	0.000169
1748.06	0	1748.06	8e-05	1748.06	0.00013	1742.61	0.0001	1748.06	0.00015	1748.06	0.00013	1748.06	0.000176	1748.06	0.00015	1748.06	0.0001375	1749.54	0.000143
1746.13	0	1746.13	6e-05	1746.13	0.00012	1740.68	8e-05	1746.13	0.00015	1746.13	0.00012	1746.13	0.000165	1746.13	0.00015	1746.13	0.000125	1747.61	0.000143
1744.2	0	1744.2	6e-05	1744.2	0.00013	1738.75	8e-05	1744.2	0.00016	1744.2	0.00013	1744.2	0.000176	1744.2	0.0001625	1744.2	0.0001375	1745.69	0.000143
1742.27	0	1742.27	9e-05	1742.27	0.00014	1736.82	0.0001	1742.27	0.00017	1742.27	0.00016	1742.27	0.000187	1742.27	0.000175	1742.27	0.00015	1743.76	0.000156
1740.34	0	1740.34	9e-05	1740.34	0.00014	1734.89	0.0001	1740.34	0.00015	1740.34	0.00014	1740.34	0.000176	1740.34	0.0001625	1740.34	0.0001375	1741.83	0.000143
1738.41	0	1738.41	5e-05	1738.41	0.00012	1732.96	7e-05	1738.41	0.00013	1738.41	0.0001	1738.41	0.000154	1738.41	0.00015	1738.41	0.000125	1739.9	0.00013
1736.49	0	1736.49	3e-05	1736.49	0.00011	1731.04	4e-05	1736.49	0.00013	1736.49	7e-05	1736.49	0.000154	1736.49	0.0001375	1736.49	0.0001125	1737.97	0.00013
1734.56	0	1734.56	2e-05	1734.56	0.00011	1729.11	3e-05	1734.56	0.00013	1734.56	6e-05	1734.56	0.000154	1734.56	0.000125	1734.56	0.0001125	1736.04	0.00013
1732.63	0	1732.63	2e-05	1732.63	0.00011	1727.18	3e-05	1732.63	0.00013	1732.63	7e-05	1732.63	0.000154	1732.63	0.0001375	1732.63	0.0001125	1734.12	0.00013
1730.7	0	1730.7	2e-05	1730.7	0.00011	1725.25	3e-05	1730.7	0.00013	1730.7	7e-05	1730.7	0.000154	1730.7	0.0001375	1730.7	0.0001125	1732.19	0.00013
1728.77	0	1728.77	2e-05	1728.77	0.00012	1723.32	3e-05	1728.77	0.00014	1728.77	9e-05	1728.77	0.000165	1728.77	0.00015	1728.77	0.000125	1730.26	0.000143
1726.84	0	1726.84	6e-05	1726.84	0.00018	1721.39	8e-05	1726.84	0.0002	1726.84	0.00017	1726.84	0.000231	1726.84	0.0002125	1726.84	0.0001875	1728.33	0.000195
1724.92	0	1724.92	0.00017	1724.92	0.00022	1719.47	0.00021	1724.92	0.00025	1724.92	0.00029	1724.92	0.000275	1724.92	0.0002625	1724.91	0.0002375	1726.4	0.000247
1722.99	0	1722.99	0.0002	1722.99	0.00021	1717.54	0.00024	1722.99	0.00025	1722.99	0.00028	1722.99	0.000264	1722.99	0.0002625	1722.99	0.0002375	1724.47	0.000247
1721.06	0	1721.06	0.00015	1721.06	0.0002	1715.61	0.00019	1721.06	0.00024	1721.06	0.00022	1721.06	0.000253	1721.06	0.00025	1721.06	0.000225	1722.54	0.000247
1719.13	0	1719.13	0.00014	1719.13	0.0002	1713.68	0.00018	1719.13	0.00024	1719.13	0.0002	1719.13	0.000264	1719.13	0.0002625	1719.13	0.000225	1720.62	0.000247
1717.2	0	1717.2	0.00014	1717.2	0.00021	1711.75	0.00018	1717.2	0.00025	1717.2	0.00021	1717.2	0.000275	1717.2	0.000275	1717.2	0.0002375	1718.69	0.00026
1715.27	0	1715.27	0.00014	1715.27	0.00021	1709.82	0.00019	1715.27	0.00026	1715.27	0.00023	1715.27	0.000286	1715.27	0.0002875	1715.27	0.00025	1716.76	0.000273
1713.34	0	1713.34	0.00014	1713.34	0.00023	1707.89	0.00019	1713.34	0.00028	1713.34	0.00026	1713.34	0.000308	1713.34	0.0003	1713.34	0.000275	1714.83	0.000286
1711.42	0	1711.42	0.0002	1711.42	0.00029	1705.97	0.00026	1711.42	0.00035	1711.42	0.00036	1711.42	0.000385	1711.42	0.000375	1711.42	0.0003375	1712.9	0.000364
1709.49	0	1709.49	0.00037	1709.49	0.00039	1704.04	0.00045	1709.49	0.00045	1709.49	0.00055	1709.49	0.000484	1709.49	0.0004875	1709.49	0.00045	1710.97	0.000468
1707.56	0	1707.56	0.00051	1707.56	0.00043	1702.11	0.0006	1707.56	0.00049	1707.56	0.00065	1707.56	0.000528	1707.56	0.0005375	1707.56	0.0005	1709.05	0.00052
1705.63	0	1705.63	0.00046	1705.63	0.00041	1700.18	0.00054	1705.63	0.00048	1705.63	0.00056	1705.63	0.000517	1705.63	0.0005375	1705.63	0.0005	1707.12	0.00052
1703.7	0	1703.7	0.00036	1703.7	0.00039	1698.25	0.00044	1703.7	0.00046	1703.7	0.00046	1703.7	0.000495	1703.7	0.000525	1703.7	0.0005	1705.19	0.000507
1701.77	0	1701.77	0.00032	1701.77	0.00039	1696.32	0.00039	1701.77	0.00047	1701.77	0.00043	1701.77	0.000506	1701.77	0.000525	1701.77	0.0005125	1703.26	0.00052
1699.85	0	1699.85	0.00031	1699.85	0.00042	1694.4	0.00039	1699.85	0.00049	1699.85	0.00044	1699.85	0.000539	1699.85	0.000575	1699.84	0.0005375	1701.33	0.000559
1697.92	0	1697.92	0.00033	1697.92	0.00045	1692.47	0.00041	1697.92	0.00053	1697.92	0.00048	1697.92	0.000583	1697.92	0.0006125	1697.92	0.000575	1699.4	0.000611
1695.99	0	1695.99	0.00033	1695.99	0.00048	1690.54	0.00041	1695.99	0.00056	1695.99	0.00051	1695.99	0.000627	1695.99	0.0006625	1695.99	0.0006125	1697.47	0.00065
1694.06	0	1694.06	0.00038	1694.06	0.00056	1688.61	0.00047	1694.06	0.00064	1694.06	0.0006	1694.06	0.000715	1694.06	0.00075	1694.06	0.0007	1695.55	0.000741
1692.13	0	1692.13	0.00052	1692.13	0.00065	1686.68	0.00065	1692.13	0.00075	1692.13	0.00081	1692.13	0.000825	1692.13	0.000875	1692.13	0.000825	1693.62	0.000871
1690.2	0	1690.2	0.00063	1690.2	0.00072	1684.75	0.00078	1690.2	0.00083	1690.2	0.00093	1690.2	0.000913	1690.2	0.000975	1690.2	0.000925	1691.69	0.000975
1688.27	0	1688.27	0.00065	1688.27	0.00076	1682.82	0.00082	1688.27	0.00089	1688.27	0.00092	1688.27	0.00099	1688.27	0.00106	1688.27	0.00101	1689.76	0.00107
1686.35	0	1686.35	0.00063	1686.35	0.00077	1680.9	0.0008	1686.35	0.00092	1686.35	0.00087	1686.35	0.00102	1686.35	0.0011	1686.35	0.00106	1687.83	0.00113
1684.42	0	1684.42	0.0005	1684.42	0.00074	1678.97	0.00066	1684.42	0.00092	1684.42	0.00073	1684.42	0.00103	1684.42	0.00111	1684.42	0.0011	1685.9	0.00116
1682.49	0	1682.49	0.0004	1682.49	0.00075	1677.04	0.00056	1682.49	0.00097	1682.49	0.00069	1682.49	0.0011	1682.49	0.00119	1682.49	0.00118	1683.98	0.00126
1680.56	0	1680.56	0.00042	1680.56	0.00085	1675.11	0.00062	1680.56	0.0011	1680.56	0.00085	1680.56	0.00125	1680.56	0.00139	1680.56	0.00135	1682.05	0.00148
1678.63	0	1678.63	0.00057	1678.63	0.00107	1673.18	0.00086	1678.63	0.00138	1678.63	0.00119	1678.63	0.00156	1678.63	0.00176	1678.63	0.0017	1680.12	0.00187
1676.7	0	1676.7	0.00092	1676.7	0.00138	1671.25	0.00136	1676.7	0.00179	1676.7	0.00174	1676.7	0.002	1676.7	0.0023	1676.7	0.00225	1678.19	0.00242
1674.78	0	1674.78	0.00124	1674.78	0.00159	1669.33	0.00184	1674.78	0.00212	1674.78	0.00215	1674.78	0.00238	1674.78	0.00276	1674.77	0.00275	1676.26	0.00294
1672.85	0	1672.85	0.00122	1672.85	0.0017	1667.4	0.0019	1672.85	0.00235	1672.85	0.0022	1672.85	0.00268	1672.85	0.00311	1672.85	0.00315	1674.33	0.00339
1670.92	0	1670.92	0.00112	1670.92	0.00187	1665.47	0.0019	1670.92	0.00266	1670.92	0.00229	1670.92	0.00309	1670.92	0.00358	1670.92	0.00364	1672.4	0.00398
1668.99	0	1668.99	0.00124	1668.99	0.00221	1663.54	0.00221	1668.99	0.00319	1668.99	0.00277	1668.99	0.00372	1668.99	0.00431	1668.99	0.00441	1670.48	0.00482
1667.06	0	1667.06	0.00154	1667.06	0.00265	1661.61	0.00281	1667.06	0.00388	1667.06	0.00354	1667.06	0.0045	1667.06	0.00529	1667.06	0.00539	1668.55	0.00589
1665.13	0	1665.13	0.00181	1665.13	0.00313	1659.68	0.00341	1665.13	0.00463	1665.13	0.00428	1665.13	0.00535	1665.13	0.00634	1665.13	0.00646	1666.62	0.00706
1663.2	0	1663.2	0.00205	1663.2	0.0037	1657.75	0.004	1663.2	0.00551	1663.2	0.005	1663.2	0.00634	1663.2	0.00755	1663.2	0.0077	1664.69	0.00839
1661.28	0	1661.28	0.00245	1661.28	0.00435	1655.83	0.00484	1661.28	0.0065	1661.28	0.00595	1661.28	0.00745	1661.28	0.00891	1661.28	0.00911	1662.76	0.00987
1659.35	1e-05	1659.35	0.00283	1659.35	0.00494	1653.9	0.00566	1659.35	0.00741	1659.35	0.00686	1659.35	0.00848	1659.35	0.0102	1659.35	0.01045	1660.83	0.0113
1657.42	1e-05	1657.42	0.00303	1657.42	0.00553	1651.97	0.00623	1657.42	0.00827	1657.42	0.00752	1657.42	0.00946	1657.42	0.01139	1657.42	0.01168	1658.91	0.01269
1655.49	1e-05	1655.49	0.00331	1655.49	0.00622	1650.04	0.0069	1655.49	0.0092	1655.49	0.00826	1655.49	0.01053	1655.49	0.01266	1655.49	0.01301	1656.98	0.01413
1653.56	1e-05	1653.56	0.00366	1653.56	0.00689	1648.11	0.00761	1653.56	0.01011	1653.56	0.00902	1653.56	0.01156	1653.56	0.0139	1653.56	0.01431	1655.05	0.01551
1651.63	1e-05	1651.63	0.00381	1651.63	0.00739	1646.18	0.00801	1651.63	0.01087	1651.63	0.00952	1651.63	0.0124	1651.63	0.01493	1651.63	0.01535	1653.12	0.0166
1649.71	1e-05	1649.71	0.00382	1649.71	0.00783	1644.26	0.0082	1649.71	0.01157	1649.71	0.01	1649.71	0.01319	1649.71	0.01583	1649.7	0.01626	1651.19	0.01759
1647.78	1e-05	1647.78	0.00411	1647.78	0.00862	1642.33	0.00885	1647.78	0.01263	1647.78	0.01107	1647.78	0.01441	1647.78	0.01718	1647.78	0.01768	1649.26	0.01908
1645.85	1e-05	1645.85	0.00519	1645.85	0.00975	1640.4	0.01065	1645.85	0.0141	1645.85	0.01314	1645.85	0.01608	1645.85	0.01913	1645.85	0.01974	1647.33	0.0212
1643.92	2e-05	1643.92	0.00633	1643.92	0.01053	1638.47	0.01254	1643.92	0.01522	1643.92	0.01488	1643.92	0.01735	1643.92	0.02071	1643.92	0.02139	1645.41	0.02295
1641.99	2e-05	1641.99	0.00631	1641.99	0.01076	1636.54	0.01277	1641.99	0.01575	1641.99	0.01493	1641.99	0.01801	1641.99	0.02159	1641.99	0.02226	1643.48	0.02396
1640.06	2e-05	1640.06	0.00609	1640.06	0.01114	1634.61	0.01269	1640.06	0.01647	1640.06	0.01493	1640.06	0.01885	1640.06	0.02265	1640.06	0.02333	1641.55	0.02518
1638.13	3e-05	1638.13	0.00667	1638.13	0.01176	1632.68	0.01375	1638.13	0.01749	1638.13	0.01608	1638.13	0.02003	1638.13	0.02411	1638.13	0.02486	1639.62	0.02678
1636.21	3e-05	1636.21	0.00715	1636.21	0.01223	1630.76	0.01471	1636.21	0.01832	1636.21	0.01711	1636.21	0.02103	1636.21	0.02538	1636.21	0.02619	1637.69	0.02817
1634.28	3e-05	1634.28	0.00705	1634.28	0.01254	1628.83	0.01487	1634.28	0.01894	1634.28	0.01748	1634.28	0.02181	1634.28	0.02635	1634.28	0.02719	1635.76	0.02932
1632.35	3e-05	1632.35	0.00694	1632.35	0.0129	1626.9	0.01507	1632.35	0.01964	1632.35	0.01809	1632.35	0.02262	1632.35	0.02741	1632.35	0.02821	1633.84	0.03052
1630.42	3e-05	1630.42	0.0072	1630.42	0.01346	1624.97	0.01584	1630.42	0.02066	1630.42	0.01932	1630.42	0.02373	1630.42	0.02885	1630.42	0.02968	1631.91	0.03208
1628.49	3e-05	1628.49	0.00794	1628.49	0.01423	1623.04	0.01732	1628.49	0.02196	1628.49	0.02108	1628.49	0.02519	1628.49	0.03064	1628.49	0.03159	1629.98	0.0341
1626.56	3e-05	1626.56	0.0087	1626.56	0.01485	1621.11	0.01884	1626.56	0.02311	1626.56	0.02259	1626.56	0.02652	1626.56	0.03224	1626.56	0.03338	1628.05	0.03605
1624.64	4e-05	1624.64	0.00867	1624.64	0.01512	1619.19	0.01925	1624.64	0.02388	1624.64	0.02298	1624.64	0.02746	1624.64	0.03333	1624.63	0.03464	1626.12	0.03749
1622.71	4e-05	1622.71	0.00821	1622.71	0.01533	1617.26	0.01908	1622.71	0.02459	1622.71	0.02303	1622.71	0.02835	1622.71	0.0344	1622.71	0.03579	1624.19	0.03875
1620.78	4e-05	1620.78	0.00809	1620.78	0.01568	1615.33	0.01939	1620.78	0.02544	1620.78	0.0237	1620.78	0.0294	1620.78	0.03574	1620.78	0.03714	1622.26	0.04016
1618.85	4e-05	1618.85	0.00813	1618.85	0.016	1613.4	0.01991	1618.85	0.02632	1618.85	0.02455	1618.85	0.03049	1618.85	0.03709	1618.85	0.03854	1620.34	0.04165
1616.92	4e-05	1616.92	0.00805	1616.92	0.01625	1611.47	0.02023	1616.92	0.02718	1616.92	0.02518	1616.92	0.03152	1616.92	0.03833	1616.92	0.03986	1618.41	0.04311
1614.99	4e-05	1614.99	0.00792	1614.99	0.01641	1609.54	0.02049	1614.99	0.0279	1614.99	0.02575	1614.99	0.03235	1614.99	0.03946	1614.99	0.041	1616.48	0.04438
1613.06	4e-05	1613.06	0.00765	1613.06	0.01645	1607.61	0.02055	1613.06	0.02838	1613.06	0.0261	1613.06	0.03298	1613.06	0.04031	1613.06	0.0418	1614.55	0.04541
1611.14	4e-05	1611.14	0.00735	1611.14	0.01654	1605.69	0.02054	1611.14	0.02883	1611.14	0.02637	1611.14	0.03365	1611.14	0.04105	1611.14	0.04259	1612.62	0.04641
1609.21	4e-05	1609.21	0.00731	1609.21	0.01664	1603.76	0.02093	1609.21	0.02925	1609.21	0.02701	1609.21	0.03428	1609.21	0.04175	1609.21	0.04344	1610.69	0.04737
1607.28	5e-05	1607.28	0.00708	1607.28	0.01633	1601.83	0.02099	1607.28	0.02922	1607.28	0.0272	1607.28	0.0344	1607.28	0.042	1607.28	0.04376	1608.77	0.04774
1605.35	6e-05	1605.35	0.00623	1605.35	0.0156	1599.9	0.01987	1605.35	0.02879	1605.35	0.0262	1605.35	0.03407	1605.35	0.0417	1605.35	0.04336	1606.84	0.04742
1603.42	6e-05	1603.42	0.00533	1603.42	0.01495	1597.97	0.01849	1603.42	0.02838	1603.42	0.02499	1603.42	0.03366	1603.42	0.04121	1603.42	0.0428	1604.91	0.04696
1601.49	6e-05	1601.49	0.00476	1601.49	0.01447	1596.04	0.01759	1601.49	0.02796	1601.49	0.02427	1601.49	0.03321	1601.49	0.04064	1601.49	0.04235	1602.98	0.04649
1599.57	6e-05	1599.57	0.00426	1599.57	0.01387	1594.12	0.01682	1599.57	0.02732	1599.57	0.02368	1599.57	0.03254	1599.57	0.03986	1599.56	0.04176	1601.05	0.04583
1597.64	5e-05	1597.64	0.00371	1597.64	0.01311	1592.19	0.01589	1597.64	0.02655	1597.64	0.02291	1597.64	0.03167	1597.64	0.0389	1597.64	0.04085	1599.12	0.0448
1595.71	5e-05	1595.71	0.00318	1595.71	0.01237	1590.26	0.01492	1595.71	0.02576	1595.71	0.022	1595.71	0.03071	1595.71	0.03785	1595.71	0.03976	1597.19	0.04362
1593.78	5e-05	1593.78	0.00274	1593.78	0.01171	1588.33	0.01408	1593.78	0.02494	1593.78	0.02105	1593.78	0.02972	1593.78	0.03681	1593.78	0.0387	1595.27	0.04245
1591.85	4e-05	1591.85	0.00242	1591.85	0.01108	1586.4	0.01341	1591.85	0.02406	1591.85	0.02021	1591.85	0.02879	1591.85	0.03583	1591.85	0.03768	1593.34	0.04121
1589.92	4e-05	1589.92	0.00218	1589.92	0.01053	1584.47	0.0129	1589.92	0.02325	1589.92	0.01962	1589.92	0.02802	1589.92	0.03478	1589.92	0.03664	1591.41	0.03999
1587.99	4e-05	1587.99	0.00203	1587.99	0.01013	1582.54	0.01254	1587.99	0.02255	1587.99	0.01922	1587.99	0.02727	1587.99	0.0337	1587.99	0.03558	1589.48	0.03894
1586.07	5e-05	1586.07	0.00195	1586.07	0.00978	1580.62	0.01223	1586.07	0.02188	1586.07	0.01879	1586.07	0.02638	1586.07	0.03261	1586.07	0.03449	1587.55	0.03786
1584.14	5e-05	1584.14	0.00186	1584.14	0.00931	1578.69	0.01183	1584.14	0.02106	1584.14	0.0182	1584.14	0.02538	1584.14	0.0314	1584.14	0.03328	1585.62	0.03644
1582.21	5e-05	1582.21	0.00173	1582.21	0.00874	1576.76	0.0113	1582.21	0.01999	1582.21	0.01747	1582.21	0.02429	1582.21	0.0301	1582.21	0.03188	1583.7	0.03479
1580.28	5e-05	1580.28	0.00157	1580.28	0.00823	1574.83	0.01072	1580.28	0.01884	1580.28	0.01662	1580.28	0.02309	1580.28	0.02871	1580.28	0.03038	1581.77	0.0332
1578.35	4e-05	1578.35	0.00144	1578.35	0.00784	1572.9	0.01019	1578.35	0.01795	1578.35	0.01562	1578.35	0.02193	1578.35	0.02726	1578.35	0.0288	1579.84	0.03164
1576.42	3e-05	1576.42	0.00138	1576.42	0.00758	1570.97	0.00981	1576.42	0.01731	1576.42	0.01471	1576.42	0.02093	1576.42	0.02598	1576.42	0.02729	1577.91	0.03011
1574.5	3e-05	1574.5	0.00143	1574.5	0.00743	1569.05	0.00969	1574.5	0.01669	1574.5	0.01426	1574.5	0.02011	1574.5	0.02503	1574.49	0.02608	1575.98	0.02894
1572.57	3e-05	1572.57	0.00161	1572.57	0.00744	1567.12	0.00991	1572.57	0.01628	1572.57	0.01444	1572.57	0.0196	1572.57	0.02449	1572.57	0.02538	1574.05	0.02839
1570.64	3e-05	1570.64	0.00209	1570.64	0.0078	1565.19	0.01085	1570.64	0.01657	1570.64	0.01552	1570.64	0.0198	1570.64	0.02469	1570.64	0.02558	1572.12	0.02867
1568.71	3e-05	1568.71	0.00319	1568.71	0.00865	1563.26	0.01315	1568.71	0.01757	1568.71	0.01787	1568.71	0.02081	1568.71	0.02581	1568.71	0.0268	1570.2	0.02963
1566.78	3e-05	1566.78	0.00488	1566.78	0.00983	1561.33	0.01655	1566.78	0.01901	1566.78	0.02092	1566.78	0.02224	1566.78	0.0276	1566.78	0.02869	1568.27	0.03106
1564.85	3e-05	1564.85	0.00699	1564.85	0.01133	1559.4	0.02053	1564.85	0.02105	1564.85	0.0242	1564.85	0.02412	1564.85	0.03008	1564.85	0.03145	1566.34	0.03345
1562.92	3e-05	1562.92	0.01001	1562.92	0.01329	1557.47	0.02579	1562.92	0.02389	1562.92	0.02866	1562.92	0.02686	1562.92	0.03354	1562.92	0.03551	1564.41	0.03714
1561	3e-05	1561	0.01382	1561	0.01541	1555.55	0.03203	1561	0.02689	1561	0.03394	1561	0.03003	1561	0.0374	1561	0.03989	1562.48	0.04129
1559.07	4e-05	1559.07	0.01697	1559.07	0.01701	1553.62	0.03714	1559.07	0.02921	1559.07	0.03812	1559.07	0.03257	1559.07	0.04061	1559.07	0.04308	1560.55	0.0446
1557.14	4e-05	1557.14	0.01845	1557.14	0.01764	1551.69	0.03982	1557.14	0.03035	1557.14	0.04052	1557.14	0.03385	1557.14	0.0423	1557.14	0.04448	1558.63	0.0462
1555.21	3e-05	1555.21	0.01842	1555.21	0.01753	1549.76	0.04006	1555.21	0.03041	1555.21	0.04139	1555.21	0.03395	1555.21	0.04236	1555.21	0.04441	1556.7	0.04616
1553.28	2e-05	1553.28	0.01797	1553.28	0.01709	1547.83	0.03912	1553.28	0.02982	1553.28	0.04127	1553.28	0.0332	1553.28	0.04144	1553.28	0.04343	1554.77	0.04506
1551.35	2e-05	1551.35	0.01739	1551.35	0.01604	1545.9	0.03743	1551.35	0.02824	1551.35	0.0397	1551.35	0.03137	1551.35	0.03931	1551.35	0.04116	1552.84	0.04267
1549.43	2e-05	1549.43	0.0153	1549.43	0.01413	1543.98	0.03322	1549.43	0.02542	1549.43	0.03518	1549.43	0.02833	1549.43	0.03551	1549.42	0.03716	1550.91	0.0387
1547.5	2e-05	1547.5	0.01198	1547.5	0.01196	1542.05	0.02712	1547.5	0.02208	1547.5	0.02897	1547.5	0.02479	1547.5	0.0309	1547.5	0.0324	1548.98	0.03401
1545.57	2e-05	1545.57	0.00917	1545.57	0.01003	1540.12	0.02171	1545.57	0.01895	1545.57	0.02373	1545.57	0.02149	1545.57	0.02666	1545.57	0.02801	1547.05	0.02956
1543.64	1e-05	1543.64	0.00719	1543.64	0.0084	1538.19	0.01755	1543.64	0.0162	1543.64	0.0198	1543.64	0.01861	1543.64	0.02314	1543.64	0.02424	1545.13	0.02568
1541.71	1e-05	1541.71	0.00565	1541.71	0.00706	1536.26	0.0142	1541.71	0.01385	1541.71	0.01655	1541.71	0.01613	1541.71	0.02011	1541.71	0.02095	1543.2	0.02231
1539.78	1e-05	1539.78	0.00444	1539.78	0.00601	1534.33	0.01156	1539.78	0.01196	1539.78	0.01388	1539.78	0.01408	1539.78	0.01755	1539.78	0.0182	1541.27	0.01945
1537.85	1e-05	1537.85	0.00361	1537.85	0.00526	1532.4	0.00972	1537.85	0.01057	1537.85	0.01203	1537.85	0.01249	1537.85	0.01554	1537.85	0.0161	1539.34	0.01716
1535.93	1e-05	1535.93	0.00322	1535.93	0.00478	1530.48	0.00869	1535.93	0.00965	1535.93	0.01104	1535.93	0.01132	1535.93	0.0141	1535.93	0.0146	1537.41	0.01555
1534	1e-05	1534	0.00322	1534	0.00452	1528.55	0.00832	1534	0.00909	1534	0.01062	1534	0.01062	1534	0.01316	1534	0.01363	1535.48	0.01456
1532.07	1e-05	1532.07	0.00339	1532.07	0.00428	1526.62	0.00821	1532.07	0.00857	1532.07	0.01031	1532.07	0.01003	1532.07	0.0124	1532.07	0.01285	1533.56	0.01378
1530.14	1e-05	1530.14	0.00318	1530.14	0.00383	1524.69	0.00752	1530.14	0.00779	1530.14	0.00935	1530.14	0.00919	1530.14	0.01136	1530.14	0.01181	1531.63	0.01271
1528.21	1e-05	1528.21	0.00251	1528.21	0.00334	1522.76	0.0062	1528.21	0.00695	1528.21	0.00788	1528.21	0.00827	1528.21	0.01025	1528.21	0.0107	1529.7	0.01152
1526.28	1e-05	1526.28	0.00205	1526.28	0.003	1520.83	0.00528	1526.28	0.00638	1526.28	0.00694	1526.28	0.00761	1526.28	0.00943	1526.28	0.00989	1527.77	0.01061
1524.36	0	1524.36	0.0019	1524.36	0.00274	1518.91	0.00486	1524.36	0.00595	1524.36	0.0065	1524.36	0.00711	1524.36	0.00879	1524.35	0.00925	1525.84	0.00989
1522.43	0	1522.43	0.00169	1522.43	0.00249	1516.98	0.00434	1522.43	0.00554	1522.43	0.00595	1522.43	0.00659	1522.43	0.00819	1522.43	0.0086	1523.91	0.00923
1520.5	0	1520.5	0.00147	1520.5	0.00232	1515.05	0.00383	1520.5	0.00517	1520.5	0.00543	1520.5	0.00615	1520.5	0.00769	1520.5	0.00804	1521.98	0.00868
1518.57	0	1518.57	0.00137	1518.57	0.00219	1513.12	0.00358	1518.57	0.00489	1518.57	0.00521	1518.57	0.00583	1518.57	0.00728	1518.57	0.00763	1520.06	0.00824
1516.64	0	1516.64	0.0013	1516.64	0.00208	1511.19	0.00341	1516.64	0.00467	1516.64	0.00506	1516.64	0.00561	1516.64	0.00689	1516.64	0.00726	1518.13	0.0079
1514.71	0	1514.71	0.00127	1514.71	0.00202	1509.26	0.0033	1514.71	0.00451	1514.71	0.00495	1514.71	0.00547	1514.71	0.00664	1514.71	0.007	1516.2	0.00768
1512.78	0	1512.78	0.00129	1512.78	0.00196	1507.33	0.00328	1512.78	0.00432	1512.78	0.00486	1512.78	0.00527	1512.78	0.00643	1512.78	0.00674	1514.27	0.00745
1510.86	0	1510.86	0.00118	1510.86	0.00181	1505.41	0.00304	1510.86	0.00406	1510.86	0.00447	1510.86	0.00496	1510.86	0.00611	1510.86	0.0064	1512.34	0.00709
1508.93	0	1508.93	0.00095	1508.93	0.00164	1503.48	0.00261	1508.93	0.00382	1508.93	0.00391	1508.93	0.00466	1508.93	0.00576	1508.93	0.00606	1510.41	0.0067
1507	0	1507	0.0008	1507	0.00153	1501.55	0.0023	1507	0.00363	1507	0.00353	1507	0.00444	1507	0.00551	1507	0.00578	1508.49	0.00638
1505.07	0	1505.07	0.00074	1505.07	0.00145	1499.62	0.00214	1505.07	0.00349	1505.07	0.00338	1505.07	0.0043	1505.07	0.00533	1505.07	0.00555	1506.56	0.00614
1503.14	0	1503.14	0.00075	1503.14	0.00143	1497.69	0.00213	1503.14	0.00341	1503.14	0.00345	1503.14	0.00421	1503.14	0.0052	1503.14	0.00541	1504.63	0.00601
1501.21	0	1501.21	0.00089	1501.21	0.00152	1495.76	0.00234	1501.21	0.00348	1501.21	0.00379	1501.21	0.00427	1501.21	0.00524	1501.21	0.00551	1502.7	0.00605
1499.29	0	1499.29	0.00123	1499.29	0.00164	1493.84	0.00284	1499.29	0.00362	1499.29	0.0043	1499.29	0.00438	1499.29	0.00536	1499.28	0.0057	1500.77	0.00616
1497.36	0	1497.36	0.00143	1497.36	0.0016	1491.91	0.00311	1497.36	0.00355	1497.36	0.00441	1497.36	0.00428	1497.36	0.00526	1497.36	0.00561	1498.84	0.00603
1495.43	0	1495.43	0.00116	1495.43	0.0014	1489.98	0.00265	1495.43	0.00325	1495.43	0.00379	1495.43	0.00396	1495.43	0.0049	1495.43	0.00521	1496.91	0.00563
1493.5	0	1493.5	0.00083	1493.5	0.00123	1488.05	0.00207	1493.5	0.00298	1493.5	0.00317	1493.5	0.00367	1493.5	0.00458	1493.5	0.00483	1494.99	0.00527
1491.57	0	1491.57	0.00075	1491.57	0.00118	1486.12	0.00189	1491.57	0.00287	1491.57	0.00301	1491.57	0.00353	1491.57	0.00444	1491.57	0.00464	1493.06	0.0051
1489.64	0	1489.64	0.00084	1489.64	0.00119	1484.19	0.002	1489.64	0.00284	1489.64	0.00313	1489.64	0.00349	1489.64	0.0044	1489.64	0.00456	1491.13	0.00502
1487.71	0	1487.71	0.0009	1487.71	0.00118	1482.26	0.00204	1487.71	0.00273	1487.71	0.00314	1487.71	0.00338	1487.71	0.00426	1487.71	0.00441	1489.2	0.00485
1485.79	0	1485.79	0.0008	1485.79	0.0011	1480.34	0.00183	1485.79	0.00254	1485.79	0.00288	1485.79	0.00319	1485.79	0.004	1485.79	0.00415	1487.27	0.00455
1483.86	0	1483.86	0.00071	1483.86	0.00105	1478.41	0.00163	1483.86	0.00241	1483.86	0.00264	1483.86	0.00304	1483.86	0.00379	1483.86	0.00395	1485.34	0.0043
1481.93	0	1481.93	0.00075	1481.93	0.00104	1476.48	0.00164	1481.93	0.00236	1481.93	0.00263	1481.93	0.00295	1481.93	0.00369	1481.93	0.00384	1483.42	0.00419
1480	0	1480	0.0008	1480	0.00101	1474.55	0.00169	1480	0.00228	1480	0.00262	1480	0.00285	1480	0.00355	1480	0.00371	1481.49	0.00406
1478.07	0	1478.07	0.00074	1478.07	0.00094	1472.62	0.00156	1478.07	0.00214	1478.07	0.00244	1478.07	0.00268	1478.07	0.00333	1478.07	0.00349	1479.56	0.00382
1476.14	0	1476.14	0.00063	1476.14	0.00086	1470.69	0.00137	1476.14	0.00198	1476.14	0.00219	1476.14	0.00252	1476.14	0.0031	1476.14	0.00326	1477.63	0.00352
1474.22	0	1474.22	0.00056	1474.22	0.0008	1468.77	0.00122	1474.22	0.00185	1474.22	0.002	1474.22	0.00237	1474.22	0.00293	1474.21	0.00308	1475.7	0.00328
1472.29	0	1472.29	0.0005	1472.29	0.00075	1466.84	0.0011	1472.29	0.00175	1472.29	0.00184	1472.29	0.00222	1472.29	0.00276	1472.29	0.00291	1473.77	0.00308
1470.36	0	1470.36	0.00043	1470.36	0.00071	1464.91	0.00099	1470.36	0.00167	1470.36	0.00172	1470.36	0.00212	1470.36	0.0026	1470.36	0.00275	1471.84	0.00294
1468.43	0	1468.43	0.0004	1468.43	0.0007	1462.98	0.00093	1468.43	0.00162	1468.43	0.00166	1468.43	0.00206	1468.43	0.00249	1468.43	0.00261	1469.92	0.00286
1466.5	0	1466.5	0.00043	1466.5	0.00072	1461.05	0.00096	1466.5	0.00161	1466.5	0.00169	1466.5	0.00202	1466.5	0.00246	1466.5	0.00254	1467.99	0.00282
1464.57	0	1464.57	0.0005	1464.57	0.00074	1459.12	0.00103	1464.57	0.00158	1464.57	0.00172	1464.57	0.00197	1464.57	0.00241	1464.57	0.00248	1466.06	0.00274
1462.65	0	1462.65	0.0005	1462.65	0.00069	1457.2	0.00099	1462.65	0.0015	1462.65	0.00162	1462.65	0.00187	1462.65	0.00228	1462.64	0.00235	1464.13	0.0026
1460.72	0	1460.72	0.00041	1460.72	0.00064	1455.27	0.00084	1460.72	0.00141	1460.72	0.00142	1460.72	0.00177	1460.72	0.00213	1460.72	0.00219	1462.2	0.00246
1458.79	0	1458.79	0.00039	1458.79	0.00064	1453.34	0.0008	1458.79	0.00138	1458.79	0.00134	1458.79	0.00174	1458.79	0.00208	1458.79	0.00213	1460.27	0.00237
1456.86	0	1456.86	0.00044	1456.86	0.00065	1451.41	0.00085	1456.86	0.00137	1456.86	0.0014	1456.86	0.00172	1456.86	0.00205	1456.86	0.00213	1458.35	0.00233
1454.93	0	1454.93	0.00045	1454.93	0.00062	1449.48	0.00083	1454.93	0.0013	1454.93	0.00139	1454.93	0.00163	1454.93	0.00195	1454.93	0.00205	1456.42	0.00225
1453	0	1453	0.00039	1453	0.00058	1447.55	0.00073	1453	0.00125	1453	0.00131	1453	0.00155	1453	0.00185	1453	0.00195	1454.49	0.00218
1451.07	0	1451.07	0.00044	1451.07	0.00063	1445.62	0.0008	1451.07	0.00131	1451.07	0.00141	1451.07	0.0016	1451.07	0.0019	1451.07	0.00198	1452.56	0.00222
1449.15	0	1449.15	0.00067	1449.15	0.00072	1443.7	0.0011	1449.15	0.00142	1449.15	0.00172	1449.15	0.00169	1449.15	0.00203	1449.14	0.0021	1450.63	0.00233
1447.22	0	1447.22	0.00081	1447.22	0.00072	1441.77	0.00128	1447.22	0.0014	1447.22	0.00181	1447.22	0.00167	1447.22	0.002	1447.22	0.0021	1448.7	0.00229
1445.29	0	1445.29	0.00067	1445.29	0.00066	1439.84	0.00111	1445.29	0.0013	1445.29	0.00156	1445.29	0.00157	1445.29	0.00189	1445.29	0.00199	1446.77	0.00216
1443.36	0	1443.36	0.00055	1443.36	0.00062	1437.91	0.00095	1443.36	0.00125	1443.36	0.00138	1443.36	0.00153	1443.36	0.00184	1443.36	0.00193	1444.85	0.00211
1441.43	0	1441.43	0.00056	1441.43	0.00063	1435.98	0.00097	1441.43	0.00127	1441.43	0.00141	1441.43	0.00156	1441.43	0.00186	1441.43	0.00195	1442.92	0.00216
1439.5	0	1439.5	0.00061	1439.5	0.00066	1434.05	0.00103	1439.5	0.00132	1439.5	0.00149	1439.5	0.00163	1439.5	0.00194	1439.5	0.00201	1440.99	0.00222
1437.58	0	1437.58	0.0006	1437.58	0.00066	1432.13	0.00102	1437.58	0.00135	1437.58	0.00149	1437.58	0.00167	1437.58	0.002	1437.57	0.00203	1439.06	0.00224
1435.65	0	1435.65	0.00053	1435.65	0.00065	1430.2	0.00095	1435.65	0.00135	1435.65	0.00143	1435.65	0.00168	1435.65	0.00204	1435.65	0.00201	1437.13	0.00224
1433.72	0	1433.72	0.00046	1433.72	0.00064	1428.27	0.00087	1433.72	0.00134	1433.72	0.00138	1433.72	0.00168	1433.72	0.00203	1433.72	0.002	1435.2	0.00222
1431.79	0	1431.79	0.00042	1431.79	0.00067	1426.34	0.00082	1431.79	0.00137	1431.79	0.00137	1431.79	0.00173	1431.79	0.00205	1431.79	0.00204	1433.28	0.00226
1429.86	0	1429.86	0.00045	1429.86	0.00074	1424.41	0.00087	1429.86	0.00144	1429.86	0.00147	1429.86	0.0018	1429.86	0.00211	1429.86	0.00215	1431.35	0.00237
1427.93	0	1427.93	0.00054	1427.93	0.00078	1422.48	0.00098	1427.93	0.00147	1427.93	0.00157	1427.93	0.00182	1427.93	0.00214	1427.93	0.0022	1429.42	0.00243
1426	0	1426	0.0005	1426	0.00073	1420.55	0.00092	1426	0.00141	1426	0.00147	1426	0.00174	1426	0.00206	1426	0.00214	1427.49	0.00238
1424.08	0	1424.08	0.00039	1424.08	0.00068	1418.63	0.00076	1424.08	0.00135	1424.08	0.00128	1424.08	0.00167	1424.08	0.00199	1424.07	0.00206	1425.56	0.00228
1422.15	0	1422.15	0.00036	1422.15	0.00067	1416.7	0.0007	1422.15	0.00134	1422.15	0.00121	1422.15	0.00165	1422.15	0.00198	1422.15	0.00205	1423.63	0.00222
1420.22	0	1420.22	0.00036	1420.22	0.00067	1414.77	0.00069	1420.22	0.00134	1420.22	0.00118	1420.22	0.00164	1420.22	0.00196	1420.22	0.00205	1421.7	0.00221
1418.29	0	1418.29	0.00033	1418.29	0.00065	1412.84	0.00064	1418.29	0.00132	1418.29	0.00115	1418.29	0.00163	1418.29	0.00194	1418.29	0.00204	1419.78	0.0022
1416.36	0	1416.36	0.0003	1416.36	0.00064	1410.91	0.0006	1416.36	0.00131	1416.36	0.00116	1416.36	0.00161	1416.36	0.0019	1416.36	0.00201	1417.85	0.00217
1414.43	0	1414.43	0.00029	1414.43	0.00065	1408.98	0.00058	1414.43	0.00131	1414.43	0.00117	1414.43	0.00163	1414.43	0.0019	1414.43	0.00201	1415.92	0.00216
1412.51	0	1412.51	0.00033	1412.51	0.0007	1407.06	0.00063	1412.51	0.00136	1412.51	0.00124	1412.51	0.00169	1412.51	0.00199	1412.5	0.00208	1413.99	0.00224
1410.58	0	1410.58	0.00041	1410.58	0.00073	1405.13	0.00075	1410.58	0.0014	1410.58	0.00136	1410.58	0.00175	1410.58	0.00208	1410.58	0.00215	1412.06	0.00237
1408.65	0	1408.65	0.00041	1408.65	0.00071	1403.2	0.00077	1408.65	0.00139	1408.65	0.00135	1408.65	0.00176	1408.65	0.00209	1408.65	0.00215	1410.13	0.00241
1406.72	0	1406.72	0.00035	1406.72	0.00067	1401.27	0.00069	1406.72	0.00139	1406.72	0.00125	1406.72	0.00176	1406.72	0.0021	1406.72	0.00215	1408.21	0.00243
1404.79	0	1404.79	0.00034	1404.79	0.00068	1399.34	0.00069	1404.79	0.00143	1404.79	0.00125	1404.79	0.00179	1404.79	0.00216	1404.79	0.00221	1406.28	0.0025
1402.86	0	1402.86	0.00036	1402.86	0.00071	1397.41	0.00075	1402.86	0.00149	1402.86	0.00133	1402.86	0.00187	1402.86	0.00225	1402.86	0.00236	1404.35	0.00261
1400.93	0	1400.93	0.00039	1400.93	0.00075	1395.48	0.00081	1400.93	0.00158	1400.93	0.00143	1400.93	0.00199	1400.93	0.00239	1400.93	0.00255	1402.42	0.00278
1399.01	0	1399.01	0.00043	1399.01	0.00081	1393.56	0.00087	1399.01	0.00173	1399.01	0.00155	1399.01	0.00217	1399.01	0.00259	1399	0.00276	1400.49	0.00302
1397.08	0	1397.08	0.00048	1397.08	0.00089	1391.63	0.00098	1397.08	0.00189	1397.08	0.00171	1397.08	0.00234	1397.08	0.00283	1397.08	0.00299	1398.56	0.00329
1395.15	0	1395.15	0.00051	1395.15	0.00094	1389.7	0.00107	1395.15	0.00202	1395.15	0.00185	1395.15	0.00251	1395.15	0.00306	1395.15	0.00321	1396.64	0.00354
1393.22	0	1393.22	0.00048	1393.22	0.001	1387.77	0.00108	1393.22	0.00216	1393.22	0.00193	1393.22	0.00272	1393.22	0.00333	1393.22	0.00351	1394.71	0.00382
1391.29	0	1391.29	0.00043	1391.29	0.00108	1385.84	0.00108	1391.29	0.00237	1391.29	0.00202	1391.29	0.00303	1391.29	0.00368	1391.29	0.0039	1392.78	0.00429
1389.36	0	1389.36	0.00037	1389.36	0.00121	1383.91	0.0011	1389.36	0.00269	1389.36	0.00215	1389.36	0.00348	1389.36	0.00423	1389.36	0.00444	1390.85	0.00499
1387.44	0	1387.44	0.00036	1387.44	0.00142	1381.99	0.00127	1387.44	0.00317	1387.44	0.00247	1387.44	0.0041	1387.44	0.00503	1387.43	0.00523	1388.92	0.00593
1385.51	1e-05	1385.51	0.00046	1385.51	0.00168	1380.06	0.0017	1385.51	0.0038	1385.51	0.00308	1385.51	0.00486	1385.51	0.00599	1385.51	0.0062	1386.99	0.00701
1383.58	1e-05	1383.58	0.00062	1383.58	0.00193	1378.13	0.00222	1383.58	0.00444	1383.58	0.00379	1383.58	0.00556	1383.58	0.0069	1383.58	0.00714	1385.06	0.00798
1381.65	1e-05	1381.65	0.00075	1381.65	0.00215	1376.2	0.00261	1381.65	0.00497	1381.65	0.00436	1381.65	0.00607	1381.65	0.00756	1381.65	0.00783	1383.14	0.0087
1379.72	1e-05	1379.72	0.00077	1379.72	0.00229	1374.27	0.00275	1379.72	0.00527	1379.72	0.00463	1379.72	0.00641	1379.72	0.00798	1379.72	0.0082	1381.21	0.00915
1377.79	1e-05	1377.79	0.00062	1377.79	0.00234	1372.34	0.00255	1377.79	0.00537	1377.79	0.00447	1377.79	0.0066	1377.79	0.0082	1377.79	0.00841	1379.28	0.00944
1375.86	1e-05	1375.86	0.00048	1375.86	0.00245	1370.41	0.0024	1375.86	0.00554	1375.86	0.00435	1375.86	0.00682	1375.86	0.0085	1375.86	0.00879	1377.35	0.00984
1373.94	1e-05	1373.94	0.00068	1373.94	0.00283	1368.49	0.00303	1373.94	0.00607	1373.94	0.00511	1373.94	0.00736	1373.94	0.00921	1373.93	0.00963	1375.42	0.01063
1372.01	1e-05	1372.01	0.00156	1372.01	0.00342	1366.56	0.00489	1372.01	0.00688	1372.01	0.00705	1372.01	0.00816	1372.01	0.01024	1372.01	0.01073	1373.49	0.01161
1370.08	1e-05	1370.08	0.0028	1370.08	0.00386	1364.63	0.007	1370.08	0.00737	1370.08	0.00895	1370.08	0.00865	1370.08	0.01085	1370.08	0.01128	1371.57	0.01205
1368.15	1e-05	1368.15	0.00334	1368.15	0.00386	1362.7	0.00762	1368.15	0.00719	1368.15	0.00933	1368.15	0.00842	1368.15	0.01054	1368.15	0.01088	1369.64	0.01162
1366.22	1e-05	1366.22	0.00312	1366.22	0.0036	1360.77	0.00699	1366.22	0.00667	1366.22	0.00856	1366.22	0.00782	1366.22	0.00973	1366.22	0.01008	1367.71	0.01083
1364.29	1e-05	1364.29	0.0028	1364.29	0.00333	1358.84	0.00631	1364.29	0.00626	1364.29	0.00775	1364.29	0.00737	1364.29	0.00911	1364.29	0.00953	1365.78	0.0103
1362.37	1e-05	1362.37	0.00264	1362.37	0.00324	1356.92	0.00599	1362.37	0.00618	1362.37	0.00735	1362.37	0.00727	1362.37	0.00901	1362.36	0.0095	1363.85	0.01026
1360.44	1e-05	1360.44	0.00258	1360.44	0.00331	1354.99	0.00589	1360.44	0.00635	1360.44	0.0073	1360.44	0.00747	1360.44	0.00925	1360.44	0.00984	1361.92	0.01058
1358.51	1e-05	1358.51	0.00246	1358.51	0.00343	1353.06	0.00576	1358.51	0.00662	1358.51	0.00732	1358.51	0.00781	1358.51	0.00963	1358.51	0.01024	1359.99	0.01104
1356.58	1e-05	1356.58	0.00227	1356.58	0.00353	1351.13	0.00558	1356.58	0.00691	1356.58	0.00737	1356.58	0.0082	1356.58	0.01006	1356.58	0.01061	1358.07	0.01153
1354.65	1e-05	1354.65	0.00214	1354.65	0.00361	1349.2	0.00553	1354.65	0.00718	1354.65	0.0075	1354.65	0.00855	1354.65	0.01049	1354.65	0.01098	1356.14	0.01199
1352.72	1e-05	1352.72	0.00202	1352.72	0.00364	1347.27	0.00553	1352.72	0.00734	1352.72	0.00758	1352.72	0.00873	1352.72	0.01079	1352.72	0.01125	1354.21	0.01231
1350.79	1e-05	1350.79	0.00186	1350.79	0.00365	1345.34	0.0054	1350.79	0.00739	1350.79	0.00749	1350.79	0.00875	1350.79	0.01091	1350.79	0.01136	1352.28	0.01244
1348.87	1e-05	1348.87	0.00172	1348.87	0.00368	1343.42	0.00523	1348.87	0.00744	1348.87	0.00738	1348.87	0.00876	1348.87	0.0109	1348.87	0.01139	1350.35	0.01242
1346.94	1e-05	1346.94	0.00164	1346.94	0.00374	1341.49	0.00522	1346.94	0.00749	1346.94	0.00733	1346.94	0.00883	1346.94	0.01085	1346.94	0.01135	1348.42	0.01232
1345.01	1e-05	1345.01	0.00167	1345.01	0.0038	1339.56	0.00536	1345.01	0.00747	1345.01	0.00735	1345.01	0.00886	1345.01	0.01078	1345.01	0.01124	1346.5	0.01216
1343.08	1e-05	1343.08	0.00185	1343.08	0.00387	1337.63	0.00562	1343.08	0.0074	1343.08	0.00747	1343.08	0.00876	1343.08	0.01061	1343.08	0.01104	1344.57	0.01187
1341.15	1e-05	1341.15	0.00222	1341.15	0.004	1335.7	0.00607	1341.15	0.00733	1341.15	0.00772	1341.15	0.00861	1341.15	0.01039	1341.15	0.01078	1342.64	0.01156
1339.22	1e-05	1339.22	0.00274	1339.22	0.00415	1333.77	0.00672	1339.22	0.00729	1339.22	0.00809	1339.22	0.00848	1339.22	0.01019	1339.22	0.0105	1340.71	0.01126
1337.3	1e-05	1337.3	0.00326	1337.3	0.00426	1331.85	0.00734	1337.3	0.00727	1337.3	0.00843	1337.3	0.00834	1337.3	0.01009	1337.29	0.01029	1338.78	0.01101
1335.37	1e-05	1335.37	0.00365	1335.37	0.00436	1329.92	0.00777	1335.37	0.00726	1335.37	0.00864	1335.37	0.00821	1335.37	0.01003	1335.37	0.01015	1336.85	0.01086
1333.44	1e-05	1333.44	0.00384	1333.44	0.00439	1327.99	0.00791	1333.44	0.00714	1333.44	0.00867	1333.44	0.00805	1333.44	0.00985	1333.44	0.00999	1334.92	0.01073
1331.51	1e-05	1331.51	0.00373	1331.51	0.00432	1326.06	0.00761	1331.51	0.00691	1331.51	0.00838	1331.51	0.00785	1331.51	0.00958	1331.51	0.00974	1333	0.01049
1329.58	1e-05	1329.58	0.00344	1329.58	0.00414	1324.13	0.00701	1329.58	0.00665	1329.58	0.00788	1329.58	0.00759	1329.58	0.00924	1329.58	0.0094	1331.07	0.01014
1327.65	1e-05	1327.65	0.00315	1327.65	0.00397	1322.2	0.0064	1327.65	0.00643	1327.65	0.00735	1327.65	0.00732	1327.65	0.00888	1327.65	0.00906	1329.14	0.00975
1325.72	1e-05	1325.72	0.00295	1325.72	0.00391	1320.27	0.00603	1325.72	0.00629	1325.72	0.00698	1325.72	0.00714	1325.72	0.00859	1325.72	0.00884	1327.21	0.00946
1323.8	1e-05	1323.8	0.0029	1323.8	0.0039	1318.35	0.00594	1323.8	0.00617	1323.8	0.00683	1323.8	0.00707	1323.8	0.0084	1323.8	0.0087	1325.28	0.00926
1321.87	1e-05	1321.87	0.00291	1321.87	0.00392	1316.42	0.0059	1321.87	0.0061	1321.87	0.00675	1321.87	0.00704	1321.87	0.00834	1321.87	0.00861	1323.35	0.00913
1319.94	1e-05	1319.94	0.00299	1319.94	0.00399	1314.49	0.00594	1319.94	0.00608	1319.94	0.00672	1319.94	0.00702	1319.94	0.00838	1319.94	0.00856	1321.43	0.0091
1318.01	1e-05	1318.01	0.00309	1318.01	0.00403	1312.56	0.00606	1318.01	0.00608	1318.01	0.00674	1318.01	0.00693	1318.01	0.00836	1318.01	0.00849	1319.5	0.00905
1316.08	1e-05	1316.08	0.00313	1316.08	0.00405	1310.63	0.00609	1316.08	0.00609	1316.08	0.0067	1316.08	0.00685	1316.08	0.00829	1316.08	0.00838	1317.57	0.00898
1314.15	1e-05	1314.15	0.00318	1314.15	0.0041	1308.7	0.00607	1314.15	0.00609	1314.15	0.00667	1314.15	0.00685	1314.15	0.00818	1314.15	0.0083	1315.64	0.00891
1312.23	1e-05	1312.23	0.00326	1312.23	0.00414	1306.78	0.00607	1312.23	0.00603	1312.23	0.00668	1312.23	0.00686	1312.23	0.00806	1312.22	0.00824	1313.71	0.0088
1310.3	0	1310.3	0.00332	1310.3	0.00414	1304.85	0.00607	1310.3	0.00597	1310.3	0.00668	1310.3	0.00682	1310.3	0.00798	1310.3	0.00816	1311.78	0.00867
1308.37	0	1308.37	0.00338	1308.37	0.00416	1302.92	0.0061	1308.37	0.00596	1308.37	0.00668	1308.37	0.00675	1308.37	0.00793	1308.37	0.00815	1309.85	0.00857
1306.44	1e-05	1306.44	0.00347	1306.44	0.00421	1300.99	0.00614	1306.44	0.006	1306.44	0.00672	1306.44	0.00672	1306.44	0.00791	1306.44	0.00816	1307.93	0.00849
1304.51	1e-05	1304.51	0.00358	1304.51	0.00425	1299.06	0.00618	1304.51	0.00598	1304.51	0.00677	1304.51	0.00671	1304.51	0.00794	1304.51	0.00811	1306	0.00848
1302.58	1e-05	1302.58	0.00359	1302.58	0.00428	1297.13	0.00611	1302.58	0.00592	1302.58	0.0067	1302.58	0.00664	1302.58	0.00795	1302.58	0.00803	1304.07	0.00844
1300.65	1e-05	1300.65	0.00353	1300.65	0.00446	1295.2	0.006	1300.65	0.00598	1300.65	0.00656	1300.65	0.00668	1300.65	0.008	1300.65	0.00805	1302.14	0.00844
1298.73	1e-05	1298.73	0.0038	1298.73	0.00485	1293.28	0.00628	1298.73	0.00621	1298.73	0.00676	1298.73	0.00686	1298.73	0.00819	1298.73	0.0082	1300.21	0.00861
1296.8	1e-05	1296.8	0.00438	1296.8	0.00512	1291.35	0.00692	1296.8	0.00639	1296.8	0.00727	1296.8	0.00701	1296.8	0.00833	1296.8	0.00828	1298.28	0.00875
1294.87	1e-05	1294.87	0.00463	1294.87	0.00505	1289.42	0.0072	1294.87	0.00631	1294.87	0.00742	1294.87	0.0069	1294.87	0.00819	1294.87	0.00814	1296.36	0.00861
1292.94	1e-05	1292.94	0.00437	1292.94	0.0048	1287.49	0.0069	1292.94	0.00604	1292.94	0.00706	1292.94	0.00663	1292.94	0.00783	1292.94	0.00784	1294.43	0.00824
1291.01	0	1291.01	0.00406	1291.01	0.00458	1285.56	0.00652	1291.01	0.00575	1291.01	0.00662	1291.01	0.00634	1291.01	0.00746	1291.01	0.00751	1292.5	0.00788
1289.08	0	1289.08	0.0039	1289.08	0.00444	1283.63	0.00626	1289.08	0.00554	1289.08	0.00631	1289.08	0.00608	1289.08	0.00716	1289.08	0.00719	1290.57	0.00755
1287.16	0	1287.16	0.00382	1287.16	0.0043	1281.71	0.00606	1287.16	0.00537	1287.16	0.00608	1287.16	0.00585	1287.16	0.00689	1287.15	0.00686	1288.64	0.00723
1285.23	0	1285.23	0.00376	1285.23	0.00416	1279.78	0.00586	1285.23	0.00519	1285.23	0.00593	1285.23	0.00561	1285.23	0.0066	1285.23	0.0066	1286.71	0.00692
1283.3	0	1283.3	0.00372	1283.3	0.00406	1277.85	0.00568	1283.3	0.00502	1283.3	0.00581	1283.3	0.0054	1283.3	0.00635	1283.3	0.00639	1284.78	0.00664
1281.37	0	1281.37	0.0037	1281.37	0.00399	1275.92	0.00555	1281.37	0.00487	1281.37	0.0057	1281.37	0.00524	1281.37	0.00615	1281.37	0.00619	1282.86	0.00644
1279.44	0	1279.44	0.00364	1279.44	0.00389	1273.99	0.00544	1279.44	0.00472	1279.44	0.00553	1279.44	0.00508	1279.44	0.00594	1279.44	0.00596	1280.93	0.00625
1277.51	0	1277.51	0.00349	1277.51	0.00378	1272.06	0.00524	1277.51	0.00455	1277.51	0.00526	1277.51	0.00492	1277.51	0.0057	1277.51	0.00573	1279	0.00603
1275.58	0	1275.58	0.00333	1275.58	0.00366	1270.13	0.00503	1275.58	0.00436	1275.58	0.00501	1275.58	0.00475	1275.58	0.00548	1275.58	0.00548	1277.07	0.00579
1273.66	0	1273.66	0.00319	1273.66	0.0035	1268.21	0.0048	1273.66	0.00415	1273.66	0.00478	1273.66	0.00454	1273.66	0.00523	1273.66	0.0052	1275.14	0.00549
1271.73	0	1271.73	0.003	1271.73	0.00331	1266.28	0.00448	1271.73	0.00395	1271.73	0.0045	1271.73	0.00431	1271.73	0.00494	1271.73	0.00493	1273.21	0.00516
1269.8	0	1269.8	0.0028	1269.8	0.00315	1264.35	0.00416	1269.8	0.00377	1269.8	0.00423	1269.8	0.00409	1269.8	0.00465	1269.8	0.00465	1271.29	0.00485
1267.87	0	1267.87	0.00262	1267.87	0.00303	1262.42	0.0039	1267.87	0.00358	1267.87	0.00399	1267.87	0.00387	1267.87	0.00439	1267.87	0.00439	1269.36	0.00458
1265.94	0	1265.94	0.00243	1265.94	0.00291	1260.49	0.00364	1265.94	0.00337	1265.94	0.00374	1265.94	0.00367	1265.94	0.00414	1265.94	0.00413	1267.43	0.00434
1264.01	0	1264.01	0.00224	1264.01	0.00276	1258.56	0.00335	1264.01	0.00316	1264.01	0.00346	1264.01	0.00349	1264.01	0.00391	1264.01	0.00385	1265.5	0.0041
1262.09	0	1262.09	0.00208	1262.09	0.00259	1256.64	0.00307	1262.09	0.00297	1262.09	0.00318	1262.09	0.00328	1262.09	0.00368	1262.08	0.00358	1263.57	0.00384
1260.16	0	1260.16	0.00192	1260.16	0.00245	1254.71	0.00284	1260.16	0.0028	1260.16	0.00293	1260.16	0.00305	1260.16	0.00341	1260.16	0.00334	1261.64	0.00358
1258.23	0	1258.23	0.0018	1258.23	0.00232	1252.78	0.00266	1258.23	0.00264	1258.23	0.00274	1258.23	0.00285	1258.23	0.00319	1258.23	0.00314	1259.71	0.00334
1256.3	0	1256.3	0.00177	1256.3	0.00222	1250.85	0.0026	1256.3	0.00252	1256.3	0.00266	1256.3	0.0027	1256.3	0.00301	1256.3	0.00299	1257.79	0.00316
1254.37	0	1254.37	0.00184	1254.37	0.00216	1248.92	0.00266	1254.37	0.00242	1254.37	0.00267	1254.37	0.00257	1254.37	0.00289	1254.37	0.00286	1255.86	0.00299
1252.44	0	1252.44	0.00191	1252.44	0.00207	1246.99	0.00272	1252.44	0.0023	1252.44	0.00267	1252.44	0.00245	1252.44	0.00275	1252.44	0.00271	1253.93	0.0028
1250.51	0	1250.51	0.00189	1250.51	0.00192	1245.06	0.00262	1250.51	0.00214	1250.51	0.00255	1250.51	0.0023	1250.51	0.00256	1250.51	0.00249	1252	0.00256
1248.59	0	1248.59	0.00176	1248.59	0.00175	1243.14	0.00238	1248.59	0.00195	1248.59	0.00232	1248.59	0.0021	1248.59	0.00234	1248.59	0.00224	1250.07	0.00231
1246.66	0	1246.66	0.00161	1246.66	0.0016	1241.21	0.00215	1246.66	0.00177	1246.66	0.00209	1246.66	0.00188	1246.66	0.00208	1246.66	0.002	1248.14	0.00208
1244.73	0	1244.73	0.00146	1244.73	0.00145	1239.28	0.00194	1244.73	0.00157	1244.73	0.00187	1244.73	0.00167	1244.73	0.00184	1244.73	0.00178	1246.22	0.00185
1242.8	0	1242.8	0.0013	1242.8	0.00131	1237.35	0.0017	1242.8	0.00139	1242.8	0.00165	1242.8	0.00149	1242.8	0.00163	1242.8	0.00158	1244.29	0.00163
1240.87	0	1240.87	0.00115	1240.87	0.00119	1235.42	0.00149	1240.87	0.00124	1240.87	0.00145	1240.87	0.00133	1240.87	0.00144	1240.87	0.00139	1242.36	0.00143
1238.94	0	1238.94	0.00104	1238.94	0.00108	1233.49	0.00133	1238.94	0.00111	1238.94	0.00129	1238.94	0.0012	1238.94	0.00128	1238.94	0.00123	1240.43	0.00127
1237.02	0	1237.02	0.00093	1237.02	0.00098	1231.57	0.00118	1237.02	0.001	1237.02	0.00115	1237.02	0.00109	1237.02	0.00114	1237.01	0.00109	1238.5	0.00113
1235.09	0	1235.09	0.00083	1235.09	0.0009	1229.64	0.00105	1235.09	0.00091	1235.09	0.00104	1235.09	0.00099	1235.09	0.00103	1235.09	0.0009625	1236.57	0.00103
1233.16	0	1233.16	0.00075	1233.16	0.00084	1227.71	0.00094	1233.16	0.00085	1233.16	0.00094	1233.16	0.000913	1233.16	0.00095	1233.16	0.0008875	1234.64	0.000936
1231.23	0	1231.23	0.00068	1231.23	0.00079	1225.78	0.00086	1231.23	0.0008	1231.23	0.00086	1231.23	0.000858	1231.23	0.0008875	1231.23	0.000825	1232.72	0.000871
1229.3	0	1229.3	0.00063	1229.3	0.00074	1223.85	0.00081	1229.3	0.00076	1229.3	0.00081	1229.3	0.000803	1229.3	0.00085	1229.3	0.0008	1230.79	0.000845
1227.37	0	1227.37	0.0006	1227.37	0.0007	1221.92	0.00077	1227.37	0.00073	1227.37	0.00078	1227.37	0.00077	1227.37	0.0008	1227.37	0.000775	1228.86	0.000806
1225.44	0	1225.44	0.00056	1225.44	0.00066	1219.99	0.00072	1225.44	0.0007	1225.44	0.00076	1225.44	0.000748	1225.44	0.0007625	1225.44	0.00075	1226.93	0.000754
1223.52	0	1223.52	0.00052	1223.52	0.00063	1218.07	0.00068	1223.52	0.00068	1223.52	0.00074	1223.52	0.000715	1223.52	0.00075	1223.52	0.0007125	1225	0.000728
1221.59	0	1221.59	0.00051	1221.59	0.00061	1216.14	0.00067	1221.59	0.00066	1221.59	0.00073	1221.59	0.000693	1221.59	0.0007375	1221.59	0.000675	1223.07	0.000715
1219.66	0	1219.66	0.00049	1219.66	0.00058	1214.21	0.00066	1219.66	0.00065	1219.66	0.00071	1219.66	0.000671	1219.66	0.000725	1219.66	0.0006625	1221.15	0.000702
1217.73	0	1217.73	0.00047	1217.73	0.00056	1212.28	0.00064	1217.73	0.00063	1217.73	0.00068	1217.73	0.000649	1217.73	0.0007	1217.73	0.00065	1219.22	0.000689
1215.8	0	1215.8	0.00045	1215.8	0.00054	1210.35	0.0006	1215.8	0.00061	1215.8	0.00065	1215.8	0.000649	1215.8	0.0006625	1215.8	0.0006375	1217.29	0.000676
1213.87	0	1213.87	0.00044	1213.87	0.00051	1208.42	0.00057	1213.87	0.00057	1213.87	0.00062	1213.87	0.000627	1213.87	0.0006375	1213.87	0.0006	1215.36	0.000637
1211.95	0	1211.95	0.00043	1211.95	0.00049	1206.5	0.00055	1211.95	0.00054	1211.95	0.00059	1211.95	0.000605	1211.95	0.0006125	1211.94	0.000575	1213.43	0.000598
1210.02	0	1210.02	0.00042	1210.02	0.00047	1204.57	0.00052	1210.02	0.00051	1210.02	0.00056	1210.02	0.000561	1210.02	0.000575	1210.02	0.0005375	1211.5	0.000559
1208.09	0	1208.09	0.00039	1208.09	0.00044	1202.64	0.00048	1208.09	0.00048	1208.09	0.00053	1208.09	0.000517	1208.09	0.000525	1208.09	0.0005	1209.57	0.000507
1206.16	0	1206.16	0.00036	1206.16	0.00042	1200.71	0.00044	1206.16	0.00045	1206.16	0.0005	1206.16	0.000484	1206.16	0.0004875	1206.16	0.0004625	1207.65	0.000468
1204.23	0	1204.23	0.00035	1204.23	0.0004	1198.78	0.0004	1204.23	0.00042	1204.23	0.00046	1204.23	0.000451	1204.23	0.00045	1204.23	0.0004125	1205.72	0.000429
1202.3	0	1202.3	0.00033	1202.3	0.00038	1196.85	0.00038	1202.3	0.00039	1202.3	0.00042	1202.3	0.000418	1202.3	0.0004	1202.3	0.000375	1203.79	0.00039
1200.37	0	1200.37	0.00031	1200.37	0.00035	1194.92	0.00035	1200.37	0.00036	1200.37	0.00038	1200.37	0.000385	1200.37	0.0003625	1200.37	0.000325	1201.86	0.000351
1198.45	0	1198.45	0.00028	1198.45	0.00032	1193	0.00031	1198.45	0.00032	1198.45	0.00034	1198.45	0.000341	1198.45	0.000325	1198.45	0.0002875	1199.93	0.000299
1196.52	0	1196.52	0.00026	1196.52	0.00029	1191.07	0.00027	1196.52	0.00029	1196.52	0.0003	1196.52	0.000308	1196.52	0.0003	1196.52	0.00025	1198	0.00026
1194.59	0	1194.59	0.00023	1194.59	0.00027	1189.14	0.00025	1194.59	0.00026	1194.59	0.00028	1194.59	0.000275	1194.59	0.000275	1194.59	0.000225	1196.08	0.000234
1192.66	0	1192.66	0.0002	1192.66	0.00025	1187.21	0.00022	1192.66	0.00024	1192.66	0.00024	1192.66	0.000253	1192.66	0.0002375	1192.66	0.0001875	1194.15	0.000208
1190.73	0	1190.73	0.00018	1190.73	0.00023	1185.28	0.0002	1190.73	0.00022	1190.73	0.00021	1190.73	0.00022	1190.73	0.0002125	1190.73	0.000175	1192.22	0.000182
1188.8	0	1188.8	0.00016	1188.8	0.00021	1183.35	0.00018	1188.8	0.0002	1188.8	0.00019	1188.8	0.000198	1188.8	0.000175	1188.8	0.00015	1190.29	0.000156
1186.88	0	1186.88	0.00015	1186.88	0.0002	1181.43	0.00016	1186.88	0.00018	1186.88	0.00017	1186.88	0.000176	1186.88	0.0001625	1186.87	0.0001375	1188.36	0.00013
1184.95	0	1184.95	0.00013	1184.95	0.00019	1179.5	0.00014	1184.95	0.00017	1184.95	0.00016	1184.95	0.000165	1184.95	0.00015	1184.95	0.000125	1186.43	0.000117
1183.02	0	1183.02	0.00012	1183.02	0.00018	1177.57	0.00012	1183.02	0.00016	1183.02	0.00015	1183.02	0.000154	1183.02	0.00015	1183.02	0.0001125	1184.5	0.000104
1181.09	0	1181.09	0.00011	1181.09	0.00016	1175.64	0.0001	1181.09	0.00015	1181.09	0.00013	1181.09	0.000143	1181.09	0.0001375	1181.09	0.0001	1182.58	9.1e-05
1179.16	0	1179.16	9e-05	1179.16	0.00015	1173.71	9e-05	1179.16	0.00014	1179.16	0.00011	1179.16	0.000132	1179.16	0.0001125	1179.16	7.5e-05	1180.65	7.8e-05
1177.23	0	1177.23	7e-05	1177.23	0.00015	1171.78	7e-05	1177.23	0.00012	1177.23	9e-05	1177.23	0.000121	1177.23	0.0001	1177.23	6.25e-05	1178.72	6.5e-05
1175.3	0	1175.3	6e-05	1175.3	0.00015	1169.85	5e-05	1175.3	0.00011	1175.3	8e-05	1175.3	0.000121	1175.3	8.75e-05	1175.3	6.25e-05	1176.79	6.5e-05
1173.38	0	1173.38	8e-05	1173.38	0.00016	1167.93	7e-05	1173.38	0.00012	1173.38	0.0001	1173.38	0.000132	1173.38	0.0001	1173.38	7.5e-05	1174.86	7.8e-05
1171.45	0	1171.45	0.00012	1171.45	0.00017	1166	0.00012	1171.45	0.00014	1171.45	0.00013	1171.45	0.000143	1171.45	0.0001125	1171.45	8.75e-05	1172.93	9.1e-05
1169.52	0	1169.52	0.00015	1169.52	0.00017	1164.07	0.00014	1169.52	0.00014	1169.52	0.00015	1169.52	0.000143	1169.52	0.0001125	1169.52	8.75e-05	1171.01	9.1e-05
1167.59	0	1167.59	0.00012	1167.59	0.00016	1162.14	0.00012	1167.59	0.00014	1167.59	0.00013	1167.59	0.000132	1167.59	0.0001	1167.59	7.5e-05	1169.08	7.8e-05
1165.66	0	1165.66	0.0001	1165.66	0.00015	1160.21	9e-05	1165.66	0.00012	1165.66	0.0001	1165.66	0.000121	1165.66	8.75e-05	1165.66	6.25e-05	1167.15	6.5e-05
1163.73	0	1163.73	9e-05	1163.73	0.00014	1158.28	8e-05	1163.73	0.00011	1163.73	9e-05	1163.73	0.00011	1163.73	8.75e-05	1163.73	6.25e-05	1165.22	6.5e-05
1161.81	0	1161.81	8e-05	1161.81	0.00013	1156.36	7e-05	1161.81	0.0001	1161.81	8e-05	1161.81	9.9e-05	1161.81	7.5e-05	1161.8	5e-05	1163.29	5.2e-05
1159.88	0	1159.88	7e-05	1159.88	0.00013	1154.43	6e-05	1159.88	9e-05	1159.88	8e-05	1159.88	8.8e-05	1159.88	7.5e-05	1159.88	5e-05	1161.36	5.2e-05
1157.95	0	1157.95	6e-05	1157.95	0.00012	1152.5	6e-05	1157.95	9e-05	1157.95	7e-05	1157.95	8.8e-05	1157.95	6.25e-05	1157.95	5e-05	1159.43	3.9e-05
1156.02	0	1156.02	6e-05	1156.02	0.00012	1150.57	6e-05	1156.02	9e-05	1156.02	7e-05	1156.02	9.9e-05	1156.02	6.25e-05	1156.02	5e-05	1157.51	3.9e-05
1154.09	0	1154.09	6e-05	1154.09	0.00012	1148.64	5e-05	1154.09	0.0001	1154.09	7e-05	1154.09	9.9e-05	1154.09	6.25e-05	1154.09	5e-05	1155.58	3.9e-05
1152.16	0	1152.16	6e-05	1152.16	0.00012	1146.71	5e-05	1152.16	0.0001	1152.16	7e-05	1152.16	9.9e-05	1152.16	6.25e-05	1152.16	5e-05	1153.65	5.2e-05
1150.23	0	1150.23	6e-05	1150.23	0.00011	1144.78	5e-05	1150.23	9e-05	1150.23	7e-05	1150.23	8.8e-05	1150.23	6.25e-05	1150.23	3.75e-05	1151.72	5.2e-05
1148.31	0	1148.31	6e-05	1148.31	0.00011	1142.86	5e-05	1148.31	9e-05	1148.31	7e-05	1148.31	8.8e-05	1148.31	6.25e-05	1148.31	3.75e-05	1149.79	5.2e-05
1146.38	0	1146.38	5e-05	1146.38	0.00011	1140.93	4e-05	1146.38	9e-05	1146.38	7e-05	1146.38	8.8e-05	1146.38	6.25e-05	1146.38	3.75e-05	1147.86	3.9e-05
1144.45	0	1144.45	5e-05	1144.45	0.00011	1139	4e-05	1144.45	8e-05	1144.45	6e-05	1144.45	8.8e-05	1144.45	6.25e-05	1144.45	3.75e-05	1145.94	3.9e-05
1142.52	0	1142.52	5e-05	1142.52	0.00011	1137.07	4e-05	1142.52	9e-05	1142.52	6e-05	1142.52	8.8e-05	1142.52	6.25e-05	1142.52	3.75e-05	1144.01	3.9e-05
1140.59	0	1140.59	5e-05	1140.59	0.00011	1135.14	4e-05	1140.59	9e-05	1140.59	6e-05	1140.59	8.8e-05	1140.59	6.25e-05	1140.59	3.75e-05	1142.08	3.9e-05
1138.66	0	1138.66	6e-05	1138.66	0.00011	1133.21	4e-05	1138.66	9e-05	1138.66	6e-05	1138.66	9.9e-05	1138.66	6.25e-05	1138.66	5e-05	1140.15	5.2e-05
1136.74	0	1136.74	6e-05	1136.74	0.00011	1131.29	5e-05	1136.74	9e-05	1136.74	7e-05	1136.74	9.9e-05	1136.74	6.25e-05	1136.73	5e-05	1138.22	5.2e-05
1134.81	0	1134.81	6e-05	1134.81	0.00012	1129.36	6e-05	1134.81	9e-05	1134.81	7e-05	1134.81	9.9e-05	1134.81	7.5e-05	1134.81	5e-05	1136.29	5.2e-05
1132.88	0	1132.88	6e-05	1132.88	0.00011	1127.43	6e-05	1132.88	0.0001	1132.88	7e-05	1132.88	9.9e-05	1132.88	7.5e-05	1132.88	5e-05	1134.36	6.5e-05
1130.95	0	1130.95	6e-05	1130.95	0.00011	1125.5	6e-05	1130.95	0.0001	1130.95	7e-05	1130.95	9.9e-05	1130.95	7.5e-05	1130.95	5e-05	1132.44	6.5e-05
1129.02	0	1129.02	6e-05	1129.02	0.00011	1123.57	5e-05	1129.02	0.0001	1129.02	7e-05	1129.02	0.00011	1129.02	7.5e-05	1129.02	5e-05	1130.51	5.2e-05
1127.09	0	1127.09	5e-05	1127.09	0.00011	1121.64	5e-05	1127.09	0.0001	1127.09	7e-05	1127.09	0.00011	1127.09	7.5e-05	1127.09	5e-05	1128.58	5.2e-05
1125.16	0	1125.16	4e-05	1125.16	0.00011	1119.71	5e-05	1125.16	0.0001	1125.16	7e-05	1125.16	0.00011	1125.16	7.5e-05	1125.16	5e-05	1126.65	5.2e-05
1123.24	0	1123.24	4e-05	1123.24	0.0001	1117.79	5e-05	1123.24	0.0001	1123.24	7e-05	1123.24	9.9e-05	1123.24	7.5e-05	1123.24	6.25e-05	1124.72	6.5e-05
1121.31	0	1121.31	4e-05	1121.31	0.00011	1115.86	4e-05	1121.31	0.0001	1121.31	7e-05	1121.31	9.9e-05	1121.31	7.5e-05	1121.31	5e-05	1122.79	5.2e-05
1119.38	0	1119.38	4e-05	1119.38	0.00011	1113.93	4e-05	1119.38	0.00011	1119.38	7e-05	1119.38	9.9e-05	1119.38	7.5e-05	1119.38	5e-05	1120.87	5.2e-05
1117.45	0	1117.45	4e-05	1117.45	0.00011	1112	5e-05	1117.45	0.00011	1117.45	7e-05	1117.45	0.00011	1117.45	7.5e-05	1117.45	5e-05	1118.94	6.5e-05
1115.52	0	1115.52	5e-05	1115.52	0.00012	1110.07	5e-05	1115.52	0.00011	1115.52	7e-05	1115.52	0.000121	1115.52	8.75e-05	1115.52	6.25e-05	1117.01	7.8e-05
1113.59	0	1113.59	6e-05	1113.59	0.00013	1108.14	5e-05	1113.59	0.00012	1113.59	8e-05	1113.59	0.000121	1113.59	8.75e-05	1113.59	6.25e-05	1115.08	7.8e-05
1111.67	0	1111.67	6e-05	1111.67	0.00013	1106.22	5e-05	1111.67	0.00013	1111.67	9e-05	1111.67	0.000132	1111.67	8.75e-05	1111.66	6.25e-05	1113.15	7.8e-05
1109.74	0	1109.74	6e-05	1109.74	0.00014	1104.29	5e-05	1109.74	0.00014	1109.74	9e-05	1109.74	0.000143	1109.74	0.0001	1109.74	7.5e-05	1111.22	9.1e-05
1107.81	0	1107.81	6e-05	1107.81	0.00014	1102.36	6e-05	1107.81	0.00014	1107.81	9e-05	1107.81	0.000154	1107.81	0.0001125	1107.81	8.75e-05	1109.29	9.1e-05
1105.88	0	1105.88	6e-05	1105.88	0.00014	1100.43	6e-05	1105.88	0.00014	1105.88	9e-05	1105.88	0.000165	1105.88	0.0001125	1105.88	0.0001	1107.37	9.1e-05
1103.95	0	1103.95	6e-05	1103.95	0.00014	1098.5	6e-05	1103.95	0.00014	1103.95	9e-05	1103.95	0.000165	1103.95	0.000125	1103.95	0.0001	1105.44	0.000104
1102.02	0	1102.02	6e-05	1102.02	0.00015	1096.57	6e-05	1102.02	0.00015	1102.02	0.0001	1102.02	0.000165	1102.02	0.0001375	1102.02	0.0001125	1103.51	0.000117
1100.09	0	1100.09	6e-05	1100.09	0.00015	1094.64	7e-05	1100.09	0.00016	1100.09	0.00011	1100.09	0.000165	1100.09	0.00015	1100.09	0.000125	1101.58	0.00013
1098.17	0	1098.17	6e-05	1098.17	0.00016	1092.72	7e-05	1098.17	0.00017	1098.17	0.00012	1098.17	0.000176	1098.17	0.00015	1098.17	0.0001375	1099.65	0.000143
1096.24	0	1096.24	5e-05	1096.24	0.00017	1090.79	8e-05	1096.24	0.00017	1096.24	0.00013	1096.24	0.000176	1096.24	0.00015	1096.24	0.0001375	1097.72	0.000143
1094.31	0	1094.31	6e-05	1094.31	0.00017	1088.86	9e-05	1094.31	0.00018	1094.31	0.00014	1094.31	0.000187	1094.31	0.0001625	1094.31	0.0001625	1095.8	0.000156
1092.38	0	1092.38	6e-05	1092.38	0.00017	1086.93	0.0001	1092.38	0.00019	1092.38	0.00015	1092.38	0.000209	1092.38	0.000175	1092.38	0.000175	1093.87	0.000169
1090.45	0	1090.45	7e-05	1090.45	0.00018	1085	0.0001	1090.45	0.00021	1090.45	0.00016	1090.45	0.00022	1090.45	0.0001875	1090.45	0.000175	1091.94	0.000195
1088.52	0	1088.52	8e-05	1088.52	0.00019	1083.07	0.00011	1088.52	0.00023	1088.52	0.00017	1088.52	0.000231	1088.52	0.0002125	1088.52	0.000175	1090.01	0.000208
1086.6	0	1086.6	8e-05	1086.6	0.0002	1081.15	0.00012	1086.6	0.00023	1086.6	0.00017	1086.6	0.000253	1086.6	0.000225	1086.59	0.000175	1088.08	0.000208
1084.67	0	1084.67	8e-05	1084.67	0.0002	1079.22	0.00013	1084.67	0.00023	1084.67	0.00017	1084.67	0.000264	1084.67	0.000225	1084.67	0.0001875	1086.15	0.000221
1082.74	0	1082.74	8e-05	1082.74	0.0002	1077.29	0.00012	1082.74	0.00025	1082.74	0.00018	1082.74	0.000275	1082.74	0.0002375	1082.74	0.0001875	1084.22	0.000221
1080.81	0	1080.81	8e-05	1080.81	0.00021	1075.36	0.00012	1080.81	0.00026	1080.81	0.00019	1080.81	0.000286	1080.81	0.00025	1080.81	0.0002125	1082.3	0.000234
1078.88	0	1078.88	8e-05	1078.88	0.00021	1073.43	0.00011	1078.88	0.00027	1078.88	0.00019	1078.88	0.000308	1078.88	0.00025	1078.88	0.00025	1080.37	0.00026
1076.95	0	1076.95	8e-05	1076.95	0.00022	1071.5	0.00012	1076.95	0.00027	1076.95	0.0002	1076.95	0.000308	1076.95	0.0002625	1076.95	0.000275	1078.44	0.000286
1075.02	0	1075.02	8e-05	1075.02	0.00022	1069.57	0.00012	1075.02	0.00028	1075.02	0.00021	1075.02	0.000319	1075.02	0.000275	1075.02	0.000275	1076.51	0.000299
1073.1	0	1073.1	9e-05	1073.1	0.00023	1067.65	0.00014	1073.1	0.00029	1073.1	0.00022	1073.1	0.000319	1073.1	0.0003	1073.1	0.0002625	1074.58	0.000312
1071.17	0	1071.17	0.00011	1071.17	0.00023	1065.72	0.00016	1071.17	0.0003	1071.17	0.00024	1071.17	0.000341	1071.17	0.000325	1071.17	0.0002875	1072.65	0.000325
1069.24	0	1069.24	0.00011	1069.24	0.00025	1063.79	0.00016	1069.24	0.00032	1069.24	0.00027	1069.24	0.000363	1069.24	0.00035	1069.24	0.0003125	1070.73	0.000338
1067.31	0	1067.31	0.00012	1067.31	0.00026	1061.86	0.00018	1067.31	0.00033	1067.31	0.00029	1067.31	0.000407	1067.31	0.0003625	1067.31	0.00035	1068.8	0.000377
1065.38	0	1065.38	0.00013	1065.38	0.00027	1059.93	0.0002	1065.38	0.00034	1065.38	0.00031	1065.38	0.000429	1065.38	0.0003875	1065.38	0.000375	1066.87	0.000403
1063.45	0	1063.45	0.00014	1063.45	0.00028	1058	0.00021	1063.45	0.00036	1063.45	0.00032	1063.45	0.00044	1063.45	0.0004125	1063.45	0.0004	1064.94	0.000442
1061.53	0	1061.53	0.00015	1061.53	0.00029	1056.08	0.00021	1061.53	0.00039	1061.53	0.00032	1061.53	0.00044	1061.53	0.000425	1061.52	0.0004125	1063.01	0.000468
1059.6	0	1059.6	0.00015	1059.6	0.00029	1054.15	0.00022	1059.6	0.0004	1059.6	0.00034	1059.6	0.000429	1059.6	0.000425	1059.6	0.0004125	1061.08	0.000468
1057.67	0	1057.67	0.00016	1057.67	0.0003	1052.22	0.00024	1057.67	0.0004	1057.67	0.00035	1057.67	0.00044	1057.67	0.0004375	1057.67	0.0004125	1059.15	0.000468
1055.74	0	1055.74	0.00016	1055.74	0.00029	1050.29	0.00025	1055.74	0.0004	1055.74	0.00035	1055.74	0.000451	1055.74	0.00045	1055.74	0.000425	1057.23	0.000455
1053.81	0	1053.81	0.00016	1053.81	0.00029	1048.36	0.00025	1053.81	0.00041	1053.81	0.00035	1053.81	0.000451	1053.81	0.00045	1053.81	0.0004375	1055.3	0.000455
1051.88	0	1051.88	0.00017	1051.88	0.00029	1046.43	0.00026	1051.88	0.00041	1051.88	0.00036	1051.88	0.000451	1051.88	0.0004625	1051.88	0.000425	1053.37	0.000455
1049.95	0	1049.95	0.00018	1049.95	0.0003	1044.51	0.00026	1049.95	0.0004	1049.95	0.00037	1049.95	0.000462	1049.95	0.0004625	1049.95	0.0004125	1051.44	0.000468
1048.03	0	1048.03	0.00019	1048.03	0.00029	1042.58	0.00026	1048.03	0.0004	1048.03	0.00037	1048.03	0.000451	1048.03	0.0004625	1048.03	0.0004	1049.51	0.000455
1046.1	0	1046.1	0.00019	1046.1	0.00029	1040.65	0.00026	1046.1	0.0004	1046.1	0.00038	1046.1	0.000429	1046.1	0.0004375	1046.1	0.0003875	1047.58	0.000442
1044.17	0	1044.17	0.0002	1044.17	0.0003	1038.72	0.00026	1044.17	0.00041	1044.17	0.00038	1044.17	0.000418	1044.17	0.0004375	1044.17	0.0004	1045.66	0.000429
1042.24	0	1042.24	0.0002	1042.24	0.00031	1036.79	0.00028	1042.24	0.00042	1042.24	0.00039	1042.24	0.000418	1042.24	0.000425	1042.24	0.0004	1043.73	0.000429
1040.31	0	1040.31	0.00021	1040.31	0.00032	1034.86	0.00029	1040.31	0.00041	1040.31	0.00038	1040.31	0.000418	1040.31	0.0004125	1040.31	0.0003875	1041.8	0.000416
1038.38	0	1038.38	0.00021	1038.38	0.00031	1032.93	0.00029	1038.38	0.00038	1038.38	0.00036	1038.38	0.000418	1038.38	0.0004	1038.38	0.0003625	1039.87	0.000403
1036.46	0	1036.46	0.00021	1036.46	0.0003	1031.01	0.00028	1036.46	0.00035	1036.46	0.00034	1036.46	0.000385	1036.46	0.0004	1036.45	0.00035	1037.94	0.00039
1034.53	0	1034.53	0.00021	1034.53	0.0003	1029.08	0.00027	1034.53	0.00034	1034.53	0.00033	1034.53	0.000363	1034.53	0.0003875	1034.53	0.00035	1036.01	0.000364
1032.6	0	1032.6	0.00022	1032.6	0.0003	1027.15	0.00026	1032.6	0.00034	1032.6	0.00033	1032.6	0.000374	1032.6	0.000375	1032.6	0.00035	1034.08	0.000351
1030.67	0	1030.67	0.00023	1030.67	0.0003	1025.22	0.00026	1030.67	0.00034	1030.67	0.00034	1030.67	0.000385	1030.67	0.0003625	1030.67	0.00035	1032.16	0.000338
1028.74	0	1028.74	0.00024	1028.74	0.00031	1023.29	0.00028	1028.74	0.00032	1028.74	0.00036	1028.74	0.000385	1028.74	0.0003625	1028.74	0.0003625	1030.23	0.000312
1026.81	0	1026.81	0.00026	1026.81	0.00031	1021.36	0.0003	1026.81	0.00032	1026.81	0.00037	1026.81	0.000385	1026.81	0.0003625	1026.81	0.00035	1028.3	0.000312
1024.89	0	1024.89	0.00027	1024.89	0.00029	1019.44	0.00031	1024.89	0.00031	1024.89	0.00035	1024.89	0.000396	1024.89	0.0003625	1024.88	0.0003375	1026.37	0.000325
1022.96	0	1022.96	0.00027	1022.96	0.00029	1017.51	0.00032	1022.96	0.00032	1022.96	0.00034	1022.96	0.000385	1022.96	0.00035	1022.96	0.0003125	1024.44	0.000338
1021.03	0	1021.03	0.00026	1021.03	0.00028	1015.58	0.00032	1021.03	0.00032	1021.03	0.00032	1021.03	0.000363	1021.03	0.0003375	1021.03	0.0003	1022.51	0.000325
1019.1	0	1019.1	0.00026	1019.1	0.00027	1013.65	0.0003	1019.1	0.0003	1019.1	0.00031	1019.1	0.00033	1019.1	0.0003	1019.1	0.0002875	1020.59	0.000299
1017.17	0	1017.17	0.00025	1017.17	0.00026	1011.72	0.00027	1017.17	0.00028	1017.17	0.0003	1017.17	0.000308	1017.17	0.000275	1017.17	0.0002875	1018.66	0.00026
1015.24	0	1015.24	0.00024	1015.24	0.00026	1009.79	0.00025	1015.24	0.00027	1015.24	0.0003	1015.24	0.000286	1015.24	0.0002625	1015.24	0.0002875	1016.73	0.000247
1013.31	0	1013.31	0.00023	1013.31	0.00026	1007.86	0.00025	1013.31	0.00027	1013.31	0.00029	1013.31	0.000275	1013.31	0.00025	1013.31	0.000275	1014.8	0.00026
1011.39	0	1011.39	0.00022	1011.39	0.00025	1005.94	0.00024	1011.39	0.00026	1011.39	0.00027	1011.39	0.000264	1011.39	0.0002375	1011.38	0.00025	1012.87	0.00026
1009.46	0	1009.46	0.00021	1009.46	0.00024	1004.01	0.00022	1009.46	0.00025	1009.46	0.00025	1009.46	0.000253	1009.46	0.000225	1009.46	0.000225	1010.94	0.000234
1007.53	0	1007.53	0.00019	1007.53	0.00023	1002.08	0.0002	1007.53	0.00024	1007.53	0.00024	1007.53	0.000253	1007.53	0.000225	1007.53	0.0001875	1009.01	0.000195
1005.6	0	1005.6	0.00018	1005.6	0.00021	1000.15	0.00018	1005.6	0.00021	1005.6	0.00022	1005.6	0.000231	1005.6	0.0002125	1005.6	0.0001625	1007.09	0.000182
1003.67	0	1003.67	0.00017	1003.67	0.0002	998.222	0.00017	1003.67	0.00019	1003.67	0.00019	1003.67	0.000209	1003.67	0.0002	1003.67	0.00015	1005.16	0.000169
1001.74	0	1001.74	0.00017	1001.74	0.0002	996.294	0.00017	1001.74	0.00019	1001.74	0.00018	1001.74	0.000209	1001.74	0.0001875	1001.74	0.00015	1003.23	0.000143
999.815	0	999.815	0.00016	999.815	0.0002	994.365	0.00015	999.815	0.00019	999.815	0.00017	999.815	0.000198	999.815	0.000175	999.814	0.0001375	1001.3	0.000143
997.887	0	997.887	0.00014	997.887	0.00019	992.437	0.00013	997.887	0.00017	997.887	0.00016	997.887	0.000198	997.887	0.0001625	997.886	0.0001375	999.373	0.00013
995.958	0	995.958	0.00012	995.958	0.00017	990.508	0.00011	995.958	0.00016	995.958	0.00015	995.958	0.000187	995.958	0.0001375	995.957	0.000125	997.444	0.00013
994.03	0	994.03	0.0001	994.03	0.00017	988.58	9e-05	994.03	0.00016	994.03	0.00014	994.03	0.000165	994.03	0.000125	994.029	0.0001125	995.516	0.00013
992.101	0	992.101	0.00018	992.101	0.0002	986.651	9e-05	992.101	0.00019	992.101	0.0002	992.101	0.000198	992.101	0.0001625	992.1	0.0001375	993.587	0.000169

## Sheet: Fig3f
Time (h)	Normalized intensity (a.u.)
	1572 cm-1	1565 cm-1
0	0	0
2	0.19	0.02857
5	0.22	0.06667
7	0.38	0.13333
9	0.46	0.2
11	0.58974	0.21905
17	0.75	0.2381
23	0.78	0.27619
26	0.82	0.27619
32	0.85	0.40952
35	0.89	0.50476
38	0.91	0.51429
41	0.92	0.52381
44	0.89	0.58095
47	0.89744	0.58095
50	0.92308	0.65714
55	0.94017	0.71429
60	0.94017	0.7619
65	0.94872	0.79048
70	0.97436	0.87619
75	0.98291	0.90476
80	0.99	0.97143
90	1	1
92	0.66667	0.67308
95	0.25	0.50962
98	0.22222	0.48077
101	0.22222	0.41346
104	0.19444	0.39423
107	0.19444	0.38462
113	0.19444	0.36538
117	0.19444	0.33654
120	0.16667	0.33654
123	0.16667	0.31731
129	0.16667	0.30769
135	0.16667	0.29808
138	0.16667	0.28846
140	0.16667	0.26366
145	0.16667	0.26366
148	0.16667	0.2627
150	0.16667	0.26078
152	0.13889	0.26005
155	0.13889	0.25716
158	0.13889	0.25716
160	0.13889	0.2562
162	0.13889	0.25596
165	0.13889	0.255
168	0.13889	0.25114
170	0.13889	0.25042
175	0.13889	0.24874
178	0.13889	0.24705
180	0.11111	0.24874
