# Supplementary material for: Thermally stable Ni foam-supported inverse CeAlOx/Ni ensemble as an active structured catalyst for CO2 hydrogenation to methane
Source: Nat Commun. 2024 Apr 10;15:3115. doi: 10.1038/s41467-024-47403-4 (PMC11006838; doi:10.1038/s41467-024-47403-4)
Supplement: Supplementary file 3 — Source Data [file 41467_2024_47403_MOESM3_ESM.zip › Source Data/Fig4.xlsx]

## Sheet: Fig4a
Time(h)	Methane yield (%)
0	0
1	45.53
2	85.45
3	90.7644
4	90.6564
5	90.4644
6	90.6243
7	78.85
8	54.22
9	43.91
10	42.84
11	42.84
12	43.91
13	43.24
14	43.24
15	68.75
16	85.43
17	89.7243
18	89.7644
19	89.3243
20	89.4644
21	89.877
22	52.23
23	42.91
24	42.84
25	43.25
26	43.26
27	0
28	0
29	0
30	0
31	0
32	86.52
33	88.75
34	88.65
35	88.52
36	88.48
36	74.54
37	52.23
38	42.91
39	42.84
40	42.25
41	42.24
42	65.43
43	86.52
44	88.75
45	88.44
46	88.25
47	88.36
48	76.54
49	52.23
50	42.91
51	42.84
52	42.05
53	41.84
54	0
55	0
56	0
57	0
58	0
59	0
60	65.43
61	86.52
62	87.75
63	87.44
64	87.65
65	87.52
66	75.54
67	52.23
68	42.91
69	42.84
70	43.25
71	43.24
72	65.43
73	86.52
74	86.75
75	86.44
76	86.65
77	86.52
78	77.54
79	52.23
80	42.91
81	42.84
82	43.25
83	43.24
84	65.43
85	85.42
86	85.65
87	85.85
88	86.03
89	85.51
90	85.34
91	76.54
92	54.25
93	43.12
94	43.15
95	43.22
96	67.43
97	85.58
98	85.45
99	85.55
100	85.85

## Sheet: Fig4b
Time(h)	Methane yield (%)
0	0
1	35.21
2	60.53
3	65.13
4	64.85
5	64.98
6	65.23
7	55.53
8	48.91
9	36.84
10	36.84
11	36.91
12	36.34
13	36.24
14	35.89
15	55.43
16	50.25
17	44.22
18	45.52
19	44.25
20	44.75
21	43.45
22	43.85
23	38.52
24	34.25
25	34.32
26	34.12
27	33.46
28	33.48
29	33.25
30	38.12
31	30.15
32	25.15
33	18.31
34	15.21
35	10.35
36	10.25
36	10.18
37	10.16
38	10.25
39	10.17
40	15.12
41	29.13
42	28.12
43	27.89
44	28.13
45	28.12
46	28.15
47	20.54
48	10.13
49	9.58
50	7.45
51	6.43
52	5.45
53	4.98
54	4.58
55	4.53

## Sheet: Fig4c
2θ (°)	Intensity (a.u.)	2θ (°)	Intensity (a.u.)
4.9977	0.239004	4.9977	0.238032
5.07887	0.235228	5.07887	0.234573
5.16004	0.231405	5.16004	0.231087
5.24121	0.227533	5.24121	0.227574
5.32238	0.223612	5.32238	0.224036
5.40355	0.219643	5.40355	0.220471
5.48473	0.215626	5.48473	0.218214
5.5659	0.21156	5.5659	0.214553
5.64707	0.206483	5.64707	0.208895
5.72824	0.201683	5.72824	0.201586
5.80941	0.197504	5.80941	0.195984
5.89058	0.19406	5.89058	0.191726
5.97175	0.191302	5.97175	0.187584
6.05292	0.189092	6.05292	0.185534
6.13409	0.187513	6.13409	0.186774
6.21526	0.186293	6.21526	0.189022
6.29643	0.185071	6.29643	0.189248
6.3776	0.183701	6.3776	0.187266
6.45877	0.182452	6.45877	0.183941
6.53994	0.181318	6.53994	0.180299
6.62111	0.179919	6.62111	0.177273
6.70228	0.178246	6.70228	0.17483
6.78345	0.176898	6.78345	0.174511
6.86462	0.17635	6.86462	0.176717
6.94579	0.176223	6.94579	0.178559
7.02696	0.175978	7.02696	0.177615
7.10813	0.175519	7.10813	0.175479
7.1893	0.174884	7.1893	0.17488
7.27047	0.174075	7.27047	0.175558
7.35164	0.172894	7.35164	0.174206
7.43281	0.171149	7.43281	0.169571
7.51398	0.169091	7.51398	0.16655
7.59515	0.167212	7.59515	0.16706
7.67632	0.165493	7.67632	0.167459
7.75749	0.163618	7.75749	0.166019
7.83866	0.161875	7.83866	0.162674
7.91983	0.160902	7.91983	0.159035
8.001	0.160783	8.001	0.158475
8.08217	0.161203	8.08217	0.160512
8.16334	0.162027	8.16334	0.16101
8.24451	0.163185	8.24451	0.160833
8.32569	0.164565	8.32569	0.163857
8.40686	0.165994	8.40686	0.168155
8.48803	0.167105	8.48803	0.170343
8.5692	0.167574	8.5692	0.170791
8.65037	0.167569	8.65037	0.168815
8.73154	0.167424	8.73154	0.165686
8.81271	0.166984	8.81271	0.164634
8.89388	0.166098	8.89388	0.164764
8.97505	0.16511	8.97505	0.164592
9.05622	0.164451	9.05622	0.164509
9.13739	0.164164	9.13739	0.164911
9.21856	0.164079	9.21856	0.165099
9.29973	0.16403	9.29973	0.16445
9.3809	0.163891	9.3809	0.163818
9.46207	0.163759	9.46207	0.163495
9.54324	0.163807	9.54324	0.163754
9.62441	0.163997	9.62441	0.163592
9.70558	0.164322	9.70558	0.16324
9.78675	0.164831	9.78675	0.164549
9.86792	0.165526	9.86792	0.165949
9.94909	0.166239	9.94909	0.166682
10.0303	0.167064	10.0303	0.167696
10.1114	0.168048	10.1114	0.168137
10.1926	0.169052	10.1926	0.168649
10.2738	0.169765	10.2738	0.169243
10.3549	0.170117	10.3549	0.169966
10.4361	0.170494	10.4361	0.170686
10.5173	0.171086	10.5173	0.172281
10.5985	0.171669	10.5985	0.172523
10.6796	0.172173	10.6796	0.171177
10.7608	0.172589	10.7608	0.170356
10.842	0.17284	10.842	0.171746
10.9231	0.172704	10.9231	0.17389
11.0043	0.172082	11.0043	0.174173
11.0855	0.170895	11.0855	0.172233
11.1666	0.169555	11.1666	0.170839
11.2478	0.168455	11.2478	0.169816
11.329	0.167618	11.329	0.167531
11.4102	0.167117	11.4102	0.164768
11.4913	0.167219	11.4913	0.163649
11.5725	0.168076	11.5725	0.164393
11.6537	0.16951	11.6537	0.168381
11.7348	0.171103	11.7348	0.173054
11.816	0.17268	11.816	0.175464
11.8972	0.174097	11.8972	0.176577
11.9784	0.175083	11.9784	0.17679
12.0595	0.175393	12.0595	0.176136
12.1407	0.175011	12.1407	0.174955
12.2219	0.174249	12.2219	0.173427
12.303	0.17365	12.303	0.17238
12.3842	0.173515	12.3842	0.17197
12.4654	0.173887	12.4654	0.172472
12.5465	0.174554	12.5465	0.173471
12.6277	0.175311	12.6277	0.175014
12.7089	0.176139	12.7089	0.177538
12.7901	0.176838	12.7901	0.178842
12.8712	0.177236	12.8712	0.178945
12.9524	0.177482	12.9524	0.178706
13.0336	0.177867	13.0336	0.176963
13.1147	0.178314	13.1147	0.176122
13.1959	0.178477	13.1959	0.176728
13.2771	0.178313	13.2771	0.17673
13.3582	0.177965	13.3582	0.177793
13.4394	0.177431	13.4394	0.180152
13.5206	0.176919	13.5206	0.181294
13.6018	0.176501	13.6018	0.178478
13.6829	0.176028	13.6829	0.174645
13.7641	0.17581	13.7641	0.173164
13.8453	0.176022	13.8453	0.172977
13.9264	0.176437	13.9264	0.174217
14.0076	0.17712	14.0076	0.177163
14.0888	0.178383	14.0888	0.179096
14.1699	0.180213	14.1699	0.181291
14.2511	0.181992	14.2511	0.184169
14.3323	0.183354	14.3323	0.184621
14.4135	0.184363	14.4135	0.183949
14.4946	0.185005	14.4946	0.184327
14.5758	0.185247	14.5758	0.185258
14.657	0.185182	14.657	0.185275
14.7381	0.184932	14.7381	0.184698
14.8193	0.184836	14.8193	0.185233
14.9005	0.185199	14.9005	0.185912
14.9817	0.185898	14.9817	0.185798
15.0628	0.186628	15.0628	0.185264
15.144	0.187432	15.144	0.185747
15.2252	0.188637	15.2252	0.188431
15.3063	0.190244	15.3063	0.191373
15.3875	0.191947	15.3875	0.193118
15.4687	0.193761	15.4687	0.194184
15.5498	0.19573	15.5498	0.194726
15.631	0.197886	15.631	0.197044
15.7122	0.200174	15.7122	0.200725
15.7934	0.20244	15.7934	0.202657
15.8745	0.204538	15.8745	0.203291
15.9557	0.206414	15.9557	0.205422
16.0369	0.208041	16.0369	0.208357
16.118	0.209307	16.118	0.21132
16.1992	0.20992	16.1992	0.212521
16.2804	0.210004	16.2804	0.211309
16.3615	0.209865	16.3615	0.209235
16.4427	0.209615	16.4427	0.209013
16.5239	0.209535	16.5239	0.209801
16.6051	0.210133	16.6051	0.20983
16.6862	0.211693	16.6862	0.209685
16.7674	0.214371	16.7674	0.211559
16.8486	0.218088	16.8486	0.215297
16.9297	0.222487	16.9297	0.220886
17.0109	0.226885	17.0109	0.227775
17.0921	0.230907	17.0921	0.233397
17.1732	0.234302	17.1732	0.236911
17.2544	0.236644	17.2544	0.239365
17.3356	0.237874	17.3356	0.240886
17.4168	0.238377	17.4168	0.240594
17.4979	0.238453	17.4979	0.237872
17.5791	0.238588	17.5791	0.23598
17.6603	0.239473	17.6603	0.23576
17.7414	0.241294	17.7414	0.23726
17.8226	0.243854	17.8226	0.241959
17.9038	0.247096	17.9038	0.247571
17.985	0.250904	17.985	0.252119
18.0661	0.254914	18.0661	0.257036
18.1473	0.258707	18.1473	0.261665
18.2285	0.262127	18.2285	0.263649
18.3096	0.264944	18.3096	0.264444
18.3908	0.26715	18.3908	0.266103
18.472	0.269029	18.472	0.26769
18.5531	0.270559	18.5531	0.269373
18.6343	0.27181	18.6343	0.272078
18.7155	0.272983	18.7155	0.274235
18.7967	0.274028	18.7967	0.275028
18.8778	0.274906	18.8778	0.276279
18.959	0.275879	18.959	0.276836
19.0402	0.277192	19.0402	0.276529
19.1213	0.278954	19.1213	0.278129
19.2025	0.28139	19.2025	0.279665
19.2837	0.284702	19.2837	0.281406
19.3648	0.288701	19.3648	0.286546
19.446	0.293139	19.446	0.293256
19.5272	0.297792	19.5272	0.2985
19.6084	0.302123	19.6084	0.303408
19.6895	0.305741	19.6895	0.308151
19.7707	0.308527	19.7707	0.310811
19.8519	0.310209	19.8519	0.311457
19.933	0.310732	19.933	0.311885
20.0142	0.310471	20.0142	0.310822
20.0954	0.309895	20.0954	0.308965
20.1766	0.3094	20.1766	0.30859
20.2577	0.309423	20.2577	0.308164
20.3389	0.310283	20.3389	0.30841
20.4201	0.312038	20.4201	0.310254
20.5012	0.314495	20.5012	0.312626
20.5824	0.317372	20.5824	0.316318
20.6636	0.320355	20.6636	0.321088
20.7447	0.323042	20.7447	0.32487
20.8259	0.32504	20.8259	0.327082
20.9071	0.326024	20.9071	0.328265
20.9883	0.325984	20.9883	0.327666
21.0694	0.324898	21.0694	0.325677
21.1506	0.323025	21.1506	0.324117
21.2318	0.321146	21.2318	0.321463
21.3129	0.319959	21.3129	0.317969
21.3941	0.319768	21.3941	0.316674
21.4753	0.320666	21.4753	0.317238
21.5564	0.322545	21.5564	0.318217
21.6376	0.324714	21.6376	0.322578
21.7188	0.32657	21.7188	0.328689
21.8	0.327945	21.8	0.332418
21.8811	0.32846	21.8811	0.333439
21.9623	0.32791	21.9623	0.332225
22.0435	0.326452	22.0435	0.328103
22.1246	0.324138	22.1246	0.321564
22.2058	0.320936	22.2058	0.316988
22.287	0.317338	22.287	0.314652
22.3682	0.314044	22.3682	0.312791
22.4493	0.311318	22.4493	0.312295
22.5305	0.309163	22.5305	0.311231
22.6117	0.307492	22.6117	0.308709
22.6928	0.306192	22.6928	0.30645
22.774	0.305281	22.774	0.305227
22.8552	0.30499	22.8552	0.3051
22.9363	0.30558	22.9363	0.304786
23.0175	0.30731	23.0175	0.304712
23.0987	0.3102	23.0987	0.306349
23.1799	0.313804	23.1799	0.310853
23.261	0.317517	23.261	0.31715
23.3422	0.320508	23.3422	0.321966
23.4234	0.322064	23.4234	0.325649
23.5045	0.32218	23.5045	0.328063
23.5857	0.321027	23.5857	0.326073
23.6669	0.318656	23.6669	0.321097
23.748	0.315331	23.748	0.314916
23.8292	0.311616	23.8292	0.307012
23.9104	0.308099	23.9104	0.301586
23.9916	0.305073	23.9916	0.301549
24.0727	0.302863	24.0727	0.302971
24.1539	0.301636	24.1539	0.30312
24.2351	0.301058	24.2351	0.303096
24.3162	0.300895	24.3162	0.302769
24.3974	0.300805	24.3974	0.301823
24.4786	0.300275	24.4786	0.300622
24.5597	0.299253	24.5597	0.299393
24.6409	0.298258	24.6409	0.297681
24.7221	0.297793	24.7221	0.29659
24.8033	0.29773	24.8033	0.296904
24.8844	0.297789	24.8844	0.296814
24.9656	0.29793	24.9656	0.297422
25.0468	0.298225	25.0468	0.298825
25.1279	0.298774	25.1279	0.300601
25.2091	0.299597	25.2091	0.30224
25.2903	0.300639	25.2903	0.30104
25.3715	0.302019	25.3715	0.299633
25.4526	0.303805	25.4526	0.301099
25.5338	0.305698	25.5338	0.304163
25.615	0.307468	25.615	0.307442
25.6961	0.309158	25.6961	0.310337
25.7773	0.310939	25.7773	0.313292
25.8585	0.313049	25.8585	0.315921
25.9396	0.315372	25.9396	0.316665
26.0208	0.317758	26.0208	0.316259
26.102	0.320233	26.102	0.316755
26.1832	0.322787	26.1832	0.319694
26.2643	0.32537	26.2643	0.324148
26.3455	0.327846	26.3455	0.329288
26.4267	0.330361	26.4267	0.333759
26.5078	0.333145	26.5078	0.336143
26.589	0.33591	26.589	0.336898
26.6702	0.338309	26.6702	0.337488
26.7513	0.34043	26.7513	0.338693
26.8325	0.342603	26.8325	0.340682
26.9137	0.345105	26.9137	0.344666
26.9949	0.34827	26.9949	0.348906
27.076	0.352351	27.076	0.351606
27.1572	0.356868	27.1572	0.355225
27.2384	0.361236	27.2384	0.360763
27.3195	0.365296	27.3195	0.366062
27.4007	0.368953	27.4007	0.370704
27.4819	0.372287	27.4819	0.375168
27.563	0.375726	27.563	0.378263
27.6442	0.379339	27.6442	0.378121
27.7254	0.382745	27.7254	0.379135
27.8066	0.385922	27.8066	0.383024
27.8877	0.389075	27.8877	0.387363
27.9689	0.392003	27.9689	0.392622
28.0501	0.394599	28.0501	0.397587
28.1312	0.396896	28.1312	0.399782
28.2124	0.398847	28.2124	0.400381
28.2936	0.400376	28.2936	0.401411
28.3748	0.401628	28.3748	0.401755
28.4559	0.40285	28.4559	0.400803
28.5371	0.404265	28.5371	0.401514
28.6183	0.406256	28.6183	0.403676
28.6994	0.409075	28.6994	0.407331
28.7806	0.412562	28.7806	0.41268
28.8618	0.416204	28.8618	0.416424
28.9429	0.419227	28.9429	0.418966
29.0241	0.421032	29.0241	0.421938
29.1053	0.421373	29.1053	0.424245
29.1865	0.42021	29.1865	0.424611
29.2676	0.417546	29.2676	0.422129
29.3488	0.413933	29.3488	0.415702
29.43	0.410338	29.43	0.407328
29.5111	0.407159	29.5111	0.402394
29.5923	0.404532	29.5923	0.400702
29.6735	0.40266	29.6735	0.398801
29.7546	0.401542	29.7546	0.398255
29.8358	0.400884	29.8358	0.401077
29.917	0.399986	29.917	0.404139
29.9982	0.39805	29.9982	0.40368
30.0793	0.394833	30.0793	0.400302
30.1605	0.391002	30.1605	0.39505
30.2417	0.387417	30.2417	0.388233
30.3228	0.384325	30.3228	0.38075
30.404	0.382053	30.404	0.37422
30.4852	0.381381	30.4852	0.372563
30.5664	0.382314	30.5664	0.376837
30.6475	0.38382	30.6475	0.383639
30.7287	0.384864	30.7287	0.389277
30.8099	0.384949	30.8099	0.391461
30.891	0.383801	30.891	0.391374
30.9722	0.381052	30.9722	0.388356
31.0534	0.376366	31.0534	0.378746
31.1345	0.370103	31.1345	0.365862
31.2157	0.363246	31.2157	0.356167
31.2969	0.356786	31.2969	0.35172
31.3781	0.351089	31.3781	0.349358
31.4592	0.346206	31.4592	0.346343
31.5404	0.342369	31.5404	0.343129
31.6216	0.339528	31.6216	0.341123
31.7027	0.337071	31.7027	0.339573
31.7839	0.334545	31.7839	0.336885
31.8651	0.331917	31.8651	0.331784
31.9462	0.329406	31.9462	0.327482
32.0274	0.327189	32.0274	0.324887
32.1086	0.325214	32.1086	0.32269
32.1898	0.323075	32.1898	0.322078
32.2709	0.320536	32.2709	0.322199
32.3521	0.317765	32.3521	0.320447
32.4333	0.314812	32.4333	0.317148
32.5144	0.3113	32.5144	0.313588
32.5956	0.306918	32.5956	0.308755
32.6768	0.301837	32.6768	0.301694
32.758	0.296787	32.758	0.296029
32.8391	0.293045	32.8391	0.293561
32.9203	0.291637	32.9203	0.291417
33.0015	0.292792	33.0015	0.288963
33.0826	0.296462	33.0826	0.288289
33.1638	0.302569	33.1638	0.293634
33.245	0.310076	33.245	0.305238
33.3261	0.317058	33.3261	0.318474
33.4073	0.321863	33.4073	0.327861
33.4885	0.323518	33.4885	0.331861
33.5697	0.321317	33.5697	0.331665
33.6508	0.314912	33.6508	0.325809
33.732	0.304567	33.732	0.310625
33.8132	0.291405	33.8132	0.289997
33.8943	0.277211	33.8943	0.27019
33.9755	0.263716	33.9755	0.25472
34.0567	0.252102	34.0567	0.24429
34.1378	0.243229	34.1378	0.238416
34.219	0.237708	34.219	0.235949
34.3002	0.235406	34.3002	0.235273
34.3814	0.234957	34.3814	0.23603
34.4625	0.234925	34.4625	0.236998
34.5437	0.234503	34.5437	0.237514
34.6249	0.23323	34.6249	0.237304
34.706	0.231004	34.706	0.234797
34.7872	0.227865	34.7872	0.229283
34.8684	0.223929	34.8684	0.222183
34.9495	0.219509	34.9495	0.216963
35.0307	0.215208	35.0307	0.213794
35.1119	0.211523	35.1119	0.210563
35.1931	0.208427	35.1931	0.207854
35.2742	0.205845	35.2742	0.205018
35.3554	0.203765	35.3554	0.202828
35.4366	0.201954	35.4366	0.202472
35.5177	0.200173	35.5177	0.202793
35.5989	0.198373	35.5989	0.201184
35.6801	0.196578	35.6801	0.196608
35.7613	0.195055	35.7613	0.193243
35.8424	0.194075	35.8424	0.192442
35.9236	0.193403	35.9236	0.192095
36.0048	0.192664	36.0048	0.191858
36.0859	0.191962	36.0859	0.191195
36.1671	0.191443	36.1671	0.191397
36.2483	0.190991	36.2483	0.193759
36.3294	0.190308	36.3294	0.193982
36.4106	0.18943	36.4106	0.190651
36.4918	0.188611	36.4918	0.186774
36.573	0.18791	36.573	0.185376
36.6541	0.187232	36.6541	0.184878
36.7353	0.186334	36.7353	0.185086
36.8165	0.185201	36.8165	0.185929
36.8976	0.184363	36.8976	0.186386
36.9788	0.183871	36.9788	0.186052
37.06	0.183304	37.06	0.184533
37.1411	0.182369	37.1411	0.181842
37.2223	0.181169	37.2223	0.179105
37.3035	0.179815	37.3035	0.177744
37.3847	0.178237	37.3847	0.178085
37.4658	0.176419	37.4658	0.177384
37.547	0.174305	37.547	0.175446
37.6282	0.171975	37.6282	0.173229
37.7093	0.169629	37.7093	0.171006
37.7905	0.167356	37.7905	0.168333
37.8717	0.165031	37.8717	0.164132
37.9528	0.162651	37.9528	0.160429
38.034	0.160517	38.034	0.158016
38.1152	0.158727	38.1152	0.157709
38.1964	0.15711	38.1964	0.158532
38.2775	0.155675	38.2775	0.158192
38.3587	0.154579	38.3587	0.15589
38.4399	0.153853	38.4399	0.153791
38.521	0.153351	38.521	0.153023
38.6022	0.15308	38.6022	0.152457
38.6834	0.153074	38.6834	0.151544
38.7646	0.153632	38.7646	0.152354
38.8457	0.154938	38.8457	0.154397
38.9269	0.156643	38.9269	0.156432
39.0081	0.158414	39.0081	0.158844
39.0892	0.160257	39.0892	0.161278
39.1704	0.16223	39.1704	0.163269
39.2516	0.164106	39.2516	0.165301
39.3327	0.165655	39.3327	0.165916
39.4139	0.16699	39.4139	0.165396
39.4951	0.168119	39.4951	0.166932
39.5763	0.169085	39.5763	0.169391
39.6574	0.16989	39.6574	0.170585
39.7386	0.170533	39.7386	0.170506
39.8198	0.171015	39.8198	0.171026
39.9009	0.171334	39.9009	0.171673
39.9821	0.171493	39.9821	0.171274
40	0.171016	40.0633	0.169533
40.01	0.17104	40.1444	0.167064
40.02	0.171064	40.2256	0.165277
40.03	0.171088	40.3068	0.165135
40.04	0.171112	40.388	0.166561
40.05	0.171136	40.4691	0.169066
40.06	0.17116	40.5503	0.170782
40.07	0.171184	40.6315	0.170969
40.08	0.171208	40.7126	0.171735
40.09	0.17122	40.7938	0.172336
40.1	0.171244	40.875	0.17197
40.11	0.171256	40.9562	0.173668
40.12	0.17128	41.0373	0.178124
40.13	0.171292	41.1185	0.183675
40.14	0.171304	41.1997	0.190308
40.15	0.171316	41.2808	0.19564
40.16	0.171328	41.362	0.198849
40.17	0.17134	41.4432	0.199075
40.18	0.171352	41.5243	0.198372
40.19	0.171364	41.6055	0.197119
40.2	0.171376	41.6867	0.195295
40.21	0.171376	41.7679	0.194878
40.22	0.171388	41.849	0.197097
40.23	0.1714	41.9302	0.199902
40.24	0.1714	42.0114	0.201572
40.25	0.1714	42.0925	0.202841
40.26	0.171412	42.1737	0.205302
40.27	0.171412	42.2549	0.20706
40.28	0.171412	42.336	0.207668
40.29	0.171412	42.4172	0.208401
40.3	0.171412	42.4984	0.210905
40.31	0.171412	42.5796	0.214902
40.32	0.171412	42.6607	0.218555
40.33	0.171412	42.7419	0.220488
40.34	0.171412	42.8231	0.223291
40.35	0.171412	42.9042	0.228719
40.36	0.1714	42.9854	0.235734
40.37	0.1714	43.0666	0.243838
40.38	0.1714	43.1478	0.252367
40.39	0.171388	43.2289	0.263386
40.4	0.171388	43.3101	0.279679
40.41	0.171388	43.3913	0.298818
40.42	0.171376	43.4724	0.319652
40.43	0.171376	43.5536	0.346125
40.44	0.171364	43.6348	0.380847
40.45	0.171364	43.7159	0.422662
40.46	0.171352	43.7971	0.470961
40.47	0.17134	43.8783	0.526394
40.48	0.17134	43.9595	0.591309
40.49	0.171328	44.0406	0.666757
40.5	0.171328	44.1218	0.748346
40.51	0.171316	44.203	0.827545
40.52	0.171304	44.2841	0.898375
40.53	0.171304	44.3653	0.955241
40.54	0.171292	44.4465	0.988253
40.55	0.171292	44.5276	0.992065
40.56	0.17128	44.6088	0.967397
40.57	0.17128	44.69	0.916909
40.58	0.171268	44.7712	0.849574
40.59	0.171256	44.8523	0.775049
40.6	0.171256	44.9335	0.698985
40.61	0.171244	45.0147	0.6268
40.62	0.171244	45.0958	0.562254
40.63	0.171244	45.177	0.505777
40.64	0.171232	45.2582	0.457651
40.65	0.171232	45.3393	0.419629
40.66	0.171232	45.4205	0.389824
40.67	0.17122	45.5017	0.364747
40.68	0.17122	45.5829	0.344064
40.69	0.17122	45.664	0.328695
40.7	0.17122	45.7452	0.316599
40.71	0.17122	45.8264	0.305328
40.72	0.17122	45.9075	0.294075
40.73	0.17122	45.9887	0.283856
40.74	0.17122	46.0699	0.276314
40.75	0.171232	46.1511	0.270995
40.76	0.171232	46.2322	0.265526
40.77	0.171232	46.3134	0.258822
40.78	0.171244	46.3946	0.252837
40.79	0.171244	46.4757	0.249141
40.8	0.171256	46.5569	0.245016
40.81	0.171268	46.6381	0.239709
40.82	0.17128	46.7192	0.234731
40.83	0.171292	46.8004	0.229722
40.84	0.171304	46.8816	0.224393
40.85	0.171316	46.9628	0.220148
40.86	0.171328	47.0439	0.216046
40.87	0.17134	47.1251	0.210104
40.88	0.171364	47.2063	0.203838
40.89	0.171388	47.2874	0.199178
40.9	0.1714	47.3686	0.194669
40.91	0.171424	47.4498	0.19042
40.92	0.171448	47.5309	0.18792
40.93	0.171472	47.6121	0.186956
40.94	0.171496	47.6933	0.188794
40.95	0.171532	47.7745	0.191798
40.96	0.171556	47.8556	0.192957
40.97	0.171592	47.9368	0.193697
40.98	0.171628	48.018	0.194836
40.99	0.171652	48.0991	0.195398
41	0.171688	48.1803	0.194757
41.01	0.171736	48.2615	0.192874
41.02	0.171772	48.3427	0.190831
41.03	0.171808	48.4238	0.188146
41.04	0.171856	48.505	0.184362
41.05	0.171904	48.5862	0.178837
41.06	0.171952	48.6673	0.173262
41.07	0.172	48.7485	0.168976
41.08	0.172048	48.8297	0.166434
41.09	0.172108	48.9108	0.164764
41.1	0.172156	48.992	0.163589
41.11	0.172216	49.0732	0.162894
41.12	0.172276	49.1544	0.161537
41.13	0.172336	49.2355	0.159531
41.14	0.172396	49.3167	0.158831
41.15	0.172468	49.3979	0.158905
41.16	0.172528	49.479	0.157301
41.17	0.1726	49.5602	0.154546
41.18	0.172672	49.6414	0.154524
41.19	0.172744	49.7225	0.155751
41.2	0.172828	49.8037	0.155484
41.21	0.1729	49.8849	0.156017
41.22	0.172984	49.9661	0.158699
41.23	0.173068	50.0472	0.161416
41.24	0.173152	50.1284	0.164689
41.25	0.173248	50.2096	0.167604
41.26	0.173332	50.2907	0.169516
41.27	0.173428	50.3719	0.173866
41.28	0.173524	50.4531	0.179961
41.29	0.17362	50.5342	0.183519
41.3	0.173716	50.6154	0.186035
41.31	0.173824	50.6966	0.192165
41.32	0.17392	50.7778	0.202705
41.33	0.174028	50.8589	0.213348
41.34	0.174136	50.9401	0.22391
41.35	0.174244	51.0213	0.235293
41.36	0.174364	51.1024	0.249573
41.37	0.174484	51.1836	0.267762
41.38	0.174604	51.2648	0.285589
41.39	0.174724	51.346	0.302047
41.4	0.174844	51.4271	0.320405
41.41	0.174976	51.5083	0.341084
41.42	0.175096	51.5895	0.360515
41.43	0.175228	51.6706	0.373002
41.44	0.17536	51.7518	0.379067
41.45	0.175504	51.833	0.380621
41.46	0.175636	51.9141	0.377197
41.47	0.17578	51.9953	0.367352
41.48	0.175924	52.0765	0.351351
41.49	0.17608	52.1577	0.331615
41.5	0.176224	52.2388	0.309885
41.51	0.17638	52.32	0.287688
41.52	0.176536	52.4012	0.264121
41.53	0.176692	52.4823	0.240427
41.54	0.176848	52.5635	0.220749
41.55	0.177016	52.6447	0.205286
41.56	0.177172	52.7258	0.19265
41.57	0.17734	52.807	0.18351
41.58	0.177508	52.8882	0.176842
41.59	0.177688	52.9694	0.169884
41.6	0.177868	53.0505	0.162907
41.61	0.178036	53.1317	0.156399
41.62	0.178216	53.2129	0.148855
41.63	0.178408	53.294	0.141623
41.64	0.178588	53.3752	0.134562
41.65	0.17878	53.4564	0.128025
41.66	0.178972	53.5376	0.124757
41.67	0.179164	53.6187	0.123886
41.68	0.179368	53.6999	0.123076
41.69	0.17956	53.7811	0.122518
41.7	0.179764	53.8622	0.12227
41.71	0.179968	53.9434	0.122073
41.72	0.180184	54.0246	0.122147
41.73	0.180388	54.1057	0.122933
41.74	0.180604	54.1869	0.122283
41.75	0.18082	54.2681	0.120521
41.76	0.181036	54.3493	0.120159
41.77	0.181252	54.4304	0.119608
41.78	0.18148	54.5116	0.11833
41.79	0.181708	54.5928	0.116375
41.8	0.181936	54.6739	0.113934
41.81	0.182176	54.7551	0.112727
41.82	0.182404	54.8363	0.111434
41.83	0.182644	54.9174	0.110551
41.84	0.182884	54.9986	0.109057
41.85	0.183124	55.0798	0.105644
41.86	0.183376	55.161	0.102933
41.87	0.183628	55.2421	0.101511
41.88	0.18388	55.3233	0.100964
41.89	0.184132	55.4045	0.100426
41.9	0.184384	55.4856	0.101974
41.91	0.184648	55.5668	0.104834
41.92	0.184912	55.648	0.105624
41.93	0.185176	55.7291	0.106423
41.94	0.185452	55.8103	0.10725
41.95	0.185716	55.8915	0.105558
41.96	0.185992	55.9727	0.103697
41.97	0.186268	56.0538	0.103135
41.98	0.186556	56.135	0.103497
41.99	0.186832	56.2162	0.104217
42	0.18712	56.2973	0.105593
42.01	0.187408	56.3785	0.106458
42.02	0.187708	56.4597	0.105573
42.03	0.187996	56.5409	0.105099
42.04	0.188296	56.622	0.105036
42.05	0.188596	56.7032	0.103174
42.06	0.188908	56.7844	0.099219
42.07	0.189208	56.8655	0.0957928
42.08	0.18952	56.9467	0.0948182
42.09	0.189832	57.0279	0.0952967
42.1	0.190156	57.109	0.0957906
42.11	0.190468	57.1902	0.0953955
42.12	0.190792	57.2714	0.0945461
42.13	0.191116	57.3526	0.0955579
42.14	0.191452	57.4337	0.097259
42.15	0.191776	57.5149	0.0987274
42.16	0.192112	57.5961	0.0992476
42.17	0.192448	57.6772	0.0987691
42.18	0.192796	57.7584	0.0971558
42.19	0.193132	57.8396	0.0942607
42.2	0.19348	57.9207	0.0917673
42.21	0.19384	58.0019	0.0895131
42.22	0.194188	58.0831	0.0866707
42.23	0.194548	58.1643	0.0847041
42.24	0.194908	58.2454	0.0843287
42.25	0.195268	58.3266	0.0863305
42.26	0.19564	58.4078	0.0887647
42.27	0.196012	58.4889	0.089219
42.28	0.196384	58.5701	0.0872985
42.29	0.196756	58.6513	0.0856215
42.3	0.19714	58.7324	0.0859815
42.31	0.197524	58.8136	0.0867453
42.32	0.197908	58.8948	0.0866071
42.33	0.198304	58.976	0.0861176
42.34	0.1987	59.0571	0.0849565
42.35	0.199096	59.1383	0.0834683
42.36	0.199492	59.2195	0.0831852
42.37	0.1999	59.3006	0.0839732
42.38	0.200308	59.3818	0.0835759
42.39	0.200716	59.463	0.083949
42.4	0.201136	59.5442	0.0850487
42.41	0.201556	59.6253	0.0870658
42.42	0.201976	59.7065	0.0918244
42.43	0.202396	59.7877	0.0970768
42.44	0.202828	59.8688	0.100486
42.45	0.20326	59.95	0.10243
42.46	0.203692	60.0312	0.103995
42.47	0.204136	60.1123	0.103462
42.48	0.20458	60.1935	0.100606
42.49	0.205024	60.2747	0.0976541
42.5	0.20548	60.3559	0.0949587
42.51	0.205936	60.437	0.0937625
42.52	0.206392	60.5182	0.0920702
42.53	0.206848	60.5994	0.0884947
42.54	0.207316	60.6805	0.0849433
42.55	0.207784	60.7617	0.0808432
42.56	0.208264	60.8429	0.0759617
42.57	0.208732	60.924	0.0717014
42.58	0.209224	61.0052	0.0704634
42.59	0.209704	61.0864	0.072215
42.6	0.210196	61.1676	0.0762427
42.61	0.210688	61.2487	0.080481
42.62	0.21118	61.3299	0.0822633
42.63	0.211684	61.4111	0.0827681
42.64	0.212176	61.4922	0.0835737
42.65	0.212692	61.5734	0.0825355
42.66	0.213196	61.6546	0.0804196
42.67	0.213712	61.7358	0.0781676
42.68	0.214228	61.8169	0.0763853
42.69	0.214756	61.8981	0.0753954
42.7	0.215284	61.9793	0.0746908
42.71	0.215812	62.0604	0.0730842
42.72	0.21634	62.1416	0.0712865
42.73	0.21688	62.2228	0.0690499
42.74	0.21742	62.3039	0.0669779
42.75	0.217972	62.3851	0.0652066
42.76	0.218524	62.4663	0.0652856
42.77	0.219076	62.5475	0.0661965
42.78	0.219628	62.6286	0.0676188
42.79	0.220192	62.7098	0.0707027
42.8	0.220756	62.791	0.0729986
42.81	0.22132	62.8721	0.0734836
42.82	0.221884	62.9533	0.0733432
42.83	0.22246	63.0345	0.0712887
42.84	0.223048	63.1156	0.0686702
42.85	0.223624	63.1968	0.0676254
42.86	0.224212	63.278	0.0676057
42.87	0.2248	63.3592	0.0675793
42.88	0.2254	63.4403	0.0676386
42.89	0.225988	63.5215	0.0685319
42.9	0.226588	63.6027	0.0688458
42.91	0.2272	63.6838	0.0679524
42.92	0.2278	63.765	0.0667123
42.93	0.228412	63.8462	0.064952
42.94	0.229024	63.9273	0.0633629
42.95	0.229648	64.0085	0.0616311
42.96	0.23026	64.0897	0.0601232
42.97	0.230884	64.1709	0.0593374
42.98	0.23152	64.252	0.0595547
42.99	0.232144	64.3332	0.0603427
43	0.23278	64.4144	0.0609902
43.01	0.233416	64.4955	0.0617342
43.02	0.234052	64.5767	0.062632
43.03	0.2347	64.6579	0.0628712
43.04	0.235348	64.7391	0.0629305
43.05	0.235996	64.8202	0.0632839
43.06	0.236644	64.9014	0.064344
43.07	0.237304	64.9826	0.0660451
43.08	0.237964	65.0637	0.0674827
43.09	0.238624	65.1449	0.0683256
43.1	0.239284	65.2261	0.0702637
43.11	0.239944	65.3072	0.072283
43.12	0.240616	65.3884	0.0733015
43.13	0.241288	65.4696	0.0747677
43.14	0.24196	65.5508	0.076697
43.15	0.242632	65.6319	0.0776452
43.16	0.243316	65.7131	0.0768506
43.17	0.244	65.7943	0.0766794
43.18	0.244672	65.8754	0.0779262
43.19	0.245368	65.9566	0.08092
43.2	0.246052	66.0378	0.0850092
43.21	0.246736	66.1189	0.0886352
43.22	0.247432	66.2001	0.0930513
43.23	0.248116	66.2813	0.0979899
43.24	0.248812	66.3625	0.10045
43.25	0.249508	66.4436	0.0996273
43.26	0.250204	66.5248	0.0981106
43.27	0.2509	66.606	0.0986571
43.28	0.251596	66.6871	0.100714
43.29	0.252304	66.7683	0.102573
43.3	0.253	66.8495	0.102797
43.31	0.253708	66.9306	0.10283
43.32	0.254416	67.0118	0.10346
43.33	0.255112	67.093	0.1029
43.34	0.25582	67.1742	0.0994715
43.35	0.256528	67.2553	0.0945373
43.36	0.257236	67.3365	0.0905579
43.37	0.257944	67.4177	0.088025
43.38	0.258652	67.4988	0.0866268
43.39	0.25936	67.58	0.0855667
43.4	0.260068	67.6612	0.0844187
43.41	0.260776	67.7424	0.0824345
43.42	0.261484	67.8235	0.079963
43.43	0.26218	67.9047	0.0769055
43.44	0.262888	67.9859	0.0716838
43.45	0.263596	68.067	0.0668682
43.46	0.264304	68.1482	0.063308
43.47	0.265012	68.2294	0.0602132
43.48	0.26572	68.3105	0.0593154
43.49	0.266416	68.3917	0.0594779
43.5	0.267124	68.4729	0.0581148
43.51	0.26782	68.5541	0.0552592
43.52	0.268528	68.6352	0.0522017
43.53	0.269224	68.7164	0.048883
43.54	0.26992	68.7976	0.0466727
43.55	0.270616	68.8787	0.0461372
43.56	0.271312	68.9599	0.0456389
43.57	0.271996	69.0411	0.0457531
43.58	0.272692	69.1223	0.0476758
43.59	0.273376	69.2034	0.0499827
43.6	0.27406	69.2846	0.0504568
43.61	0.274744	69.3658	0.0505007
43.62	0.275428	69.4469	0.0509835
43.63	0.2761	69.5281	0.0521183
43.64	0.276772	69.6093	0.0537074
43.65	0.277444	69.6904	0.0537491
43.66	0.278116	69.7716	0.0514423
43.67	0.278776	69.8528	0.0488457
43.68	0.279448	69.934	0.0473378
43.69	0.280096	70.0151	0.0471073
43.7	0.280756	70.0963	0.0464664
43.71	0.281404	70.1775	0.0460845
43.72	0.282052	70.2586	0.0475024
43.73	0.2827	70.3398	0.050369
43.74	0.283336	70.421	0.0518835
43.75	0.283972	70.5021	0.0515849
43.76	0.284596	70.5833	0.0493988
43.77	0.28522	70.6645	0.0454633
43.78	0.285844	70.7457	0.043512
43.79	0.286456	70.8268	0.0439137
43.8	0.287068	70.908	0.0426319
43.81	0.287668	70.9892	0.041113
43.82	0.288268	71.0703	0.0418154
43.83	0.288868	71.1515	0.0430336
43.84	0.289456	71.2327	0.0429831
43.85	0.290032	71.3139	0.0426187
43.86	0.29062	71.395	0.0419098
43.87	0.291184	71.4762	0.0404545
43.88	0.291748	71.5574	0.0391727
43.89	0.292312	71.6385	0.0378492
43.9	0.292864	71.7197	0.0372126
43.91	0.293404	71.8009	0.0386196
43.92	0.293944	71.882	0.0402087
43.93	0.294472	71.9632	0.0404677
43.94	0.295	72.0444	0.0397521
43.95	0.295516	72.1255	0.0404962
43.96	0.296032	72.2067	0.0425265
43.97	0.296536	72.2879	0.0434045
43.98	0.297028	72.3691	0.0424958
43.99	0.29752	72.4502	0.0417122
44	0.298	72.5314	0.0424848
44.01	0.29848	72.6126	0.0429238
44.02	0.298936	72.6937	0.0412886
44.03	0.299404	72.7749	0.0398487
44.04	0.299848	72.8561	0.0377767
44.05	0.300292	72.9373	0.0357376
44.06	0.300724	73.0184	0.0359549
44.07	0.301144	73.0996	0.0365981
44.08	0.301564	73.1808	0.0373026
44.09	0.301972	73.2619	0.0390695
44.1	0.302368	73.3431	0.0410384
44.11	0.302752	73.4243	0.0431982
44.12	0.303136	73.5054	0.0452285
44.13	0.303508	73.5866	0.047588
44.14	0.303868	73.6678	0.0477746
44.15	0.304228	73.749	0.0467737
44.16	0.304564	73.8301	0.0469142
44.17	0.3049	73.9113	0.046721
44.18	0.305224	73.9925	0.0468242
44.19	0.305548	74.0736	0.0484111
44.2	0.305848	74.1548	0.0506389
44.21	0.306148	74.236	0.0516245
44.22	0.306436	74.3172	0.0511547
44.23	0.306712	74.3983	0.0518725
44.24	0.306976	74.4795	0.0517671
44.25	0.307228	74.5607	0.0506828
44.26	0.30748	74.6418	0.0504612
44.27	0.30772	74.723	0.0528975
44.28	0.307936	74.8042	0.058038
44.29	0.308152	74.8853	0.0629305
44.3	0.308368	74.9665	0.0671974
44.31	0.30856	75.0477	0.0693265
44.32	0.30874	75.1289	0.0713787
44.33	0.30892	75.21	0.0764204
44.34	0.309076	75.2912	0.0803142
44.35	0.309232	75.3724	0.0817058
44.36	0.309376	75.4535	0.0848358
44.37	0.309508	75.5347	0.0922392
44.38	0.309628	75.6159	0.100854
44.39	0.309736	75.697	0.109118
44.4	0.309844	75.7782	0.117852
44.41	0.309928	75.8594	0.126785
44.42	0.310012	75.9406	0.136548
44.43	0.310072	76.0217	0.146794
44.44	0.310132	76.1029	0.155475
44.45	0.31018	76.1841	0.160815
44.46	0.310216	76.2652	0.16474
44.47	0.31024	76.3464	0.16857
44.48	0.310252	76.4276	0.169452
44.49	0.310252	76.5088	0.16749
44.5	0.310252	76.5899	0.162518
44.51	0.310228	76.6711	0.153236
44.52	0.310204	76.7523	0.141864
44.53	0.310156	76.8334	0.130749
44.54	0.310108	76.9146	0.120022
44.55	0.310048	76.9958	0.109333
44.56	0.309976	77.0769	0.101208
44.57	0.309892	77.1581	0.0956765
44.58	0.309796	77.2393	0.0899411
44.59	0.3097	77.3204	0.0847106
44.6	0.30958	77.4016	0.0800025
44.61	0.30946	77.4828	0.0742563
44.62	0.309328	77.564	0.0707795
44.63	0.309184	77.6451	0.068938
44.64	0.309028	77.7263	0.0661307
44.65	0.30886	77.8075	0.0635231
44.66	0.30868	77.8886	0.0608058
44.67	0.3085	77.9698	0.0580819
44.68	0.308296	78.051	0.0559045
44.69	0.308092	78.1322	0.0532926
44.7	0.307876	78.2133	0.0505621
44.71	0.307648	78.2945	0.0488106
44.72	0.30742	78.3757	0.0485955
44.73	0.307168	78.4568	0.0476012
44.74	0.306916	78.538	0.0467605
44.75	0.306652	78.6192	0.046135
44.76	0.306376	78.7003	0.0437513
44.77	0.306088	78.7815	0.0431038
44.78	0.3058	78.8627	0.044548
44.79	0.3055	78.9439	0.0454172
44.8	0.305188	79.025	0.0458782
44.81	0.304864	79.1062	0.0467561
44.82	0.30454	79.1874	0.0466618
44.83	0.304204	79.2685	0.0437754
44.84	0.303856	79.3497	0.0411657
44.85	0.303496	79.4309	0.0392473
44.86	0.303136	79.512	0.0369075
44.87	0.302764	79.5932	0.0355862
44.88	0.30238	79.6744	0.0350616
44.89	0.301996	79.7556	0.0361744
44.9	0.3016	79.8367	0.0375441
44.91	0.301192	79.9179	0.0377328
44.92	0.300784	79.9991	0.0376516
44.93	0.300364	80.0802	0.037307
44.94	0.299944	80.1614	0.037825
44.95	0.299512	80.2426	0.0386788
44.96	0.299068	80.3238	0.0393241
44.97	0.298624	80.4049	0.0400507
44.98	0.298168	80.4861	0.0397192
44.99	0.2977	80.5673	0.0401011
45	0.297232	80.6484	0.0398751
45.01	0.296764	80.7296	0.0367912
45.02	0.296284	80.8108	0.0342078
45.03	0.295792	80.8919	0.0342671
45.04	0.2953	80.9731	0.0344997
45.05	0.294808	81.0543	0.0326494
45.06	0.294304	81.1355	0.0306564
45.07	0.293788	81.2166	0.0293877
45.08	0.293272	81.2978	0.0285449
45.09	0.292756	81.379	0.0282815
45.1	0.292228	81.4601	0.0277657
45.11	0.2917	81.5413	0.0252876
45.12	0.29116	81.6225	0.0225023
45.13	0.29062	81.7037	0.0225572
45.14	0.29008	81.7848	0.0242802
45.15	0.289528	81.866	0.0243768
45.16	0.288976	81.9472	0.0247038
45.17	0.288424	82.0283	0.0259176
45.18	0.28786	82.1095	0.0269997
45.19	0.287296	82.1907	0.0276055
45.2	0.286732	82.2718	0.0269843
45.21	0.286168	82.353	0.0241068
45.22	0.285592	82.4342	0.0214817
45.23	0.285016	82.5153	0.0212117
45.24	0.28444	82.5965	0.0220545
45.25	0.283852	82.6777	0.022004
45.26	0.283264	82.7589	0.0221357
45.27	0.282676	82.84	0.0232069
45.28	0.282088	82.9212	0.0238807
45.29	0.2815	83.0024	0.023997
45.3	0.280912	83.0835	0.0225901
45.31	0.280312	83.1647	0.0206103
45.32	0.279724	83.2459	0.0214641
45.33	0.279124	83.3271	0.023242
45.34	0.278524	83.4082	0.0236832
45.35	0.277924	83.4894	0.0233934
45.36	0.277324	83.5706	0.0224694
45.37	0.276724	83.6517	0.0217077
45.38	0.276124	83.7329	0.0203579
45.39	0.275524	83.8141	0.0170084
45.4	0.274924	83.8952	0.0142406
45.41	0.274324	83.9764	0.0142692
45.42	0.273724	84.0576	0.0159439
45.43	0.273124	84.1388	0.016745
45.44	0.272524	84.2199	0.0163719
45.45	0.271924	84.3011	0.0158714
45.46	0.271324	84.3823	0.0165519
45.47	0.270724	84.4634	0.0174737
45.48	0.270124	84.5446	0.0177437
45.49	0.269536	84.6258	0.0187402
45.5	0.268936	84.7069	0.0212205
45.51	0.268348	84.7881	0.024199
45.52	0.267748	84.8693	0.0263653
45.53	0.26716	84.9505	0.0264531
45.54	0.266572	85.0316	0.0256366
45.55	0.265984	85.1128	0.0244338
45.56	0.265408	85.194	0.0231652
45.57	0.26482	85.2751	0.0212205
45.58	0.264244	85.3563	0.0186766
45.59	0.263668	85.4375	0.0171467
45.6	0.263092	85.5187	0.016407
45.61	0.262528	85.5998	0.0163038
45.62	0.261952	85.681	0.0167648
45.63	0.261388	85.7622	0.0166046
45.64	0.260824	85.8433	0.0160931
45.65	0.260272	85.9245	0.0157529
45.66	0.25972	86.0057	0.0152218
45.67	0.259168	86.0868	0.0149715
45.68	0.258616	86.168	0.0151779
45.69	0.258076	86.2492	0.0153139
45.7	0.257536	86.3304	0.0153161
45.71	0.256996	86.4115	0.0137358
45.72	0.256468	86.4927	0.0108714
45.73	0.255928	86.5739	0.00812119
45.74	0.255412	86.655	0.0062599
45.75	0.254884	86.7362	0.00665279
45.76	0.25438	86.8174	0.00742541
45.77	0.253864	86.8986	0.00853603
45.78	0.25336	86.9797	0.0114377
45.79	0.252856	87.0609	0.0130093
45.8	0.252352	87.1421	0.0124057
45.81	0.25186	87.2232	0.0121752
45.82	0.25138	87.3044	0.0132529
45.83	0.2509	87.3856	0.0132573
45.84	0.25042	87.4667	0.0124605
45.85	0.24994	87.5479	0.0115716
45.86	0.249472	87.6291	0.00905842
45.87	0.249016	87.7103	0.00692496
45.88	0.24856	87.7914	0.00689424
45.89	0.248104	87.8726	0.00643769
45.9	0.24766	87.9538	0.00681083
45.91	0.247216	88.0349	0.0103754
45.92	0.246784	88.1161	0.014526
45.93	0.246352	88.1973	0.0147038
45.94	0.245932	88.2784	0.0130203
45.95	0.245512	88.3596	0.0116572
45.96	0.245092	88.4408	0.0106519
45.97	0.244684	88.522	0.0102964
45.98	0.244288	88.6031	0.00973885
45.99	0.24388	88.6843	0.00923621
46	0.243496	88.7655	0.0101625
46.01	0.243112	88.8466	0.0115936
46.02	0.242728	88.9278	0.0114904
46.03	0.242356	89.009	0.00973665
46.04	0.241984	89.0901	0.0099759
46.05	0.241624	89.1713	0.0109175
46.06	0.241264	89.2525	0.0117428
46.07	0.240916	89.3337	0.0131168
46.08	0.240568	89.4148	0.0137446
46.09	0.24022	89.496	0.0142538
46.1	0.239884	89.5772	0.0140611
46.11	0.23956	89.6583	0.0135172
46.12	0.239236	89.7395	0.0126221
46.13	0.238912	89.8207	0.0113758
46.14	0.2386	89.9018	0.00977836
46.15	0.2383
46.16	0.238
46.17	0.2377
46.18	0.237412
46.19	0.237124
46.2	0.236848
46.21	0.236572
46.22	0.236308
46.23	0.236044
46.24	0.23578
46.25	0.235528
46.26	0.235276
46.27	0.235036
46.28	0.234796
46.29	0.234568
46.3	0.23434
46.31	0.234112
46.32	0.233896
46.33	0.23368
46.34	0.233476
46.35	0.233272
46.36	0.233068
46.37	0.232876
46.38	0.232684
46.39	0.232504
46.4	0.232312
46.41	0.232144
46.42	0.231964
46.43	0.231796
46.44	0.231628
46.45	0.231472
46.46	0.231304
46.47	0.23116
46.48	0.231004
46.49	0.23086
46.5	0.230716
46.51	0.230572
46.52	0.23044
46.53	0.230296
46.54	0.230176
46.55	0.230044
46.56	0.229912
46.57	0.229792
46.58	0.229672
46.59	0.229564
46.6	0.229444
46.61	0.229336
46.62	0.229228
46.63	0.22912
46.64	0.229012
46.65	0.228904
46.66	0.228808
46.67	0.228712
46.68	0.228616
46.69	0.22852
46.7	0.228424
46.71	0.228328
46.72	0.228244
46.73	0.228148
46.74	0.228064
46.75	0.22798
46.76	0.227896
46.77	0.2278
46.78	0.227716
46.79	0.227632
46.8	0.22756
46.81	0.227476
46.82	0.227392
46.83	0.227308
46.84	0.227224
46.85	0.227152
46.86	0.227068
46.87	0.226984
46.88	0.226912
46.89	0.226828
46.9	0.226744
46.91	0.22666
46.92	0.226588
46.93	0.226504
46.94	0.22642
46.95	0.226336
46.96	0.226252
46.97	0.226168
46.98	0.226084
46.99	0.226
47	0.225916
47.01	0.22582
47.02	0.225736
47.03	0.22564
47.04	0.225556
47.05	0.22546
47.06	0.225364
47.07	0.225268
47.08	0.225172
47.09	0.225076
47.1	0.22498
47.11	0.224872
47.12	0.224776
47.13	0.224668
47.14	0.22456
47.15	0.224452
47.16	0.224344
47.17	0.224236
47.18	0.224116
47.19	0.224008
47.2	0.223888
47.21	0.223768
47.22	0.223648
47.23	0.223516
47.24	0.223396
47.25	0.223264
47.26	0.223132
47.27	0.223
47.28	0.222868
47.29	0.222724
47.3	0.222592
47.31	0.222448
47.32	0.222304
47.33	0.22216
47.34	0.222004
47.35	0.22186
47.36	0.221704
47.37	0.221548
47.38	0.221392
47.39	0.221224
47.4	0.221068
47.41	0.2209
47.42	0.220732
47.43	0.220564
47.44	0.220384
47.45	0.220204
47.46	0.220036
47.47	0.219856
47.48	0.219664
47.49	0.219484
47.5	0.219292
47.51	0.219112
47.52	0.21892
47.53	0.218716
47.54	0.218524
47.55	0.21832
47.56	0.218128
47.57	0.217924
47.58	0.217708
47.59	0.217504
47.6	0.2173
47.61	0.217084
47.62	0.216868
47.63	0.216652
47.64	0.216436
47.65	0.216208
47.66	0.215992
47.67	0.215764
47.68	0.215536
47.69	0.215308
47.7	0.21508
47.71	0.21484
47.72	0.214612
47.73	0.214372
47.74	0.214132
47.75	0.213892
47.76	0.213652
47.77	0.213412
47.78	0.21316
47.79	0.21292
47.8	0.212668
47.81	0.212428
47.82	0.212176
47.83	0.211924
47.84	0.21166
47.85	0.211408
47.86	0.211156
47.87	0.210892
47.88	0.21064
47.89	0.210376
47.9	0.210124
47.91	0.20986
47.92	0.209596
47.93	0.209332
47.94	0.209068
47.95	0.208804
47.96	0.208528
47.97	0.208264
47.98	0.208
47.99	0.207724
48	0.20746
48.01	0.207184
48.02	0.20692
48.03	0.206644
48.04	0.20638
48.05	0.206104
48.06	0.205828
48.07	0.205564
48.08	0.205288
48.09	0.205012
48.1	0.204736
48.11	0.204472
48.12	0.204196
48.13	0.20392
48.14	0.203644
48.15	0.203368
48.16	0.203092
48.17	0.202828
48.18	0.202552
48.19	0.202276
48.2	0.202
48.21	0.201724
48.22	0.20146
48.23	0.201184
48.24	0.200908
48.25	0.200632
48.26	0.200368
48.27	0.200092
48.28	0.199828
48.29	0.199552
48.3	0.199288
48.31	0.199012
48.32	0.198748
48.33	0.198472
48.34	0.198208
48.35	0.197944
48.36	0.19768
48.37	0.197416
48.38	0.197152
48.39	0.196888
48.4	0.196624
48.41	0.19636
48.42	0.196096
48.43	0.195832
48.44	0.19558
48.45	0.195316
48.46	0.195064
48.47	0.1948
48.48	0.194548
48.49	0.194296
48.5	0.194044
48.51	0.19378
48.52	0.193528
48.53	0.193288
48.54	0.193036
48.55	0.192784
48.56	0.192532
48.57	0.192292
48.58	0.19204
48.59	0.1918
48.6	0.19156
48.61	0.191308
48.62	0.191068
48.63	0.190828
48.64	0.1906
48.65	0.19036
48.66	0.19012
48.67	0.18988
48.68	0.189652
48.69	0.189424
48.7	0.189184
48.71	0.188956
48.72	0.188728
48.73	0.1885
48.74	0.188272
48.75	0.188044
48.76	0.187816
48.77	0.1876
48.78	0.187372
48.79	0.187156
48.8	0.18694
48.81	0.186712
48.82	0.186496
48.83	0.18628
48.84	0.186064
48.85	0.18586
48.86	0.185644
48.87	0.185428
48.88	0.185224
48.89	0.185008
48.9	0.184804
48.91	0.1846
48.92	0.184396
48.93	0.184192
48.94	0.183988
48.95	0.183784
48.96	0.18358
48.97	0.183388
48.98	0.183184
48.99	0.182992
49	0.182788
49.01	0.182596
49.02	0.182404
49.03	0.182212
49.04	0.18202
49.05	0.181828
49.06	0.181648
49.07	0.181456
49.08	0.181264
49.09	0.181084
49.1	0.180904
49.11	0.180712
49.12	0.180532
49.13	0.180352
49.14	0.180172
49.15	0.179992
49.16	0.179812
49.17	0.179644
49.18	0.179464
49.19	0.179284
49.2	0.179116
49.21	0.178948
49.22	0.17878
49.23	0.1786
49.24	0.178432
49.25	0.178264
49.26	0.178108
49.27	0.17794
49.28	0.177772
49.29	0.177616
49.3	0.177448
49.31	0.177292
49.32	0.177136
49.33	0.176968
49.34	0.176812
49.35	0.176656
49.36	0.176512
49.37	0.176356
49.38	0.1762
49.39	0.176056
49.4	0.1759
49.41	0.175756
49.42	0.175612
49.43	0.175468
49.44	0.175324
49.45	0.17518
49.46	0.175036
49.47	0.174892
49.48	0.17476
49.49	0.174616
49.5	0.174484
49.51	0.174352
49.52	0.17422
49.53	0.174088
49.54	0.173956
49.55	0.173824
49.56	0.173704
49.57	0.173572
49.58	0.173452
49.59	0.173332
49.6	0.1732
49.61	0.173092
49.62	0.172972
49.63	0.172852
49.64	0.172744
49.65	0.172624
49.66	0.172516
49.67	0.172408
49.68	0.1723
49.69	0.172192
49.7	0.172084
49.71	0.171988
49.72	0.17188
49.73	0.171784
49.74	0.171688
49.75	0.171592
49.76	0.171508
49.77	0.171412
49.78	0.171328
49.79	0.171232
49.8	0.171148
49.81	0.171064
49.82	0.170992
49.83	0.170908
49.84	0.170836
49.85	0.170764
49.86	0.170692
49.87	0.17062
49.88	0.170548
49.89	0.170488
49.9	0.170428
49.91	0.170368
49.92	0.170308
49.93	0.170248
49.94	0.1702
49.95	0.17014
49.96	0.170092
49.97	0.170044
49.98	0.170008
49.99	0.16996
50	0.169924
50.01	0.169888
50.02	0.169852
50.03	0.169828
50.04	0.169792
50.05	0.169768
50.06	0.169744
50.07	0.16972
50.08	0.169708
50.09	0.169696
50.1	0.169684
50.11	0.169672
50.12	0.16966
50.13	0.16966
50.14	0.16966
50.15	0.16966
50.16	0.16966
50.17	0.169672
50.18	0.169672
50.19	0.169696
50.2	0.169708
50.21	0.16972
50.22	0.169744
50.23	0.169768
50.24	0.169792
50.25	0.169828
50.26	0.169852
50.27	0.169888
50.28	0.169936
50.29	0.169972
50.3	0.17002
50.31	0.170068
50.32	0.170116
50.33	0.170164
50.34	0.170224
50.35	0.170284
50.36	0.170344
50.37	0.170404
50.38	0.170476
50.39	0.170536
50.4	0.170608
50.41	0.170692
50.42	0.170764
50.43	0.170848
50.44	0.170932
50.45	0.171016
50.46	0.171112
50.47	0.171196
50.48	0.171292
50.49	0.171388
50.5	0.171496
50.51	0.171592
50.52	0.1717
50.53	0.171808
50.54	0.171916
50.55	0.172024
50.56	0.172144
50.57	0.172264
50.58	0.172384
50.59	0.172504
50.6	0.172636
50.61	0.172756
50.62	0.172888
50.63	0.17302
50.64	0.173152
50.65	0.173296
50.66	0.173428
50.67	0.173572
50.68	0.173716
50.69	0.17386
50.7	0.174004
50.71	0.174148
50.72	0.174304
50.73	0.174448
50.74	0.174604
50.75	0.17476
50.76	0.174916
50.77	0.175084
50.78	0.17524
50.79	0.175396
50.8	0.175564
50.81	0.175732
50.82	0.1759
50.83	0.176068
50.84	0.176236
50.85	0.176404
50.86	0.176572
50.87	0.17674
50.88	0.17692
50.89	0.177088
50.9	0.177268
50.91	0.177436
50.92	0.177616
50.93	0.177796
50.94	0.177976
50.95	0.178144
50.96	0.178324
50.97	0.178504
50.98	0.178684
50.99	0.178864
51	0.179044
51.01	0.179224
51.02	0.179404
51.03	0.179584
51.04	0.179752
51.05	0.179932
51.06	0.180112
51.07	0.180292
51.08	0.180472
51.09	0.180652
51.1	0.18082
51.11	0.181
51.12	0.181168
51.13	0.181348
51.14	0.181516
51.15	0.181696
51.16	0.181864
51.17	0.182032
51.18	0.1822
51.19	0.182368
51.2	0.182536
51.21	0.182704
51.22	0.18286
51.23	0.183028
51.24	0.183184
51.25	0.18334
51.26	0.183496
51.27	0.183652
51.28	0.183808
51.29	0.183964
51.3	0.184108
51.31	0.184252
51.32	0.184396
51.33	0.18454
51.34	0.184684
51.35	0.184816
51.36	0.184948
51.37	0.18508
51.38	0.185212
51.39	0.185344
51.4	0.185464
51.41	0.185584
51.42	0.185704
51.43	0.185824
51.44	0.185932
51.45	0.18604
51.46	0.186148
51.47	0.186256
51.48	0.186352
51.49	0.186448
51.5	0.186544
51.51	0.186628
51.52	0.186712
51.53	0.186796
51.54	0.18688
51.55	0.186952
51.56	0.187024
51.57	0.187084
51.58	0.187156
51.59	0.187216
51.6	0.187264
51.61	0.187324
51.62	0.187372
51.63	0.187408
51.64	0.187456
51.65	0.187492
51.66	0.187516
51.67	0.187552
51.68	0.187576
51.69	0.187588
51.7	0.187612
51.71	0.187624
51.72	0.187624
51.73	0.187624
51.74	0.187624
51.75	0.187624
51.76	0.187612
51.77	0.187588
51.78	0.187576
51.79	0.187552
51.8	0.187516
51.81	0.187492
51.82	0.187456
51.83	0.187408
51.84	0.18736
51.85	0.187312
51.86	0.187252
51.87	0.187192
51.88	0.187132
51.89	0.18706
51.9	0.186988
51.91	0.186916
51.92	0.186832
51.93	0.186736
51.94	0.186652
51.95	0.186556
51.96	0.186448
51.97	0.186352
51.98	0.186244
51.99	0.186124
52	0.186004
52.01	0.185884
52.02	0.185752
52.03	0.18562
52.04	0.185488
52.05	0.185356
52.06	0.185212
52.07	0.185056
52.08	0.1849
52.09	0.184744
52.1	0.184588
52.11	0.18442
52.12	0.184252
52.13	0.184084
52.14	0.183904
52.15	0.183724
52.16	0.183544
52.17	0.183352
52.18	0.18316
52.19	0.182956
52.2	0.182764
52.21	0.18256
52.22	0.182356
52.23	0.18214
52.24	0.181924
52.25	0.181708
52.26	0.181492
52.27	0.181264
52.28	0.181036
52.29	0.180808
52.3	0.180568
52.31	0.18034
52.32	0.180088
52.33	0.179848
52.34	0.179608
52.35	0.179356
52.36	0.179104
52.37	0.178852
52.38	0.178588
52.39	0.178336
52.4	0.178072
52.41	0.177808
52.42	0.177544
52.43	0.177268
52.44	0.177004
52.45	0.176728
52.46	0.176452
52.47	0.176176
52.48	0.1759
52.49	0.175612
52.5	0.175336
52.51	0.175048
52.52	0.17476
52.53	0.174472
52.54	0.174184
52.55	0.173896
52.56	0.173596
52.57	0.173308
52.58	0.173008
52.59	0.17272
52.6	0.17242
52.61	0.17212
52.62	0.17182
52.63	0.171532
52.64	0.171232
52.65	0.170932
52.66	0.170632
52.67	0.170332
52.68	0.17002
52.69	0.16972
52.7	0.16942
52.71	0.16912
52.72	0.16882
52.73	0.16852
52.74	0.16822
52.75	0.167908
52.76	0.167608
52.77	0.167308
52.78	0.167008
52.79	0.166708
52.8	0.166408
52.81	0.166108
52.82	0.16582
52.83	0.16552
52.84	0.16522
52.85	0.16492
52.86	0.164632
52.87	0.164344
52.88	0.164044
52.89	0.163756
52.9	0.163468
52.91	0.16318
52.92	0.162892
52.93	0.162604
52.94	0.162328
52.95	0.16204
52.96	0.161764
52.97	0.161488
52.98	0.161212
52.99	0.160936
53	0.16066
53.01	0.160396
53.02	0.16012
53.03	0.159856
53.04	0.159592
53.05	0.159328
53.06	0.159076
53.07	0.158812
53.08	0.15856
53.09	0.158308
53.1	0.158056
53.11	0.157816
53.12	0.157564
53.13	0.157324
53.14	0.157084
53.15	0.156856
53.16	0.156616
53.17	0.156388
53.18	0.15616
53.19	0.155944
53.2	0.155716
53.21	0.1555
53.22	0.155284
53.23	0.15508
53.24	0.154864
53.25	0.15466
53.26	0.154456
53.27	0.154264
53.28	0.15406
53.29	0.153868
53.3	0.153688
53.31	0.153496
53.32	0.153316
53.33	0.153136
53.34	0.152956
53.35	0.152788
53.36	0.15262
53.37	0.152452
53.38	0.152296
53.39	0.15214
53.4	0.151984
53.41	0.151828
53.42	0.151684
53.43	0.15154
53.44	0.151408
53.45	0.151264
53.46	0.151132
53.47	0.151012
53.48	0.15088
53.49	0.15076
53.5	0.15064
53.51	0.150532
53.52	0.150412
53.53	0.150316
53.54	0.150208
53.55	0.150112
53.56	0.150016
53.57	0.14992
53.58	0.149836
53.59	0.149752
53.6	0.149668
53.61	0.149584
53.62	0.149512
53.63	0.14944
53.64	0.14938
53.65	0.14932
53.66	0.14926
53.67	0.1492
53.68	0.149152
53.69	0.149104
53.7	0.149056
53.71	0.149008
53.72	0.148972
53.73	0.148936
53.74	0.1489
53.75	0.148876
53.76	0.148852
53.77	0.148828
53.78	0.148816
53.79	0.148804
53.8	0.148792
53.81	0.14878
53.82	0.148768
53.83	0.148768
53.84	0.148768
53.85	0.14878
53.86	0.14878
53.87	0.148792
53.88	0.148804
53.89	0.148828
53.9	0.14884
53.91	0.148864
53.92	0.148888
53.93	0.148924
53.94	0.148948
53.95	0.148984
53.96	0.14902
53.97	0.149068
53.98	0.149104
53.99	0.149152
54	0.1492
54.01	0.149248
54.02	0.149296
54.03	0.149356
54.04	0.149416
54.05	0.149476
54.06	0.149536
54.07	0.149596
54.08	0.149668
54.09	0.14974
54.1	0.149812
54.11	0.149884
54.12	0.149956
54.13	0.15004
54.14	0.150112
54.15	0.150196
54.16	0.15028
54.17	0.150364
54.18	0.15046
54.19	0.150544
54.2	0.15064
54.21	0.150724
54.22	0.15082
54.23	0.150916
54.24	0.151024
54.25	0.15112
54.26	0.151216
54.27	0.151324
54.28	0.151432
54.29	0.151528
54.3	0.151636
54.31	0.151744
54.32	0.151852
54.33	0.151972
54.34	0.15208
54.35	0.1522
54.36	0.152308
54.37	0.152428
54.38	0.152536
54.39	0.152656
54.4	0.152776
54.41	0.152896
54.42	0.153016
54.43	0.153136
54.44	0.153256
54.45	0.153388
54.46	0.153508
54.47	0.153628
54.48	0.15376
54.49	0.15388
54.5	0.154012
54.51	0.154132
54.52	0.154264
54.53	0.154384
54.54	0.154516
54.55	0.154648
54.56	0.154768
54.57	0.1549
54.58	0.155032
54.59	0.155164
54.6	0.155284
54.61	0.155416
54.62	0.155548
54.63	0.15568
54.64	0.155812
54.65	0.155944
54.66	0.156064
54.67	0.156196
54.68	0.156328
54.69	0.15646
54.7	0.156592
54.71	0.156724
54.72	0.156844
54.73	0.156976
54.74	0.157108
54.75	0.15724
54.76	0.15736
54.77	0.157492
54.78	0.157624
54.79	0.157744
54.8	0.157876
54.81	0.158008
54.82	0.158128
54.83	0.15826
54.84	0.15838
54.85	0.158512
54.86	0.158632
54.87	0.158752
54.88	0.158884
54.89	0.159004
54.9	0.159124
54.91	0.159244
54.92	0.159364
54.93	0.159484
54.94	0.159604
54.95	0.159724
54.96	0.159844
54.97	0.159964
54.98	0.160072
54.99	0.160192
55	0.160312
55.01	0.16042
55.02	0.16054
55.03	0.160648
55.04	0.160756
55.05	0.160864
55.06	0.160984
55.07	0.161092
55.08	0.1612
55.09	0.161308
55.1	0.161404
55.11	0.161512
55.12	0.16162
55.13	0.161716
55.14	0.161824
55.15	0.16192
55.16	0.162028
55.17	0.162124
55.18	0.16222
55.19	0.162316
55.2	0.162412
55.21	0.162508
55.22	0.162604
55.23	0.162688
55.24	0.162784
55.25	0.162868
55.26	0.162964
55.27	0.163048
55.28	0.163132
55.29	0.163228
55.3	0.163312
55.31	0.163396
55.32	0.163468
55.33	0.163552
55.34	0.163636
55.35	0.163708
55.36	0.163792
55.37	0.163864
55.38	0.163936
55.39	0.164008
55.4	0.16408
55.41	0.164152
55.42	0.164224
55.43	0.164296
55.44	0.164368
55.45	0.164428
55.46	0.1645
55.47	0.16456
55.48	0.16462
55.49	0.16468
55.5	0.16474
55.51	0.1648
55.52	0.16486
55.53	0.16492
55.54	0.164968
55.55	0.165028
55.56	0.165076
55.57	0.165124
55.58	0.165184
55.59	0.165232
55.6	0.16528
55.61	0.165328
55.62	0.165364
55.63	0.165412
55.64	0.16546
55.65	0.165496
55.66	0.165532
[truncated: 2,434 more rows]

## Sheet: Fig4d
Temperature(℃)	Intensity(a.u.)	Temperature(℃)	Intensity(a.u.)
	CeAlOx/Ni/Ni-foam		Ni/CeAlOx
33.5401	9.17986e-10	33.5401	1.63942e-10
34.5165	9.14726e-10	37.7945	1.63946e-10
35.4913	9.11661e-10	42.0489	1.63951e-10
36.4676	9.08793e-10	46.3034	1.63957e-10
37.444	9.06121e-10	50.5578	1.63966e-10
38.4188	9.03645e-10	54.8122	1.63978e-10
39.3952	9.01366e-10	59.0666	1.63995e-10
40.3715	8.99282e-10	63.321	1.64017e-10
41.3463	8.97396e-10	67.5754	1.64046e-10
42.3227	8.95705e-10	71.8298	1.64085e-10
43.2991	8.94211e-10	76.0842	1.64137e-10
44.2738	8.87653e-10	80.3386	1.64204e-10
45.2502	8.88618e-10	84.5931	1.64291e-10
46.2266	8.77682e-10	88.8475	1.64402e-10
47.2013	8.70427e-10	93.1019	1.64544e-10
48.1777	8.63794e-10	97.3563	1.64724e-10
49.1541	8.63837e-10	101.611	1.64951e-10
50.1288	8.67982e-10	105.865	1.65233e-10
51.1052	8.79989e-10	110.12	1.65582e-10
52.0816	9.04414e-10	114.374	1.66011e-10
53.0564	9.20853e-10	118.628	1.66533e-10
54.0327	9.42591e-10	122.883	1.67165e-10
55.0091	9.74167e-10	127.137	1.67923e-10
55.9839	1.02777e-09	131.392	1.68825e-10
56.9602	1.1012e-09	135.646	1.6989e-10
57.9366	1.18887e-09	139.9	1.71138e-10
58.9114	1.29979e-09	144.155	1.72587e-10
59.8877	1.42199e-09	148.409	1.74258e-10
60.8641	1.55349e-09	152.664	1.76166e-10
61.8389	1.69275e-09	156.918	1.78328e-10
62.8153	1.83569e-09	161.172	1.80757e-10
63.7916	1.97843e-09	165.427	1.83461e-10
64.7664	2.11287e-09	169.681	1.86446e-10
65.7428	2.22739e-09	173.936	1.89709e-10
66.7192	2.329e-09	178.19	1.93243e-10
67.6939	2.40992e-09	182.444	1.97034e-10
68.6703	2.46673e-09	186.699	2.01061e-10
69.6305	2.49651e-09	190.953	2.05293e-10
70.6052	2.50252e-09	195.208	2.09692e-10
71.5816	2.48698e-09	199.462	2.14214e-10
72.558	2.43963e-09	203.717	2.18805e-10
73.5166	2.38747e-09	207.971	2.23406e-10
74.4767	2.33011e-09	212.225	2.27953e-10
75.4531	2.26325e-09	216.48	2.32377e-10
76.4279	2.20278e-09	220.734	2.36606e-10
77.4043	2.14113e-09	224.989	2.4057e-10
78.3806	2.07861e-09	229.243	2.44198e-10
79.3554	2.02202e-09	233.497	2.47423e-10
80.3318	1.96734e-09	237.752	2.50185e-10
81.3081	1.91038e-09	242.006	2.5243e-10
82.2829	1.86055e-09	246.261	2.54112e-10
83.2431	1.81277e-09	250.515	2.55199e-10
84.2195	1.76108e-09	254.769	2.55669e-10
85.178	1.71705e-09	259.024	2.5551e-10
86.1544	1.67494e-09	263.278	2.54728e-10
87.1308	1.64163e-09	267.533	2.53337e-10
88.1055	1.6089e-09	271.787	2.51366e-10
89.0819	1.56937e-09	276.041	2.48855e-10
90.0583	1.5343e-09	280.296	2.45852e-10
91.0331	1.50674e-09	284.55	2.42416e-10
92.0094	1.47562e-09	288.805	2.3861e-10
92.9858	1.45463e-09	293.059	2.34503e-10
93.9606	1.42721e-09	297.314	2.30167e-10
94.9369	1.40074e-09	301.568	2.25673e-10
95.9133	1.38716e-09	305.822	2.2109e-10
96.8881	1.36829e-09	310.077	2.16486e-10
97.8645	1.35119e-09	314.331	2.11923e-10
98.8409	1.34059e-09	318.586	2.07457e-10
99.8156	1.32359e-09	322.84	2.03137e-10
100.792	1.30615e-09	327.094	1.99004e-10
101.768	1.29547e-09	331.349	1.95093e-10
102.743	1.2885e-09	335.603	1.91429e-10
103.719	1.28426e-09	339.858	1.8803e-10
104.696	1.28126e-09	344.112	1.84907e-10
105.671	1.28961e-09	348.366	1.82064e-10
106.647	1.29912e-09	352.621	1.79499e-10
107.623	1.31213e-09	356.875	1.77206e-10
108.598	1.33754e-09	361.13	1.75174e-10
109.575	1.36732e-09	365.384	1.73387e-10
110.551	1.40031e-09	369.639	1.71831e-10
111.526	1.43489e-09	373.893	1.70485e-10
112.502	1.49047e-09	378.147	1.69332e-10
113.478	1.54059e-09	382.402	1.68351e-10
114.453	1.59504e-09	386.656	1.71521e-10
115.413	1.6549e-09	390.911	1.75141e-10
116.39	1.72578e-09	395.165	1.80196e-10
117.364	1.78786e-09	399.419	1.87113e-10
118.341	1.85395e-09	403.674	1.96383e-10
119.317	1.91397e-09	407.928	2.08552e-10
120.292	1.97297e-09	412.183	2.24194e-10
121.268	2.03086e-09	416.437	2.4387e-10
122.229	2.08018e-09	420.691	2.68082e-10
123.203	2.11907e-09	424.946	2.97213e-10
124.18	2.15118e-09	429.2	3.31454e-10
125.156	2.1877e-09	433.455	3.70743e-10
126.131	2.20868e-09	437.709	4.14701e-10
127.091	2.22919e-09	441.963	4.62588e-10
128.067	2.24565e-09	446.218	5.13285e-10
129.042	2.25134e-09	450.472	5.65312e-10
130.019	2.25853e-09	454.727	6.16876e-10
130.995	2.2581e-09	458.981	6.65962e-10
131.97	2.26483e-09	463.236	7.1046e-10
132.946	2.25226e-09	467.49	7.48308e-10
133.922	2.23769e-09	471.744	7.7765e-10
134.897	2.22999e-09	475.999	7.96989e-10
135.874	2.22471e-09	480.253	8.0531e-10
136.85	2.20745e-09	484.508	8.02169e-10
137.825	2.19287e-09	488.762	7.87734e-10
138.801	2.1679e-09	493.016	7.6277e-10
139.777	2.14476e-09	497.271	7.28568e-10
140.752	2.13184e-09	501.525	6.8684e-10
141.729	2.11059e-09	505.78	6.39572e-10
142.705	2.09393e-09	510.034	5.88874e-10
143.68	2.07927e-09	514.288	5.36819e-10
144.656	2.0702e-09	518.543	4.85315e-10
145.632	2.05587e-09	522.797	4.35992e-10
146.607	2.04951e-09	527.052	3.90138e-10
147.584	2.04976e-09	531.306	3.48663e-10
148.56	2.06195e-09	535.561	3.12107e-10
149.535	2.07385e-09	539.815	2.80669e-10
150.511	2.08261e-09	544.069	2.54263e-10
151.488	2.10294e-09	548.324	2.32586e-10
152.462	2.12619e-09	552.578	2.15182e-10
153.439	2.15267e-09	556.833	2.01509e-10
154.415	2.18848e-09	561.087	1.90993e-10
155.39	2.22387e-09	565.341	1.83073e-10
156.366	2.25891e-09	569.596	1.77231e-10
157.343	2.29487e-09	573.85	1.73007e-10
158.317	2.33675e-09	578.105	1.70015e-10
159.294	2.38722e-09	582.359	1.67937e-10
160.27	2.44559e-09	586.613	1.66522e-10
161.245	2.49813e-09	590.868	1.66522e-10
162.221	2.55933e-09	595.122	1.66522e-10
163.198	2.62292e-09	599.377	1.66522e-10
164.172	2.68474e-09	603.631	1.66522e-10
165.149	2.745e-09	607.885	1.66522e-10
166.125	2.81727e-09	612.14	1.66522e-10
167.1	2.88494e-09	616.394	1.66522e-10
168.076	2.96252e-09	620.649	1.66522e-10
169.053	3.03984e-09	624.903	1.66522e-10
170.027	3.11868e-09	629.158	1.66522e-10
170.988	3.19596e-09	633.412	1.66522e-10
171.964	3.27658e-09	637.666	1.66522e-10
172.939	3.35271e-09	641.921	1.66522e-10
173.915	3.42929e-09	646.175	1.66522e-10
174.891	3.51323e-09	650.43	1.66522e-10
175.866	3.60546e-09	654.684	1.66522e-10
176.843	3.68841e-09	658.938	1.66522e-10
177.819	3.7787e-09	663.193	1.66522e-10
178.794	3.86737e-09	667.447	1.66522e-10
179.754	3.96156e-09	671.702	1.66522e-10
180.73	4.06053e-09	675.956	1.66522e-10
181.705	4.16929e-09	680.21	1.66522e-10
182.681	4.27204e-09	684.465	1.66522e-10
183.658	4.38207e-09	688.719	1.66522e-10
184.633	4.49774e-09	692.974	1.66522e-10
185.609	4.61821e-09	697.228	1.66522e-10
186.585	4.75049e-09	701.482	1.66522e-10
187.56	4.9013e-09	705.737	1.66522e-10
188.536	5.05599e-09	709.991	1.66522e-10
189.513	5.21532e-09	714.246	1.66522e-10
190.488	5.37547e-09	718.5	1.66522e-10
191.464	5.5441e-09	722.755	1.66522e-10
192.44	5.71461e-09	727.009	1.66522e-10
193.399	5.89077e-09	731.263	1.66522e-10
194.375	6.08144e-09	735.518	1.66522e-10
195.352	6.26195e-09	739.772	1.66522e-10
196.326	6.43791e-09	744.027	1.66522e-10
197.287	6.62449e-09	748.281	1.66522e-10
198.263	6.79927e-09	752.535	1.66522e-10
199.238	6.97631e-09	756.79	1.66522e-10
200.214	7.14873e-09
201.19	7.30402e-09
202.165	7.44273e-09
203.142	7.57438e-09
204.102	7.68329e-09
205.077	7.77929e-09
206.037	7.86613e-09
207.013	7.93502e-09
207.988	7.98699e-09
208.964	8.01571e-09
209.941	8.02411e-09
210.915	8.01215e-09
211.892	7.98071e-09
212.868	7.93087e-09
213.843	7.87054e-09
214.819	7.78396e-09
215.779	7.69352e-09
216.754	7.60579e-09
217.731	7.49441e-09
218.707	7.37723e-09
219.682	7.24791e-09
220.658	7.12038e-09
221.635	6.98781e-09
222.609	6.85414e-09
223.586	6.71089e-09
224.562	6.57512e-09
225.537	6.44132e-09
226.513	6.31591e-09
227.49	6.19575e-09
228.464	6.07228e-09
229.441	5.95731e-09
230.417	5.84252e-09
231.392	5.72476e-09
232.368	5.61615e-09
233.345	5.51524e-09
234.319	5.41052e-09
235.296	5.31788e-09
236.272	5.23084e-09
237.247	5.13544e-09
238.223	5.04618e-09
239.2	4.95767e-09
240.174	4.88305e-09
241.151	4.79875e-09
242.127	4.71343e-09
243.102	4.62808e-09
244.078	4.54855e-09
245.055	4.46639e-09
246.029	4.38826e-09
247.006	4.30754e-09
247.982	4.22263e-09
248.957	4.13547e-09
249.933	4.051e-09
250.91	3.96357e-09
251.884	3.88141e-09
252.861	3.7964e-09
253.837	3.712e-09
254.812	3.62857e-09
255.772	3.55006e-09
256.748	3.47101e-09
257.723	3.39753e-09
258.7	3.32457e-09
259.676	3.24944e-09
260.651	3.17888e-09
261.627	3.10946e-09
262.603	3.0418e-09
263.578	2.97582e-09
264.555	2.90891e-09
265.531	2.84324e-09
266.506	2.77717e-09
267.482	2.72018e-09
268.442	2.65942e-09
269.417	2.60425e-09
270.393	2.55042e-09
271.37	2.50079e-09
272.345	2.46003e-09
273.321	2.4235e-09
274.297	2.38261e-09
275.272	2.34536e-09
276.248	2.31045e-09
277.225	2.27921e-09
278.2	2.24771e-09
279.16	2.21733e-09
280.136	2.19999e-09
281.111	2.1722e-09
282.087	2.14791e-09
283.064	2.13054e-09
284.022	2.11176e-09
284.999	2.09903e-09
285.975	2.08373e-09
286.95	2.08145e-09
287.926	2.06671e-09
288.903	2.06272e-09
289.877	2.06165e-09
290.854	2.0559e-09
291.83	2.05311e-09
292.805	2.04107e-09
293.765	2.02662e-09
294.741	2.01461e-09
295.716	2.0112e-09
296.693	1.99739e-09
297.669	1.99306e-09
298.644	1.98606e-09
299.62	1.97397e-09
300.596	1.96305e-09
301.571	1.96138e-09
302.548	1.95932e-09
303.524	1.96215e-09
304.499	1.96522e-09
305.475	1.96849e-09
306.451	1.9763e-09
307.426	1.97851e-09
308.403	1.98751e-09
309.379	1.99098e-09
310.354	1.99581e-09
311.33	2.00035e-09
312.306	2.00244e-09
313.281	2.01074e-09
314.258	2.01513e-09
315.234	2.02484e-09
316.209	2.02824e-09
317.185	2.03592e-09
318.161	2.03651e-09
319.136	2.04169e-09
320.113	2.05677e-09
321.089	2.06229e-09
322.064	2.06846e-09
323.04	2.07402e-09
324.017	2.07854e-09
324.991	2.0789e-09
325.968	2.07343e-09
326.928	2.07137e-09
327.903	2.06418e-09
328.879	2.0701e-09
329.855	2.0681e-09
330.83	2.06314e-09
331.806	2.0636e-09
332.783	2.06583e-09
333.758	2.06759e-09
334.734	2.07161e-09
335.71	2.07226e-09
336.685	2.07679e-09
337.662	2.08318e-09
338.638	2.09423e-09
339.613	2.10143e-09
340.589	2.10766e-09
341.565	2.11741e-09
342.54	2.12715e-09
343.517	2.13062e-09
344.493	2.12576e-09
345.468	2.13059e-09
346.444	2.12981e-09
347.42	2.13423e-09
348.395	2.15014e-09
349.372	2.15872e-09
350.332	2.16804e-09
351.307	2.17906e-09
352.283	2.18594e-09
353.259	2.20084e-09
354.218	2.2085e-09
355.194	2.21563e-09
356.171	2.22044e-09
357.145	2.23267e-09
358.122	2.24379e-09
359.098	2.25464e-09
360.057	2.26522e-09
361.033	2.27277e-09
362.009	2.28655e-09
362.984	2.29118e-09
363.961	2.30787e-09
364.937	2.32436e-09
365.912	2.3389e-09
366.888	2.36347e-09
367.864	2.38967e-09
368.839	2.40951e-09
369.816	2.42302e-09
370.792	2.44896e-09
371.767	2.47208e-09
372.743	2.49589e-09
373.703	2.51225e-09
374.678	2.53168e-09
375.654	2.54169e-09
376.631	2.56041e-09
377.606	2.57623e-09
378.582	2.58745e-09
379.558	2.59719e-09
380.533	2.61074e-09
381.509	2.62258e-09
382.486	2.62687e-09
383.461	2.63919e-09
384.437	2.64018e-09
385.413	2.63946e-09
386.388	2.64535e-09
387.348	2.64474e-09
388.325	2.64282e-09
389.299	2.63997e-09
390.276	2.64507e-09
391.252	2.64679e-09
392.227	2.64746e-09
393.203	2.65492e-09
394.18	2.65952e-09
395.154	2.65803e-09
396.131	2.66082e-09
397.107	2.66971e-09
398.082	2.6703e-09
399.042	2.67128e-09
400.019	2.67507e-09
400.993	2.67864e-09
401.97	2.67777e-09
402.946	2.68018e-09
403.921	2.6832e-09
404.897	2.68367e-09
405.874	2.69609e-09
406.848	2.69277e-09
407.825	2.68765e-09
408.801	2.67938e-09
409.776	2.68822e-09
410.752	2.69389e-09
411.729	2.69373e-09
412.703	2.70013e-09
413.68	2.70513e-09
414.656	2.70776e-09
415.631	2.71196e-09
416.607	2.71546e-09
417.584	2.71598e-09
418.558	2.72051e-09
419.519	2.72832e-09
420.495	2.7285e-09
421.47	2.73698e-09
422.446	2.74165e-09
423.422	2.7516e-09
424.397	2.75391e-09
425.374	2.75422e-09
426.35	2.74834e-09
427.325	2.74945e-09
428.301	2.75619e-09
429.277	2.76171e-09
430.252	2.76208e-09
431.229	2.7659e-09
432.205	2.77789e-09
433.18	2.7848e-09
434.156	2.7978e-09
435.116	2.80912e-09
436.091	2.81372e-09
437.051	2.82305e-09
438.028	2.83134e-09
439.002	2.84154e-09
439.979	2.85889e-09
440.955	2.86726e-09
441.93	2.86874e-09
442.906	2.87785e-09
443.883	2.89272e-09
444.857	2.90329e-09
445.834	2.90891e-09
446.81	2.92227e-09
447.785	2.93393e-09
448.745	2.93648e-09
449.721	2.94935e-09
450.696	2.96052e-09
451.673	2.97155e-09
452.649	2.98511e-09
453.624	3.00448e-09
454.6	3.01959e-09
455.577	3.03028e-09
456.551	3.03868e-09
457.528	3.04732e-09
458.504	3.05749e-09
459.479	3.07046e-09
460.455	3.06573e-09
461.432	3.07143e-09
462.406	3.08429e-09
463.383	3.09389e-09
464.359	3.09568e-09
465.334	3.09358e-09
466.31	3.10419e-09
467.27	3.11329e-09
468.245	3.11459e-09
469.222	3.12051e-09
470.182	3.11643e-09
471.156	3.12786e-09
472.133	3.13635e-09
473.109	3.13978e-09
474.068	3.15082e-09
475.044	3.15201e-09
476.021	3.1524e-09
476.995	3.15601e-09
477.972	3.1576e-09
478.948	3.15811e-09
479.923	3.15371e-09
480.899	3.15246e-09
481.876	3.16217e-09
482.85	3.15961e-09
483.827	3.16421e-09
484.803	3.16167e-09
485.778	3.16723e-09
486.754	3.16591e-09
487.731	3.16135e-09
488.705	3.1575e-09
489.682	3.14809e-09
490.658	3.14888e-09
491.633	3.14497e-09
492.609	3.14423e-09
493.586	3.14109e-09
494.56	3.12881e-09
495.537	3.1187e-09
496.513	3.10577e-09
497.488	3.09603e-09
498.464	3.08421e-09
499.441	3.07721e-09
500.415	3.06696e-09
501.392	3.0625e-09
502.368	3.05227e-09
503.343	3.0422e-09
504.319	3.02994e-09
505.296	3.02238e-09
506.27	3.00424e-09
507.247	2.99733e-09
508.223	2.98561e-09
509.198	2.97421e-09
510.174	2.96341e-09
511.151	2.956e-09
512.125	2.94745e-09
513.102	2.93228e-09
514.078	2.92224e-09
515.053	2.91296e-09
516.029	2.89884e-09
517.006	2.89394e-09
517.98	2.88484e-09
518.941	2.87721e-09
519.917	2.86602e-09
520.892	2.85896e-09
521.868	2.85268e-09
522.845	2.84368e-09
523.819	2.83628e-09
524.796	2.81984e-09
525.772	2.80261e-09
526.747	2.79668e-09
527.723	2.7786e-09
528.7	2.76523e-09
529.674	2.74185e-09
530.651	2.72154e-09
531.627	2.709e-09
532.602	2.69138e-09
533.578	2.6734e-09
534.555	2.65351e-09
535.529	2.63174e-09
536.506	2.62197e-09
537.482	2.61226e-09
538.457	2.59592e-09
539.433	2.58315e-09
540.41	2.56555e-09
541.384	2.54954e-09
542.361	2.5313e-09
543.337	2.50889e-09
544.312	2.49611e-09
545.288	2.4744e-09
546.265	2.45515e-09
547.239	2.43843e-09
548.216	2.42535e-09
549.192	2.40807e-09
550.167	2.38898e-09
551.143	2.37639e-09
552.12	2.35734e-09
553.094	2.33351e-09
554.071	2.31564e-09
555.047	2.29839e-09
556.022	2.28176e-09
556.998	2.26928e-09
557.975	2.25182e-09
558.949	2.23269e-09
559.926	2.21057e-09
560.902	2.19528e-09
561.877	2.18274e-09
562.853	2.16903e-09
563.83	2.1629e-09
564.805	2.1413e-09
565.781	2.13199e-09
566.757	2.1321e-09
567.732	2.12267e-09
568.692	2.11565e-09
569.669	2.09787e-09
570.643	2.08592e-09
571.62	2.07031e-09
572.596	2.04674e-09
573.571	2.03965e-09
574.547	2.0293e-09
575.524	2.01479e-09
576.498	2.01085e-09
577.475	2.00071e-09
578.451	1.98168e-09
579.426	1.97081e-09
580.402	1.96217e-09
581.379	1.95072e-09
582.353	1.94053e-09
583.33	1.93192e-09
584.306	1.91968e-09
585.265	1.91176e-09
586.241	1.90057e-09
587.217	1.88316e-09
588.192	1.87223e-09
589.169	1.85551e-09
590.145	1.84032e-09
591.12	1.82724e-09
592.096	1.81841e-09
593.072	1.81383e-09
594.047	1.80577e-09
595.007	1.7942e-09
595.984	1.78488e-09
596.959	1.7709e-09
597.935	1.76308e-09
598.911	1.75379e-09
599.886	1.74476e-09
600.862	1.73012e-09
601.839	1.72165e-09
602.814	1.71033e-09
603.79	1.69925e-09
604.766	1.68394e-09
605.741	1.66686e-09
606.717	1.65585e-09
607.678	1.64502e-09
608.652	1.63742e-09
609.629	1.62796e-09
610.605	1.62989e-09
611.58	1.63419e-09
612.54	1.63107e-09
613.517	1.63154e-09
614.491	1.62595e-09
615.468	1.61798e-09
616.444	1.61736e-09
617.419	1.61564e-09
618.395	1.60512e-09
619.372	1.60263e-09
620.33	1.59522e-09
621.306	1.5827e-09
622.283	1.57375e-09
623.258	1.56818e-09
624.234	1.56373e-09
625.21	1.55931e-09
626.185	1.54914e-09
627.162	1.54138e-09
628.138	1.54142e-09
629.113	1.53614e-09
630.089	1.5366e-09
631.065	1.5324e-09
632.04	1.52283e-09
633.017	1.51225e-09
633.977	1.49735e-09
634.951	1.48622e-09
635.928	1.48392e-09
636.904	1.47795e-09
637.86	1.47855e-09
638.831	1.48047e-09
639.819	1.47478e-09
640.79	1.46732e-09
641.762	1.47245e-09
642.75	1.47338e-09
643.721	1.47453e-09
644.693	1.47395e-09
645.664	1.47234e-09
646.652	1.47129e-09
647.623	1.46232e-09
648.595	1.46091e-09
649.566	1.45822e-09
650.554	1.45216e-09
651.526	1.44434e-09
652.497	1.43779e-09
653.469	1.43147e-09
654.456	1.42523e-09
655.428	1.43054e-09
656.399	1.4333e-09
657.387	1.44367e-09
658.359	1.44997e-09
659.33	1.45531e-09
660.302	1.456e-09
661.289	1.45633e-09
662.261	1.45642e-09
663.232	1.45771e-09
664.204	1.45964e-09
665.192	1.45533e-09
666.163	1.44676e-09
667.135	1.44759e-09
668.106	1.45894e-09
669.094	1.45532e-09
670.065	1.44935e-09
671.037	1.44285e-09
672.025	1.43744e-09
672.996	1.43742e-09
673.968	1.43106e-09
674.939	1.43608e-09
675.911	1.44077e-09
676.882	1.45266e-09
677.838	1.45427e-09
678.809	1.45651e-09
679.797	1.45039e-09
680.768	1.45111e-09
681.74	1.44301e-09
682.711	1.44883e-09
683.699	1.45112e-09
684.671	1.45572e-09
685.642	1.45728e-09
686.63	1.46523e-09
687.601	1.4642e-09
688.573	1.45798e-09
689.544	1.45224e-09
690.516	1.4479e-09
691.487	1.44693e-09
692.459	1.45158e-09
693.431	1.44992e-09
694.418	1.45823e-09
695.39	1.46113e-09
696.361	1.47103e-09
697.349	1.46597e-09
698.321	1.4656e-09
699.292	1.46613e-09
700.264	1.47099e-09
701.251	1.46979e-09
702.223	1.47608e-09
703.194	1.47253e-09
704.166	1.47197e-09
705.137	1.47013e-09
706.109	1.47142e-09
707.08	1.46377e-09
708.052	1.45897e-09
709.04	1.46192e-09
710.011	1.46138e-09
710.983	1.46539e-09
711.954	1.46929e-09
712.942	1.47465e-09
713.897	1.47669e-09
714.869	1.47788e-09
715.856	1.48464e-09
716.828	1.48297e-09
717.799	1.48532e-09
718.755	1.49514e-09
719.743	1.49761e-09
720.714	1.49724e-09
721.686	1.49131e-09
722.657	1.49001e-09
723.645	1.49083e-09
724.6	1.49308e-09
725.572	1.48671e-09
726.559	1.4823e-09
727.531	1.48737e-09
728.502	1.49448e-09
729.474	1.49133e-09
730.462	1.4999e-09
731.433	1.50616e-09
732.405	1.50374e-09
733.376	1.50353e-09
734.364	1.50884e-09
735.335	1.50686e-09
736.307	1.50978e-09
737.278	1.51465e-09
738.266	1.52556e-09
739.238	1.52261e-09
740.209	1.51989e-09
741.197	1.51226e-09
742.168	1.50957e-09
743.14	1.50488e-09
744.111	1.50323e-09
745.099	1.50347e-09
746.071	1.50691e-09
747.042	1.51331e-09
748.014	1.51535e-09
749.001	1.51767e-09
749.973	1.52029e-09
750.944	1.52319e-09
751.916	1.52638e-09
752.904	1.52985e-09
753.859	1.53361e-09
754.831	1.53766e-09
755.802	1.542e-09
756.79	1.54662e-09

## Sheet: Fig4e
Temperature(℃)	Intensity(a.u.)	Temperature(℃)	Intensity(a.u.)
	CeAlOx/Ni/Ni-foam		Ni/CeAlOx
26.264	6.45448e-07	33.2164	0.00179
26.264	6.45448e-07	33.306	0.00179
26.3536	5.63982e-07	33.439	0.00179
26.3536	5.63982e-07	33.3942	0.00179
26.397	5.24554e-07	33.3508	0.00179
26.4866	4.43221e-07	33.4838	0.00179
26.397	5.24554e-07	33.4838	0.00179
26.5762	3.61976e-07	33.5734	0.00179
26.5762	3.61976e-07	33.5734	0.00179
26.4866	4.43221e-07	33.5734	0.00179
26.5762	3.61976e-07	33.6182	0.00179
26.5314	4.02587e-07	33.6182	0.00179
26.621	3.21387e-07	33.7512	0.00179
26.5762	3.61976e-07	33.796	0.00179
26.7988	1.60518e-07	33.929	0.00179
26.7988	1.60518e-07	33.9738	0.00179
26.7988	1.60518e-07	34.1082	0.00179
26.8884	7.95833e-08	34.2412	0.00179
26.9766	0	34.153	0.00179
27.1558	-1.61428e-07	34.2412	0.00179
27.111	-1.21104e-07	34.1964	0.00179
27.244	-2.40751e-07	34.2412	0.00179
27.3336	-3.21245e-07	34.286	0.00179
27.5114	-4.80716e-07	34.3308	0.00179
27.3784	-3.61459e-07	34.4638	0.00179
27.5562	-5.20843e-07	34.3756	0.00179
27.6458	-6.01031e-07	34.3756	0.00179
27.6906	-6.41092e-07	34.4204	0.00179
27.8236	-7.59896e-07	34.5982	0.00179
27.958	-8.79754e-07	34.5982	0.00179
28.0014	-9.18416e-07	34.7312	0.00179
28.3136	-1.19594e-06	34.8208	0.00179
28.3584	-1.23567e-06	34.8656	0.00179
28.581	-1.4328e-06	34.8208	0.00179
28.6706	-1.51199e-06	34.8208	0.00179
28.8932	-1.70838e-06	34.9104	0.00179
29.071	-1.86486e-06	35.0882	0.00179
29.295	-2.06153e-06	35.0434	0.00179
29.295	-2.06153e-06	35.133	0.00179
29.6954	-2.41179e-06	35.133	0.00179
29.785	-2.48995e-06	35.1778	0.00179
29.9628	-2.64479e-06	35.1778	0.00179
30.2302	-2.87707e-06	35.2674	0.00179
30.3646	-2.99355e-06	35.2674	0.00179
30.632	-3.22475e-06	35.4004	0.00179
30.8994	-3.45525e-06	35.4452	0.00179
31.122	-3.64661e-06	35.623	0.00179
31.3894	-3.87585e-06	35.6678	0.00179
31.612	-4.06616e-06	35.7126	0.00179
31.8794	-4.29415e-06	35.7574	0.00179
32.0572	-4.44538e-06	35.8456	0.00179
32.3246	-4.67227e-06	35.9352	0.00179
32.5486	-4.86183e-06	35.98	0.00179
32.9938	-5.23724e-06	35.98	0.00179
33.2612	-5.46187e-06	36.0696	0.00179
33.4838	-5.64838e-06	36.2026	0.00179
33.7064	-5.83445e-06	36.1578	0.00179
34.1082	-6.16921e-06	36.1578	0.00179
34.5086	-6.50142e-06	36.3804	0.00179
34.776	-6.7225e-06	36.4252	0.00179
35.1778	-7.05355e-06	36.6478	0.00179
35.2674	-7.12718e-06	36.6926	0.00179
35.7574	-7.52865e-06	36.9152	0.00179
36.0248	-7.74688e-06	37.0944	0.00179
36.337	-8.00091e-06	37.1826	0.00179
36.5596	-8.18154e-06	37.1826	0.00179
36.9152	-8.46924e-06	37.2274	0.00179
37.2274	-8.72097e-06	37.317	0.00179
37.5844	-9.00786e-06	37.5396	0.00179
37.8966	-9.25791e-06	37.5844	0.00179
38.2522	-9.54178e-06	37.807	0.00179
38.6092	-9.82578e-06	37.9414	0.00179
38.8318	-1.00024e-05	37.9848	0.00179
39.2336	-1.03201e-05	38.2522	0.00179
39.7236	-1.0706e-05	38.5196	0.00179
40.0358	-1.09509e-05	38.6092	0.00179
40.3914	-1.1229e-05	38.8318	0.00179
40.838	-1.15768e-05	38.9662	0.00179
41.1054	-1.17843e-05	39.144	0.00179
41.5058	-1.2094e-05	39.2784	0.00179
41.9076	-1.24036e-05	39.5458	0.00179
42.1302	-1.25745e-05	39.7684	0.00179
42.5754	-1.29152e-05	40.0358	0.00179
42.9324	-1.31873e-05	40.0806	0.00179
43.2446	-1.34244e-05	40.2136	0.00179
43.512	-1.36268e-05	40.5258	0.00179
43.9572	-1.39626e-05	40.7484	0.00179
44.2246	-1.41635e-05	40.971	0.00179
44.6712	-1.44977e-05	41.195	0.00179
44.8042	-1.45969e-05	41.3728	0.00179
45.1164	-1.48292e-05	41.685	0.00179
45.5168	-1.5126e-05	41.9076	0.00179
45.9186	-1.54225e-05	42.0854	0.00179
46.186	-1.56191e-05	42.308	0.00179
46.4534	-1.5815e-05	42.665	0.00179
46.8986	-1.614e-05	42.8876	0.00179
47.2108	-1.63669e-05	43.155	0.00179
47.4782	-1.65606e-05	43.3776	0.00179
47.9248	-1.68827e-05	43.6016	0.00179
48.2356	-1.71059e-05	44.0468	0.00179
48.4148	-1.72342e-05	44.1798	0.00179
48.727	-1.74571e-05	44.492	0.00179
48.9944	-1.76473e-05	44.8042	0.00179
49.217	-1.78052e-05	45.0716	0.00179
49.5726	-1.80565e-05	45.5168	0.00179
49.84	-1.82447e-05	45.7842	0.00179
50.1074	-1.84324e-05	46.0516	0.00179
50.3748	-1.86193e-05	46.2756	0.00179
50.7318	-1.88679e-05	46.543	0.00179
50.9544	-1.90223e-05	46.9434	0.00179
51.1336	-1.91463e-05	47.3452	0.00179
51.4892	-1.93915e-05	47.6126	0.00179
51.7566	-1.95751e-05	47.88	0.00179
52.0688	-1.97886e-05	48.3252	0.00179
52.2032	-1.98803e-05	48.6374	0.00179
52.514	-2.00916e-05	48.9944	0.00179
52.7828	-2.02736e-05	49.35	0.00179
53.0502	-2.04541e-05	49.6174	0.00179
53.228	-2.05737e-05	50.1074	0.00179
53.4506	-2.0723e-05	50.2866	0.00179
53.6732	-2.08718e-05	50.554	0.00179
53.8524	-2.09914e-05	50.9544	0.00179
54.1198	-2.11691e-05	51.2218	0.00179
54.1632	-2.11979e-05	51.6684	0.00179
54.5202	-2.1434e-05	51.891	0.00179
54.698	-2.15512e-05	52.1584	0.00179
54.922	-2.16983e-05	52.738	0.00179
55.1446	-2.18441e-05	53.0502	0.00179
55.3672	-2.19894e-05	53.3176	0.00179
55.545	-2.21051e-05	53.6732	0.00179
55.7242	-2.22214e-05	53.9406	0.00179
56.035	-2.24225e-05	54.2528	0.00179
56.1246	-2.24802e-05	54.4306	0.00179
56.2142	-2.25379e-05	54.922	0.00179
56.3472	-2.26234e-05	55.1446	0.00179
56.5698	-2.27661e-05	55.6346	0.00179
56.749	-2.28806e-05	56.035	0.00179
57.0164	-2.30509e-05	56.1694	0.00179
57.1494	-2.31354e-05	56.5264	0.00179
57.4616	-2.33329e-05	56.7938	0.00179
57.4168	-2.33046e-05	57.1494	0.00179
57.729	-2.35012e-05	57.3286	0.00179
57.8634	-2.35856e-05	57.6842	0.00179
57.9516	-2.36408e-05	57.9068	0.00179
58.1308	-2.37528e-05	58.3534	0.00179
58.219	-2.38078e-05	58.5312	0.00179
58.3534	-2.38914e-05	58.8434	0.00179
58.576	-2.40295e-05	59.1108	0.00179
58.8882	-2.42222e-05	59.4678	0.00179
58.8434	-2.41946e-05	59.6456	0.00179
59.0212	-2.43039e-05	60.0474	0.00179
59.066	-2.43314e-05	60.3582	0.00179
59.3334	-2.4495e-05	60.4926	0.00179
59.423	-2.45496e-05	60.893	0.00179
59.6456	-2.4685e-05	61.0722	0.00179
59.7352	-2.47392e-05	61.2948	0.00179
59.9578	-2.48737e-05	61.6518	0.00179
60.0908	-2.49537e-05	61.9626	0.00179
60.2252	-2.50344e-05	62.3196	0.00179
60.3582	-2.5114e-05	62.2748	0.00179
60.6256	-2.52733e-05	62.6766	0.00179
60.7152	-2.53265e-05	62.8992	0.00179
60.8496	-2.5406e-05	63.0322	0.00179
61.0274	-2.55109e-05	63.2996	0.00179
61.0274	-2.55109e-05	63.3892	0.00179
61.2052	-2.56154e-05	63.6118	0.00179
61.3844	-2.57203e-05	63.8792	0.00179
61.607	-2.58499e-05	64.2362	0.00179
61.74	-2.5927e-05	64.4588	0.00179
61.8744	-2.60047e-05	64.7262	0.00179
61.9626	-2.60556e-05	64.9936	0.00179
62.1866	-2.61842e-05	65.128	0.00179
62.3644	-2.62858e-05	65.3506	0.00179
62.587	-2.64123e-05	65.4836	0.00179
62.7214	-2.64883e-05	65.7958	0.00179
62.8992	-2.65884e-05	65.751	0.00179
63.077	-2.66881e-05	66.0632	0.00179
63.1218	-2.67131e-05	66.1976	0.00179
63.2996	-2.68121e-05	66.4202	0.00179
63.434	-2.68867e-05	66.6876	0.00179
63.6118	-2.69848e-05	66.8654	0.00179
63.7462	-2.70586e-05	66.955	0.00179
63.9688	-2.71803e-05	67.2224	0.00179
64.0584	-2.7229e-05	67.4002	0.00179
64.281	-2.73495e-05	67.5346	0.00179
64.4588	-2.74451e-05	67.8902	0.00179
64.6814	-2.75641e-05	67.8902	0.00179
64.9054	-2.7683e-05	68.1576	0.00179
65.0384	-2.77531e-05	68.3816	0.00179
65.261	-2.78698e-05	68.5594	0.00179
65.3954	-2.79399e-05	68.6924	0.00179
65.5284	-2.80088e-05	68.8268	0.00179
65.7076	-2.81013e-05	69.0494	0.00179
65.9302	-2.82153e-05	69.272	0.00179
66.0632	-2.82829e-05	69.3168	0.00179
66.2424	-2.83736e-05	69.5394	0.00179
66.4202	-2.84629e-05	69.6738	0.00179
66.5532	-2.85294e-05	69.8964	0.00179
66.8206	-2.86619e-05	70.0742	0.00179
66.9998	-2.87499e-05	70.3416	0.00179
67.088	-2.8793e-05	70.476	0.00179
67.4898	-2.89873e-05	70.609	0.00179
67.7124	-2.90935e-05	70.6986	0.00179
67.9798	-2.92197e-05	70.833	0.00179
68.1142	-2.92825e-05	70.966	0.00179
68.2472	-2.93443e-05	71.2334	0.00179
68.3816	-2.94064e-05	71.4112	0.00179
68.7372	-2.95687e-05	71.5456	0.00179
68.9598	-2.96688e-05	71.813	0.00179
69.1838	-2.97683e-05	71.946	0.00179
69.4064	-2.9866e-05	71.9908	0.00179
69.5842	-2.99432e-05	72.303	0.00179
69.8516	-3.00577e-05	72.5256	0.00179
70.0294	-3.01328e-05	72.6152	0.00179
70.3864	-3.02811e-05	72.8378	0.00179
70.6986	-3.04078e-05	72.9722	0.00179
70.9212	-3.04964e-05	73.15	0.00179
71.0108	-3.05316e-05	73.4174	0.00179
71.1886	-3.06008e-05	73.507	0.00179
71.5904	-3.07535e-05	73.6848	0.00179
71.8578	-3.08521e-05	73.8178	0.00179
72.1252	-3.09482e-05	74.0852	0.00179
72.303	-3.10107e-05	74.3092	0.00179
72.5704	-3.11024e-05	74.5766	0.00179
72.7482	-3.11617e-05	74.7096	0.00179
73.1948	-3.1305e-05	74.7992	0.00179
73.4622	-3.13864e-05	74.9322	0.00179
73.64	-3.14387e-05	75.1548	0.00179
73.8626	-3.15019e-05	75.4222	0.00179
74.0852	-3.15624e-05	75.7344	0.00179
74.5318	-3.16754e-05	75.957	0.00179
74.7544	-3.17271e-05	76.0914	0.00179
74.977	-3.17756e-05	76.3588	0.00179
75.334	-3.18461e-05	76.5814	0.00179
75.467	-3.18699e-05	76.804	0.00179
75.6896	-3.19066e-05	76.8936	0.00179
76.0914	-3.19623e-05	77.2506	0.00179
76.4932	-3.20031e-05	77.4284	0.00179
76.804	-3.20234e-05	77.6958	0.00179
77.1162	-3.20332e-05	77.9184	0.00179
77.3388	-3.20333e-05	78.1858	0.00179
77.7406	-3.2018e-05	78.365	0.00179
77.8736	-3.20083e-05	78.7206	0.00179
78.3202	-3.19583e-05	78.988	0.00179
78.5428	-3.19229e-05	79.2554	0.00179
78.5876	-3.19149e-05	79.478	0.00179
79.1672	-3.17853e-05	79.6124	0.00179
79.3898	-3.17226e-05	79.9694	0.00179
79.6124	-3.16528e-05	80.192	0.00179
79.7902	-3.15921e-05	80.5924	0.00179
80.1024	-3.14756e-05	80.815	0.00179
80.4146	-3.13475e-05	81.039	0.00179
80.5924	-3.127e-05	81.4394	0.00179
80.9046	-3.10386e-05	81.7516	0.00179
81.2616	-3.02222e-05	81.9742	0.00179
81.4842	-2.96832e-05	82.1534	0.00179
81.8412	-2.8813e-05	82.4208	0.00179
82.0638	-2.82909e-05	82.7316	0.00179
82.2416	-2.77872e-05	83.0886	0.00179
82.6882	-2.65859e-05	83.356	0.00179
82.8212	-2.63393e-05	83.4904	0.00179
83.1782	-2.52537e-05	83.8012	0.00179
83.4904	-2.4485e-05	84.203	0.00179
83.7578	-2.38431e-05	84.4704	0.00179
83.9804	-2.32261e-05	84.7826	0.00179
84.1134	-2.27894e-05	85.1382	0.00179
84.3808	-2.21671e-05	85.4504	0.00179
84.7378	-2.10631e-05	85.7626	0.00179
84.8708	-2.0714e-05	85.8522	0.00179
85.0948	-1.99872e-05	86.2526	0.00179
85.4952	-1.88973e-05	86.6544	0.00179
85.7626	-1.83222e-05	86.9666	0.00179
85.9404	-1.77281e-05	87.234	0.00179
86.2078	-1.67938e-05	87.5448	0.00179
86.2974	-1.65719e-05	87.857	0.00179
86.6544	-1.55695e-05	88.214	0.00179
86.9666	-1.48356e-05	88.4814	0.00179
87.0996	-1.44379e-05	88.8832	0.00179
87.3222	-1.37458e-05	89.194	0.00179
87.6792	-1.28673e-05	89.5062	0.00179
87.7688	-1.25101e-05	89.8184	0.00179
88.0362	-1.16771e-05	90.0858	0.00179
88.1692	-1.12581e-05	90.3532	0.00179
88.4366	-1.05304e-05	90.6654	0.00179
88.704	-9.61467e-06	90.888	0.00179
88.8384	-9.42212e-06	91.3346	0.00179
88.9714	-8.87062e-06	91.5124	0.00179
89.2388	-8.11906e-06	91.9576	0.00179
89.5062	-7.48081e-06	92.1802	0.00179
89.7736	-6.53247e-06	92.582	0.00179
89.908	-6.26571e-06	92.8942	0.00179
90.041	-5.69737e-06	93.1168	0.00179
90.398	-4.77509e-06	93.429	0.00179
90.5758	-4.12894e-06	93.7846	0.00179
90.7102	-3.79047e-06	94.1416	0.00179
91.0658	-2.66605e-06	94.409	0.00179
91.0224	-2.73629e-06	94.5868	0.00179
91.2002	-2.44811e-06	94.9886	0.00179
91.3346	-1.97963e-06	95.3456	0.00179
91.602	-1.16664e-06	95.5682	0.00179
91.7798	-5.62031e-07	95.9238	0.00179
92.0024	0	96.0582	0.00179
92.1368	2.50196e-07	96.3704	0.00179
92.2698	3.14745e-07	96.593	0.00179
92.582	9.72639e-07	96.9052	0.00179
92.582	9.72639e-07	97.1726	0.00179
92.6716	1.08388e-06	97.5296	0.00179
92.8046	1.52744e-06	97.6178	0.00179
92.9824	1.81024e-06	97.93	0.00179
93.1616	2.09816e-06	98.2422	0.00179
93.429	2.68915e-06	98.5544	0.00179
93.5172	2.86255e-06	98.8666	0.00179
93.6964	3.28339e-06	99.1774	0.00179
93.919	3.54475e-06	99.3566	0.00179
94.0968	3.77904e-06	99.5344	0.00179
94.3642	4.26227e-06	99.8466	0.00179
94.3194	4.10906e-06	100.024	0.00179
94.409	4.41746e-06	100.471	0.00179
94.5434	4.82026e-06	100.649	0.00179
94.8108	5.12274e-06	100.782	0.00179
94.8542	5.15199e-06	101.049	0.00179
95.1216	5.83824e-06	101.406	0.00179
95.2112	5.964e-06	101.584	0.00179
95.3456	6.24603e-06	101.584	0.00179
95.5682	6.7208e-06	101.941	0.00179
95.7012	6.94211e-06	102.164	0.00179
95.8804	7.20123e-06	102.343	0.00179
96.236	7.84724e-06	102.521	0.00179
96.236	7.84724e-06	102.743	0.00179
96.5034	8.43084e-06	103.055	0.00179
96.5482	8.46677e-06	103.19	0.00179
96.5482	8.46677e-06	103.368	0.00179
96.7708	9.1418e-06	103.635	0.00179
96.9052	9.25335e-06	103.813	0.00179
97.083	9.4026e-06	104.259	0.00179
97.2174	9.64073e-06	104.348	0.00179
97.4848	1.01792e-05	104.749	0.00179
97.7522	1.0903e-05	104.705	0.00179
97.8852	1.11453e-05	104.838	0.00179
97.9748	1.12882e-05	105.105	0.00179
98.1974	1.1675e-05	105.195	0.00179
98.287	1.18199e-05	105.372	0.00179
98.4648	1.22882e-05	105.507	0.00179
98.6426	1.24606e-05	105.864	0.00179
98.9996	1.31706e-05	105.997	0.00179
99.2222	1.36907e-05	106.042	0.00179
99.3566	1.40639e-05	106.264	0.00179
99.4896	1.42027e-05	106.442	0.00179
99.624	1.45175e-05	106.532	0.00179
99.757	1.46592e-05	106.621	0.00179
100.024	1.54085e-05	106.977	0.00179
100.381	1.6144e-05	107.066	0.00179
100.649	1.67269e-05	107.379	0.00179
100.738	1.68877e-05	107.379	0.00179
101.006	1.73097e-05	107.468	0.00179
101.139	1.74676e-05	107.736	0.00179
101.317	1.80619e-05	107.869	0.00179
101.541	1.85514e-05	108.046	0.00179
101.808	1.90428e-05	108.226	0.00179
102.208	2.00242e-05	108.493	0.00179
102.388	2.031e-05	108.493	0.00179
102.61	2.07576e-05	108.805	0.00179
102.743	2.11865e-05	109.073	0.00179
103.055	2.17637e-05	109.161	0.00179
103.233	2.21094e-05	109.25	0.00179
103.545	2.29359e-05	109.518	0.00179
103.768	2.34452e-05	109.607	0.00179
103.947	2.38032e-05	109.83	0.00179
104.17	2.43627e-05	110.142	0.00179
104.437	2.4948e-05	110.23	0.00179
104.66	2.55077e-05	110.32	0.00179
104.927	2.60998e-05	110.454	0.00179
105.15	2.66986e-05	110.454	0.00179
105.552	2.7527e-05	110.765	0.00179
105.774	2.79513e-05	110.81	0.00179
105.907	2.83922e-05	111.077	0.00179
106.309	2.93125e-05	111.39	0.00179
106.576	3.00185e-05	111.479	0.00179
106.754	3.03831e-05	111.702	0.00179
107.111	3.12089e-05	112.059	0.00179
107.379	3.18867e-05	112.014	0.00179
107.646	3.254e-05	112.37	0.00179
107.958	3.32871e-05	112.459	0.00179
108.359	3.43147e-05	112.771	0.00179
108.403	3.44123e-05	112.904	0.00179
108.671	3.50479e-05	113.217	0.00179
109.161	3.62431e-05	113.351	0.00179
109.385	3.67724e-05	113.439	0.00179
109.563	3.72019e-05	113.751	0.00179
109.875	3.79382e-05	113.931	0.00179
110.187	3.86677e-05	114.243	0.00179
110.543	3.95003e-05	114.465	0.00179
110.677	3.98181e-05	114.643	0.00179
111.033	4.05616e-05	114.955	0.00179
111.3	4.11143e-05	115.178	0.00179
111.567	4.16467e-05	115.49	0.00179
112.014	4.25423e-05	115.713	0.00179
112.192	4.29218e-05	115.891	0.00179
112.459	4.33953e-05	116.07	0.00179
112.771	4.39264e-05	116.382	0.00179
112.994	4.42738e-05	116.515	0.00179
113.396	4.47471e-05	116.917	0.00179
113.618	4.5093e-05	117.139	0.00179
113.931	4.54427e-05	117.452	0.00179
114.198	4.58177e-05	117.807	0.00179
114.421	4.60491e-05	118.209	0.00179
114.821	4.64126e-05	118.297	0.00179
114.955	4.64975e-05	118.565	0.00179
115.312	4.67375e-05	118.832	0.00179
115.58	4.68454e-05	119.056	0.00179
115.758	4.70826e-05	119.367	0.00179
116.248	4.70717e-05	119.546	0.00179
116.425	4.73666e-05	119.991	0.00179
116.649	4.70808e-05	120.259	0.00179
116.96	4.72508e-05	120.393	0.00179
117.139	4.716e-05	120.838	0.00179
117.495	4.69367e-05	121.24	0.00179
117.852	4.71437e-05	121.64	0.00179
118.03	4.70924e-05	121.775	0.00179
118.342	4.67629e-05	122.042	0.00179
118.609	4.66914e-05	122.31	0.00179
119.011	4.64092e-05	122.665	0.00179
119.234	4.64035e-05	122.888	0.00179
119.546	4.60751e-05	123.29	0.00179
119.634	4.61675e-05	123.735	0.00179
119.903	4.59176e-05	123.869	0.00179
120.126	4.56735e-05	124.225	0.00179
120.393	4.55028e-05	124.582	0.00179
120.526	4.51587e-05	124.849	0.00179
121.016	4.45905e-05	125.117	0.00179
121.15	4.47452e-05	125.429	0.00179
121.418	4.42299e-05	125.874	0.00179
121.596	4.42584e-05	126.231	0.00179
121.818	4.40563e-05	126.543	0.00179
121.997	4.40725e-05	126.766	0.00179
122.265	4.38408e-05	127.345	0.00179
122.353	4.37924e-05	127.568	0.00179
122.532	4.33972e-05	127.746	0.00179
122.844	4.32259e-05	128.148	0.00179
122.977	4.29472e-05	128.46	0.00179
123.334	4.2636e-05	128.772	0.00179
123.467	4.22583e-05	129.083	0.00179
123.824	4.20326e-05	129.172	0.00179
124.092	4.18597e-05	129.529	0.00179
124.092	4.18597e-05	129.93	0.00179
124.404	4.12658e-05	130.332	0.00179
124.582	4.12428e-05	130.509	0.00179
124.939	4.09009e-05	130.866	0.00179
124.939	4.09009e-05	131.222	0.00179
125.206	4.05264e-05	131.579	0.00179
125.384	4.06802e-05	131.802	0.00179
125.474	4.04271e-05	132.026	0.00179
125.696	4.02657e-05	132.381	0.00179
125.786	4.00173e-05	132.604	0.00179
126.053	3.99133e-05	133.05	0.00179
126.365	3.94954e-05	133.273	0.00179
126.498	3.93085e-05	133.496	0.00179
126.721	3.93179e-05	133.763	0.00179
126.811	3.92496e-05	134.165	0.00179
127.033	3.90791e-05	134.52	0.00179
127.301	3.87871e-05	134.833	0.00179
127.345	3.86647e-05	135.1	0.00179
127.658	3.8336e-05	135.323	0.00179
127.835	3.81119e-05	135.412	0.00179
127.746	3.83537e-05	135.724	0.00179
128.103	3.79033e-05	135.992	0.00179
128.237	3.78798e-05	135.902	0.00179
128.46	3.79566e-05	136.482	0.00179
128.505	3.78363e-05	136.66	0.00179
128.86	3.74705e-05	136.882	0.00179
128.905	3.73518e-05	137.194	0.00179
129.039	3.74064e-05	137.374	0.00179
129.128	3.73351e-05	137.774	0.00179
129.217	3.72651e-05	138.221	0.00179
129.574	3.72165e-05	138.398	0.00179
129.707	3.6945e-05	138.398	0.00179
129.885	3.68824e-05	138.711	0.00179
129.93	3.67652e-05	139.066	0.00179
130.287	3.63142e-05	139.111	0.00179
130.376	3.61625e-05	139.378	0.00179
130.687	3.60648e-05	139.558	0.00179
130.822	3.60297e-05	139.78	0.00179
130.866	3.59153e-05	139.958	0.00179
131.044	3.58465e-05	140.225	0.00179
131.134	3.59271e-05	140.225	0.00179
131.356	3.58969e-05	140.448	0.00179
131.446	3.58224e-05	140.76	0.00179
131.669	3.54848e-05	140.805	0.00179
131.758	3.55606e-05	141.162	0.00179
131.981	3.5376e-05	141.34	0.00179
132.293	3.52709e-05	141.385	0.00179
132.471	3.52721e-05	141.518	0.00179
132.693	3.50873e-05	141.875	0.00179
132.738	3.49752e-05	141.964	0.00179
133.05	3.47923e-05	142.142	0.00179
133.183	3.46829e-05	142.365	0.00179
133.363	3.46077e-05	142.632	0.00179
133.496	3.42797e-05	142.81	0.00179
133.763	3.44302e-05	143.077	0.00179
133.897	3.4543e-05	143.167	0.00179
134.253	3.42496e-05	143.389	0.00179
134.298	3.4287e-05	143.434	0.00179
134.565	3.42168e-05	143.702	0.00179
134.743	3.40695e-05	143.746	0.00179
134.967	3.40347e-05	144.059	0.00179
135.278	3.41484e-05	144.103	0.00179
135.457	3.37826e-05	144.416	0.00179
135.545	3.38552e-05	144.371	0.00179
135.769	3.34558e-05	144.771	0.00179
135.992	3.35653e-05	144.861	0.00179
136.08	3.36365e-05	144.994	0.00179
136.214	3.3383e-05	145.128	0.00179
136.571	3.316e-05	145.351	0.00179
136.839	3.29422e-05	145.44	0.00179
137.239	3.28201e-05	145.841	0.00179
137.284	3.27124e-05	145.975	0.00179
137.507	3.24571e-05	146.198	0.0018
137.908	3.24629e-05	146.465	0.0018
138.131	3.23375e-05	146.598	0.0018
138.443	3.21328e-05	146.777	0.0018
138.576	3.20156e-05	147.045	0.0018
138.711	3.20291e-05	147.09	0.0018
139.066	3.19036e-05	147.312	0.0018
139.334	3.15254e-05	147.668	0.0018
139.558	3.1443e-05	147.713	0.0018
139.958	3.12447e-05	147.847	0.0018
140.225	3.1039e-05	148.025	0.0018
140.36	3.10826e-05	148.247	0.0018
140.582	3.06801e-05	148.427	0.0018
141.072	3.02813e-05	148.56	0.0018
141.205	3.0141e-05	148.782	0.0018
141.295	2.99361e-05	149.184	0.0018
141.697	2.98105e-05	149.407	0.0018
141.919	2.95066e-05	149.541	0.0018
142.142	2.93005e-05	149.852	0.0018
142.587	2.87777e-05	149.986	0.0018
142.989	2.82918e-05	150.343	0.0018
143.122	2.81701e-05	150.476	0.0018
143.256	2.79603e-05	150.744	0.0018
143.613	2.7512e-05	150.921	0.0018
144.148	2.67812e-05	151.145	0.0018
144.148	2.67812e-05	151.546	0.0018
144.593	2.6257e-05	151.68	0.0018
144.771	2.59818e-05	151.903	0.0018
145.039	2.55811e-05	152.125	0.0018
145.396	2.51097e-05	152.482	0.0018
145.618	2.46789e-05	152.705	0.0018
145.886	2.43757e-05	152.883	0.0018
146.198	2.38425e-05	153.24	0.0018
146.465	2.34933e-05	153.595	0.0018
146.688	2.31788e-05	153.685	0.0018
147.045	2.25903e-05	153.952	0.0018
147.357	2.20341e-05	154.309	0.0018
147.713	2.14801e-05	154.487	0.0018
147.757	2.14255e-05	154.844	0.00181
148.203	2.07015e-05	155.2	0.00181
148.515	2.01612e-05	155.469	0.00181
148.737	1.97779e-05	155.691	0.00181
149.005	1.93507e-05	155.959	0.00181
149.229	1.89373e-05	156.314	0.00181
149.496	1.84737e-05	156.626	0.00181
149.941	1.7733e-05	156.983	0.00181
150.164	1.73385e-05	157.161	0.00181
150.298	1.71236e-05	157.384	0.00181
150.431	1.68895e-05	157.919	0.00181
150.788	1.62759e-05	158.053	0.00181
151.234	1.5492e-05	158.453	0.00181
151.368	1.52553e-05	158.721	0.00181
151.724	1.46309e-05	158.988	0.00181
151.991	1.41525e-05	159.39	0.00181
152.125	1.39095e-05	159.657	0.00181
152.303	1.35977e-05	160.014	0.00181
152.705	1.28662e-05	160.37	0.00181
152.793	1.27142e-05	160.504	0.00181
153.15	1.20489e-05	161.039	0.00182
153.328	1.17212e-05	161.129	0.00182
153.64	1.11536e-05	161.396	0.00182
153.73	1.0964e-05	161.664	0.00182
153.997	1.04683e-05	161.974	0.00182
154.265	9.95897e-06	162.376	0.00182
154.622	9.33305e-06	162.599	0.00182
154.622	9.33305e-06	162.911	0.00182
154.934	8.71802e-06	163.268	0.00182
155.289	8.0544e-06	163.446	0.00182
155.424	7.78549e-06	163.846	0.00182
155.602	7.42759e-06	164.203	0.00182
155.824	6.95844e-06	164.471	0.00182
156.047	6.55692e-06	164.961	0.00182
156.271	6.09747e-06	165.14	0.00182
156.493	5.67619e-06	165.407	0.00182
156.626	5.4207e-06	165.808	0.00182
156.983	4.71859e-06	165.942	0.00183
157.206	4.27326e-06	166.209	0.00183
157.473	3.65984e-06	166.387	0.00183
157.563	3.49254e-06	166.877	0.00183
157.608	3.37232e-06	167.189	0.00183
157.919	2.75279e-06	167.412	0.00183
158.098	2.39166e-06	167.724	0.00183
158.231	2.12917e-06	167.902	0.00183
158.633	1.2769e-06	168.214	0.00183
158.677	1.15104e-06	168.526	0.00183
158.81	8.84708e-07	168.883	0.00183
159.078	2.60956e-07	168.972	0.00183
159.167	0	169.329	0.00183
159.48	-3.94765e-07	169.596	0.00183
159.79	-9.78646e-07	169.774	0.00183
159.88	-1.09761e-06	169.953	0.00183
160.147	-1.58579e-06	170.176	0.00183
160.282	-1.78241e-06	170.621	0.00184
160.504	-2.16626e-06	170.888	0.00184
160.682	-2.40444e-06	171.067	0.00184
160.95	-3.05197e-06	171.156	0.00184
160.994	-3.09554e-06	171.602	0.00184
161.129	-3.33381e-06	171.735	0.00184
161.129	-3.33381e-06	172.137	0.00184
161.574	-4.16843e-06	172.315	0.00184
161.707	-4.3698e-06	172.627	0.00184
161.797	-4.57197e-06	172.717	0.00184
162.064	-5.10125e-06	172.984	0.00184
162.109	-5.14274e-06	173.162	0.00184
162.287	-5.42892e-06	173.295	0.00184
162.421	-5.63559e-06	173.652	0.00184
162.688	-6.21828e-06	173.83	0.00184
162.866	-6.55017e-06	173.964	0.00184
163.001	-6.89102e-06	174.231	0.00184
163.356	-7.61252e-06	174.544	0.00184
163.491	-7.73493e-06	174.721	0.00184
163.668	-8.16617e-06	174.766	0.00184
163.803	-8.56605e-06	175.078	0.00184
163.936	-8.77734e-06	175.346	0.00184
164.114	-9.17194e-06	175.836	0.00185
164.203	-9.25112e-06	175.791	0.00185
164.471	-9.97055e-06	175.881	0.00185
164.693	-1.04122e-05	176.058	0.00185
164.916	-1.09069e-05	176.103	0.00185
165.095	-1.13696e-05	176.46	0.00185
165.183	-1.15997e-05	176.683	0.00185
165.362	-1.19098e-05	176.728	0.00185
165.451	-1.21415e-05	177.173	0.00185
165.718	-1.2686e-05	177.306	0.00185
166.075	-1.34151e-05	177.573	0.00185
166.209	-1.38579e-05	177.708	0.00185
166.342	-1.40768e-05	177.752	0.00185
166.565	-1.43145e-05	178.02	0.00185
166.744	-1.47975e-05	178.198	0.00185
167.1	-1.57075e-05	178.644	0.00185
167.145	-1.5743e-05	178.822	0.00185
167.324	-1.61775e-05	178.912	0.00185
167.724	-1.71338e-05	179.089	0.00185
167.992	-1.78763e-05	179.179	0.00185
168.081	-1.8188e-05	179.312	0.00185
168.393	-1.87244e-05	179.49	0.00185
168.704	-1.96288e-05	179.624	0.00185
168.839	-1.99132e-05	179.936	0.00185
168.883	-2.00099e-05	180.114	0.00185
169.373	-2.13003e-05	180.292	0.00185
169.551	-2.16112e-05	180.516	0.00185
169.774	-2.21434e-05	180.872	0.00185
170.131	-2.31568e-05	180.916	0.00185
170.22	-2.32788e-05	181.094	0.00185
170.488	-2.40376e-05	181.451	0.00185
170.755	-2.45282e-05	181.719	0.00186
170.933	-2.4764e-05	181.586	0.00186
171.29	-2.57001e-05	181.808	0.00186
171.423	-2.59728e-05	182.12	0.00186
171.69	-2.65831e-05	182.298	0.00186
172.047	-2.72396e-05	182.521	0.00186
172.137	-2.75535e-05	182.699	0.00186
172.672	-2.86817e-05	182.966	0.00186
172.717	-2.87675e-05	183.19	0.00186
172.984	-2.949e-05	183.413	0.00186
173.384	-3.02588e-05	183.546	0.00186
173.429	-3.04109e-05	183.813	0.00186
173.83	-3.10968e-05	183.992	0.00186
174.054	-3.18444e-05	184.125	0.00186
174.276	-3.19828e-05	184.437	0.00186
174.544	-3.2597e-05	184.705	0.00186
175.034	-3.34602e-05	184.883	0.00186
175.123	-3.36173e-05	185.107	0.00186
175.434	-3.44042e-05	185.597	0.00186
175.658	-3.49085e-05	185.641	0.00186
176.058	-3.54352e-05	186.042	0.00186
176.326	-3.56705e-05	186.176	0.00186
176.638	-3.62846e-05	186.354	0.00186
176.861	-3.67477e-05	186.666	0.00186
177.038	-3.69511e-05	186.934	0.00186
177.306	-3.72815e-05	187.201	0.00186
177.752	-3.78566e-05	187.334	0.00186
177.93	-3.81015e-05	187.601	0.00186
178.287	-3.85791e-05	187.914	0.00186
178.555	-3.87489e-05	188.181	0.00186
178.777	-3.90876e-05	188.448	0.00186
178.912	-3.93105e-05	188.805	0.00186
179.267	-3.96226e-05	189.028	0.00186
179.535	-3.99826e-05	189.34	0.00186
179.714	-3.99645e-05	189.696	0.00186
180.025	-4.04037e-05	189.696	0.00186
180.337	-4.0565e-05	190.008	0.00186
180.694	-4.10659e-05	190.499	0.00186
180.961	-4.12073e-05	190.722	0.00186
181.318	-4.14172e-05	191.034	0.00186
181.451	-4.16219e-05	191.167	0.00186
181.674	-4.1606e-05	191.569	0.00186
181.853	-4.18833e-05	191.836	0.00186
182.343	-4.2089e-05	192.237	0.00186
182.476	-4.21736e-05	192.459	0.00186
182.699	-4.21396e-05	192.639	0.00186
183.1	-4.22871e-05	192.906	0.00186
183.233	-4.23983e-05	193.306	0.00186
183.635	-4.25935e-05	193.663	0.00186
183.858	-4.26113e-05	194.019	0.00186
184.08	-4.26991e-05	194.064	0.00186
184.393	-4.26621e-05	194.643	0.00186
184.66	-4.28156e-05	194.688	0.00186
184.794	-4.2817e-05	195.045	0.00186
185.107	-4.29218e-05	195.401	0.00186
185.417	-4.28803e-05	195.623	0.00186
185.552	-4.28073e-05	195.936	0.00186
185.864	-4.28145e-05	196.293	0.00186
186.22	-4.28373e-05	196.56	0.00186
186.399	-4.27584e-05	196.827	0.00186
186.487	-4.27316e-05	197.095	0.00185
186.754	-4.27525e-05	197.497	0.00185
187.111	-4.26264e-05	197.719	0.00185
187.246	-4.25874e-05	198.164	0.00185
187.334	-4.25769e-05	198.566	0.00185
187.781	-4.25246e-05	198.61	0.00185
187.557	-4.25899e-05	198.877	0.00185
188.136	-4.2379e-05	199.457	0.00185
188.583	-4.22461e-05	199.501	0.00185
188.583	-4.22461e-05	199.947	0.00185
188.805	-4.21495e-05	199.991	0.00185
189.118	-4.20091e-05	200.304	0.00185
189.118	-4.20091e-05	200.705	0.00185
189.34	-4.18658e-05	200.883	0.00185
189.652	-4.17316e-05	201.195	0.00185
189.83	-4.16124e-05	201.551	0.00185
190.098	-4.14768e-05	201.73	0.00185
190.187	-4.14009e-05	202.131	0.00185
190.32	-4.13101e-05	202.31	0.00185
190.588	-4.11324e-05	202.665	0.00184
190.767	-4.10412e-05	202.889	0.00184
191.034	-4.08506e-05	203.245	0.00184
191.302	-4.06283e-05	203.379	0.00184
191.345	-4.05949e-05	203.735	0.00184
191.612	-4.03881e-05	203.825	0.00184
191.702	-4.03138e-05	204.315	0.00184
191.88	-4.015e-05	204.449	0.00184
192.059	-3.99954e-05	204.805	0.00184
192.282	-3.98039e-05	205.029	0.00184
192.237	-3.98427e-05	205.251	0.00184
192.594	-3.95063e-05	205.563	0.00183
192.772	-3.93333e-05	205.696	0.00183
192.994	-3.911e-05	206.009	0.00183
193.217	-3.88801e-05	206.231	0.00183
193.529	-3.85494e-05	206.454	0.00183
193.663	-3.83953e-05	206.676	0.00183
193.796	-3.82376e-05	206.944	0.00183
193.841	-3.81915e-05	207.211	0.00183
194.331	-3.76201e-05	207.479	0.00183
194.421	-3.75056e-05	207.613	0.00183
194.599	-3.72889e-05	207.88	0.00182
194.688	-3.71948e-05	208.148	0.00182
194.821	-3.703e-05	208.37	0.00182
195.178	-3.65691e-05	208.415	0.00182
195.223	-3.65011e-05	208.817	0.00182
195.401	-3.628e-05	208.86	0.00182
195.758	-3.57947e-05	209.173	0.00182
195.803	-3.57217e-05	209.307	0.00182
196.07	-3.52863e-05	209.53	0.00182
196.203	-3.51146e-05	209.663	0.00181
196.248	-3.50666e-05	210.109	0.00181
196.427	-3.4799e-05	210.287	0.00181
196.427	-3.4799e-05	210.465	0.00181
196.783	-3.42558e-05	210.644	0.00181
197.05	-3.39163e-05	210.867	0.00181
197.184	-3.36665e-05	211.044	0.00181
197.497	-3.32191e-05	211.357	0.0018
197.63	-3.30198e-05	211.491	0.0018
197.764	-3.27975e-05	211.802	0.0018
197.987	-3.23982e-05	211.847	0.0018
198.164	-3.2165e-05	211.891	0.0018
198.299	-3.19164e-05	212.248	0.0018
198.744	-3.1262e-05	212.426	0.0018
198.922	-3.08944e-05	212.694	0.0018
199.011	-3.07294e-05	213.006	0.00179
199.324	-3.02757e-05	213.184	0.00179
199.546	-2.98946e-05	213.406	0.00179
199.724	-2.96297e-05	213.363	0.00179
199.947	-2.92455e-05	213.718	0.00179
200.171	-2.8832e-05	213.808	0.00179
200.348	-2.84676e-05	214.12	0.00179
200.661	-2.79282e-05	214.432	0.00178
200.973	-2.74862e-05	214.477	0.00178
201.016	-2.73901e-05	214.655	0.00178
201.328	-2.68469e-05	214.878	0.00178
201.73	-2.61274e-05	215.1	0.00178
201.73	-2.61274e-05	215.368	0.00178
202.042	-2.55296e-05	215.635	0.00177
202.31	-2.51617e-05	215.858	0.00177
202.488	-2.48399e-05	215.992	0.00177
202.488	-2.48399e-05	216.304	0.00177
203.112	-2.37263e-05	216.304	0.00177
203.335	-2.33327e-05	216.616	0.00177
203.602	-2.28671e-05	216.794	0.00176
203.692	-2.27701e-05	217.329	0.00176
203.959	-2.23319e-05	217.462	0.00176
204.226	-2.18475e-05	217.641	0.00176
204.449	-2.14873e-05	217.774	0.00176
204.761	-2.09624e-05	217.997	0.00175
205.029	-2.05148e-05	218.354	0.00175
205.339	-2.00678e-05	218.532	0.00175
205.741	-1.9358e-05	218.756	0.00175
205.919	-1.90649e-05	218.978	0.00175
206.276	-1.85614e-05	219.156	0.00175
206.454	-1.82935e-05	219.423	0.00174
206.633	-1.80426e-05	219.513	0.00174
207.123	-1.72707e-05	219.736	0.00174
207.123	-1.72707e-05	220.137	0.00174
207.479	-1.67581e-05	220.36	0.00174
207.613	-1.66087e-05	220.76	0.00173
208.103	-1.59154e-05	220.895	0.00173
208.148	-1.5841e-05	221.207	0.00173
208.55	-1.5268e-05	221.295	0.00173
208.772	-1.49428e-05	221.697	0.00172
209.262	-1.43165e-05	222.053	0.00172
209.307	-1.4265e-05	222.187	0.00172
209.707	-1.37432e-05	222.544	0.00172
209.842	-1.35793e-05	222.9	0.00172
210.154	-1.31989e-05	223.034	0.00171
210.465	-1.28174e-05	223.39	0.00171
210.732	-1.25012e-05	223.39	0.00171
210.822	-1.23954e-05	223.836	0.00171
211.179	-1.19815e-05	223.924	0.00171
211.401	-1.17291e-05	224.281	0.0017
211.714	-1.13955e-05	224.594	0.0017
212.069	-1.09882e-05	224.994	0.0017
212.337	-1.06929e-05	225.128	0.0017
212.604	-1.04353e-05	225.485	0.00169
212.828	-1.02093e-05	225.841	0.00169
213.006	-1.00057e-05	226.065	0.00169
213.406	-9.62394e-06	226.376	0.00169
213.541	-9.51856e-06	226.643	0.00169
213.808	-9.20984e-06	226.867	0.00168
213.986	-9.057e-06	227.223	0.00168
214.388	-8.72288e-06	227.535	0.00168
214.565	-8.56781e-06	227.713	0.00168
214.878	-8.28521e-06	228.159	0.00167
215.235	-7.90521e-06	228.159	0.00167
215.457	-7.75466e-06	228.427	0.00167
215.769	-7.50266e-06	228.694	0.00167
215.814	-7.44899e-06	229.05	0.00167
216.082	-7.29535e-06	229.317	0.00166
216.125	-7.24327e-06	229.629	0.00166
216.572	-6.8642e-06	229.942	0.00166
216.884	-6.57168e-06	230.343	0.00166
217.151	-6.41629e-06	230.744	0.00165
217.329	-6.32961e-06	231.011	0.00165
217.507	-6.20327e-06	231.189	0.00165
217.729	-6.09049e-06	231.546	0.00165
218.042	-5.78705e-06	231.769	0.00164
218.309	-5.60477e-06	232.036	0.00164
218.264	-5.6564e-06	232.215	0.00164
218.576	-5.42408e-06	232.616	0.00164
218.799	-5.2541e-06	233.017	0.00164
218.978	-5.0706e-06	233.15	0.00163
219.468	-4.79226e-06	233.82	0.00163
219.513	-4.76323e-06	233.953	0.00163
219.736	-4.64089e-06	234.31	0.00162
219.87	-4.49218e-06	234.265	0.00163
220.137	-4.36303e-06	234.667	0.00162
220.315	-4.16993e-06	234.844	0.00162
220.493	-4.09891e-06	235.201	0.00162
220.895	-3.81082e-06	235.424	0.00162
221.162	-3.68443e-06	235.647	0.00161
221.25	-3.64925e-06	235.959	0.00161
221.43	-3.5582e-06	236.314	0.00161
221.474	-3.54928e-06	236.538	0.00161
221.742	-3.33241e-06	236.806	0.00161
222.053	-3.09592e-06	237.206	0.0016
222.142	-3.04307e-06	237.341	0.0016
222.41	-2.88616e-06	237.474	0.0016
222.632	-2.7866e-06	237.786	0.0016
222.722	-2.74931e-06	238.188	0.00159
222.944	-2.60487e-06	238.276	0.00159
223.122	-2.47401e-06	238.543	0.00159
223.212	-2.39577e-06	238.722	0.00159
223.479	-2.24545e-06	238.99	0.00159
223.747	-2.09648e-06	239.345	0.00158
224.014	-1.97087e-06	239.525	0.00158
224.148	-1.89632e-06	239.792	0.00158
224.549	-1.66711e-06	240.148	0.00158
224.727	-1.53726e-06	240.282	0.00158
224.816	-1.50643e-06	240.327	0.00158
225.128	-1.34936e-06	240.727	0.00157
225.261	-1.27958e-06	240.995	0.00157
225.574	-1.12869e-06	241.084	0.00157
225.618	-1.11084e-06	241.396	0.00157
225.708	-1.06913e-06	241.707	0.00157
225.841	-9.99259e-07	241.931	0.00157
226.243	-7.90907e-07	242.154	0.00156
226.153	-8.33333e-07	242.332	0.00156
226.421	-7.02729e-07	242.599	0.00156
226.643	-5.83917e-07	242.733	0.00156
226.955	-4.30228e-07	243.089	0.00156
227.135	-3.44557e-07	243.536	0.00156
227.312	-2.59466e-07	243.134	0.00156
227.312	-2.59466e-07	243.669	0.00155
227.58	-1.33604e-07	243.981	0.00155
227.847	0	244.07	0.00155
228.159	-1.30676e-05	244.07	0.00155
228.382	-2.23753e-05	244.56	0.00155
228.515	-2.79444e-05	244.783	0.00155
228.739	-3.73013e-05	244.917	0.00155
228.962	-4.66346e-05	245.273	0.00155
229.139	-5.40639e-05	245.363	0.00154
229.362	-6.33755e-05	245.585	0.00154
229.629	-7.45962e-05	245.585	0.00154
229.809	-8.21026e-05	245.942	0.00154
230.164	-9.6983e-05	246.075	0.00154
230.209	-9.88505e-05	246.254	0.00154
230.432	-0.000108168	246.744	0.00154
230.654	-0.000117542	246.922	0.00154
230.654	-0.000117542	247.057	0.00154
231.146	-0.000138105	247.19	0.00154
231.413	-0.000149335	247.367	0.00154
231.546	-0.000154891	247.635	0.00154
231.813	-0.000166127	247.947	0.00154
231.948	-0.000171797	247.992	0.00154
232.081	-0.000177368	248.304	0.00153
232.393	-0.000190497	248.482	0.00153
232.795	-0.000207354	248.749	0.00153
232.973	-0.00021486	248.839	0.00153
233.195	-0.00022419	249.151	0.00153
233.33	-0.000229859	249.329	0.00153
233.552	-0.00023926	249.418	0.00153
233.864	-0.000252315	249.819	0.00153
234.22	-0.00026729	250.043	0.00153
234.532	-0.000280443	250.131	0.00153
234.755	-0.000289845	250.398	0.00153
234.889	-0.000295551	250.621	0.00153
235.334	-0.000314233	250.8	0.00153
235.469	-0.000319965	250.933	0.00153
235.736	-0.000331297	251.423	0.00153
235.914	-0.000338828	251.558	0.00153
236.226	-0.000351934	251.78	0.00153
236.582	-0.000367013	252.137	0.00153
236.806	-0.00037642	252.405	0.00153
237.251	-0.000395216	252.627	0.00153
237.341	-0.000399056	252.717	0.00153
237.474	-0.000404761	252.984	0.00154
237.786	-0.000417942	253.252	0.00154
238.276	-0.000438671	253.519	0.00154
238.321	-0.000440597	253.652	0.00154
238.722	-0.0004576	254.009	0.00154
238.99	-0.000469012	254.187	0.00154
239.257	-0.00048035	254.589	0.00154
239.39	-0.00048606	254.811	0.00154
239.525	-0.000491777	255.079	0.00154
239.97	-0.000510636	255.256	0.00154
240.192	-0.000520116	255.703	0.00155
240.505	-0.000533479	255.881	0.00155
240.905	-0.000550585	255.881	0.00155
241.129	-0.000560016	256.326	0.00155
241.262	-0.000565725	256.593	0.00155
241.664	-0.000582918	256.816	0.00155
241.931	-0.000594312	257.173	0.00155
242.109	-0.000601844	257.263	0.00156
242.332	-0.000611433	257.618	0.00156
242.554	-0.000620887	257.886	0.00156
242.956	-0.000638053	258.332	0.00156
243.001	-0.000640009	258.555	0.00156
243.268	-0.000651429	258.777	0.00157
243.669	-0.000668634	259.045	0.00157
243.981	-0.00068207	259.223	0.00157
244.203	-0.000691668	259.58	0.00157
244.426	-0.000701109	259.847	0.00157
244.65	-0.000710775	260.07	0.00158
244.961	-0.000724309	260.382	0.00158
245.185	-0.000733863	260.649	0.00158
245.452	-0.00074542	260.872	0.00158
245.585	-0.000751019	261.229	0.00159
245.72	-0.000756896	261.674	0.00159
246.075	-0.000772182	261.986	0.00159
246.343	-0.000783764	261.986	0.00159
246.477	-0.000789427	262.433	0.0016
246.789	-0.000802955	262.655	0.0016
247.057	-0.00081451	262.878	0.0016
247.367	-0.000828046	263.145	0.00161
247.547	-0.000835703	263.323	0.00161
247.769	-0.000845488	263.725	0.00161
247.947	-0.000853241	264.215	0.00162
248.037	-0.000857073	264.305	0.00162
248.394	-0.000872604	264.615	0.00163
248.482	-0.000876381	264.839	0.00163
248.884	-0.000893772	265.107	0.00164
249.061	-0.000901496	265.329	0.00165
249.196	-0.000907336	265.642	0.00166
249.374	-0.000915229	265.909	0.00167
249.508	-0.000921076	266.042	0.00168
249.953	-0.000940738	266.354	0.00169
250.086	-0.000946426	266.666	0.0017
250.265	-0.000954071	267.023	0.00171
250.666	-0.000971543	267.334	0.00173
250.8	-0.000977526	267.736	0.00174
250.845	-0.000979425	267.914	0.00175
251.068	-0.000989211	268.181	0.00176
251.245	-0.000996871	268.093	0.00176
251.38	-0.001	268.761	0.00179
251.647	-0.00101	268.85	0.00179
252.003	-0.00103	269.163	0.00181
252.225	-0.00104	269.206	0.00181
252.27	-0.00104	269.653	0.00183
252.449	-0.00105	269.653	0.00183
252.76	-0.00106	270.232	0.00186
252.76	-0.00106	270.098	0.00185
252.939	-0.00107	270.41	0.00187
253.072	-0.00108	270.945	0.0019
253.34	-0.00109	271.034	0.0019
253.652	-0.0011	271.123	0.00191
253.742	-0.00111	271.524	0.00193
254.009	-0.00112	271.792	0.00194
254.276	-0.00113	271.925	0.00195
254.276	-0.00113	272.059	0.00196
254.321	-0.00113	272.327	0.00197
254.722	-0.00115	272.639	0.00199
254.856	-0.00116	272.951	0.00201
254.899	-0.00116	273.174	0.00202
255.346	-0.00118	273.486	0.00204
255.391	-0.00118	273.529	0.00204
255.746	-0.0012	273.931	0.00206
255.881	-0.0012	274.021	0.00207
256.059	-0.00121	274.198	0.00208
256.326	-0.00122	274.466	0.00209
256.683	-0.00124	274.688	0.0021
256.906	-0.00125	274.866	0.00212
256.906	-0.00125	275.09	0.00213
257.218	-0.00126	275.223	0.00214
257.307	-0.00127	275.58	0.00216
257.53	-0.00128	275.803	0.00217
257.797	-0.00129	276.07	0.00219
257.93	-0.00129	276.205	0.00219
258.065	-0.0013	276.65	0.00222
258.377	-0.00131	276.515	0.00221
258.688	-0.00133	276.828	0.00223
258.822	-0.00133	277.05	0.00225
259.09	-0.00135	277.407	0.00227
259.402	-0.00136	277.585	0.00228
259.535	-0.00137	277.63	0.00228
259.58	-0.00137	278.032	0.0023
259.981	-0.00139	278.299	0.00232
260.114	-0.00139	278.432	0.00233
260.249	-0.0014	278.655	0.00234
260.471	-0.00141	278.967	0.00236
260.784	-0.00142	279.012	0.00237
260.917	-0.00143	279.457	0.00239
261.318	-0.00145	279.636	0.0024
261.496	-0.00145	279.724	0.00241
261.631	-0.00146	279.948	0.00242
261.898	-0.00147	280.304	0.00245
262.121	-0.00148	280.393	0.00245
262.388	-0.00149	280.661	0.00247
262.744	-0.00151	280.928	0.00248
262.788	-0.00151	281.063	0.00249
263.056	-0.00152	281.151	0.0025
263.323	-0.00154	281.775	0.00254
263.725	-0.00156	281.82	0.00254
263.948	-0.00157	281.908	0.00255
264.17	-0.00158	282.22	0.00257
264.348	-0.00158	282.488	0.00258
264.527	-0.00159	282.845	0.00261
265.017	-0.00161	283.023	0.00262
265.062	-0.00162	283.469	0.00265
265.418	-0.00163	283.692	0.00266
265.597	-0.00164	283.78	0.00267
265.73	-0.00165	283.959	0.00268
266.265	-0.00167	284.182	0.00269
266.309	-0.00167	284.582	0.00272
266.622	-0.00169	284.717	0.00272
266.799	-0.0017	284.894	0.00274
267.201	-0.00171	285.564	0.00278
267.379	-0.00172	285.741	0.00279
267.558	-0.00173	285.964	0.0028
268.003	-0.00175	286.411	0.00283
268.181	-0.00176	286.499	0.00284
268.404	-0.00177	286.678	0.00285
268.628	-0.00178	286.901	0.00287
268.806	-0.00179	287.078	0.00288
269.118	-0.0018	287.568	0.00291
269.385	-0.00181	287.568	0.00291
269.786	-0.00183	287.97	0.00293
269.875	-0.00184	288.015	0.00294
270.098	-0.00185	288.728	0.00298
270.41	-0.00186	288.905	0.00299
270.543	-0.00187	289.085	0.00301
270.81	-0.00188	289.53	0.00304
271.302	-0.0019	289.485	0.00303
271.524	-0.00191	289.797	0.00305
271.435	-0.00191	290.242	0.00308
271.747	-0.00192	290.555	0.0031
272.014	-0.00193	290.689	0.0031
272.371	-0.00195	290.956	0.00312
272.594	-0.00196	291.224	0.00313
272.861	-0.00197	291.269	0.00313
272.994	-0.00198	291.714	0.00315
273.262	-0.00199	292.159	0.00318
273.486	-0.002	292.471	0.00319
273.664	-0.002	292.649	0.0032
273.753	-0.00201	292.918	0.00321
274.154	-0.00202	293.273	0.00323
274.243	-0.00203	293.496	0.00324
274.688	-0.00204	293.853	0.00326
274.778	-0.00205	294.12	0.00327
275.045	-0.00206	294.343	0.00328
275.045	-0.00206	294.566	0.00329
275.178	-0.00206	294.967	0.00331
275.67	-0.00208	295.145	0.00332
275.848	-0.00208	295.368	0.00334
276.025	-0.00209	295.68	0.00335
276.248	-0.0021	296.037	0.00337
276.427	-0.0021	296.215	0.00338
276.605	-0.00211	296.527	0.0034
276.783	-0.00211	296.839	0.00341
276.962	-0.00212	297.062	0.00342
277.185	-0.00212	297.374	0.00344
277.362	-0.00212	297.597	0.00345
277.675	-0.00213	297.819	0.00347
277.719	-0.00213	298.087	0.00348
277.852	-0.00213	298.309	0.0035
278.209	-0.00214	298.266	0.00349
278.522	-0.00215	298.978	0.00353
278.611	-0.00215	299.201	0.00355
278.834	-0.00215	299.468	0.00356
279.012	-0.00215	299.513	0.00356
279.012	-0.00215	299.781	0.00358
279.146	-0.00216	300.182	0.0036
279.502	-0.00215	300.182	0.0036
279.636	-0.00215	300.45	0.00362
280.036	-0.00215	300.761	0.00364
280.304	-0.00215	300.985	0.00366
280.349	-0.00215	301.118	0.00366
280.483	-0.00215	301.295	0.00368
280.661	-0.00214	301.608	0.0037
280.973	-0.00213	301.965	0.00372
281.24	-0.00213	302.232	0.00374
281.33	-0.00214	302.632	0.00377
281.775	-0.00213	302.589	0.00376
281.865	-0.00212	302.677	0.00377
282.087	-0.00211	302.856	0.00378
282.4	-0.00211	303.435	0.00382
282.443	-0.00211	303.391	0.00382
283.023	-0.00208	303.881	0.00386
282.89	-0.00209	303.792	0.00385
283.202	-0.00206	304.104	0.00387
283.29	-0.00205	304.371	0.00389
283.513	-0.00204	304.549	0.00391
283.557	-0.00204	304.816	0.00393
283.737	-0.00204	305.04	0.00395
284.047	-0.00202	305.308	0.00397
284.227	-0.002	305.308	0.00397
284.582	-0.00198	305.619	0.004
284.672	-0.00197	305.976	0.00403
284.939	-0.00195	306.243	0.00404
285.251	-0.00192	306.333	0.00405
285.608	-0.00188	306.555	0.00408
285.519	-0.0019	306.6	0.00408
285.831	-0.00187	307.18	0.00414
286.098	-0.00184	307.357	0.00416
286.454	-0.00181	307.535	0.00417
286.499	-0.00181	307.714	0.00419
286.901	-0.00176	308.025	0.00422
286.99	-0.00174	308.115	0.00423
287.168	-0.00172	308.337	0.00425
287.748	-0.00166	308.517	0.00427
287.836	-0.00166	308.605	0.00428
288.015	-0.00162	309.229	0.00436
288.415	-0.00155	309.229	0.00436
288.728	-0.0015	309.586	0.00439
288.772	-0.00149	309.897	0.00443
289.085	-0.00146	309.942	0.00444
289.218	-0.00146	310.209	0.00447
289.53	-0.00141	310.477	0.0045
289.797	-0.00135	310.878	0.00456
290.242	-0.0013	310.923	0.00457
290.466	-0.00124	311.146	0.00459
290.822	-0.00119	311.279	0.00462
290.867	-0.00119	311.546	0.00465
291.134	-0.00113	312.038	0.00471
291.491	-0.00107	312.171	0.00473
291.536	-0.00107	312.572	0.0048
291.892	-0.000988775	312.572	0.0048
291.981	-0.000978382	312.883	0.00484
292.293	-0.000951005	313.285	0.00491
292.694	-0.000855555	313.642	0.00498
292.918	-0.000798985	313.642	0.00498
293.318	-0.000744239	313.909	0.00502
293.763	-0.000639795	314.177	0.00506
293.898	-0.000605143	314.399	0.0051
294.21	-0.000545258	314.8	0.00517
294.343	-0.000536011	315.246	0.00527
294.433	-0.000529725	315.157	0.00525
294.655	-0.00046162	315.602	0.00533
294.79	-0.000445123	315.692	0.00535
295.368	-0.000295075	316.092	0.00544
295.457	-0.000267881	316.316	0.00548
295.77	-0.00020881	316.539	0.00553
296.082	-0.000141775	316.761	0.00558
296.26	-9.94031e-05	317.073	0.00563
296.617	0	317.386	0.0057
296.839	-1.33721e-05	317.474	0.00571
297.062	-2.62032e-05	317.698	0.00577
297.374	-4.03658e-05	318.233	0.00591
297.507	-6.33377e-05	318.41	0.00594
297.731	-8.13671e-05	318.543	0.00599
298.131	-7.47041e-05	318.856	0.00606
298.176	-6.85863e-05	319.213	0.00616
298.621	-0.000100583	319.525	0.00625
298.801	-9.53019e-05	319.57	0.00627
299.068	-7.69024e-05	319.88	0.00633
299.335	-0.000104698	320.282	0.00644
299.513	-9.14141e-05	320.46	0.0065
299.825	-0.000104158	320.639	0.00657
299.958	-9.02759e-05	321.084	0.00668
300.182	-9.5953e-05	321.352	0.00679
300.315	-0.000114809	321.619	0.00685
300.583	-8.59399e-05	322.064	0.00697
300.85	-8.92646e-05	322.109	0.007
301.162	-9.13841e-05	322.244	0.00707
301.43	-9.99427e-05	322.734	0.0072
301.742	-9.37286e-05	322.867	0.00724
301.83	-9.18158e-05	323.268	0.00741
302.098	-7.93289e-05	323.446	0.00744
302.455	-6.35071e-05	323.669	0.00754
302.589	-7.25683e-05	324.071	0.00772
302.722	-5.59478e-05	324.338	0.0078
303.034	-5.26939e-05	324.605	0.00789
303.257	-3.30052e-05	324.828	0.00796
303.435	-3.92067e-05	325.185	0.00811
303.614	-5.74884e-05	325.408	0.00825
303.881	-2.88523e-05	325.452	0.00828
304.193	-1.63437e-05	325.898	0.00843
304.238	-8.58562e-06	326.165	0.00854
304.506	-9.16228e-06	326.388	0.00866
304.728	-1.12748e-05	326.567	0.00872
304.951	1.1002e-05	326.789	0.00887
305.084	1.13677e-05	327.235	0.00901
305.486	4.86656e-05	327.279	0.00902
305.619	6.11431e-05	327.859	0.00931
305.931	7.1541e-05	327.859	0.00931
306.065	7.85128e-05	328.037	0.00939
306.333	7.63969e-05	328.394	0.00956
306.421	8.69563e-05	328.794	0.00981
306.6	0.000102672	329.018	0.00992
306.733	0.000126611	329.374	0.01004
307.18	0.000147235	329.641	0.01026
307.402	0.0001555	329.82	0.01035
307.892	0.000196201	330.043	0.01048
307.892	0.000196201	330.221	0.01052
307.847	0.000198555	330.355	0.01062
308.115	0.000200276	330.711	0.0108
308.249	0.000208989	330.89	0.01095
308.56	0.000234264	331.068	0.01112
308.827	0.000266905	331.513	0.01136
308.917	0.000277553	331.647	0.01143
309.051	0.000286516	331.825	0.01155
309.362	0.000312045	332.137	0.01173
309.407	0.000315231	332.45	0.01194
309.854	0.00033695	332.45	0.01194
309.987	0.000355155	332.94	0.01223
310.121	0.000373315	332.895	0.01222
310.433	0.000382395	333.162	0.0124
310.521	0.000397219	333.564	0.01268
310.744	0.000417194	333.787	0.01278
311.011	0.000452876	334.054	0.01301
311.324	0.000466953	334.277	0.01312
311.681	0.000496645	334.277	0.01312
311.814	0.000494748	334.722	0.01351
312.171	0.000528463	334.722	0.01351
312.305	0.000545732	334.856	0.01356
312.348	0.000552456	335.257	0.01391
312.528	0.000576279	335.391	0.01403
312.973	0.000601522	335.881	0.01438
313.107	0.000621512	336.015	0.01447
313.33	0.000637429	336.193	0.01459
313.375	0.000637357	336.371	0.01477
313.597	0.000656714	336.728	0.01502
313.865	0.000669854	336.818	0.01511
314.265	0.000701986	336.995	0.01525
314.355	0.000702549	337.263	0.0155
314.755	0.000734845	337.441	0.01566
315.022	0.000754257	337.842	0.01598
315.022	0.000754257	337.931	0.01602
315.469	0.000789336	338.198	0.01625
315.514	0.000795132	338.51	0.01656
316.004	0.000830273	338.689	0.01672
316.137	0.000842106	338.733	0.01678
316.361	0.000860234	339.179	0.01716
316.583	0.000871547	339.402	0.01743
316.939	0.000898717	339.535	0.01748
317.341	0.000926752	339.892	0.01784
317.386	0.000927979	340.071	0.01798
317.608	0.000943467	340.115	0.01802
317.876	0.000965367	340.382	0.01834
317.965	0.000973079	340.694	0.01868
318.321	0.000992462	341.229	0.01916
318.543	0.00101	341.408	0.01936
318.723	0.00102	341.631	0.01958
318.9	0.00104	341.898	0.01987
319.39	0.00106	341.986	0.01996
319.435	0.00107	342.166	0.02016
319.97	0.0011	342.521	0.0205
320.193	0.00112	342.745	0.02068
320.415	0.00113	342.878	0.02087
320.639	0.00114	343.013	0.02106
320.683	0.00115	343.547	0.02162
321.129	0.00117	343.725	0.02186
321.262	0.00118	343.77	0.02189
321.53	0.0012	344.082	0.02217
321.931	0.00122	344.438	0.02256
322.109	0.00123	344.66	0.02291
322.332	0.00125	344.973	0.0232
322.556	0.00126	345.195	0.0234
322.911	0.00128	345.552	0.02381
323.091	0.00129	345.642	0.02396
323.358	0.00131	345.999	0.02447
323.669	0.00132	346.132	0.02458
323.893	0.00134	346.266	0.02468
324.071	0.00135	346.399	0.02478
324.204	0.00135	346.756	0.02523
324.738	0.00139	347.291	0.02581
324.738	0.00139	347.291	0.02581
324.918	0.0014	347.514	0.02619
325.363	0.00142	348.048	0.02687
325.408	0.00142	348.093	0.02695
325.63	0.00144	348.271	0.02709
325.987	0.00145	348.538	0.02736
326.12	0.00146	348.716	0.02767
326.522	0.00148	349.073	0.02809
326.567	0.00149	349.475	0.02848
326.834	0.00149	349.742	0.02897
326.922	0.00149	349.831	0.02909
327.279	0.00152	350.098	0.02952
327.279	0.00152	350.321	0.02973
327.68	0.00154	350.545	0.02996
327.992	0.00155	351.079	0.03076
328.082	0.00156	351.212	0.03085
328.215	0.00156	351.302	0.031
328.616	0.00159	351.525	0.0313
328.884	0.0016	351.926	0.03185
329.062	0.0016	352.237	0.03218
329.286	0.00161	352.282	0.03227
329.463	0.00162	352.906	0.03298
329.553	0.00162	353.039	0.03327
329.641	0.00162	353.307	0.03374
330.088	0.00165	353.709	0.03431
330.221	0.00166	354.021	0.03466
330.488	0.00166	353.976	0.03463
330.666	0.00165	354.288	0.03499
330.89	0.00167	354.644	0.0355
331.113	0.00167	355.09	0.03626
331.113	0.00167	355.09	0.03626
331.425	0.00168	355.491	0.03676
331.603	0.0017	355.67	0.03689
331.736	0.00169	355.937	0.03746
332.003	0.0017	356.383	0.0381
332.182	0.00171	356.65	0.03851
332.27	0.00171	356.962	0.039
332.583	0.00172	357.14	0.0392
332.895	0.00171	357.318	0.03941
333.117	0.00173	357.585	0.03993
333.252	0.00173	357.987	0.04067
333.607	0.00173	358.344	0.0411
333.607	0.00173	358.567	0.04142
333.964	0.00175	358.656	0.04149
334.142	0.00174	359.057	0.04232
334.142	0.00174	359.279	0.04265
334.411	0.00175	359.814	0.04345
334.767	0.00174	359.814	0.04345
334.811	0.00174	360.081	0.04386
335.213	0.00174	360.528	0.04449
335.124	0.00175	360.839	0.04509
335.524	0.00175	361.018	0.0454
335.703	0.00175	361.196	0.04574
336.193	0.00174	361.418	0.04596
335.926	0.00175	361.865	0.04685
336.059	0.00175	361.865	0.04685
336.283	0.00176	362.088	0.04712
336.594	0.00174	362.578	0.04797
336.773	0.00175	362.845	0.04852
337.04	0.00174	362.935	0.04872
337.308	0.00174	363.558	0.04962
337.396	0.00175	363.737	0.05002
337.575	0.00174	363.959	0.05022
337.887	0.00174	364.004	0.05026
338.198	0.00173	364.227	0.05071
338.51	0.00173	364.539	0.05123
338.645	0.00173	364.939	0.05196
338.645	0.00173	364.984	0.05209
338.912	0.00172	365.162	0.05258
339.179	0.00172	365.519	0.05312
339.447	0.00172	365.697	0.05353
339.625	0.00172	366.009	0.05408
339.669	0.00173	366.099	0.05429
339.982	0.00173	366.589	0.05526
340.294	0.00172	366.811	0.05568
340.472	0.00173	366.766	0.05555
340.917	0.00172	367.079	0.05607
341.229	0.00171	367.391	0.05658
341.184	0.00172	367.525	0.05688
341.229	0.00171	367.658	0.05714
341.496	0.0017	368.148	0.05814
341.986	0.00167	368.46	0.05866
342.166	0.00167	368.46	0.05866
342.433	0.00167	368.906	0.05959
342.566	0.00165	368.862	0.05955
342.878	0.00166	369.44	0.06075
343.19	0.00165	421.229	0.2129
343.503	0.00165	421.408	0.2137
343.591	0.00165	421.943	0.21542
344.082	0.00162	422.121	0.21596
344.17	0.00163	422.166	0.21612
344.126	0.00163	422.923	0.2193
344.527	0.00163	423.013	0.21944
344.84	0.00162	423.058	0.21952
345.107	0.00162	423.191	0.21991
345.374	0.0016	423.413	0.22086
345.507	0.00161	424.082	0.22297
345.909	0.00161	424.171	0.22311
346.132	0.00159	424.35	0.22366
346.399	0.0016	424.572	0.22436
346.577	0.0016	424.885	0.22588
346.889	0.00159	425.24	0.22697
347.068	0.00156	425.33	0.22728
347.246	0.00158	425.775	0.22859
347.379	0.00157	426.087	0.22995
347.781	0.00157	426.222	0.23069
347.871	0.00156	426.444	0.23138
348.093	0.00153	426.756	0.23257
348.538	0.00155	426.845	0.23306
348.806	0.00154	427.246	0.23421
349.163	0.00152	427.603	0.23511
349.251	0.00152	427.736	0.23567
349.518	0.0015	428.004	0.23661
349.965	0.0015	428.45	0.23791
350.01	0.00151	428.628	0.23863
350.098	0.0015	428.761	0.23928
350.455	0.0015	429.029	0.2403
350.9	0.00149	429.341	0.24158
351.123	0.00149	429.698	0.24238
350.99	0.00148	429.965	0.24305
351.347	0.00147	430.143	0.24367
351.702	0.00146	430.41	0.24506
351.97	0.00144	430.633	0.24575
352.149	0.00142	431.124	0.24711
352.149	0.00142	431.392	0.24814
352.549	0.00141	431.792	0.24972
352.817	0.0014	431.837	0.24998
353.174	0.00137	432.282	0.25182
353.396	0.00138	432.55	0.25266
353.619	0.00136	432.996	0.25413
353.931	0.00133	432.817	0.25369
354.066	0.00132	433.307	0.25484
354.511	0.0013	433.307	0.25484
354.689	0.0013	433.754	0.25669
354.956	0.00126	434.066	0.2574
355.135	0.00125	434.333	0.25853
355.09	0.00126	434.601	0.25956
355.223	0.00126	434.956	0.2611
355.58	0.00122	434.868	0.26088
356.115	0.00119	435.403	0.26247
356.07	0.00119	435.536	0.26323
356.293	0.00118	435.715	0.26376
356.74	0.00114	435.982	0.2645
356.828	0.00113	436.293	0.26588
357.095	0.00111	436.472	0.26622
357.185	0.00111	436.695	0.2667
357.542	0.00107	436.828	0.26747
357.72	0.00105	437.23	0.26918
358.077	0.00102	437.542	0.27028
358.344	0.00101	437.72	0.2708
358.389	0.001	437.987	0.27144
358.834	0.000967416	438.255	0.27259
358.789	0.000968852	438.567	0.27389
359.146	0.00094086	438.656	0.27411
359.234	0.00092925	438.834	0.27443
359.636	0.000895212	439.057	0.27552
359.948	0.000870148	439.324	0.27657
360.216	0.00084403	439.681	0.27804
360.394	0.000831454	440.082	0.27895
360.571	0.000813425	440.394	0.28027
360.884	0.000789448	440.349	0.28021
360.884	0.000789448	440.84	0.28186
361.018	0.00077563	441.286	0.28376
361.463	0.000735774	441.33	0.28382
361.686	0.000716242	441.063	0.28276
361.865	0.000701225	441.463	0.2842
361.998	0.000688432	441.598	0.28447
362.31	0.000661131	441.998	0.28602
362.533	0.00064142	442.31	0.28735
362.935	0.000605783	442.623	0.28859
363.112	0.00059046	442.756	0.28918
363.245	0.000579295	442.935	0.28941
363.513	0.000554462	443.113	0.29027
363.647	0.000544997	443.514	0.29152
363.87	0.000523795	443.737	0.29212
364.449	0.000475719	443.915	0.29309
364.449	0.000475719	443.96	0.29315
364.672	0.000453514	444.36	0.29452
364.939	0.000433782	444.627	0.2954
365.429	0.000390031	445.119	0.29723
365.386	0.000391742	445.297	0.298
365.697	0.000371936	445.474	0.29845
365.831	0.000358345	445.386	0.29833
366.009	0.000353382	445.787	0.2993
366.456	0.000312292	446.099	0.30091
366.633	0.000295113	446.277	0.30137
366.811	0.000280841	446.456	0.30205
367.123	0.000265882	446.946	0.30381
367.301	0.00026238	446.946	0.30381
367.703	0.000229366	447.303	0.3053
367.926	0.000209419	447.391	0.30585
368.06	0.00020757	447.748	0.30681
368.283	0.000187908	448.015	0.30785
368.46	0.000162977	448.372	0.30979
368.995	0.000120996	448.595	0.31067
368.995	0.000120996	448.862	0.3113
369.218	0.000100992	448.818	0.31123
369.352	9.18556e-05	449.218	0.31294
369.62	6.38664e-05	449.485	0.31423
369.932	6.97039e-05	449.62	0.31445
370.244	6.71997e-05	449.842	0.31514
370.287	5.93872e-05	450.288	0.31706
370.689	1.37126e-05	450.288	0.31706
370.822	6.21168e-06	450.6	0.31835
371.046	0	451.002	0.32002
371.536	8.23234e-06	451.224	0.32106
371.714	5.23138e-06	451.402	0.32181
371.804	-6.16457e-06	451.581	0.32299
372.116	2.77754e-05	451.982	0.32417
372.294	1.16427e-05	452.383	0.32601
372.427	2.21656e-05	452.606	0.32655
372.873	4.29342e-05	452.561	0.32646
373.006	2.53695e-05	452.963	0.32874
373.185	4.63489e-05	453.096	0.32932
373.631	4.01688e-05	453.186	0.32982
373.586	4.62346e-05	453.853	0.33219
373.898	5.13338e-05	453.898	0.33238
374.165	4.72598e-05	454.076	0.33319
374.388	5.78437e-05	454.567	0.33574
374.478	4.54152e-05	454.7	0.33604
374.745	6.77179e-05	454.968	0.33728
375.012	9.14457e-05	455.413	0.33927
375.325	0.000110515	455.637	0.34043
375.458	0.000127887	455.637	0.34043
375.592	0.000118968	455.86	0.34128
375.904	0.000149874	456.215	0.34348
376.082	0.000172612	456.527	0.3447
376.305	0.000209299	456.84	0.34584
376.482	0.000214842	456.974	0.34679
376.706	0.000185674	457.33	0.34884
376.974	0.000228667	457.642	0.35012
377.285	0.000238433	458.177	0.35264
377.374	0.000267558	458.132	0.3525
377.597	0.000290398	458.311	0.35323
377.731	0.00030468	458.578	0.35479
378.043	0.000339317	458.756	0.35608
378.087	0.000344296	459.024	0.35729
378.354	0.00035491	459.336	0.35848
378.801	0.000410421	459.736	0.36052
378.756	0.000415449	460.048	0.36229
378.889	0.000432878	460.138	0.3626
379.291	0.000476953	460.583	0.36536
379.469	0.000513639	460.807	0.36676
379.469	0.000513639	461.03	0.36814
379.691	0.000535903	461.118	0.36871
379.959	0.00054321	461.385	0.37003
380.271	0.000638818	461.653	0.37145
380.583	0.000680343	462.188	0.37439
380.673	0.000696014	462.5	0.3761
380.806	0.000685104	462.634	0.37688
380.94	0.00073271	462.767	0.37787
381.252	0.000814289	463.035	0.37934
381.52	0.00087841	463.436	0.38162
381.742	0.000899582	463.749	0.38353
381.965	0.000922259	463.837	0.38412
382.187	0.00103	464.283	0.38657
382.143	0.00101	464.416	0.38724
382.322	0.00105	464.506	0.38784
382.767	0.00114	464.862	0.39019
382.945	0.00117	464.951	0.39086
383.212	0.00123	465.396	0.39357
383.436	0.00132	465.576	0.39492
383.48	0.00134	466.11	0.39809
383.659	0.00137	466.288	0.39908
384.014	0.00148	466.467	0.40008
384.104	0.0015	466.69	0.4017
384.684	0.00165	466.913	0.4031
384.728	0.00168	467.18	0.40473
384.817	0.0017	467.313	0.40542
385.174	0.0018	467.58	0.40733
385.441	0.00189	467.937	0.40951
385.575	0.00195	468.294	0.412
385.843	0.00201	468.472	0.41324
386.021	0.00207	468.65	0.41419
386.288	0.00216	468.829	0.41536
386.511	0.00225	469.185	0.41758
386.555	0.00227	469.319	0.41859
386.823	0.00235	469.631	0.42072
387.225	0.00255	470.032	0.42331
387.447	0.00256	469.809	0.42184
387.402	0.00256	470.344	0.42537
387.625	0.00265	470.567	0.427
388.382	0.00297	470.746	0.42804
388.382	0.00297	470.879	0.42888
388.695	0.00313	471.324	0.43192
388.739	0.00316	471.593	0.43372
389.052	0.00329	471.904	0.43584
389.542	0.00348	472.038	0.43665
389.364	0.00343	472.438	0.43935
389.899	0.0037	472.395	0.43909
389.942	0.0037	472.751	0.44149
390.166	0.00378	473.018	0.44331
390.433	0.0039	473.241	0.44474
390.701	0.00404	473.465	0.44639
391.056	0.00417	473.598	0.44725
391.279	0.00434	473.775	0.44848
391.324	0.00435	474.043	0.45037
391.458	0.00439	474.4	0.45273
391.948	0.00474	474.578	0.454
391.948	0.00474	474.935	0.45648
392.126	0.00482	475.112	0.45768
392.75	0.00512	475.336	0.45917
392.883	0.0052	475.514	0.46042
393.063	0.00536	475.692	0.46165
393.553	0.00557	475.915	0.46315
393.553	0.00557	475.959	0.46347
393.775	0.00573	476.272	0.46562
394.132	0.00598	476.494	0.46714
394.355	0.00609	476.629	0.46809
394.577	0.00624	476.851	0.46963
394.8	0.00635	477.341	0.47299
394.934	0.00641	477.386	0.47331
395.157	0.00659	477.476	0.47393
395.335	0.0067	477.743	0.47579
395.826	0.00704	478.01	0.47761
395.959	0.00711	478.323	0.47973
396.361	0.00736	478.278	0.47942
396.494	0.00749	478.813	0.48311
396.761	0.00765	478.901	0.48371
396.984	0.00781	479.213	0.48585
397.251	0.00803	479.436	0.48737
397.431	0.00813	479.615	0.4886
397.698	0.00833	479.927	0.49074
397.831	0.00843	479.97	0.49104
398.143	0.00865	480.238	0.49286
398.233	0.00872	480.462	0.4944
398.5	0.00888	480.462	0.4944
398.678	0.00902	481.04	0.49834
399.08	0.00935	481.531	0.5017
399.258	0.00953	481.531	0.5017
399.57	0.00977	481.62	0.50228
399.748	0.00986	481.932	0.50444
400.238	0.01025	482.154	0.50591
400.105	0.01017	482.334	0.50713
400.55	0.01055	482.689	0.50953
400.55	0.01055	482.779	0.51016
401.04	0.01091	483.179	0.51284
401.262	0.01112	483.269	0.51343
401.442	0.01127	483.715	0.51646
401.619	0.01145	483.448	0.51459
401.887	0.01161	483.759	0.51676
402.109	0.01184	484.071	0.5188
402.332	0.01203	484.606	0.52242
402.556	0.01223	484.828	0.52391
402.599	0.01225	485.008	0.52505
402.912	0.0125	485.141	0.52596
403.179	0.01278	485.542	0.52868
403.402	0.01297	485.453	0.52805
403.581	0.01318	486.122	0.53236
403.848	0.01339	485.988	0.53154
404.16	0.01365	486.21	0.53298
404.338	0.0138	486.389	0.53422
404.473	0.01395	487.012	0.53823
404.606	0.01407	487.235	0.53972
404.918	0.01436	487.547	0.54169
405.23	0.01469	487.637	0.54232
405.363	0.01482	487.949	0.54443
405.453	0.01489	488.037	0.54494
405.675	0.01507	488.439	0.5476
405.853	0.01525	488.974	0.55103
406.344	0.01573	489.019	0.55135
406.344	0.01573	489.196	0.55242
406.522	0.01596	489.331	0.55321
406.879	0.01627	489.643	0.55515
407.012	0.0164	490.221	0.55895
407.235	0.01666	489.999	0.55741
407.637	0.017	490.578	0.56111
407.637	0.017	490.756	0.56231
407.547	0.01692	490.801	0.56263
407.814	0.01722	490.89	0.56318
408.037	0.01749	491.515	0.56696
408.171	0.01762	491.96	0.56961
408.394	0.01787	491.915	0.56931
408.617	0.01806	492.272	0.57155
409.107	0.01858	492.584	0.57325
409.107	0.01858	492.852	0.57493
409.286	0.01882	493.03	0.57615
409.329	0.01886	493.387	0.57821
409.776	0.01934	493.609	0.57957
410.043	0.01964	493.654	0.57987
410.043	0.01964	494.01	0.58213
410.311	0.0199	494.277	0.58367
410.711	0.02035	494.544	0.58504
410.711	0.02035	494.767	0.58634
410.89	0.02054	495.124	0.58837
411.335	0.02105	495.124	0.58837
411.513	0.0213	495.659	0.59137
411.648	0.02142	495.881	0.5926
411.915	0.02173	496.149	0.5943
411.87	0.02169	496.416	0.59573
412.495	0.02242	496.595	0.59678
412.36	0.02223	497.085	0.59963
412.895	0.02289	497.353	0.60104
413.162	0.02325	497.442	0.60149
413.342	0.02344	497.665	0.60259
413.43	0.02355	497.843	0.60376
413.876	0.02407	498.245	0.60583
413.92	0.02412	498.288	0.60602
414.322	0.02464	498.6	0.60778
414.455	0.02478	498.868	0.60923
414.679	0.02508	499.225	0.61111
414.989	0.02546	499.225	0.61111
415.524	0.02613	499.582	0.61313
415.524	0.02613	499.849	0.61466
415.703	0.02635	500.116	0.61598
416.016	0.02673	500.472	0.61816
416.149	0.02692	500.739	0.61987
416.371	0.02719	500.829	0.62044
416.683	0.02764	501.007	0.62158
417.04	0.02811	501.409	0.62415
417.218	0.02833	501.586	0.62529
417.308	0.02843	501.809	0.62671
417.665	0.02889	502.033	0.62814
418.02	0.02939	502.568	0.63156
418.155	0.02959	502.656	0.63212
418.2	0.02964	502.879	0.63354
418.823	0.03048	503.191	0.63553
418.912	0.03061	503.28	0.6361
419.09	0.03082	503.593	0.63809
419.224	0.03101	503.86	0.6398
419.58	0.03152	504.127	0.6415
419.759	0.03178	504.483	0.64376
419.982	0.03211	504.44	0.64349
420.204	0.03243	505.018	0.64717
420.472	0.03279	505.197	0.64831
420.784	0.03321	505.375	0.64944
420.962	0.03346	505.777	0.652
421.319	0.03399	505.999	0.65341
421.364	0.03405	506.4	0.65596
421.497	0.03426	506.4	0.65596
421.943	0.03488	506.801	0.65851
422.031	0.03499	506.934	0.65936
422.523	0.03573	507.024	0.65993
422.611	0.03584	507.336	0.66191
422.834	0.03619	507.693	0.66418
422.923	0.03634	508.228	0.66757
423.413	0.03707	508.406	0.6687
423.325	0.03692	508.851	0.67153
423.77	0.0376	509.03	0.67267
424.127	0.03809	509.298	0.67436
424.171	0.03815	509.341	0.67464
424.26	0.03831	509.653	0.67662
424.438	0.03858	509.788	0.67747
424.929	0.03933	510.188	0.68001
425.285	0.03989	510.322	0.68087
425.552	0.04026	510.59	0.68256
425.687	0.0405	510.723	0.68341
425.954	0.0409	511.258	0.6868
426.177	0.04125	511.525	0.6885
426.132	0.04117	511.837	0.69048
426.31	0.04145	511.882	0.69076
426.577	0.04186	512.462	0.69444
426.845	0.04229	512.015	0.6916
426.979	0.04253	512.729	0.69613
427.157	0.0428	512.729	0.69613
427.826	0.04386	513.219	0.69924
427.826	0.04386	513.174	0.69896
428.138	0.04438	513.621	0.70179
428.271	0.04459	513.932	0.70376
428.361	0.04474	514.466	0.70716
428.494	0.04497	514.156	0.70518
428.94	0.04565	515.046	0.71083
428.896	0.04557	515.046	0.71083
429.253	0.04619	515.001	0.71055
429.386	0.04642	515.269	0.71224
429.743	0.047	515.626	0.71451
429.92	0.04731	515.626	0.71451
430.277	0.04789	516.071	0.71733
430.188	0.04773	516.205	0.71818
430.59	0.04842	516.83	0.72214
430.678	0.04858	516.695	0.72129
431.035	0.04918	517.097	0.72384
431.168	0.04943	517.364	0.72553
431.213	0.04952	517.542	0.72666
431.435	0.04989	517.81	0.72836
431.614	0.05018	517.81	0.72836
431.837	0.05057	518.122	0.73033
432.327	0.05141	518.522	0.73287
432.461	0.05166	518.477	0.73258
432.772	0.0522	518.745	0.73428
432.907	0.05244	519.281	0.73767
432.996	0.05261	519.414	0.73851
433.352	0.05323	519.592	0.73963
433.574	0.05363	519.681	0.7402
433.931	0.0543	519.949	0.74189
434.021	0.05447	520.216	0.74357
434.154	0.05468	520.528	0.74554
434.377	0.05511	520.528	0.74554
434.823	0.05588	521.196	0.74975
435.135	0.05646	521.063	0.74891
435.135	0.05646	521.286	0.75031
435.448	0.05702	521.464	0.75143
435.67	0.05746	521.508	0.75171
435.848	0.05781	522.088	0.75534
436.115	0.0583	522.355	0.75701
436.293	0.0586	522.355	0.75701
436.605	0.05921	522.935	0.76063
436.828	0.05965	522.98	0.76091
437.007	0.05997	523.113	0.76173
437.14	0.06022	523.202	0.76229
437.63	0.06118	523.515	0.76423
437.898	0.06168	524.227	0.76863
437.987	0.06184	524.272	0.76891
438.522	0.06287	524.495	0.77028
438.656	0.06315	524.762	0.77192
438.924	0.06367	524.985	0.77328
439.057	0.06395	525.119	0.77411
439.191	0.06419	525.476	0.77628
439.681	0.06513	525.832	0.77844
439.726	0.06522	525.966	0.77925
439.949	0.06565	526.366	0.78064
440.171	0.0661	526.723	0.78236
440.528	0.0668	526.723	0.78236
440.929	0.06759	527.08	0.78324
441.063	0.06789	527.08	0.78324
441.151	0.06804	527.793	0.78621
441.553	0.06886	527.57	0.78531
441.865	0.06948	528.105	0.78699
441.776	0.06931	528.461	0.78843
442.177	0.07011	528.373	0.78792
442.266	0.07031	528.863	0.78992
442.578	0.07089	528.907	0.78996
442.89	0.07157	529.53	0.79174
443.202	0.07218	529.798	0.79304
443.247	0.07228	529.754	0.7928
443.603	0.07301	530.155	0.79411
443.692	0.07321	530.022	0.79378
444.004	0.07386	530.512	0.79547
444.227	0.07433	531.002	0.79724
444.36	0.07459	531.002	0.79724
444.672	0.07524	531.626	0.79887
444.807	0.07555	531.671	0.7989
444.94	0.0758	531.938	0.80004
445.207	0.07634	532.206	0.80085
445.519	0.07701	532.206	0.80085
445.831	0.0777	532.741	0.80233
446.054	0.07812	532.696	0.8023
446.188	0.07838	533.231	0.80386
446.501	0.07909	533.364	0.80446
446.768	0.07966	533.943	0.8061
446.901	0.07994	533.765	0.8057
446.991	0.08012	534.3	0.8073
447.213	0.08063	534.255	0.80707
447.614	0.0815	534.923	0.80899
447.614	0.0815	535.013	0.80923
447.793	0.08187	535.415	0.80997
448.015	0.08236	535.37	0.80974
448.283	0.08294	535.725	0.8113
448.372	0.08312	535.993	0.81209
448.862	0.08422	536.305	0.81267
448.907	0.08431	536.617	0.81387
449.13	0.08477	536.617	0.81387
449.442	0.0855	537.019	0.81506
449.887	0.08648	537.464	0.81623
450.02	0.08681	537.375	0.81612
449.977	0.0867	537.954	0.81726
450.288	0.0874	537.909	0.81727
450.422	0.08767	538.133	0.81756
450.912	0.08877	538.401	0.81795
451.002	0.08899	538.668	0.81865
451.179	0.08938	538.756	0.81905
451.269	0.08956	539.203	0.81991
451.669	0.0905	539.336	0.81988
451.714	0.09059	539.781	0.82123
452.204	0.09167	539.96	0.82171
451.982	0.09121	540.138	0.82207
452.472	0.09235	540.406	0.8227
452.516	0.09244	540.718	0.823
452.784	0.09307	540.763	0.82308
453.006	0.09356	541.163	0.82385
453.319	0.09433	541.208	0.82404
453.676	0.09513	541.52	0.82515
453.853	0.09553	541.653	0.82507
454.076	0.09604	542.055	0.82589
454.343	0.09667	541.92	0.82555
454.3	0.09656	542.679	0.82686
454.523	0.09709	542.767	0.82702
455.146	0.09863	543.08	0.82742
455.146	0.09863	543.169	0.82767
455.235	0.09882	543.437	0.828
455.547	0.09957	543.392	0.82782
455.77	0.10009	543.971	0.82946
456.082	0.10088	544.149	0.8293
456.215	0.10117	544.372	0.82974
456.617	0.10215	544.328	0.82957
456.751	0.10249	544.907	0.8304
457.152	0.10348	545.174	0.83055
457.241	0.10369	545.219	0.83062
457.554	0.10444	545.754	0.83132
457.864	0.10523	545.843	0.83123
457.999	0.10555	546.155	0.83162
458.221	0.10618	546.645	0.83221
458.534	0.10691	546.556	0.8321
458.756	0.10745	546.868	0.83247
459.201	0.10863	547.313	0.83285
459.469	0.10929	547.715	0.83349
459.648	0.10976	547.805	0.83337
459.96	0.11052	547.938	0.83361
459.826	0.1102	548.428	0.83357
460.272	0.11142	548.25	0.83371
460.495	0.11198	549.142	0.83411
460.673	0.11248	549.007	0.8343
461.118	0.1136	549.454	0.83478
461.163	0.1137	549.676	0.83506
461.832	0.11545	549.899	0.83472
461.787	0.11535	549.944	0.83485
462.01	0.11594	550.434	0.8352
462.144	0.11632	550.256	0.83508
462.5	0.1173	551.013	0.83588
462.722	0.11788	551.146	0.83626
462.902	0.11835	551.414	0.83581
463.257	0.11935	551.726	0.83608
463.392	0.11973	551.816	0.83592
463.392	0.11973	552.038	0.83593
463.659	0.12044	552.483	0.83634
464.059	0.12151	552.751	0.83664
464.639	0.12311	552.84	0.83648
464.684	0.12325	553.063	0.83646
464.818	0.12367	553.465	0.83639
465.174	0.12466	553.598	0.83642
465.263	0.12492	554.133	0.83676
465.576	0.12578	554.534	0.83742
465.843	0.12655	554.757	0.83696
466.066	0.12719	554.712	0.83705
466.423	0.12825	555.069	0.83699
466.378	0.12813	555.157	0.83681
466.511	0.12848	555.381	0.83721
466.868	0.12953	556.049	0.83702
467.225	0.13052	556.184	0.83672
467.67	0.13188	556.272	0.83653
467.848	0.13236	556.584	0.83708
468.027	0.13283	556.851	0.83733
468.027	0.13283	557.341	0.83706
468.294	0.13366	557.476	0.83684
468.472	0.13419	558.011	0.83727
468.74	0.13496	558.144	0.83704
468.962	0.13561	558.456	0.83656
469.409	0.13686	558.323	0.83661
469.409	0.13686	558.901	0.83677
469.676	0.13769	558.858	0.83679
469.809	0.13808	559.08	0.83651
470.344	0.13971	559.213	0.83617
470.611	0.14046	559.66	0.83634
470.879	0.14131	559.971	0.83618
471.191	0.14218	560.372	0.83604
471.101	0.14193	560.55	0.83584
471.548	0.14334	560.507	0.83596
471.593	0.14347	560.64	0.83579
471.681	0.14372	561.264	0.83519
472.261	0.14541	561.442	0.83488
472.216	0.14529	561.576	0.83497
472.618	0.14653	561.665	0.83508
472.84	0.14724	561.799	0.83525
472.93	0.14748	562.111	0.83518
473.285	0.14854	562.467	0.83461
473.465	0.14913	562.779	0.83443
473.732	0.14992	563.002	0.83413
473.82	0.15021	563.269	0.83388
474.088	0.15111	563.804	0.8337
474.578	0.15263	563.893	0.83343
474.757	0.15315	564.116	0.83337
474.979	0.15386	563.983	0.83351
475.069	0.15416	564.383	0.83299
475.38	0.15514	564.518	0.8331
475.737	0.15629	564.606	0.83291
476.049	0.15736	565.008	0.83245
476.316	0.15817	565.096	0.83226
476.406	0.15843	565.543	0.83154
[truncated: 1,387 more rows]
