# Supplementary material for: Thermally stable Ni foam-supported inverse CeAlOx/Ni ensemble as an active structured catalyst for CO2 hydrogenation to methane
Source: Nat Commun. 2024 Apr 10;15:3115. doi: 10.1038/s41467-024-47403-4 (PMC11006838; doi:10.1038/s41467-024-47403-4)
Supplement: Supplementary file 3 — Source Data [file 41467_2024_47403_MOESM3_ESM.zip › Source Data/Fig5.xlsx]

## Sheet: Fig5a
Furnace Temperature	Bed Temperature	Bed Temperature
°C	°C	°C
	CeAlOx/Ni/Ni-foam	CeAlOx/Ni
190			190
200	202	213	200
220	222	240	220
240	243	261	240
260	262	284	260
280	282	306	280
290			290
300			300
310			310
320			320

## Sheet: Fig5b
Superficial velocity	Pressure drop	Pressure drop
mL/min	1*105 Pa	1*105 Pa
	CeAlOx/Ni/Ni-foam	CeAlOx/Ni
0	0	0
30	0.03	0.4
60	0.08	0.6
120	0.14	1.01
150	0.176	1.22
180	0.213	1.48
240	0.22	1.73
300	0.223	1.84

## Sheet: Fig5c
Time(h)	CO2 Conversion（%）	Time(h)	CO2 Conversion（%）
	CeAlOx/Ni/Ni-foam		Ni/CeAlOx
0	89.22	0	60.22
0.3	89.23	0.3	60.23
0.6	89.42	0.6	60.42
0.9	89.12	0.9	60.12
1.2	89.54	1.2	60.54
1.5	89.45	1.5	60.45
1.8	89.25	1.8	60.25
2.1	89.45	2.1	60.45
2.4	75.3	2.4	60.3
2.7	68.1	2.7	48.2
3	60.05	3	20.13
3.3	60.12	3.3	20.15
3.6	60.15	3.6	20.35
3.9	60.45	3.9	20.48
4.2	60.36	4.2	20.18
4.5	60.46	4.5	20.13
4.8	60.45	4.8	20.15
5.1	60.36	5.1	20.35
5.4	60.45	5.4	20.13
5.7	60.36	5.7	20.15
6	60.46	6	20.35
6.3	60.45	6.3	20.13
6.6	60.36	6.6	20.15
6.9	60.45	6.9	20.35
7.2	60.36	7.2	20.48
7.5	60.46	7.5	20.18
7.8	59.89	7.8	20.45
8.1	60.12	8.1	20.18
8.4	68.75	8.4	20.22
8.7	82.25	8.7	20.24
9	88.73	9	20.25
9.3	89.11	9.3	28.15
9.6	89.05	9.6	35.23
9.9	88.95	9.9	42.21
10.2	88.85	10.2	42.25
10.5	88.78	10.5	42.15
10.8	88.54	10.8	42.32
