# Supplementary material for: Thermally stable Ni foam-supported inverse CeAlOx/Ni ensemble as an active structured catalyst for CO2 hydrogenation to methane
Source: Nat Commun. 2024 Apr 10;15:3115. doi: 10.1038/s41467-024-47403-4 (PMC11006838; doi:10.1038/s41467-024-47403-4)
Supplement: Supplementary file 3 — Source Data [file 41467_2024_47403_MOESM3_ESM.zip › Source Data/FigS.xlsx]

## Sheet: Fig S1
	NiO/Ni-foam			Al2O3/NiO/Ni-foam			CeAlOx/NiO/Ni-foam			NiO/Ni-foam			Al2O3/Ni/Ni-foam			CeAlOx/Ni/Ni-foam
	10.03	0.02024		10.03	0.07623		10.03	0.07623		10.03	0.07624		10.03	0.07624		10.02	0.05788
	10.04	0.02067		10.04	0.07476		10.04	0.07476		10.04	0.07475		10.04	0.07475		10.03	0.05786
	10.05	0.02109		10.05	0.07329		10.05	0.07329		10.05	0.07329		10.05	0.07329		10.04	0.05784
	10.06	0.02132		10.06	0.07178		10.06	0.07178		10.06	0.07183		10.06	0.07183		10.05	0.05783
	10.07	0.02132		10.07	0.07014		10.07	0.07014		10.07	0.07034		10.07	0.07034		10.06	0.05782
	10.08	0.0212		10.08	0.06981		10.08	0.06981		10.08	0.06931		10.08	0.06931		10.07	0.0578
	10.09	0.02111		10.09	0.07121		10.09	0.07121		10.09	0.07148		10.09	0.07148		10.08	0.05782
	10.1	0.02103		10.1	0.07368		10.1	0.07368		10.1	0.07369		10.1	0.07369		10.09	0.05783
	10.11	0.02092		10.11	0.07587		10.11	0.07587		10.11	0.07586		10.11	0.07586		10.1	0.05785
	10.12	0.02076		10.12	0.07833		10.12	0.07833		10.12	0.07804		10.12	0.07804		10.11	0.05787
	10.13	0.02058		10.13	0.07969		10.13	0.07969		10.13	0.08022		10.13	0.08022		10.12	0.05789
	10.14	0.0204		10.14	0.07924		10.14	0.07924		10.14	0.07904		10.14	0.07904		10.13	0.05868
	10.15	0.02025		10.15	0.0774		10.15	0.0774		10.15	0.07735		10.15	0.07735		10.14	0.05951
	10.16	0.02001		10.16	0.07566		10.16	0.07566		10.16	0.07566		10.16	0.07566		10.15	0.06035
	10.17	0.01957		10.17	0.0739		10.17	0.0739		10.17	0.07397		10.17	0.07397		10.16	0.06118
	10.18	0.01898		10.18	0.07238		10.18	0.07238		10.18	0.07228		10.18	0.07228		10.17	0.06201
	10.19	0.01837		10.19	0.07145		10.19	0.07145		10.19	0.07142		10.19	0.07142		10.18	0.06169
	10.2	0.01774		10.2	0.07106		10.2	0.07106		10.2	0.07111		10.2	0.07111		10.19	0.06084
	10.21	0.01722		10.21	0.07078		10.21	0.07078		10.21	0.07077		10.21	0.07077		10.2	0.05998
	10.22	0.01708		10.22	0.07045		10.22	0.07045		10.22	0.07045		10.22	0.07045		10.21	0.05913
	10.23	0.01732		10.23	0.07011		10.23	0.07011		10.23	0.07011		10.23	0.07011		10.22	0.05828
	10.24	0.01769		10.24	0.06973		10.24	0.06973		10.24	0.06973		10.24	0.06973		10.23	0.05789
	10.25	0.01802		10.25	0.06931		10.25	0.06931		10.25	0.06931		10.25	0.06931		10.24	0.0581
	10.26	0.01835		10.26	0.06888		10.26	0.06888		10.26	0.06888		10.26	0.06888		10.25	0.05831
	10.27	0.01853		10.27	0.06843		10.27	0.06843		10.27	0.06845		10.27	0.06845		10.26	0.05851
	10.28	0.01854		10.28	0.06791		10.28	0.06791		10.28	0.06802		10.28	0.06802		10.27	0.05872
	10.29	0.01846		10.29	0.06805		10.29	0.06805		10.29	0.06779		10.29	0.06779		10.28	0.05889
	10.3	0.01841		10.3	0.06906		10.3	0.06906		10.3	0.06919		10.3	0.06919		10.29	0.05889
	10.31	0.01835		10.31	0.07061		10.31	0.07061		10.31	0.07062		10.31	0.07062		10.3	0.05889
	10.32	0.01826		10.32	0.07204		10.32	0.07204		10.32	0.07203		10.32	0.07203		10.31	0.05889
	10.33	0.01809		10.33	0.07363		10.33	0.07363		10.33	0.07346		10.33	0.07346		10.32	0.05889
	10.34	0.01787		10.34	0.07452		10.34	0.07452		10.34	0.07486		10.34	0.07486		10.33	0.05889
	10.35	0.02334		10.35	0.07424		10.35	0.07424		10.35	0.07412		10.35	0.07412		10.34	0.05878
	10.36	0.02346		10.36	0.07306		10.36	0.07306		10.36	0.07303		10.36	0.07303		10.35	0.05866
	10.37	0.02358		10.37	0.07194		10.37	0.07194		10.37	0.07194		10.37	0.07194		10.36	0.05854
	10.38	0.02372		10.38	0.07083		10.38	0.07083		10.38	0.07085		10.38	0.07085		10.37	0.05842
	10.39	0.02387		10.39	0.06979		10.39	0.06979		10.39	0.06976		10.39	0.06976		10.38	0.05829
	10.4	0.02402		10.4	0.06888		10.4	0.06888		10.4	0.06888		10.4	0.06888		10.39	0.05786
	10.41	0.02424		10.41	0.06809		10.41	0.06809		10.41	0.0681		10.41	0.0681		10.4	0.05729
	10.42	0.0242		10.42	0.06734		10.42	0.06734		10.42	0.06733		10.42	0.06733		10.41	0.05672
	10.43	0.02366		10.43	0.06654		10.43	0.06654		10.43	0.06658		10.43	0.06658		10.42	0.05614
	10.44	0.02269		10.44	0.06583		10.44	0.06583		10.44	0.06581		10.44	0.06581		10.43	0.05557
	10.45	0.02169		10.45	0.06563		10.45	0.06563		10.45	0.06552		10.45	0.06552		10.44	0.05539
	10.46	0.02066		10.46	0.066		10.46	0.066		10.46	0.06607		10.46	0.06607		10.45	0.05573
	10.47	0.01978		10.47	0.06661		10.47	0.06661		10.47	0.06661		10.47	0.06661		10.46	0.05608
	10.48	0.01948		10.48	0.06715		10.48	0.06715		10.48	0.06716		10.48	0.06716		10.47	0.05644
	10.49	0.01976		10.49	0.06764		10.49	0.06764		10.49	0.0677		10.49	0.0677		10.48	0.05678
	10.5	0.02024		10.5	0.06852		10.5	0.06852		10.5	0.06836		10.5	0.06836		10.49	0.05698
	10.51	0.02067		10.51	0.06991		10.51	0.06991		10.51	0.06999		10.51	0.06999		10.5	0.05647
	10.52	0.02109		10.52	0.07162		10.52	0.07162		10.52	0.07162		10.52	0.07162		10.51	0.05597
	10.53	0.02132		10.53	0.07325		10.53	0.07325		10.53	0.07326		10.53	0.07326		10.52	0.05547
	10.54	0.02132		10.54	0.07515		10.54	0.07515		10.54	0.07489		10.54	0.07489		10.53	0.05496
	10.55	0.0212		10.55	0.07608		10.55	0.07608		10.55	0.07655		10.55	0.07655		10.54	0.05445
	10.56	0.02111		10.56	0.07541		10.56	0.07541		10.56	0.07523		10.56	0.07523		10.55	0.05495
	10.57	0.02103		10.57	0.07349		10.57	0.07349		10.57	0.07346		10.57	0.07346		10.56	0.05552
	10.58	0.02092		10.58	0.07166		10.58	0.07166		10.58	0.07165		10.58	0.07165		10.57	0.0561
	10.59	0.02076		10.59	0.06983		10.59	0.06983		10.59	0.06985		10.59	0.06985		10.58	0.05667
	10.6	0.02058		10.6	0.06807		10.6	0.06807		10.6	0.06805		10.6	0.06805		10.59	0.05724
	10.61	0.0204		10.61	0.06645		10.61	0.06645		10.61	0.06644		10.61	0.06644		10.6	0.05692
	10.62	0.02025		10.62	0.06496		10.62	0.06496		10.62	0.06498		10.62	0.06498		10.61	0.05615
	10.63	0.02001		10.63	0.0635		10.63	0.0635		10.63	0.06349		10.63	0.06349		10.62	0.05539
	10.64	0.01957		10.64	0.06193		10.64	0.06193		10.64	0.06203		10.64	0.06203		10.63	0.05462
	10.65	0.01898		10.65	0.06056		10.65	0.06056		10.65	0.06054		10.65	0.06054		10.64	0.05386
	10.66	0.01837		10.66	0.06038		10.66	0.06038		10.66	0.06014		10.66	0.06014		10.65	0.05332
	10.67	0.01774		10.67	0.06155		10.67	0.06155		10.67	0.06172		10.67	0.06172		10.66	0.05309
	10.68	0.01722		10.68	0.06331		10.68	0.06331		10.68	0.06332		10.68	0.06332		10.67	0.05287
	10.69	0.01708		10.69	0.06492		10.69	0.06492		10.69	0.06489		10.69	0.06489		10.68	0.05264
	10.7	0.01732		10.7	0.06667		10.7	0.06667		10.7	0.06647		10.7	0.06647		10.69	0.05242
	10.71	0.01769		10.71	0.06724		10.71	0.06724		10.71	0.06773		10.71	0.06773		10.7	0.05226
	10.72	0.01802		10.72	0.06624		10.72	0.06624		10.72	0.06598		10.72	0.06598		10.71	0.05247
	10.73	0.01835		10.73	0.06424		10.73	0.06424		10.73	0.06424		10.73	0.06424		10.72	0.05267
	10.74	0.01853		10.74	0.06249		10.74	0.06249		10.74	0.06249		10.74	0.06249		10.73	0.05288
	10.75	0.01854		10.75	0.06022		10.75	0.06022		10.75	0.06074		10.75	0.06074		10.74	0.05309
	10.76	0.01846		10.76	0.05995		10.76	0.05995		10.76	0.059		10.76	0.059		10.75	0.0533
	10.77	0.01841		10.77	0.06301		10.77	0.06301		10.77	0.06335		10.77	0.06335		10.76	0.05456
	10.78	0.01835		10.78	0.0687		10.78	0.0687		10.78	0.06879		10.78	0.06879		10.77	0.05592
	10.79	0.01826		10.79	0.07425		10.79	0.07425		10.79	0.07426		10.79	0.07426		10.78	0.05728
	10.8	0.01809		10.8	0.08011		10.8	0.08011		10.8	0.0797		10.8	0.0797		10.79	0.05863
	10.81	0.02334		10.81	0.08461		10.81	0.08461		10.81	0.08514		10.81	0.08514		10.8	0.05999
	10.82	0.02346		10.82	0.08567		10.82	0.08567		10.82	0.08583		10.82	0.08583		10.81	0.05935
	10.83	0.02358		10.83	0.08348		10.83	0.08348		10.83	0.08319		10.83	0.08319		10.82	0.0577
	10.84	0.02372		10.84	0.08059		10.84	0.08059		10.84	0.08059		10.84	0.08059		10.83	0.05604
	10.85	0.02387		10.85	0.07795		10.85	0.07795		10.85	0.07798		10.85	0.07798		10.84	0.0544
	10.86	0.02402		10.86	0.07536		10.86	0.07536		10.86	0.07535		10.86	0.07535		10.85	0.05275
	10.87	0.02424		10.87	0.07315		10.87	0.07315		10.87	0.07309		10.87	0.07309		10.86	0.05158
	10.88	0.0242		10.88	0.07138		10.88	0.07138		10.88	0.07142		10.88	0.07142		10.87	0.05111
	10.89	0.02366		10.89	0.06979		10.89	0.06979		10.89	0.06979		10.89	0.06979		10.88	0.05064
	10.9	0.02269		10.9	0.06815		10.9	0.06815		10.9	0.06816		10.9	0.06816		10.89	0.05017
	10.91	0.02169		10.91	0.06642		10.91	0.06642		10.91	0.06653		10.91	0.06653		10.9	0.0497
	10.92	0.02066		10.92	0.06529		10.92	0.06529		10.92	0.06504		10.92	0.06504		10.91	0.04945
	10.93	0.01978		10.93	0.06496		10.93	0.06496		10.93	0.0651		10.93	0.0651		10.92	0.05039
	10.94	0.01948		10.94	0.06515		10.94	0.06515		10.94	0.06515		10.94	0.06515		10.93	0.05133
	10.95	0.01976		10.95	0.06521		10.95	0.06521		10.95	0.06521		10.95	0.06521		10.94	0.05227
	10.96	0.02024		10.96	0.06512		10.96	0.06512		10.96	0.06527		10.96	0.06527		10.95	0.05321
	10.97	0.02067		10.97	0.06558		10.97	0.06558		10.97	0.06532		10.97	0.06532		10.96	0.05414
	10.98	0.02109		10.98	0.06697		10.98	0.06697		10.98	0.06704		10.98	0.06704		10.97	0.05419
	10.99	0.02132		10.99	0.06909		10.99	0.06909		10.99	0.06913		10.99	0.06913		10.98	0.05414
	11	0.02132		11	0.07121		11	0.07121		11	0.0712		11	0.0712		10.99	0.05408
	11.01	0.0212		11.01	0.07349		11.01	0.07349		11.01	0.07329		11.01	0.07329		11	0.05403
	11.02	0.02111		11.02	0.07509		11.02	0.07509		11.02	0.07535		11.02	0.07535		11.01	0.05398
	11.03	0.02103		11.03	0.07488		11.03	0.07488		11.03	0.07498		11.03	0.07498		11.02	0.0533
	11.04	0.02092		11.04	0.07298		11.04	0.07298		11.04	0.07283		11.04	0.07283		11.03	0.05229
	11.05	0.02076		11.05	0.07071		11.05	0.07071		11.05	0.07071		11.05	0.07071		11.04	0.05128
	11.06	0.02058		11.06	0.0685		11.06	0.0685		11.06	0.06859		11.06	0.06859		11.05	0.05028
	11.07	0.0204		11.07	0.06647		11.07	0.06647		11.07	0.06647		11.07	0.06647		11.06	0.04927
	11.08	0.02025		11.08	0.06569		11.08	0.06569		11.08	0.06541		11.08	0.06541		11.07	0.04907
	11.09	0.02001		11.09	0.06631		11.09	0.06631		11.09	0.0665		11.09	0.0665		11.08	0.0501
	11.1	0.01957		11.1	0.06759		11.1	0.06759		11.1	0.06759		11.1	0.06759		11.09	0.05113
	11.11	0.01898		11.11	0.06869		11.11	0.06869		11.11	0.06868		11.11	0.06868		11.1	0.05215
	11.12	0.01837		11.12	0.0699		11.12	0.0699		11.12	0.06976		11.12	0.06976		11.11	0.05318
	11.13	0.01774		11.13	0.07036		11.13	0.07036		11.13	0.07068		11.13	0.07068		11.12	0.05395
	11.14	0.01722		11.14	0.06982		11.14	0.06982		11.14	0.06965		11.14	0.06965		11.13	0.05328
	11.15	0.01708		11.15	0.06862		11.15	0.06862		11.15	0.06862		11.15	0.06862		11.14	0.05259
	11.16	0.01732		11.16	0.06758		11.16	0.06758		11.16	0.06759		11.16	0.06759		11.15	0.05192
	11.17	0.01769		11.17	0.0665		11.17	0.0665		11.17	0.06653		11.17	0.06653		11.16	0.05124
	11.18	0.01802		11.18	0.06555		11.18	0.06555		11.18	0.0655		11.18	0.0655		11.17	0.05056
	11.19	0.01835		11.19	0.06482		11.19	0.06482		11.19	0.06484		11.19	0.06484		11.18	0.05003
	11.2	0.01853		11.2	0.06423		11.2	0.06423		11.2	0.06424		11.2	0.06424		11.19	0.04953
	11.21	0.01854		11.21	0.06363		11.21	0.06363		11.21	0.06363		11.21	0.06363		11.2	0.04903
	11.22	0.01846		11.22	0.06296		11.22	0.06296		11.22	0.06303		11.22	0.06303		11.21	0.04853
	11.23	0.01841		11.23	0.06252		11.23	0.06252		11.23	0.06243		11.23	0.06243		11.22	0.04802
	11.24	0.01835		11.24	0.06267		11.24	0.06267		11.24	0.06263		11.24	0.06263		11.23	0.04813
	11.25	0.01826		11.25	0.06341		11.25	0.06341		11.25	0.06346		11.25	0.06346		11.24	0.04858
	11.26	0.02334		11.26	0.06429		11.26	0.06429		11.26	0.06429		11.26	0.06429		11.25	0.04904
	11.27	0.02346		11.27	0.06514		11.27	0.06514		11.27	0.0651		11.27	0.0651		11.26	0.04949
	11.28	0.02358		11.28	0.06592		11.28	0.06592		11.28	0.06593		11.28	0.06593		11.27	0.04994
	11.29	0.02372		11.29	0.06626		11.29	0.06626		11.29	0.06636		11.29	0.06636		11.28	0.05018
	11.3	0.02387		11.3	0.0661		11.3	0.0661		11.3	0.06604		11.3	0.06604		11.29	0.05007
	11.31	0.02402		11.31	0.0657		11.31	0.0657		11.31	0.0657		11.31	0.0657		11.3	0.04997
	11.32	0.02424		11.32	0.06538		11.32	0.06538		11.32	0.06538		11.32	0.06538		11.31	0.04986
	11.33	0.0242		11.33	0.06504		11.33	0.06504		11.33	0.06507		11.33	0.06507		11.32	0.04976
	11.34	0.02366		11.34	0.0648		11.34	0.0648		11.34	0.06475		11.34	0.06475		11.33	0.04976
	11.35	0.02269		11.35	0.06467		11.35	0.06467		11.35	0.06469		11.35	0.06469		11.34	0.0504
	11.36	0.02169		11.36	0.06464		11.36	0.06464		11.36	0.06464		11.36	0.06464		11.35	0.05105
	11.37	0.02066		11.37	0.06458		11.37	0.06458		11.37	0.06458		11.37	0.06458		11.36	0.05169
	11.38	0.01978		11.38	0.06444		11.38	0.06444		11.38	0.06452		11.38	0.06452		11.37	0.05234
	11.39	0.01948		11.39	0.06462		11.39	0.06462		11.39	0.06447		11.39	0.06447		11.38	0.05297
	11.4	0.01976		11.4	0.06536		11.4	0.06536		11.4	0.06541		11.4	0.06541		11.39	0.05213
	11.41	0.02024		11.41	0.06654		11.41	0.06654		11.41	0.06656		11.41	0.06656		11.4	0.05111
	11.42	0.02067		11.42	0.0677		11.42	0.0677		11.42	0.0677		11.42	0.0677		11.41	0.05008
	11.43	0.02109		11.43	0.06893		11.43	0.06893		11.43	0.06885		11.43	0.06885		11.42	0.04906
	11.44	0.02132		11.44	0.06988		11.44	0.06988		11.44	0.06999		11.44	0.06999		11.43	0.04803
	11.45	0.02132		11.45	0.07009		11.45	0.07009		11.45	0.07014		11.45	0.07014		11.44	0.04759
	11.46	0.0212		11.46	0.0696		11.46	0.0696		11.46	0.06953		11.46	0.06953		11.45	0.04748
	11.47	0.02111		11.47	0.06893		11.47	0.06893		11.47	0.06893		11.47	0.06893		11.46	0.04738
	11.48	0.02103		11.48	0.06833		11.48	0.06833		11.48	0.06833		11.48	0.06833		11.47	0.04727
	11.49	0.02092		11.49	0.06773		11.49	0.06773		11.49	0.06773		11.49	0.06773		11.48	0.04717
	11.5	0.02076		11.5	0.06716		11.5	0.06716		11.5	0.06716		11.5	0.06716		11.49	0.04674
	11.51	0.02058		11.51	0.06661		11.51	0.06661		11.51	0.06661		11.51	0.06661		11.5	0.04579
	11.52	0.0204		11.52	0.06607		11.52	0.06607		11.52	0.06607		11.52	0.06607		11.51	0.04483
	11.53	0.02025		11.53	0.06553		11.53	0.06553		11.53	0.06552		11.53	0.06552		11.52	0.04388
	11.54	0.02001		11.54	0.06509		11.54	0.06509		11.54	0.06498		11.54	0.06498		11.53	0.04292
	11.55	0.01957		11.55	0.06412		11.55	0.06412		11.55	0.06435		11.55	0.06435		11.54	0.04224
	11.56	0.01898		11.56	0.06245		11.56	0.06245		11.56	0.06232		11.56	0.06232		11.55	0.04345
	11.57	0.01837		11.57	0.0603		11.57	0.0603		11.57	0.06031		11.57	0.06031		11.56	0.04464
	11.58	0.01774		11.58	0.05829		11.58	0.05829		11.58	0.05828		11.58	0.05828		11.57	0.04585
	11.59	0.01722		11.59	0.05608		11.59	0.05608		11.59	0.05627		11.59	0.05627		11.58	0.04705
	11.6	0.01708		11.6	0.05458		11.6	0.05458		11.6	0.05424		11.6	0.05424		11.59	0.04824
	11.61	0.01732		11.61	0.0543		11.61	0.0543		11.61	0.05441		11.61	0.05441		11.6	0.04857
	11.62	0.01769		11.62	0.05501		11.62	0.05501		11.62	0.05504		11.62	0.05504		11.61	0.04878
	11.63	0.01802		11.63	0.0557		11.63	0.0557		11.63	0.0557		11.63	0.0557		11.62	0.04899
	11.64	0.01835		11.64	0.0563		11.64	0.0563		11.64	0.05636		11.64	0.05636		11.63	0.0492
	11.65	0.01853		11.65	0.05709		11.65	0.05709		11.65	0.05702		11.65	0.05702		11.64	0.04941
	11.66	0.01854		11.66	0.05837		11.66	0.05837		11.66	0.05834		11.66	0.05834		11.65	0.04936
	11.67	0.01846		11.67	0.06015		11.67	0.06015		11.67	0.0602		11.67	0.0602		11.66	0.04915
	11.68	0.01841		11.68	0.06205		11.68	0.06205		11.68	0.06206		11.68	0.06206		11.67	0.04894
	11.69	0.01835		11.69	0.06395		11.69	0.06395		11.69	0.06389		11.69	0.06389		11.68	0.04873
	11.7	0.02334		11.7	0.06576		11.7	0.06576		11.7	0.06575		11.7	0.06575		11.69	0.04852
	11.71	0.02346		11.71	0.06687		11.71	0.06687		11.71	0.06704		11.71	0.06704		11.7	0.04847
	11.72	0.02358		11.72	0.06715		11.72	0.06715		11.72	0.06704		11.72	0.06704		11.71	0.0487
	11.73	0.02372		11.73	0.06704		11.73	0.06704		11.73	0.06704		11.73	0.06704		11.72	0.04893
	11.74	0.02387		11.74	0.06704		11.74	0.06704		11.74	0.06704		11.74	0.06704		11.73	0.04916
	11.75	0.02402		11.75	0.06702		11.75	0.06702		11.75	0.06704		11.75	0.06704		11.74	0.04938
	11.76	0.02424		11.76	0.06713		11.76	0.06713		11.76	0.06707		11.76	0.06707		11.75	0.04956
	11.77	0.0242		11.77	0.06741		11.77	0.06741		11.77	0.06744		11.77	0.06744		11.76	0.0494
	11.78	0.02366		11.78	0.06782		11.78	0.06782		11.78	0.06782		11.78	0.06782		11.77	0.04925
	11.79	0.02269		11.79	0.06821		11.79	0.06821		11.79	0.06822		11.79	0.06822		11.78	0.04908
	11.8	0.02169		11.8	0.06866		11.8	0.06866		11.8	0.06859		11.8	0.06859		11.79	0.04893
	11.81	0.02066		11.81	0.06884		11.81	0.06884		11.81	0.06896		11.81	0.06896		11.8	0.04877
	11.82	0.01978		11.82	0.06856		11.82	0.06856		11.82	0.06853		11.82	0.06853		11.81	0.04874
	11.83	0.01948		11.83	0.06789		11.83	0.06789		11.83	0.06787		11.83	0.06787		11.82	0.04872
	11.84	0.01976		11.84	0.06721		11.84	0.06721		11.84	0.06721		11.84	0.06721		11.83	0.04871
	11.85	0.02024		11.85	0.06661		11.85	0.06661		11.85	0.06656		11.85	0.06656		11.84	0.04869
	11.86	0.02067		11.86	0.06583		11.86	0.06583		11.86	0.0659		11.86	0.0659		11.85	0.04867
	11.87	0.02109		11.87	0.06452		11.87	0.06452		11.87	0.06455		11.87	0.06455		11.86	0.04831
	11.88	0.02132		11.88	0.0627		11.88	0.0627		11.88	0.06266		11.88	0.06266		11.87	0.04773
	11.89	0.02132		11.89	0.06074		11.89	0.06074		11.89	0.06074		11.89	0.06074		11.88	0.04716
	11.9	0.0212		11.9	0.0588		11.9	0.0588		11.9	0.05882		11.9	0.05882		11.89	0.04659
	11.91	0.02111		11.91	0.05692		11.91	0.05692		11.91	0.05693		11.91	0.05693		11.9	0.04601
	11.92	0.02103		11.92	0.0555		11.92	0.0555		11.92	0.05539		11.92	0.05539		11.91	0.04571
	11.93	0.02092		11.93	0.0546		11.93	0.0546		11.93	0.05467		11.93	0.05467		11.92	0.04589
	11.94	0.02076		11.94	0.05395		11.94	0.05395		11.94	0.05395		11.94	0.05395		11.93	0.04606
	11.95	0.02058		11.95	0.05324		11.95	0.05324		11.95	0.05324		11.95	0.05324		11.94	0.04623
	11.96	0.0204		11.96	0.05235		11.96	0.05235		11.96	0.05255		11.96	0.05255		11.95	0.04641
	11.97	0.02025		11.97	0.05237		11.97	0.05237		11.97	0.05195		11.97	0.05195		11.96	0.0465
	11.98	0.02001		11.98	0.05359		11.98	0.05359		11.98	0.05381		11.98	0.05381		11.97	0.04596
	11.99	0.01957		11.99	0.05565		11.99	0.05565		11.99	0.05564		11.99	0.05564		11.98	0.04542
	12	0.01898		12	0.0575		12	0.0575		12	0.05751		12	0.05751		11.99	0.04488
	12.01	0.01837		12.01	0.05945		12.01	0.05945		12.01	0.05937		12.01	0.05937		12	0.04434
	12.02	0.01774		12.02	0.06108		12.02	0.06108		12.02	0.06123		12.02	0.06123		12.01	0.0438
	12.03	0.01722		12.03	0.06213		12.03	0.06213		12.03	0.06209		12.03	0.06209		12.02	0.04427
	12.04	0.01708		12.04	0.06271		12.04	0.06271		12.04	0.06269		12.04	0.06269		12.03	0.0449
	12.05	0.01732		12.05	0.06328		12.05	0.06328		12.05	0.06329		12.05	0.06329		12.04	0.04552
	12.06	0.01769		12.06	0.06387		12.06	0.06387		12.06	0.06386		12.06	0.06386		12.05	0.04615
	12.07	0.01802		12.07	0.06446		12.07	0.06446		12.07	0.06447		12.07	0.06447		12.06	0.04677
	12.08	0.01835		12.08	0.06504		12.08	0.06504		12.08	0.06504		12.08	0.06504		12.07	0.04658
	12.09	0.01853		12.09	0.06558		12.09	0.06558		12.09	0.06558		12.09	0.06558		12.08	0.04587
	12.1	0.01854		12.1	0.06613		12.1	0.06613		12.1	0.06613		12.1	0.06613		12.09	0.04516
	12.11	0.01846		12.11	0.06672		12.11	0.06672		12.11	0.06667		12.11	0.06667		12.1	0.04444
	12.12	0.01841		12.12	0.06725		12.12	0.06725		12.12	0.06721		12.12	0.06721		12.11	0.04373
	12.13	0.01835		12.13	0.06697		12.13	0.06697		12.13	0.06719		12.13	0.06719		12.12	0.04352
	12.14	0.01826		12.14	0.06577		12.14	0.06577		12.14	0.06564		12.14	0.06564		12.13	0.0442
	12.15	0.01809		12.15	0.06412		12.15	0.06412		12.15	0.06412		12.15	0.06412		12.14	0.04487
	12.16	0.01787		12.16	0.06259		12.16	0.06259		12.16	0.0626		12.16	0.0626		12.15	0.04555
	12.17	0.02334		12.17	0.06091		12.17	0.06091		12.17	0.06106		12.17	0.06106		12.16	0.04623
	12.18	0.02346		12.18	0.05991		12.18	0.05991		12.18	0.0596		12.18	0.0596		12.17	0.04692
	12.19	0.02358		12.19	0.05983		12.19	0.05983		12.19	0.06		12.19	0.06		12.18	0.04765
	12.2	0.02372		12.2	0.06037		12.2	0.06037		12.2	0.06037		12.2	0.06037		12.19	0.04838
	12.21	0.02387		12.21	0.06075		12.21	0.06075		12.21	0.06074		12.21	0.06074		12.2	0.0491
	12.22	0.02402		12.22	0.06106		12.22	0.06106		12.22	0.06114		12.22	0.06114		12.21	0.04983
	12.23	0.02424		12.23	0.06164		12.23	0.06164		12.23	0.06152		12.23	0.06152		12.22	0.05056
	12.24	0.0242		12.24	0.06268		12.24	0.06268		12.24	0.06272		12.24	0.06272		12.23	0.04963
	12.25	0.02366		12.25	0.06411		12.25	0.06411		12.25	0.06412		12.25	0.06412		12.24	0.04842
	12.26	0.02269		12.26	0.06554		12.26	0.06554		12.26	0.06555		12.26	0.06555		12.25	0.04719
	12.27	0.02169		12.27	0.0671		12.27	0.0671		12.27	0.06696		12.27	0.06696		12.26	0.04598
	12.28	0.02066		12.28	0.06824		12.28	0.06824		12.28	0.06839		12.28	0.06839		12.27	0.04476
	12.29	0.01978		12.29	0.06814		12.29	0.06814		12.29	0.06825		12.29	0.06825		12.28	0.04426
	12.3	0.02024		12.3	0.06682		12.3	0.06682		12.3	0.0667		12.3	0.0667		12.29	0.04422
	12.31	0.02067		12.31	0.06518		12.31	0.06518		12.31	0.06518		12.31	0.06518		12.3	0.04419
	12.32	0.02109		12.32	0.06362		12.32	0.06362		12.32	0.06366		12.32	0.06366		12.31	0.04415
	12.33	0.02132		12.33	0.06211		12.33	0.06211		12.33	0.06212		12.33	0.06212		12.32	0.04411
	12.34	0.02132		12.34	0.06114		12.34	0.06114		12.34	0.061		12.34	0.061		12.33	0.04425
	12.35	0.0212		12.35	0.0608		12.35	0.0608		12.35	0.06089		12.35	0.06089		12.34	0.04471
	12.36	0.02111		12.36	0.06078		12.36	0.06078		12.36	0.06077		12.36	0.06077		12.35	0.04516
	12.37	0.02103		12.37	0.06068		12.37	0.06068		12.37	0.06069		12.37	0.06069		12.36	0.04561
	12.38	0.02092		12.38	0.06065		12.38	0.06065		12.38	0.06057		12.38	0.06057		12.37	0.04606
	12.39	0.02076		12.39	0.06026		12.39	0.06026		12.39	0.06043		12.39	0.06043		12.38	0.04649
	12.4	0.02058		12.4	0.05937		12.4	0.05937		12.4	0.05928		12.4	0.05928		12.39	0.04663
	12.41	0.0204		12.41	0.05814		12.41	0.05814		12.41	0.05814		12.41	0.05814		12.4	0.04676
	12.42	0.02025		12.42	0.05699		12.42	0.05699		12.42	0.05699		12.42	0.05699		12.41	0.0469
	12.43	0.02001		12.43	0.05577		12.43	0.05577		12.43	0.05585		12.43	0.05585		12.42	0.04704
	12.44	0.01957		12.44	0.05483		12.44	0.05483		12.44	0.0547		12.44	0.0547		12.43	0.04718
	12.45	0.01898		12.45	0.05444		12.45	0.05444		12.45	0.05447		12.45	0.05447		12.44	0.04595
	12.46	0.01837		12.46	0.0545		12.46	0.0545		12.46	0.05453		12.46	0.05453		12.45	0.04447
	12.47	0.01774		12.47	0.05459		12.47	0.05459		12.47	0.05459		12.47	0.05459		12.46	0.04299
	12.48	0.01722		12.48	0.05467		12.48	0.05467		12.48	0.05464		12.48	0.05464		12.47	0.04151
	12.49	0.01708		12.49	0.05467		12.49	0.05467		12.49	0.0547		12.49	0.0547		12.48	0.04004
	12.5	0.01732		12.5	0.05436		12.5	0.05436		12.5	0.05438		12.5	0.05438		12.49	0.03975
	12.51	0.01769		12.51	0.05376		12.51	0.05376		12.51	0.05373		12.51	0.05373		12.5	0.04027
	12.52	0.01802		12.52	0.05306		12.52	0.05306		12.52	0.05307		12.52	0.05307		12.51	0.04079
	12.53	0.01835		12.53	0.05239		12.53	0.05239		12.53	0.05241		12.53	0.05241		12.52	0.04131
	12.54	0.01853		12.54	0.05175		12.54	0.05175		12.54	0.05178		12.54	0.05178		12.53	0.04183
	12.55	0.01854		12.55	0.05156		12.55	0.05156		12.55	0.05143		12.55	0.05143		12.54	0.04222
	12.56	0.01846		12.56	0.0519		12.56	0.0519		12.56	0.05198		12.56	0.05198		12.55	0.04234
	12.57	0.01841		12.57	0.05252		12.57	0.05252		12.57	0.05252		12.57	0.05252		12.56	0.04246
	12.58	0.01835		12.58	0.05306		12.58	0.05306		12.58	0.05307		12.58	0.05307		12.57	0.04259
	12.59	0.01826		12.59	0.05358		12.59	0.05358		12.59	0.05361		12.59	0.05361		12.58	0.04271
	12.6	0.01809		12.6	0.05426		12.6	0.05426		12.6	0.05418		12.6	0.05418		12.59	0.04274
	12.61	0.01787		12.61	0.05518		12.61	0.05518		12.61	0.05522		12.61	0.05522		12.6	0.04194
	12.62	0.02334		12.62	0.05625		12.62	0.05625		12.62	0.05625		12.62	0.05625		12.61	0.04114
	12.63	0.02346		12.63	0.05727		12.63	0.05727		12.63	0.05728		12.63	0.05728		12.62	0.04034
	12.64	0.02358		12.64	0.05839		12.64	0.05839		12.64	0.05831		12.64	0.05831		12.63	0.03955
	12.65	0.02372		12.65	0.05923		12.65	0.05923		12.65	0.05937		12.65	0.05937		12.64	0.03874
	12.66	0.02387		12.66	0.05955		12.66	0.05955		12.66	0.05951		12.66	0.05951		12.65	0.03933
	12.67	0.02402		12.67	0.05942		12.67	0.05942		12.67	0.0594		12.67	0.0594		12.66	0.04019
	12.68	0.02424		12.68	0.05929		12.68	0.05929		12.68	0.05928		12.68	0.05928		12.67	0.04104
	12.69	0.0242		12.69	0.05927		12.69	0.05927		12.69	0.0592		12.69	0.0592		12.68	0.04188
	12.7	0.02366		12.7	0.059		12.7	0.059		12.7	0.05908		12.7	0.05908		12.69	0.04273
	12.71	0.02269		12.71	0.05794		12.71	0.05794		12.71	0.05802		12.71	0.05802		12.7	0.04286
	12.72	0.02169		12.72	0.05613		12.72	0.05613		12.72	0.05605		12.72	0.05605		12.71	0.04249
	12.73	0.02066		12.73	0.05409		12.73	0.05409		12.73	0.0541		12.73	0.0541		12.72	0.0421
	12.74	0.01978		12.74	0.05206		12.74	0.05206		12.74	0.05212		12.74	0.05212		12.73	0.04172
	12.75	0.01948		12.75	0.05011		12.75	0.05011		12.75	0.05015		12.75	0.05015		12.74	0.04134
	12.76	0.01976		12.76	0.04918		12.76	0.04918		12.76	0.04891		12.76	0.04891		12.75	0.04157
	12.77	0.02024		12.77	0.04944		12.77	0.04944		12.77	0.0496		12.77	0.0496		12.76	0.04305
	12.78	0.02067		12.78	0.05032		12.78	0.05032		12.78	0.05032		12.78	0.05032		12.77	0.04453
	12.79	0.02109		12.79	0.05104		12.79	0.05104		12.79	0.05103		12.79	0.05103		12.78	0.04601
	12.8	0.02132		12.8	0.05174		12.8	0.05174		12.8	0.05175		12.8	0.05175		12.79	0.04748
	12.81	0.02132		12.81	0.05244		12.81	0.05244		12.81	0.05244		12.81	0.05244		12.8	0.04868
	12.82	0.0212		12.82	0.05315		12.82	0.05315		12.82	0.05315		12.82	0.05315		12.81	0.04668
	12.83	0.02111		12.83	0.05387		12.83	0.05387		12.83	0.05387		12.83	0.05387		12.82	0.04468
	12.84	0.02103		12.84	0.05458		12.84	0.05458		12.84	0.05459		12.84	0.05459		12.83	0.04268
	12.85	0.02092		12.85	0.05527		12.85	0.05527		12.85	0.05527		12.85	0.05527		12.84	0.04068
	12.86	0.02076		12.86	0.056		12.86	0.056		12.86	0.05599		12.86	0.05599		12.85	0.03868
	12.87	0.02058		12.87	0.05678		12.87	0.05678		12.87	0.05679		12.87	0.05679		12.86	0.03892
	12.88	0.0204		12.88	0.0576		12.88	0.0576		12.88	0.05759		12.88	0.05759		12.87	0.03961
	12.89	0.02025		12.89	0.05841		12.89	0.05841		12.89	0.05842		12.89	0.05842		12.88	0.04031
	12.9	0.02001		12.9	0.05931		12.9	0.05931		12.9	0.05922		12.9	0.05922		12.89	0.04101
	12.91	0.01957		12.91	0.05997		12.91	0.05997		12.91	0.06005		12.91	0.06005		12.9	0.0417
	12.92	0.01898		12.92	0.05997		12.92	0.05997		12.92	0.06003		12.92	0.06003		12.91	0.04179
	12.93	0.01837		12.93	0.05928		12.93	0.05928		12.93	0.05922		12.93	0.05922		12.92	0.04145
	12.94	0.01774		12.94	0.0584		12.94	0.0584		12.94	0.05839		12.94	0.05839		12.93	0.0411
	12.95	0.01722		12.95	0.05757		12.95	0.05757		12.95	0.05759		12.95	0.05759		12.94	0.04075
	12.96	0.01708		12.96	0.05675		12.96	0.05675		12.96	0.05676		12.96	0.05676		12.95	0.0404
	12.97	0.01732		12.97	0.05624		12.97	0.05624		12.97	0.05616		12.97	0.05616		12.96	0.04033
	12.98	0.01769		12.98	0.05611		12.98	0.05611		12.98	0.05616		12.98	0.05616		12.97	0.04083
	12.99	0.01802		12.99	0.05616		12.99	0.05616		12.99	0.05616		12.99	0.05616		12.98	0.04134
	13	0.01835		13	0.05616		13	0.05616		13	0.05616		13	0.05616		12.99	0.04185
	13.01	0.01853		13.01	0.05613		13.01	0.05613		13.01	0.05616		13.01	0.05616		13	0.04235
	13.02	0.01854		13.02	0.05622		13.02	0.05622		13.02	0.05616		13.02	0.05616		13.01	0.04278
	13.03	0.01846		13.03	0.05651		13.03	0.05651		13.03	0.05653		13.03	0.05653		13.02	0.0423
	13.04	0.01841		13.04	0.05693		13.04	0.05693		13.04	0.05693		13.04	0.05693		13.03	0.0418
	13.05	0.01835		13.05	0.05731		13.05	0.05731		13.05	0.05731		13.05	0.05731		13.04	0.04132
	13.06	0.01826		13.06	0.05765		13.06	0.05765		13.06	0.05768		13.06	0.05768		13.05	0.04083
	13.07	0.01809		13.07	0.05813		13.07	0.05813		13.07	0.05808		13.07	0.05808		13.06	0.04035
	13.08	0.02334		13.08	0.05881		13.08	0.05881		13.08	0.05882		13.08	0.05882		13.07	0.04044
	13.09	0.02346		13.09	0.05968		13.09	0.05968		13.09	0.05968		13.09	0.05968		13.08	0.04067
	13.1	0.02358		13.1	0.06056		13.1	0.06056		13.1	0.06057		13.1	0.06057		13.09	0.0409
	13.11	0.02372		13.11	0.06155		13.11	0.06155		13.11	0.06143		13.11	0.06143		13.1	0.04113
	13.12	0.02387		13.12	0.0622		13.12	0.0622		13.12	0.06232		13.12	0.06232		13.11	0.04135
	13.13	0.02402		13.13	0.06177		13.13	0.06177		13.13	0.06189		13.13	0.06189		13.12	0.04177
	13.14	0.02424		13.14	0.06025		13.14	0.06025		13.14	0.06014		13.14	0.06014		13.13	0.04232
	13.15	0.0242		13.15	0.05839		13.15	0.05839		13.15	0.05839		13.15	0.05839		13.14	0.04288
	13.16	0.02366		13.16	0.05658		13.16	0.05658		13.16	0.05665		13.16	0.05665		13.15	0.04343
	13.17	0.02269		13.17	0.05483		13.17	0.05483		13.17	0.0549		13.17	0.0549		13.16	0.04399
	13.18	0.02169		13.18	0.05422		13.18	0.05422		13.18	0.0539		13.18	0.0539		13.17	0.04431
	13.19	0.02066		13.19	0.05496		13.19	0.05496		13.19	0.05516		13.19	0.05516		13.18	0.0441
	13.2	0.01978		13.2	0.0564		13.2	0.0564		13.2	0.05639		13.2	0.05639		13.19	0.04389
	13.21	0.01948		13.21	0.05765		13.21	0.05765		13.21	0.05765		13.21	0.05765		13.2	0.04368
	13.22	0.01976		13.22	0.05904		13.22	0.05904		13.22	0.05891		13.22	0.05891		13.21	0.04347
	13.23	0.02024		13.23	0.0599		13.23	0.0599		13.23	0.06017		13.23	0.06017		13.22	0.04324
	13.24	0.02067		13.24	0.05998		13.24	0.05998		13.24	0.05985		13.24	0.05985		13.23	0.04261
	13.25	0.02109		13.25	0.05952		13.25	0.05952		13.25	0.05951		13.25	0.05951		13.24	0.04198
	13.26	0.02132		13.26	0.05919		13.26	0.05919		13.26	0.0592		13.26	0.0592		13.25	0.04135
	13.27	0.02132		13.27	0.05884		13.27	0.05884		13.27	0.05885		13.27	0.05885		13.26	0.04072
	13.28	0.0212		13.28	0.05857		13.28	0.05857		13.28	0.05854		13.28	0.05854		13.27	0.0401
	13.29	0.02111		13.29	0.05848		13.29	0.05848		13.29	0.05848		13.29	0.05848		13.28	0.04082
	13.3	0.02103		13.3	0.05853		13.3	0.05853		13.3	0.05854		13.3	0.05854		13.29	0.04185
	13.31	0.02092		13.31	0.05859		13.31	0.05859		13.31	0.05859		13.31	0.05859		13.3	0.04287
	13.32	0.02076		13.32	0.05868		13.32	0.05868		13.32	0.05865		13.32	0.05865		13.31	0.04389
	13.33	0.02058		13.33	0.05868		13.33	0.05868		13.33	0.05871		13.33	0.05871		13.32	0.04493
	13.34	0.0204		13.34	0.05842		13.34	0.05842		13.34	0.05845		13.34	0.05845		13.33	0.04485
	13.35	0.02025		13.35	0.05788		13.35	0.05788		13.35	0.05785		13.35	0.05785		13.34	0.04393
	13.36	0.02001		13.36	0.05725		13.36	0.05725		13.36	0.05725		13.36	0.05725		13.35	0.04302
	13.37	0.01957		13.37	0.05662		13.37	0.05662		13.37	0.05665		13.37	0.05665		13.36	0.04209
	13.38	0.01898		13.38	0.05602		13.38	0.05602		13.38	0.05605		13.38	0.05605		13.37	0.04117
	13.39	0.01837		13.39	0.05585		13.39	0.05585		13.39	0.05573		13.39	0.05573		13.38	0.04057
	13.4	0.01774		13.4	0.0562		13.4	0.0562		13.4	0.05627		13.4	0.05627		13.39	0.04067
	13.41	0.01722		13.41	0.05682		13.41	0.05682		13.41	0.05682		13.41	0.05682		13.4	0.04077
	13.42	0.01708		13.42	0.05736		13.42	0.05736		13.42	0.05736		13.42	0.05736		13.41	0.04088
	13.43	0.01732		13.43	0.05789		13.43	0.05789		13.43	0.05791		13.43	0.05791		13.42	0.04098
	13.44	0.01769		13.44	0.05849		13.44	0.05849		13.44	0.05845		13.44	0.05845		13.43	0.04107
	13.45	0.01802		13.45	0.05924		13.45	0.05924		13.45	0.05925		13.45	0.05925		13.44	0.04084
	13.46	0.01835		13.46	0.06007		13.46	0.06007		13.46	0.06008		13.46	0.06008		13.45	0.04061
	13.47	0.01853		13.47	0.0609		13.47	0.0609		13.47	0.06089		13.47	0.06089		13.46	0.04039
	13.48	0.01854		13.48	0.06194		13.48	0.06194		13.48	0.06172		13.48	0.06172		13.47	0.04017
	13.49	0.01846		13.49	0.06215		13.49	0.06215		13.49	0.06252		13.49	0.06252		13.48	0.03994
	13.5	0.01841		13.5	0.06072		13.5	0.06072		13.5	0.06066		13.5	0.06066		13.49	0.03981
	13.51	0.01835		13.51	0.0579		13.51	0.0579		13.51	0.05782		13.51	0.05782		13.5	0.0397
	13.52	0.01826		13.52	0.05499		13.52	0.05499		13.52	0.05499		13.52	0.05499		13.51	0.0396
	13.53	0.02334		13.53	0.05199		13.53	0.05199		13.53	0.05215		13.53	0.05215		13.52	0.0395
	13.54	0.02346		13.54	0.04946		13.54	0.04946		13.54	0.04932		13.54	0.04932		13.53	0.03939
	13.55	0.02358		13.55	0.04853		13.55	0.04853		13.55	0.04834		13.55	0.04834		13.54	0.03945
	13.56	0.02372		13.56	0.04922		13.56	0.04922		13.56	0.0494		13.56	0.0494		13.55	0.03965
	13.57	0.02387		13.57	0.05043		13.57	0.05043		13.57	0.05043		13.57	0.05043		13.56	0.03983
	13.58	0.02402		13.58	0.05147		13.58	0.05147		13.58	0.05146		13.58	0.05146		13.57	0.04002
	13.59	0.02424		13.59	0.05252		13.59	0.05252		13.59	0.05249		13.59	0.05249		13.58	0.04021
	13.6	0.0242		13.6	0.05334		13.6	0.05334		13.6	0.05341		13.6	0.05341		13.59	0.0406
	13.61	0.02366		13.61	0.05388		13.61	0.05388		13.61	0.05384		13.61	0.05384		13.6	0.04144
	13.62	0.02269		13.62	0.05427		13.62	0.05427		13.62	0.05427		13.62	0.05427		13.61	0.04227
	13.63	0.02169		13.63	0.0547		13.63	0.0547		13.63	0.0547		13.63	0.0547		13.62	0.04311
	13.64	0.02066		13.64	0.05522		13.64	0.05522		13.64	0.05513		13.64	0.05513		13.63	0.04394
	13.65	0.01978		13.65	0.05542		13.65	0.05542		13.65	0.05559		13.65	0.05559		13.64	0.04467
	13.66	0.01948		13.66	0.05518		13.66	0.05518		13.66	0.0551		13.66	0.0551		13.65	0.04331
	13.67	0.01976		13.67	0.05461		13.67	0.05461		13.67	0.05461		13.67	0.05461		13.66	0.04196
	13.68	0.02024		13.68	0.05413		13.68	0.05413		13.68	0.05413		13.68	0.05413		13.67	0.0406
	13.69	0.02067		13.69	0.05365		13.69	0.05365		13.69	0.05364		13.69	0.05364		13.68	0.03924
	13.7	0.02109		13.7	0.05313		13.7	0.05313		13.7	0.05315		13.7	0.05315		13.69	0.03788
	13.71	0.02132		13.71	0.05254		13.71	0.05254		13.71	0.05252		13.71	0.05252		13.7	0.037
	13.72	0.02132		13.72	0.05189		13.72	0.05189		13.72	0.05189		13.72	0.05189		13.71	0.03624
	13.73	0.0212		13.73	0.05124		13.73	0.05124		13.73	0.05123		13.73	0.05123		13.72	0.03547
	13.74	0.02111		13.74	0.0505		13.74	0.0505		13.74	0.05058		13.74	0.05058		13.73	0.0347
	13.75	0.02103		13.75	0.04999		13.75	0.04999		13.75	0.04992		13.75	0.04992		13.74	0.03394
	13.76	0.02092		13.76	0.05027		13.76	0.05027		13.76	0.05017		13.76	0.05017		13.75	0.03429
	13.77	0.02076		13.77	0.05134		13.77	0.05134		13.77	0.05143		13.77	0.05143		13.76	0.03558
	13.78	0.02058		13.78	0.05267		13.78	0.05267		13.78	0.05267		13.78	0.05267		13.77	0.03686
	13.79	0.0204		13.79	0.05397		13.79	0.05397		13.79	0.05393		13.79	0.05393		13.78	0.03815
	13.8	0.02025		13.8	0.05526		13.8	0.05526		13.8	0.05519		13.8	0.05519		13.79	0.03944
	13.81	0.02001		13.81	0.05559		13.81	0.05559		13.81	0.05587		13.81	0.05587		13.8	0.04007
	13.82	0.01957		13.82	0.05479		13.82	0.05479		13.82	0.05461		13.82	0.05461		13.81	0.03912
	13.83	0.01898		13.83	0.05337		13.83	0.05337		13.83	0.05338		13.83	0.05338		13.82	0.03816
	13.84	0.01837		13.84	0.05212		13.84	0.05212		13.84	0.05212		13.84	0.05212		13.83	0.0372
	13.85	0.01774		13.85	0.05071		13.85	0.05071		13.85	0.05086		13.85	0.05086		13.84	0.03625
	13.86	0.01722		13.86	0.04991		13.86	0.04991		13.86	0.0496		13.86	0.0496		13.85	0.03533
	13.87	0.01708		13.87	0.05		13.87	0.05		13.87	0.05015		13.87	0.05015		13.86	0.03549
	13.88	0.01732		13.88	0.05074		13.88	0.05074		13.88	0.05075		13.88	0.05075		13.87	0.03565
	13.89	0.01769		13.89	0.05135		13.89	0.05135		13.89	0.05135		13.89	0.05135		13.88	0.0358
	13.9	0.01802		13.9	0.05199		13.9	0.05199		13.9	0.05195		13.9	0.05195		13.89	0.03596
	13.91	0.01835		13.91	0.05249		13.91	0.05249		13.91	0.05255		13.91	0.05255		13.9	0.03611
	13.92	0.01853		13.92	0.0527		13.92	0.0527		13.92	0.05269		13.92	0.05269		13.91	0.03646
	13.93	0.01854		13.93	0.05265		13.93	0.05265		13.93	0.05264		13.93	0.05264		13.92	0.03686
	13.94	0.01846		13.94	0.05258		13.94	0.05258		13.94	0.05258		13.94	0.05258		13.93	0.03726
	13.95	0.01841		13.95	0.05249		13.95	0.05249		13.95	0.05252		13.95	0.05252		13.94	0.03766
	13.96	0.01835		13.96	0.05249		13.96	0.05249		13.96	0.05247		13.96	0.05247		13.95	0.03807
	13.97	0.02334		13.97	0.05283		13.97	0.05283		13.97	0.05278		13.97	0.05278		13.96	0.03786
	13.98	0.02346		13.98	0.05352		13.98	0.05352		13.98	0.05355		13.98	0.05355		13.97	0.03713
	13.99	0.02358		13.99	0.05432		13.99	0.05432		13.99	0.05433		13.99	0.05433		13.98	0.03639
	14	0.02372		14	0.05509		14	0.05509		14	0.05507		14	0.05507		13.99	0.03566
	14.01	0.02387		14.01	0.05585		14.01	0.05585		14.01	0.05585		14.01	0.05585		14	0.03493
	14.02	0.02402		14.02	0.05649		14.02	0.05649		14.02	0.05653		14.02	0.05653		14.01	0.03473
	14.03	0.02424		14.03	0.05693		14.03	0.05693		14.03	0.0569		14.03	0.0569		14.02	0.03584
	14.04	0.0242		14.04	0.05728		14.04	0.05728		14.04	0.05728		14.04	0.05728		14.03	0.03695
	14.05	0.02366		14.05	0.05767		14.05	0.05767		14.05	0.05768		14.05	0.05768		14.04	0.03807
	14.06	0.02269		14.06	0.05816		14.06	0.05816		14.06	0.05805		14.06	0.05805		14.05	0.03918
	14.07	0.02169		14.07	0.05822		14.07	0.05822		14.07	0.05842		14.07	0.05842		14.06	0.04022
	14.08	0.02066		14.08	0.05766		14.08	0.05766		14.08	0.05756		14.08	0.05756		14.07	0.03913
	14.09	0.01978		14.09	0.05664		14.09	0.05664		14.09	0.05665		14.09	0.05665		14.08	0.03803
	14.1	0.01948		14.1	0.05571		14.1	0.05571		14.1	0.0557		14.1	0.0557		14.09	0.03693
	14.11	0.01976		14.11	0.05476		14.11	0.05476		14.11	0.05479		14.11	0.05479		14.1	0.03584
	14.12	0.02024		14.12	0.05386		14.12	0.05386		14.12	0.05384		14.12	0.05384		14.11	0.03474
	14.13	0.02067		14.13	0.05307		14.13	0.05307		14.13	0.05307		14.13	0.05307		14.12	0.03501
	14.14	0.02109		14.14	0.05237		14.14	0.05237		14.14	0.05238		14.14	0.05238		14.13	0.03565
	14.15	0.02132		14.15	0.05167		14.15	0.05167		14.15	0.05166		14.15	0.05166		14.14	0.03629
	14.16	0.02132		14.16	0.05087		14.16	0.05087		14.16	0.05095		14.16	0.05095		14.15	0.03693
	14.17	0.0212		14.17	0.05029		14.17	0.05029		14.17	0.05023		14.17	0.05023		14.16	0.03758
	14.18	0.02111		14.18	0.05047		14.18	0.05047		14.18	0.05038		14.18	0.05038		14.17	0.0378
	14.19	0.02103		14.19	0.05143		14.19	0.05143		14.19	0.05152		14.19	0.05152		14.18	0.03765
	14.2	0.02092		14.2	0.05267		14.2	0.05267		14.2	0.05267		14.2	0.05267		14.19	0.03749
	14.21	0.02076		14.21	0.05384		14.21	0.05384		14.21	0.05381		14.21	0.05381		14.2	0.03734
	14.22	0.02058		14.22	0.05502		14.22	0.05502		14.22	0.05496		14.22	0.05496		14.21	0.03717
	14.23	0.0204		14.23	0.05555		14.23	0.05555		14.23	0.05576		14.23	0.05576		14.22	0.03688
	14.24	0.02025		14.24	0.05528		14.24	0.05528		14.24	0.05516		14.24	0.05516		14.23	0.03622
	14.25	0.02001		14.25	0.05456		14.25	0.05456		14.25	0.05456		14.25	0.05456		14.24	0.03555
	14.26	0.01957		14.26	0.05395		14.26	0.05395		14.26	0.05395		14.26	0.05395		14.25	0.0349
	14.27	0.01898		14.27	0.05313		14.27	0.05313		14.27	0.05335		14.27	0.05335		14.26	0.03424
	14.28	0.01837		14.28	0.0532		14.28	0.0532		14.28	0.05275		14.28	0.05275		14.27	0.03361
	14.29	0.01774		14.29	0.05461		14.29	0.05461		14.29	0.05481		14.29	0.05481		14.28	0.03425
	14.3	0.01722		14.3	0.05698		14.3	0.05698		14.3	0.05699		14.3	0.05699		14.29	0.0349
	14.31	0.01708		14.31	0.05917		14.31	0.05917		14.31	0.05917		14.31	0.05917		14.3	0.03554
	14.32	0.01732		14.32	0.06154		14.32	0.06154		14.32	0.06134		14.32	0.06134		14.31	0.03618
	14.33	0.01769		14.33	0.06321		14.33	0.06321		14.33	0.06352		14.33	0.06352		14.32	0.03682
	14.34	0.01802		14.34	0.06344		14.34	0.06344		14.34	0.06341		14.34	0.06341		14.33	0.03645
	14.35	0.01835		14.35	0.0624		14.35	0.0624		14.35	0.06232		14.35	0.06232		14.34	0.03577
	14.36	0.01853		14.36	0.06123		14.36	0.06123		14.36	0.06123		14.36	0.06123		14.35	0.03509
	14.37	0.01854		14.37	0.06016		14.37	0.06016		14.37	0.06014		14.37	0.06014		14.36	0.03441
	14.38	0.01846		14.38	0.05904		14.38	0.05904		14.38	0.05905		14.38	0.05905		14.37	0.03374
	14.39	0.01841		14.39	0.05767		14.39	0.05767		14.39	0.05771		14.39	0.05771		14.38	0.03342
	14.4	0.01835		14.4	0.05604		14.4	0.05604		14.4	0.05602		14.4	0.05602		14.39	0.03343
	14.41	0.01826		14.41	0.05431		14.41	0.05431		14.41	0.0543		14.41	0.0543		14.4	0.03345
	14.42	0.01809		14.42	0.05258		14.42	0.05258		14.42	0.05261		14.42	0.05261		14.41	0.03347
	14.43	0.01787		14.43	0.05088		14.43	0.05088		14.43	0.05092		14.43	0.05092		14.42	0.03349
	14.44	0.02334		14.44	0.04967		14.44	0.04967		14.44	0.04952		14.44	0.04952		14.43	0.03348
	14.45	0.02346		14.45	0.04909		14.45	0.04909		14.45	0.04917		14.45	0.04917		14.44	0.03343
	14.46	0.02358		14.46	0.04885		14.46	0.04885		14.46	0.04886		14.46	0.04886		14.45	0.03338
	14.47	0.02372		14.47	0.04852		14.47	0.04852		14.47	0.04851		14.47	0.04851		14.46	0.03333
	14.48	0.02387		14.48	0.04806		14.48	0.04806		14.48	0.0482		14.48	0.0482		14.47	0.03328
	14.49	0.02402		14.49	0.04814		14.49	0.04814		14.49	0.04788		14.49	0.04788		14.48	0.03322
	14.5	0.02424		14.5	0.04903		14.5	0.04903		14.5	0.04914		14.5	0.04914		14.49	0.03322
	14.51	0.0242		14.51	0.0505		14.51	0.0505		14.51	0.05052		14.51	0.05052		14.5	0.03322
	14.52	0.02366		14.52	0.05187		14.52	0.05187		14.52	0.05186		14.52	0.05186		14.51	0.03322
	14.53	0.02269		14.53	0.05334		14.53	0.05334		14.53	0.05324		14.53	0.05324		14.52	0.03322
	14.54	0.02169		14.54	0.05442		14.54	0.05442		14.54	0.05459		14.54	0.05459		14.53	0.03322
	14.55	0.02066		14.55	0.05462		14.55	0.05462		14.55	0.05461		14.55	0.05461		14.54	0.03348
	14.56	0.01978		14.56	0.05407		14.56	0.05407		14.56	0.05401		14.56	0.05401		14.55	0.03381
	14.57	0.01948		14.57	0.05341		14.57	0.05341		14.57	0.05341		14.57	0.05341		14.56	0.03414
	14.58	0.01976		14.58	0.05277		14.58	0.05277		14.58	0.05281		14.58	0.05281		14.57	0.03447
	14.59	0.02024		14.59	0.05224		14.59	0.05224		14.59	0.05221		14.59	0.05221		14.58	0.0348
	14.6	0.02067		14.6	0.05216		14.6	0.05216		14.6	0.05209		14.6	0.05209		14.59	0.03511
	14.61	0.02109		14.61	0.05258		14.61	0.05258		14.61	0.05264		14.61	0.05264		14.6	0.03538
	14.62	0.02132		14.62	0.05318		14.62	0.05318		14.62	0.05318		14.62	0.05318		14.61	0.03565
	14.63	0.02132		14.63	0.05378		14.63	0.05378		14.63	0.05373		14.63	0.05373		14.62	0.03594
	14.64	0.0212		14.64	0.0544		14.64	0.0544		14.64	0.0543		14.64	0.0543		14.63	0.03621
	14.65	0.02111		14.65	0.0539		14.65	0.0539		14.65	0.05427		14.65	0.05427		14.64	0.03609
	14.66	0.02103		14.66	0.05202		14.66	0.05202		14.66	0.05181		14.66	0.05181		14.65	0.03481
	14.67	0.02092		14.67	0.04937		14.67	0.04937		14.67	0.04937		14.67	0.04937		14.66	0.03352
	14.68	0.02076		14.68	0.04691		14.68	0.04691		14.68	0.04691		14.68	0.04691		14.67	0.03223
	14.69	0.02058		14.69	0.04398		14.69	0.04398		14.69	0.04445		14.69	0.04445		14.68	0.03094
	14.7	0.0204		14.7	0.04289		14.7	0.04289		14.7	0.04198		14.7	0.04198		14.69	0.02967
	14.71	0.02025		14.71	0.04459		14.71	0.04459		14.71	0.04499		14.71	0.04499		14.7	0.03129
	14.72	0.02001		14.72	0.04836		14.72	0.04836		14.72	0.0484		14.72	0.0484		14.71	0.0329
	14.73	0.01957		14.73	0.05178		14.73	0.05178		14.73	0.05178		14.73	0.05178		14.72	0.03452
	14.74	0.01898		14.74	0.0554		14.74	0.0554		14.74	0.05516		14.74	0.05516		14.73	0.03614
	14.75	0.01837		14.75	0.05817		14.75	0.05817		14.75	0.05854		14.75	0.05854		14.74	0.03776
	14.76	0.01774		14.76	0.05913		14.76	0.05913		14.76	0.05911		14.76	0.05911		14.75	0.03838
	14.77	0.01722		14.77	0.05851		14.77	0.05851		14.77	0.05839		14.77	0.05839		14.76	0.03868
	14.78	0.01708		14.78	0.0577		14.78	0.0577		14.78	0.05771		14.78	0.05771		14.77	0.03897
	14.79	0.01732		14.79	0.05701		14.79	0.05701		14.79	0.05699		14.79	0.05699		14.78	0.03927
	14.8	0.01769		14.8	0.05626		14.8	0.05626		14.8	0.05627		14.8	0.05627		14.79	0.03956
	14.81	0.01802		14.81	0.05529		14.81	0.05529		14.81	0.05533		14.81	0.05533		14.8	0.03944
	14.82	0.01835		14.82	0.0541		14.82	0.0541		14.82	0.05407		14.82	0.05407		14.81	0.0389
	14.83	0.01853		14.83	0.05283		14.83	0.05283		14.83	0.05284		14.83	0.05284		14.82	0.03836
	14.84	0.01854		14.84	0.05155		14.84	0.05155		14.84	0.05158		14.84	0.05158		14.83	0.03782
	14.85	0.01846		14.85	0.05025		14.85	0.05025		14.85	0.05032		14.85	0.05032		14.84	0.03728
	14.86	0.01841		14.86	0.04959		14.86	0.04959		14.86	0.04937		14.86	0.04937		14.85	0.03683
	14.87	0.01835		14.87	0.04974		14.87	0.04974		14.87	0.04986		14.87	0.04986		14.86	0.03664
	14.88	0.01826		14.88	0.05034		14.88	0.05034		14.88	0.05035		14.88	0.05035		14.87	0.03645
	14.89	0.01809		14.89	0.05084		14.89	0.05084		14.89	0.05083		14.89	0.05083		14.88	0.03626
	14.9	0.01787		14.9	0.05135		14.9	0.05135		14.9	0.05135		14.9	0.05135		14.89	0.03607
	14.91	0.02334		14.91	0.05182		14.91	0.05182		14.91	0.05184		14.91	0.05184		14.9	0.03587
	14.92	0.02346		14.92	0.05219		14.92	0.05219		14.92	0.05218		14.92	0.05218		14.91	0.0358
	14.93	0.02358		14.93	0.05249		14.93	0.05249		14.93	0.05249		14.93	0.05249		14.92	0.03574
	14.94	0.02372		14.94	0.05282		14.94	0.05282		14.94	0.05281		14.94	0.05281		14.93	0.03566
	14.95	0.02387		14.95	0.05321		14.95	0.05321		14.95	0.05315		14.95	0.05315		14.94	0.0356
	14.96	0.02402		14.96	0.05338		14.96	0.05338		14.96	0.05347		14.96	0.05347		14.95	0.03553
	14.97	0.02424		14.97	0.05306		14.97	0.05306		14.97	0.05307		14.97	0.05307		14.96	0.03481
	14.98	0.0242		14.98	0.05233		14.98	0.05233		14.98	0.05229		14.98	0.05229		14.97	0.03387
	14.99	0.02366		14.99	0.05154		14.99	0.05154		14.99	0.05155		14.99	0.05155		14.98	0.03293
	15	0.02269		15	0.05075		15	0.05075		15	0.05078		15	0.05078		14.99	0.03199
	15.01	0.02169		15.01	0.05002		15.01	0.05002		15.01	0.05		15.01	0.05		15	0.03105
	15.02	0.02066		15.02	0.04956		15.02	0.04956		15.02	0.04952		15.02	0.04952		15.01	0.03105
	15.03	0.01978		15.03	0.04939		15.03	0.04939		15.03	0.04943		15.03	0.04943		15.02	0.032
	15.04	0.01948		15.04	0.04932		15.04	0.04932		15.04	0.04932		15.04	0.04932		15.03	0.03296
	15.05	0.01976		15.05	0.04919		15.05	0.04919		15.05	0.0492		15.05	0.0492		15.04	0.03392
	15.06	0.02024		15.06	0.04906		15.06	0.04906		15.06	0.04909		15.06	0.04909		15.05	0.03488
	15.07	0.02067		15.07	0.04916		15.07	0.04916		15.07	0.04909		15.07	0.04909		15.06	0.03541
	15.08	0.02109		15.08	0.04953		15.08	0.04953		15.08	0.04957		15.08	0.04957		15.07	0.0346
	15.09	0.02132		15.09	0.05006		15.09	0.05006		15.09	0.05006		15.09	0.05006		15.08	0.03381
	15.1	0.02132		15.1	0.05054		15.1	0.05054		15.1	0.05055		15.1	0.05055		15.09	0.03301
	15.11	0.0212		15.11	0.05118		15.11	0.05118		15.11	0.05103		15.11	0.05103		15.1	0.03221
	15.12	0.02111		15.12	0.05128		15.12	0.05128		15.12	0.05155		15.12	0.05155		15.11	0.03141
	15.13	0.02103		15.13	0.05055		15.13	0.05055		15.13	0.05043		15.13	0.05043		15.12	0.03195
	15.14	0.02092		15.14	0.04918		15.14	0.04918		15.14	0.04917		15.14	0.04917		15.13	0.0325
	15.15	0.02076		15.15	0.04791		15.15	0.04791		15.15	0.04791		15.15	0.04791		15.14	0.03306
	15.16	0.02058		15.16	0.04653		15.16	0.04653		15.16	0.04665		15.16	0.04665		15.15	0.03362
	15.17	0.0204		15.17	0.04561		15.17	0.04561		15.17	0.04542		15.17	0.04542		15.16	0.03417
	15.18	0.02025		15.18	0.04571		15.18	0.04571		15.18	0.04571		15.18	0.04571		15.17	0.03417
	15.19	0.02001		15.19	0.04673		15.19	0.04673		15.19	0.0468		15.19	0.0468		15.18	0.03396
	15.2	0.01957		15.2	0.0479		15.2	0.0479		15.2	0.04791		15.2	0.04791		15.19	0.03375
	15.21	0.01898		15.21	0.04901		15.21	0.04901		15.21	0.049		15.21	0.049		15.2	0.03354
	15.22	0.01837		15.22	0.05008		15.22	0.05008		15.22	0.05009		15.22	0.05009		15.21	0.03333
	15.23	0.01774		15.23	0.05104		15.23	0.05104		15.23	0.05106		15.23	0.05106		15.22	0.03306
	15.24	0.01722		15.24	0.05188		15.24	0.05188		15.24	0.05186		15.24	0.05186		15.23	0.03273
	15.25	0.01708		15.25	0.05269		15.25	0.05269		15.25	0.05269		15.25	0.05269		15.24	0.0324
	15.26	0.01732		15.26	0.05354		15.26	0.05354		15.26	0.05353		15.26	0.05353		15.25	0.03207
	15.27	0.01769		15.27	0.05439		15.27	0.05439		15.27	0.05433		15.27	0.05433		15.26	0.03174
	15.28	0.01802		15.28	0.0548		15.28	0.0548		15.28	0.05496		15.28	0.05496		15.27	0.0315
	15.29	0.01835		15.29	0.05466		15.29	0.05466		15.29	0.05459		15.29	0.05459		15.28	0.03153
	15.3	0.01853		15.3	0.05419		15.3	0.05419		15.3	0.05418		15.3	0.05418		15.29	0.03157
	15.31	0.01854		15.31	0.05381		15.31	0.05381		15.31	0.05381		15.31	0.05381		15.3	0.0316
	15.32	0.01846		15.32	0.05333		15.32	0.05333		15.32	0.05344		15.32	0.05344		15.31	0.03164
	15.33	0.01841		15.33	0.05323		15.33	0.05323		15.33	0.05304		15.33	0.05304		15.32	0.03167
	15.34	0.01835		15.34	0.05376		15.34	0.05376		15.34	0.05384		15.34	0.05384		15.33	0.03133
	15.35	0.01826		15.35	0.05477		15.35	0.05477		15.35	0.05479		15.35	0.05479		15.34	0.03099
	15.36	0.01809		15.36	0.05571		15.36	0.05571		15.36	0.0557		15.36	0.0557		15.35	0.03064
	15.37	0.02334		15.37	0.05672		15.37	0.05672		15.37	0.05665		15.37	0.05665		15.36	0.03028
	15.38	0.02346		15.38	0.05744		15.38	0.05744		15.38	0.05756		15.38	0.05756		15.37	0.02994
	15.39	0.02358		15.39	0.05751		15.39	0.05751		15.39	0.05751		15.39	0.05751		15.38	0.02992
	15.4	0.02372		15.4	0.057		15.4	0.057		15.4	0.05696		15.4	0.05696		15.39	0.03003
	15.41	0.02387		15.41	0.05642		15.41	0.05642		15.41	0.05642		15.41	0.05642		15.4	0.03013
	15.42	0.02402		15.42	0.0559		15.42	0.0559		15.42	0.05587		15.42	0.05587		15.41	0.03024
	15.43	0.02424		15.43	0.05532		15.43	0.05532		15.43	0.05533		15.43	0.05533		15.42	0.03034
	15.44	0.0242		15.44	0.05448		15.44	0.05448		15.44	0.05453		15.44	0.05453		15.43	0.03089
	15.45	0.02366		15.45	0.05336		15.45	0.05336		15.45	0.05332		15.45	0.05332		15.44	0.03194
	15.46	0.02269		15.46	0.05212		15.46	0.05212		15.46	0.05212		15.46	0.05212		15.45	0.03298
	15.47	0.02169		15.47	0.05089		15.47	0.05089		15.47	0.05092		15.47	0.05092		15.46	0.03402
	15.48	0.02066		15.48	0.04963		15.48	0.04963		15.48	0.04972		15.48	0.04972		15.47	0.03506
	15.49	0.01978		15.49	0.04908		15.49	0.04908		15.49	0.04883		15.49	0.04883		15.48	0.03568
	15.5	0.01948		15.5	0.0494		15.5	0.0494		15.5	0.04954		15.5	0.04954		15.49	0.03483
	15.51	0.01976		15.51	0.05024		15.51	0.05024		15.51	0.05023		15.51	0.05023		15.5	0.03397
	15.52	0.02024		15.52	0.05095		15.52	0.05095		15.52	0.05095		15.52	0.05095		15.51	0.03312
	15.53	0.02067		15.53	0.05172		15.53	0.05172		15.53	0.05166		15.53	0.05166		15.52	0.03227
	15.54	0.02109		15.54	0.05227		15.54	0.05227		15.54	0.05238		15.54	0.05238		15.53	0.03142
	15.55	0.02132		15.55	0.05248		15.55	0.05248		15.55	0.05244		15.55	0.05244		15.54	0.03136
	15.56	0.02132		15.56	0.05244		15.56	0.05244		15.56	0.05244		15.56	0.05244		15.55	0.03132
	15.57	0.0212		15.57	0.05244		15.57	0.05244		15.57	0.05244		15.57	0.05244		15.56	0.0313
	15.58	0.02111		15.58	0.05242		15.58	0.05242		15.58	0.05244		15.58	0.05244		15.57	0.03126
	15.59	0.02103		15.59	0.05247		15.59	0.05247		15.59	0.05244		15.59	0.05244		15.58	0.03122
	15.6	0.02092		15.6	0.05269		15.6	0.05269		15.6	0.05269		15.6	0.05269		15.59	0.03125
	15.61	0.02076		15.61	0.05305		15.61	0.05305		15.61	0.05307		15.61	0.05307		15.6	0.03131
	15.62	0.02058		15.62	0.05345		15.62	0.05345		15.62	0.05344		15.62	0.05344		15.61	0.03136
	15.63	0.0204		15.63	0.05388		15.63	0.05388		15.63	0.05384		15.63	0.05384		15.62	0.03141
	15.64	0.02025		15.64	0.05419		15.64	0.05419		15.64	0.05421		15.64	0.05421		15.63	0.03146
	15.65	0.02001		15.65	0.05398		15.65	0.05398		15.65	0.05407		15.65	0.05407		15.64	0.03177
	15.66	0.01957		15.66	0.05321		15.66	0.05321		15.66	0.05315		15.66	0.05315		15.65	0.03238
	15.67	0.01898		15.67	0.05222		15.67	0.05222		15.67	0.05221		15.67	0.05221		15.66	0.03299
	15.68	0.01837		15.68	0.05125		15.68	0.05125		15.68	0.05129		15.68	0.05129		15.67	0.0336
	15.69	0.01774		15.69	0.05023		15.69	0.05023		15.69	0.05038		15.69	0.05038		15.68	0.03421
	15.7	0.01722		15.7	0.05029		15.7	0.05029		15.7	0.04989		15.7	0.04989		15.69	0.03443
	15.71	0.01708		15.71	0.05173		15.71	0.05173		15.71	0.05195		15.71	0.05195		15.7	0.03327
	15.72	0.01732		15.72	0.05402		15.72	0.05402		15.72	0.05401		15.72	0.05401		15.71	0.0321
	15.73	0.01769		15.73	0.0561		15.73	0.0561		15.73	0.0561		15.73	0.0561		15.72	0.03094
	15.74	0.01802		15.74	0.05838		15.74	0.05838		15.74	0.05816		15.74	0.05816		15.73	0.02977
	15.75	0.01835		15.75	0.05983		15.75	0.05983		15.75	0.06023		15.75	0.06023		15.74	0.02861
	15.76	0.01853		15.76	0.05998		15.76	0.05998		15.76	0.05983		15.76	0.05983		15.75	0.02923
	15.77	0.01854		15.77	0.05913		15.77	0.05913		15.77	0.05911		15.77	0.05911		15.76	0.02994
	15.78	0.01846		15.78	0.0584		15.78	0.0584		15.78	0.05839		15.78	0.05839		15.77	0.03063
	15.79	0.01841		15.79	0.05772		15.79	0.05772		15.79	0.05771		15.79	0.05771		15.78	0.03132
	15.8	0.01835		15.8	0.05697		15.8	0.05697		15.8	0.05699		15.8	0.05699		15.79	0.03202
	15.81	0.01826		15.81	0.05607		15.81	0.05607		15.81	0.05607		15.81	0.05607		15.8	0.03239
	15.82	0.02334		15.82	0.05505		15.82	0.05505		15.82	0.05504		15.82	0.05504		15.81	0.03264
	15.83	0.02346		15.83	0.05399		15.83	0.05399		15.83	0.05398		15.83	0.05398		15.82	0.03288
	15.84	0.02358		15.84	0.05291		15.84	0.05291		15.84	0.05295		15.84	0.05295		15.83	0.03312
	15.85	0.02372		15.85	0.05193		15.85	0.05193		15.85	0.05192		15.85	0.05192		15.84	0.03337
	15.86	0.02387		15.86	0.05141		15.86	0.05141		15.86	0.05132		15.86	0.05132		15.85	0.03354
	15.87	0.02402		15.87	0.05137		15.87	0.05137		15.87	0.05143		15.87	0.05143		15.86	0.03363
	15.88	0.02424		15.88	0.05155		15.88	0.05155		15.88	0.05155		15.88	0.05155		15.87	0.03371
	15.89	0.0242		15.89	0.05165		15.89	0.05165		15.89	0.05166		15.89	0.05166		15.88	0.0338
	15.9	0.02366		15.9	0.05172		15.9	0.05172		15.9	0.05178		15.9	0.05178		15.89	0.03388
	15.91	0.02269		15.91	0.05223		15.91	0.05223		15.91	0.05206		15.91	0.05206		15.9	0.03388
	15.92	0.02169		15.92	0.05333		15.92	0.05333		15.92	0.05341		15.92	0.05341		15.91	0.03352
	15.93	0.02066		15.93	0.05478		15.93	0.05478		15.93	0.05479		15.93	0.05479		15.92	0.03315
	15.94	0.01978		15.94	0.05614		15.94	0.05614		15.94	0.05613		15.94	0.05613		15.93	0.03279
	15.95	0.01948		15.95	0.05772		15.95	0.05772		15.95	0.05751		15.95	0.05751		15.94	0.03242
	15.96	0.01976		15.96	0.05847		15.96	0.05847		15.96	0.05888		15.96	0.05888		15.95	0.03206
	15.97	0.02024		15.97	0.05788		15.97	0.05788		15.97	0.05771		15.97	0.05771		15.96	0.03202
	15.98	0.02067		15.98	0.05627		15.98	0.05627		15.98	0.05625		15.98	0.05625		15.97	0.032
	15.99	0.02109		15.99	0.05478		15.99	0.05478		15.99	0.05479		15.99	0.05479		15.98	0.03198
	16	0.02132		16	0.05324		16	0.05324		16	0.0533		16	0.0533		15.99	0.03196
	16.01	0.02132		16.01	0.05192		16.01	0.05192		16.01	0.05184		16.01	0.05184		16	0.03195
	16.02	0.0212		16.02	0.05117		16.02	0.05117		16.02	0.05115		16.02	0.05115		16.01	0.03174
	16.03	0.02111		16.03	0.0509		16.03	0.0509		16.03	0.05095		16.03	0.05095		16.02	0.03144
	16.04	0.02103		16.04	0.05072		16.04	0.05072		16.04	0.05072		16.04	0.05072		16.03	0.03115
	16.05	0.02092		16.05	0.05047		16.05	0.05047		16.05	0.05049		16.05	0.05049		16.04	0.03085
	16.06	0.02076		16.06	0.05029		16.06	0.05029		16.06	0.05029		16.06	0.05029		16.05	0.03056
	16.07	0.02058		16.07	0.05041		16.07	0.05041		16.07	0.05035		16.07	0.05035		16.06	0.03015
	16.08	0.0204		16.08	0.05085		16.08	0.05085		16.08	0.05089		16.08	0.05089		16.07	0.02961
	16.09	0.02025		16.09	0.05143		16.09	0.05143		16.09	0.05143		16.09	0.05143		16.08	0.02907
	16.1	0.02001		16.1	0.05198		16.1	0.05198		16.1	0.05198		16.1	0.05198		16.09	0.02853
	16.11	0.01957		16.11	0.05255		16.11	0.05255		16.11	0.05252		16.11	0.05252		16.1	0.02799
	16.12	0.01898		16.12	0.05297		16.12	0.05297		16.12	0.05304		16.12	0.05304		16.11	0.02754
	16.13	0.01837		16.13	0.05322		16.13	0.05322		16.13	0.05318		16.13	0.05318		16.12	0.02748
	16.14	0.01774		16.14	0.05335		16.14	0.05335		16.14	0.05335		16.14	0.05335		16.13	0.02741
	16.15	0.01722		16.15	0.05353		16.15	0.05353		16.15	0.05353		16.15	0.05353		16.14	0.02734
	16.16	0.01708		16.16	0.05377		16.16	0.05377		16.16	0.0537		16.16	0.0537		16.15	0.02727
	16.17	0.01732		16.17	0.0537		16.17	0.0537		16.17	0.05384		16.17	0.05384		16.16	0.0272
	16.18	0.01769		16.18	0.05315		16.18	0.05315		16.18	0.0531		16.18	0.0531		16.17	0.02764
	16.19	0.01802		16.19	0.05224		16.19	0.05224		16.19	0.05224		16.19	0.05224		16.18	0.02811
	16.2	0.01835		16.2	0.05136		16.2	0.05136		16.2	0.05135		16.2	0.05135		16.19	0.02857
	16.21	0.01853		16.21	0.05034		16.21	0.05034		16.21	0.05049		16.21	0.05049		16.2	0.02905
	16.22	0.01854		16.22	0.0498		16.22	0.0498		16.22	0.0496		16.22	0.0496		16.21	0.02952
	16.23	0.01846		16.23	0.05037		16.23	0.05037		16.23	0.05035		16.23	0.05035		16.22	0.02994
	16.24	0.01841		16.24	0.05196		16.24	0.05196		16.24	0.05204		16.24	0.05204		16.23	0.03034
	16.25	0.01835		16.25	0.05373		16.25	0.05373		16.25	0.05373		16.25	0.05373		16.24	0.03074
	16.26	0.02334		16.26	0.05552		16.26	0.05552		16.26	0.05542		16.26	0.05542		16.25	0.03114
	16.27	0.02346		16.27	0.05707		16.27	0.05707		16.27	0.05711		16.27	0.05711		16.26	0.03154
	16.28	0.02358		16.28	0.05732		16.28	0.05732		16.28	0.05756		16.28	0.05756		16.27	0.03159
	16.29	0.02372		16.29	0.05616		16.29	0.05616		16.29	0.05599		16.29	0.05599		16.28	0.03119
	16.3	0.02387		16.3	0.05441		16.3	0.05441		16.3	0.05441		16.3	0.05441		16.29	0.03079
	16.31	0.02402		16.31	0.05281		16.31	0.05281		16.31	0.05284		16.31	0.05284		16.3	0.03038
	16.32	0.02424		16.32	0.0511		16.32	0.0511		16.32	0.05126		16.32	0.05126		16.31	0.02998
	16.33	0.0242		16.33	0.05044		16.33	0.05044		16.33	0.05003		16.33	0.05003		16.32	0.02959
	16.34	0.02366		16.34	0.05116		16.34	0.05116		16.34	0.05138		16.34	0.05138		16.33	0.02921
	16.35	0.02269		16.35	0.05275		16.35	0.05275		16.35	0.05275		16.35	0.05275		16.34	0.02882
	16.36	0.02169		16.36	0.05412		16.36	0.05412		16.36	0.05413		16.36	0.05413		16.35	0.02844
	16.37	0.02066		16.37	0.05558		16.37	0.05558		16.37	0.05547		16.37	0.05547		16.36	0.02805
	16.38	0.01978		16.38	0.05665		16.38	0.05665		16.38	0.05685		16.38	0.05685		16.37	0.02768
	16.39	0.01948		16.39	0.05709		16.39	0.05709		16.39	0.05702		16.39	0.05702		16.38	0.02834
	16.4	0.01976		16.4	0.05703		16.4	0.05703		16.4	0.05702		16.4	0.05702		16.39	0.02907
	16.41	0.02024		16.41	0.05702		16.41	0.05702		16.41	0.05702		16.41	0.05702		16.4	0.0298
	16.42	0.02067		16.42	0.05709		16.42	0.05709		16.42	0.05702		16.42	0.05702		16.41	0.03053
	16.43	0.02109		16.43	0.05693		16.43	0.05693		16.43	0.05702		16.43	0.05702		16.42	0.03126
	16.44	0.02132		16.44	0.0562		16.44	0.0562		16.44	0.05622		16.44	0.05622		16.43	0.03102
	16.45	0.02132		16.45	0.05494		16.45	0.05494		16.45	0.0549		16.45	0.0549		16.44	0.03035
	16.46	0.0212		16.46	0.05359		16.46	0.05359		16.46	0.05358		16.46	0.05358		16.45	0.02967
	16.47	0.02111		16.47	0.05219		16.47	0.05219		16.47	0.05229		16.47	0.05229		16.46	0.02899
	16.48	0.02103		16.48	0.05101		16.48	0.05101		16.48	0.05098		16.48	0.05098		16.47	0.02831
	16.49	0.02092		16.49	0.05097		16.49	0.05097		16.49	0.05075		16.49	0.05075		16.48	0.02804
	16.5	0.02076		16.5	0.05222		16.5	0.05222		16.5	0.05238		16.5	0.05238		16.49	0.0283
	16.51	0.02058		16.51	0.05401		16.51	0.05401		16.51	0.05401		16.51	0.05401		16.5	0.02857
	16.52	0.0204		16.52	0.05566		16.52	0.05566		16.52	0.05564		16.52	0.05564		16.51	0.02882
	16.53	0.02025		16.53	0.0574		16.53	0.0574		16.53	0.05728		16.53	0.05728		16.52	0.02909
	16.54	0.02001		16.54	0.05841		16.54	0.05841		16.54	0.05871		16.54	0.05871		16.53	0.02921
	16.55	0.01957		16.55	0.05847		16.55	0.05847		16.55	0.05831		16.55	0.05831		16.54	0.02872
	16.56	0.01898		16.56	0.05794		16.56	0.05794		16.56	0.05794		16.56	0.05794		16.55	0.02824
	16.57	0.01837		16.57	0.05756		16.57	0.05756		16.57	0.05756		16.57	0.05756		16.56	0.02774
	16.58	0.01774		16.58	0.05722		16.58	0.05722		16.58	0.05716		16.58	0.05716		16.57	0.02726
	16.59	0.01722		16.59	0.0567		16.59	0.0567		16.59	0.05679		16.59	0.05679		16.58	0.02678
	16.6	0.01708		16.6	0.05588		16.6	0.05588		16.6	0.05585		16.6	0.05585		16.59	0.02756
	16.61	0.01732		16.61	0.05482		16.61	0.05482		16.61	0.05481		16.61	0.05481		16.6	0.02845
	16.62	0.01769		16.62	0.05378		16.62	0.05378		16.62	0.05378		16.62	0.05378		16.61	0.02933
	16.63	0.01802		16.63	0.05263		16.63	0.05263		16.63	0.05272		16.63	0.05272		16.62	0.03023
	16.64	0.01835		16.64	0.05183		16.64	0.05183		16.64	0.05169		16.64	0.05169		16.63	0.03111
	16.65	0.01853		16.65	0.05192		16.65	0.05192		16.65	0.05189		16.65	0.05189		16.64	0.03076
	16.66	0.01854		16.66	0.0528		16.66	0.0528		16.66	0.05287		16.66	0.05287		16.65	0.02983
	16.67	0.01846		16.67	0.05385		16.67	0.05385		16.67	0.05384		16.67	0.05384		16.66	0.02889
	16.68	0.01841		16.68	0.05491		16.68	0.05491		16.68	0.05484		16.68	0.05484		16.67	0.02794
	16.69	0.01835		16.69	0.0558		16.69	0.0558		16.69	0.05582		16.69	0.05582		16.68	0.027
	16.7	0.01826		16.7	0.05567		16.7	0.05567		16.7	0.05587		16.7	0.05587		16.69	0.02699
	16.71	0.01809		16.71	0.05444		16.71	0.05444		16.71	0.0543		16.71	0.0543		16.7	0.0282
	16.72	0.01787		16.72	0.05272		16.72	0.05272		16.72	0.05272		16.72	0.05272		16.71	0.02942
	16.73	0.02334		16.73	0.05112		16.73	0.05112		16.73	0.05115		16.73	0.05115		16.72	0.03064
	16.74	0.02346		16.74	0.04939		16.74	0.04939		16.74	0.04957		16.74	0.04957		16.73	0.03185
	16.75	0.02358		16.75	0.04872		16.75	0.04872		16.75	0.04828		16.75	0.04828		16.74	0.03268
	16.76	0.02372		16.76	0.04942		16.76	0.04942		16.76	0.04966		16.76	0.04966		16.75	0.03164
	16.77	0.02387		16.77	0.05102		16.77	0.05102		16.77	0.05101		16.77	0.05101		16.76	0.03059
	16.78	0.02402		16.78	0.05237		16.78	0.05237		16.78	0.05238		16.78	0.05238		16.77	0.02954
	16.79	0.02424		16.79	0.05384		16.79	0.05384		16.79	0.05373		16.79	0.05373		16.78	0.0285
	16.8	0.0242		16.8	0.0549		16.8	0.0549		16.8	0.0551		16.8	0.0551		16.79	0.02746
	16.81	0.02024		16.81	0.05531		16.81	0.05531		16.81	0.05524		16.81	0.05524		16.8	0.02791
	16.82	0.02067		16.82	0.05521		16.82	0.05521		16.82	0.05519		16.82	0.05519		16.81	0.02848
	16.83	0.02109		16.83	0.05515		16.83	0.05515		16.83	0.05516		16.83	0.05516		16.82	0.02906
	16.84	0.02132		16.84	0.05511		16.84	0.05511		16.84	0.0551		16.84	0.0551		16.83	0.02963
	16.85	0.02132		16.85	0.05504		16.85	0.05504		16.85	0.05504		16.85	0.05504		16.84	0.0302
	16.86	0.0212		16.86	0.05495		16.86	0.05495		16.86	0.05496		16.86	0.05496		16.85	0.03083
	16.87	0.02111		16.87	0.05485		16.87	0.05485		16.87	0.05484		16.87	0.05484		16.86	0.0315
	16.88	0.02103		16.88	0.05473		16.88	0.05473		16.88	0.05473		16.88	0.05473		16.87	0.03216
	16.89	0.02092		16.89	0.05463		16.89	0.05463		16.89	0.05461		16.89	0.05461		16.88	0.03281
	16.9	0.02076		16.9	0.0545		16.9	0.0545		16.9	0.0545		16.9	0.0545		16.89	0.03348
	16.91	0.02058		16.91	0.0542		16.91	0.0542		16.91	0.05424		16.91	0.05424		16.9	0.03341
	16.92	0.0204		16.92	0.05372		16.92	0.05372		16.92	0.0537		16.92	0.0537		16.91	0.03231
	16.93	0.02025		16.93	0.05315		16.93	0.05315		16.93	0.05315		16.93	0.05315		16.92	0.03121
	16.94	0.02001		16.94	0.0526		16.94	0.0526		16.94	0.05261		16.94	0.05261		16.93	0.03012
	16.95	0.01957		16.95	0.05201		16.95	0.05201		16.95	0.05206		16.95	0.05206		16.94	0.02902
	16.96	0.01898		16.96	0.05175		16.96	0.05175		16.96	0.05161		16.96	0.05161		16.95	0.02817
	16.97	0.01837		16.97	0.05193		16.97	0.05193		16.97	0.05201		16.97	0.05201		16.96	0.02857
	16.98	0.01774		16.98	0.05238		16.98	0.05238		16.98	0.05238		16.98	0.05238		16.97	0.02898
	16.99	0.01722		16.99	0.05276		16.99	0.05276		16.99	0.05275		16.99	0.05275		16.98	0.02938
	17	0.01708		17	0.05304		17	0.05304		17	0.05315		17	0.05315		16.99	0.02977
	17.01	0.01732		17.01	0.05373		17.01	0.05373		17.01	0.05353		17.01	0.05353		17	0.03017
	17.02	0.01769		17.02	0.05508		17.02	0.05508		17.02	0.05516		17.02	0.05516		17.01	0.03027
	17.03	0.01802		17.03	0.05698		17.03	0.05698		17.03	0.05699		17.03	0.05699		17.02	0.03035
	17.04	0.01835		17.04	0.05885		17.04	0.05885		17.04	0.05885		17.04	0.05885		17.03	0.03041
	17.05	0.01853		17.05	0.0609		17.05	0.0609		17.05	0.06071		17.05	0.06071		17.04	0.03048
	17.06	0.01854		17.06	0.06233		17.06	0.06233		17.06	0.06258		17.06	0.06258		17.05	0.03055
	17.07	0.01846		17.07	0.06222		17.07	0.06222		17.07	0.06229		17.07	0.06229		17.06	0.03045
	17.08	0.01841		17.08	0.06067		17.08	0.06067		17.08	0.06054		17.08	0.06054		17.07	0.03026
	17.09	0.01835		17.09	0.05879		17.09	0.05879		17.09	0.05879		17.09	0.05879		17.08	0.03006
	17.1	0.01826		17.1	0.05697		17.1	0.05697		17.1	0.05705		17.1	0.05705		17.09	0.02987
	17.11	0.01809		17.11	0.05531		17.11	0.05531		17.11	0.0553		17.11	0.0553		17.1	0.02968
	17.12	0.01787		17.12	0.05469		17.12	0.05469		17.12	0.05447		17.12	0.05447		17.11	0.02953
	17.13	0.02334		17.13	0.05524		17.13	0.05524		17.13	0.05539		17.13	0.05539		17.12	0.02945
	17.14	0.02346		17.14	0.05632		17.14	0.05632		17.14	0.05633		17.14	0.05633		17.13	0.02936
	17.15	0.02358		17.15	0.05725		17.15	0.05725		17.15	0.05725		17.15	0.05725		17.14	0.02928
	17.16	0.02372		17.16	0.05818		17.16	0.05818		17.16	0.05816		17.16	0.05816		17.15	0.02919
	17.17	0.02387		17.17	0.05905		17.17	0.05905		17.17	0.05908		17.17	0.05908		17.16	0.02918
	17.18	0.02402		17.18	0.05982		17.18	0.05982		17.18	0.0598		17.18	0.0598		17.17	0.02955
	17.19	0.02424		17.19	0.06051		17.19	0.06051		17.19	0.06051		17.19	0.06051		17.18	0.02994
	17.2	0.0242		17.2	0.06121		17.2	0.06121		17.2	0.0612		17.2	0.0612		17.19	0.03032
	17.21	0.02366		17.21	0.06209		17.21	0.06209		17.21	0.06192		17.21	0.06192		17.2	0.0307
	17.22	0.02269		17.22	0.06231		17.22	0.06231		17.22	0.06263		17.22	0.06263		17.21	0.03109
	17.23	0.02169		17.23	0.06139		17.23	0.06139		17.23	0.06129		17.23	0.06129		17.22	0.03093
	17.24	0.02066		17.24	0.05957		17.24	0.05957		17.24	0.05954		17.24	0.05954		17.23	0.03072
	17.25	0.01978		17.25	0.05779		17.25	0.05779		17.25	0.05779		17.25	0.05779		17.24	0.03052
	17.26	0.01948		17.26	0.05597		17.26	0.05597		17.26	0.05605		17.26	0.05605		17.25	0.03031
	17.27	0.01976		17.27	0.05439		17.27	0.05439		17.27	0.0543		17.27	0.0543		17.26	0.0301
	17.28	0.02024		17.28	0.05345		17.28	0.05345		17.28	0.05341		17.28	0.05341		17.27	0.02966
	17.29	0.02067		17.29	0.05309		17.29	0.05309		17.29	0.05315		17.29	0.05315		17.28	0.0291
	17.3	0.02109		17.3	0.05288		17.3	0.05288		17.3	0.05287		17.3	0.05287		17.29	0.02855
	17.31	0.02132		17.31	0.05257		17.31	0.05257		17.31	0.05261		17.31	0.05261		17.3	0.02799
	17.32	0.02132		17.32	0.05233		17.32	0.05233		17.32	0.05232		17.32	0.05232		17.31	0.02744
	17.33	0.0212		17.33	0.05246		17.33	0.05246		17.33	0.05238		17.33	0.05238		17.32	0.02721
	17.34	0.02111		17.34	0.05304		17.34	0.05304		17.34	0.0531		17.34	0.0531		17.33	0.0275
	17.35	0.02103		17.35	0.0538		17.35	0.0538		17.35	0.05381		17.35	0.05381		17.34	0.02777
	17.36	0.02092		17.36	0.05451		17.36	0.05451		17.36	0.0545		17.36	0.0545		17.35	0.02805
	17.37	0.02076		17.37	0.05529		17.37	0.05529		17.37	0.05522		17.37	0.05522		17.36	0.02833
	17.38	0.02058		17.38	0.05567		17.38	0.05567		17.38	0.05585		17.38	0.05585		17.37	0.02859
	17.39	0.0204		17.39	0.0555		17.39	0.0555		17.39	0.05542		17.39	0.05542		17.38	0.02875
	17.4	0.02025		17.4	0.05496		17.4	0.05496		17.4	0.05496		17.4	0.05496		17.39	0.0289
	17.41	0.02001		17.41	0.05453		17.41	0.05453		17.41	0.05453		17.41	0.05453		17.4	0.02906
	17.42	0.01957		17.42	0.05412		17.42	0.05412		17.42	0.0541		17.42	0.0541		17.41	0.02921
	17.43	0.01898		17.43	0.05364		17.43	0.05364		17.43	0.05367		17.43	0.05367		17.42	0.02937
	17.44	0.01837		17.44	0.05305		17.44	0.05305		17.44	0.05304		17.44	0.05304		17.43	0.02961
	17.45	0.01774		17.45	0.05238		17.45	0.05238		17.45	0.05238		17.45	0.05238		17.44	0.02985
	17.46	0.01722		17.46	0.05173		17.46	0.05173		17.46	0.05172		17.46	0.05172		17.45	0.03009
	17.47	0.01708		17.47	0.05104		17.47	0.05104		17.47	0.05109		17.47	0.05109		17.46	0.03034
	17.48	0.01732		17.48	0.05048		17.48	0.05048		17.48	0.05043		17.48	0.05043		17.47	0.03058
	17.49	0.01769		17.49	0.05029		17.49	0.05029		17.49	0.05026		17.49	0.05026		17.48	0.03028
	17.5	0.01802		17.5	0.05046		17.5	0.05046		17.5	0.05049		17.5	0.05049		17.49	0.0297
	17.51	0.01835		17.51	0.05071		17.51	0.05071		17.51	0.05072		17.51	0.05072		17.5	0.0291
	17.52	0.01853		17.52	0.05091		17.52	0.05091		17.52	0.05092		17.52	0.05092		17.51	0.02851
	17.53	0.01854		17.53	0.05114		17.53	0.05114		17.53	0.05115		17.53	0.05115		17.52	0.02792
	17.54	0.01846		17.54	0.05165		17.54	0.05165		17.54	0.05158		17.54	0.05158		17.53	0.02765
	17.55	0.01841		17.55	0.05247		17.55	0.05247		17.55	0.05252		17.55	0.05252		17.54	0.02787
	17.56	0.01835		17.56	0.05345		17.56	0.05345		17.56	0.05344		17.56	0.05344		17.55	0.0281
	17.57	0.01826		17.57	0.05438		17.57	0.05438		17.57	0.05438		17.57	0.05438		17.56	0.02833
	17.58	0.01809		17.58	0.05534		17.58	0.05534		17.58	0.0553		17.58	0.0553		17.57	0.02856
	17.59	0.02334		17.59	0.0561		17.59	0.0561		17.59	0.05619		17.59	0.05619		17.58	0.02862
	17.6	0.02346		17.6	0.05661		17.6	0.05661		17.6	0.05656		17.6	0.05656		17.59	0.0277
	17.61	0.02358		17.61	0.05695		17.61	0.05695		17.61	0.05696		17.61	0.05696		17.6	0.02678
	17.62	0.02372		17.62	0.05733		17.62	0.05733		17.62	0.05733		17.62	0.05733		17.61	0.02585
	17.63	0.02387		17.63	0.05775		17.63	0.05775		17.63	0.05771		17.63	0.05771		17.62	0.02493
	17.64	0.02402		17.64	0.05804		17.64	0.05804		17.64	0.05811		17.64	0.05811		17.63	0.02401
	17.65	0.02424		17.65	0.0581		17.65	0.0581		17.65	0.05808		17.65	0.05808		17.64	0.02449
	17.66	0.0242		17.66	0.05797		17.66	0.05797		17.66	0.05796		17.66	0.05796		17.65	0.02516
	17.67	0.02366		17.67	0.05785		17.67	0.05785		17.67	0.05785		17.67	0.05785		17.66	0.02582
	17.68	0.02269		17.68	0.05774		17.68	0.05774		17.68	0.05774		17.68	0.05774		17.67	0.02647
	17.69	0.02169		17.69	0.05764		17.69	0.05764		17.69	0.05765		17.69	0.05765		17.68	0.02714
	17.7	0.02066		17.7	0.05754		17.7	0.05754		17.7	0.05753		17.7	0.05753		17.69	0.02796
	17.71	0.01978		17.71	0.05742		17.71	0.05742		17.71	0.05742		17.71	0.05742		17.7	0.02889
	17.72	0.01948		17.72	0.0573		17.72	0.0573		17.72	0.05731		17.72	0.05731		17.71	0.02981
	17.73	0.01976		17.73	0.05717		17.73	0.05717		17.73	0.05719		17.73	0.05719		17.72	0.03073
	17.74	0.02024		17.74	0.05709		17.74	0.05709		17.74	0.05711		17.74	0.05711		17.73	0.03165
	17.75	0.02067		17.75	0.05743		17.75	0.05743		17.75	0.05733		17.75	0.05733		17.74	0.03174
	17.76	0.02109		17.76	0.05824		17.76	0.05824		17.76	0.05831		17.76	0.05831		17.75	0.03051
	17.77	0.02132		17.77	0.05929		17.77	0.05929		17.77	0.05928		17.77	0.05928		17.76	0.02928
	17.78	0.02132		17.78	0.06029		17.78	0.06029		17.78	0.06028		17.78	0.06028		17.77	0.02804
	17.79	0.0212		17.79	0.06145		17.79	0.06145		17.79	0.06126		17.79	0.06126		17.78	0.0268
	17.8	0.02111		17.8	0.06164		17.8	0.06164		17.8	0.06206		17.8	0.06206		17.79	0.02576
	17.81	0.02103		17.81	0.06053		17.81	0.06053		17.81	0.06031		17.81	0.06031		17.8	0.02595
	17.82	0.02092		17.82	0.05856		17.82	0.05856		17.82	0.05857		17.82	0.05857		17.81	0.02614
	17.83	0.02076		17.83	0.05683		17.83	0.05683		17.83	0.05682		17.83	0.05682		17.82	0.02634
	17.84	0.02058		17.84	0.055		17.84	0.055		17.84	0.0551		17.84	0.0551		17.83	0.02653
	17.85	0.0204		17.85	0.05352		17.85	0.05352		17.85	0.05335		17.85	0.05335		17.84	0.02671
	17.86	0.02025		17.86	0.05261		17.86	0.05261		17.86	0.05267		17.86	0.05267		17.85	0.02724
	17.87	0.02001		17.87	0.05219		17.87	0.05219		17.87	0.05221		17.87	0.05221		17.86	0.02782
	17.88	0.01957		17.88	0.05178		17.88	0.05178		17.88	0.05178		17.88	0.05178		17.87	0.02839
	17.89	0.01898		17.89	0.05126		17.89	0.05126		17.89	0.05135		17.89	0.05135		17.88	0.02897
	17.9	0.01837		17.9	0.05103		17.9	0.05103		17.9	0.05092		17.9	0.05092		17.89	0.02954
	17.91	0.01774		17.91	0.05157		17.91	0.05157		17.91	0.05152		17.91	0.05152		17.9	0.02992
	17.92	0.01722		17.92	0.05286		17.92	0.05286		17.92	0.05292		17.92	0.05292		17.91	0.03017
	17.93	0.01708		17.93	0.05435		17.93	0.05435		17.93	0.05436		17.93	0.05436		17.92	0.03044
	17.94	0.01732		17.94	0.05584		17.94	0.05584		17.94	0.05576		17.94	0.05576		17.93	0.0307
	17.95	0.01769		17.95	0.0572		17.95	0.0572		17.95	0.05719		17.95	0.05719		17.94	0.03096
	17.96	0.01802		17.96	0.05751		17.96	0.05751		17.96	0.05776		17.96	0.05776		17.95	0.03101
	17.97	0.01835		17.97	0.05662		17.97	0.05662		17.97	0.05645		17.97	0.05645		17.96	0.03071
	17.98	0.01853		17.98	0.05515		17.98	0.05515		17.98	0.05516		17.98	0.05516		17.97	0.03042
	17.99	0.01854		17.99	0.05383		17.99	0.05383		17.99	0.05384		17.99	0.05384		17.98	0.03013
	18	0.01846		18	0.05235		18	0.05235		18	0.05252		18	0.05252		17.99	0.02983
	18.01	0.01841		18.01	0.05173		18.01	0.05173		18.01	0.05135		18.01	0.05135		18	0.02963
	18.02	0.01835		18.02	0.0523		18.02	0.0523		18.02	0.05249		18.02	0.05249		18.01	0.03014
	18.03	0.01826		18.03	0.05364		18.03	0.05364		18.03	0.05364		18.03	0.05364		18.02	0.03064
	18.04	0.02334		18.04	0.05479		18.04	0.05479		18.04	0.05479		18.04	0.05479		18.03	0.03114
	18.05	0.02346		18.05	0.05602		18.05	0.05602		18.05	0.05593		18.05	0.05593		18.04	0.03165
	18.06	0.02358		18.06	0.05691		18.06	0.05691		18.06	0.05708		18.06	0.05708		18.05	0.03216
	18.07	0.02372		18.07	0.05718		18.07	0.05718		18.07	0.05713		18.07	0.05713		18.06	0.03172
	18.08	0.02387		18.08	0.05694		18.08	0.05694		18.08	0.0569		18.08	0.0569		18.07	0.03114
	18.09	0.02402		18.09	0.0567		18.09	0.0567		18.09	0.0567		18.09	0.0567		18.08	0.03058
	18.1	0.02424		18.1	0.05647		18.1	0.05647		18.1	0.05648		18.1	0.05648		18.09	0.03
	18.11	0.0242		18.11	0.05626		18.11	0.05626		18.11	0.05625		18.11	0.05625		18.1	0.02942
	18.12	0.02366		18.12	0.0561		18.12	0.0561		18.12	0.0561		18.12	0.0561		18.11	0.02898
	18.13	0.02269		18.13	0.05599		18.13	0.05599		18.13	0.05599		18.13	0.05599		18.12	0.02861
	18.14	0.02169		18.14	0.05587		18.14	0.05587		18.14	0.05587		18.14	0.05587		18.13	0.02825
	18.15	0.02066		18.15	0.05578		18.15	0.05578		18.15	0.05576		18.15	0.05576		18.14	0.02788
	18.16	0.01978		18.16	0.05567		18.16	0.05567		18.16	0.05567		18.16	0.05567		18.15	0.02752
	18.17	0.01948		18.17	0.05538		18.17	0.05538		18.17	0.05542		18.17	0.05542		18.16	0.02689
	18.18	0.01976		18.18	0.0549		18.18	0.0549		18.18	0.05487		18.18	0.05487		18.17	0.02582
	18.19	0.02024		18.19	0.05433		18.19	0.05433		18.19	0.05433		18.19	0.05433		18.18	0.02474
	18.2	0.02067		18.2	0.05378		18.2	0.05378		18.2	0.05378		18.2	0.05378		18.19	0.02366
	18.21	0.02109		18.21	0.05311		18.21	0.05311		18.21	0.05324		18.21	0.05324		18.2	0.02258
	18.22	0.02132		18.22	0.05307		18.22	0.05307		18.22	0.05278		18.22	0.05278		18.21	0.02181
	18.23	0.02132		18.23	0.0539		18.23	0.0539		18.23	0.05404		18.23	0.05404		18.22	0.02337
	18.24	0.0212		18.24	0.05529		18.24	0.05529		18.24	0.0553		18.24	0.0553		18.23	0.02493
	18.25	0.02111		18.25	0.05654		18.25	0.05654		18.25	0.05653		18.25	0.05653		18.24	0.0265
	18.26	0.02103		18.26	0.05794		18.26	0.05794		18.26	0.05779		18.26	0.05779		18.25	0.02806
	18.27	0.02092		18.27	0.05879		18.27	0.05879		18.27	0.05905		18.27	0.05905		18.26	0.02963
	18.28	0.02076		18.28	0.05864		18.28	0.05864		18.28	0.05857		18.28	0.05857		18.27	0.02947
	18.29	0.02058		18.29	0.05769		18.29	0.05769		18.29	0.05765		18.29	0.05765		18.28	0.02903
	18.3	0.0204		18.3	0.05673		18.3	0.05673		18.3	0.05673		18.3	0.05673		18.29	0.0286
	18.31	0.02025		18.31	0.05574		18.31	0.05574		18.31	0.05579		18.31	0.05579		18.3	0.02816
	18.32	0.02001		18.32	0.05493		18.32	0.05493		18.32	0.05487		18.32	0.05487		18.31	0.02773
	18.33	0.01957		18.33	0.0546		18.33	0.0546		18.33	0.05456		18.33	0.05456		18.32	0.02758
	18.34	0.01898		18.34	0.05473		18.34	0.05473		18.34	0.05479		18.34	0.05479		18.33	0.02762
	18.35	0.01837		18.35	0.05499		18.35	0.05499		18.35	0.05499		18.35	0.05499		18.34	0.02765
	18.36	0.01774		18.36	0.05519		18.36	0.05519		18.36	0.05522		18.36	0.05522		18.35	0.02769
	18.37	0.01722		18.37	0.05543		18.37	0.05543		18.37	0.05544		18.37	0.05544		18.36	0.02773
	18.38	0.01708		18.38	0.05599		18.38	0.05599		18.38	0.0559		18.38	0.0559		18.37	0.02804
	18.39	0.01732		18.39	0.05694		18.39	0.05694		18.39	0.05699		18.39	0.05699		18.38	0.0289
	18.4	0.01769		18.4	0.05808		18.4	0.05808		18.4	0.05808		18.4	0.05808		18.39	0.02975
	18.41	0.01802		18.41	0.05917		18.41	0.05917		18.41	0.05917		18.41	0.05917		18.4	0.0306
	18.42	0.01835		18.42	0.06041		18.42	0.06041		18.42	0.06026		18.42	0.06026		18.41	0.03146
	18.43	0.01853		18.43	0.06097		18.43	0.06097		18.43	0.06129		18.43	0.06129		18.42	0.0321
	18.44	0.01854		18.44	0.06062		18.44	0.06062		18.44	0.06046		18.44	0.06046		18.43	0.03099
	18.45	0.01846		18.45	0.05964		18.45	0.05964		18.45	0.05965		18.45	0.05965		18.44	0.02987
	18.46	0.01841		18.46	0.05883		18.46	0.05883		18.46	0.05882		18.46	0.05882		18.45	0.02877
	18.47	0.01835		18.47	0.05797		18.47	0.05797		18.47	0.05802		18.47	0.05802		18.46	0.02765
	18.48	0.02334		18.48	0.05727		18.48	0.05727		18.48	0.05719		18.48	0.05719		18.47	0.02654
	18.49	0.02346		18.49	0.05682		18.49	0.05682		18.49	0.05685		18.49	0.05685		18.48	0.02671
	18.5	0.02358		18.5	0.05662		18.5	0.05662		18.5	0.05662		18.5	0.05662		18.49	0.02711
	18.51	0.02372		18.51	0.05641		18.51	0.05641		18.51	0.05642		18.51	0.05642		18.5	0.02752
	18.52	0.02387		18.52	0.05626		18.52	0.05626		18.52	0.05619		18.52	0.05619		18.51	0.02792
	18.53	0.02402		18.53	0.05592		18.53	0.05592		18.53	0.05599		18.53	0.05599		18.52	0.02832
	18.54	0.02424		18.54	0.05505		18.54	0.05505		18.54	0.0551		18.54	0.0551		18.53	0.02846
	18.55	0.0242		18.55	0.05367		18.55	0.05367		18.55	0.05361		18.55	0.05361		18.54	0.02842
	18.56	0.02366		18.56	0.05214		18.56	0.05214		18.56	0.05215		18.56	0.05215		18.55	0.02838
	18.57	0.02269		18.57	0.05058		18.57	0.05058		18.57	0.05066		18.57	0.05066		18.56	0.02835
	18.58	0.02169		18.58	0.04914		18.58	0.04914		18.58	0.0492		18.58	0.0492		18.57	0.02831
	18.59	0.02066		18.59	0.04923		18.59	0.04923		18.59	0.04883		18.59	0.04883		18.58	0.02835
	18.6	0.01978		18.6	0.0511		18.6	0.0511		18.6	0.05135		18.6	0.05135		18.59	0.0285
	18.61	0.01948		18.61	0.05386		18.61	0.05386		18.61	0.05387		18.61	0.05387		18.6	0.02866
	18.62	0.01976		18.62	0.05638		18.62	0.05638		18.62	0.05636		18.62	0.05636		18.61	0.02881
	18.63	0.02024		18.63	0.05918		18.63	0.05918		18.63	0.05888		18.63	0.05888		18.62	0.02898
	18.64	0.02067		18.64	0.06066		18.64	0.06066		18.64	0.06129		18.64	0.06129		18.63	0.02906
	18.65	0.02109		18.65	0.06029		18.65	0.06029		18.65	0.05997		18.65	0.05997		18.64	0.02847
	18.66	0.02132		18.66	0.05866		18.66	0.05866		18.66	0.05865		18.66	0.05865		18.65	0.02787
	18.67	0.02132		18.67	0.05736		18.67	0.05736		18.67	0.05736		18.67	0.05736		18.66	0.02728
	18.68	0.0212		18.68	0.05581		18.68	0.05581		18.68	0.05605		18.68	0.05605		18.67	0.02669
	18.69	0.02111		18.69	0.05514		18.69	0.05514		18.69	0.05473		18.69	0.05473		18.68	0.0261
	18.7	0.02103		18.7	0.05615		18.7	0.05615		18.7	0.05625		18.7	0.05625		18.69	0.02608
	18.71	0.02092		18.71	0.05852		18.71	0.05852		18.71	0.05859		18.71	0.05859		18.7	0.02617
	18.72	0.02076		18.72	0.06094		18.72	0.06094		18.72	0.06094		18.72	0.06094		18.71	0.02625
	18.73	0.02058		18.73	0.06341		18.73	0.06341		18.73	0.06329		18.73	0.06329		18.72	0.02635
	18.74	0.0204		18.74	0.06551		18.74	0.06551		18.74	0.06564		18.74	0.06564		18.73	0.02643
	18.75	0.02025		18.75	0.06654		18.75	0.06654		18.75	0.06664		18.75	0.06664		18.74	0.02621
	18.76	0.02001		18.76	0.06653		18.76	0.06653		18.76	0.06641		18.76	0.06641		18.75	0.02577
	18.77	0.01957		18.77	0.0662		18.77	0.0662		18.77	0.06621		18.77	0.06621		18.76	0.02534
	18.78	0.01898		18.78	0.06601		18.78	0.06601		18.78	0.06598		18.78	0.06598		18.77	0.0249
	18.79	0.01837		18.79	0.06579		18.79	0.06579		18.79	0.06578		18.79	0.06578		18.78	0.02446
	18.8	0.01774		18.8	0.06527		18.8	0.06527		18.8	0.06535		18.8	0.06535		18.79	0.02445
	18.81	0.01722		18.81	0.0644		18.81	0.0644		18.81	0.06435		18.81	0.06435		18.8	0.02523
	18.82	0.01708		18.82	0.06337		18.82	0.06337		18.82	0.06338		18.82	0.06338		18.81	0.02602
	18.83	0.01732		18.83	0.06241		18.83	0.06241		18.83	0.0624		18.83	0.0624		18.82	0.02679
	18.84	0.01769		18.84	0.06148		18.84	0.06148		18.84	0.06143		18.84	0.06143		18.83	0.02758
	18.85	0.01802		18.85	0.06032		18.85	0.06032		18.85	0.06043		18.85	0.06043		18.84	0.02821
	18.86	0.01835		18.86	0.05885		18.86	0.05885		18.86	0.05879		18.86	0.05879		18.85	0.02731
	18.87	0.01853		18.87	0.05716		18.87	0.05716		18.87	0.05716		18.87	0.05716		18.86	0.0264
	18.88	0.01854		18.88	0.05552		18.88	0.05552		18.88	0.05553		18.88	0.05553		18.87	0.0255
	18.89	0.01846		18.89	0.05363		18.89	0.05363		18.89	0.05387		18.89	0.05387		18.88	0.02459
	18.9	0.01841		18.9	0.05264		18.9	0.05264		18.9	0.05224		18.9	0.05224		18.89	0.02369
	18.91	0.01835		18.91	0.05335		18.91	0.05335		18.91	0.05344		18.91	0.05344		18.9	0.02401
	18.92	0.01826		18.92	0.05545		18.92	0.05545		18.92	0.05553		18.92	0.05553		18.91	0.02456
	18.93	0.01809		18.93	0.0576		18.93	0.0576		18.93	0.05759		18.93	0.05759		18.92	0.02512
	18.94	0.01787		18.94	0.05972		18.94	0.05972		18.94	0.05968		18.94	0.05968		18.93	0.02568
	18.95	0.02334		18.95	0.0617		18.95	0.0617		18.95	0.06174		18.95	0.06174		18.94	0.02624
	18.96	0.02346		18.96	0.06322		18.96	0.06322		18.96	0.06326		18.96	0.06326		18.95	0.02659
	18.97	0.02358		18.97	0.06428		18.97	0.06428		18.97	0.06424		18.97	0.06424		18.96	0.02682
	18.98	0.02372		18.98	0.06521		18.98	0.06521		18.98	0.06521		18.98	0.06521		18.97	0.02705
	18.99	0.02387		18.99	0.06625		18.99	0.06625		18.99	0.06618		18.99	0.06618		18.98	0.02728
	19	0.02402		19	0.06722		19	0.06722		19	0.06719		19	0.06719		18.99	0.0275
	19.01	0.02424		19.01	0.06717		19.01	0.06717		19.01	0.06744		19.01	0.06744		19	0.02756
	19.02	0.0242		19.02	0.06592		19.02	0.06592		19.02	0.06575		19.02	0.06575		19.01	0.02728
	19.03	0.02366		19.03	0.06406		19.03	0.06406		19.03	0.06406		19.03	0.06406		19.02	0.027
	19.04	0.02269		19.04	0.06237		19.04	0.06237		19.04	0.06237		19.04	0.06237		19.03	0.02672
	19.05	0.02169		19.05	0.06065		19.05	0.06065		19.05	0.06069		19.05	0.06069		19.04	0.02645
	19.06	0.02066		19.06	0.0591		19.06	0.0591		19.06	0.05902		19.06	0.05902		19.05	0.02619
	19.07	0.02024		19.07	0.05778		19.07	0.05778		19.07	0.05782		19.07	0.05782		19.06	0.02623
	19.08	0.02067		19.08	0.05662		19.08	0.05662		19.08	0.05662		19.08	0.05662		19.07	0.02626
	19.09	0.02109		19.09	0.05542		19.09	0.05542		19.09	0.05542		19.09	0.05542		19.08	0.0263
	19.1	0.02132		19.1	0.05408		19.1	0.05408		19.1	0.05421		19.1	0.05421		19.09	0.02634
	19.11	0.02132		19.11	0.05324		19.11	0.05324		19.11	0.05301		19.11	0.05301		19.1	0.02636
	19.12	0.0212		19.12	0.05334		19.12	0.05334		19.12	0.05338		19.12	0.05338		19.11	0.02655
	19.13	0.02111		19.13	0.05422		19.13	0.05422		19.13	0.05427		19.13	0.05427		19.12	0.02676
	19.14	0.02103		19.14	0.05513		19.14	0.05513		19.14	0.05513		19.14	0.05513		19.13	0.02697
	19.15	0.02092		19.15	0.05601		19.15	0.05601		19.15	0.05599		19.15	0.05599		19.14	0.02717
	19.16	0.02076		19.16	0.05686		19.16	0.05686		19.16	0.05688		19.16	0.05688		19.15	0.02738
	19.17	0.02058		19.17	0.05755		19.17	0.05755		19.17	0.05756		19.17	0.05756		19.16	0.02734
	19.18	0.0204		19.18	0.05807		19.18	0.05807		19.18	0.05805		19.18	0.05805		19.17	0.02711
	19.19	0.02025		19.19	0.05854		19.19	0.05854		19.19	0.05854		19.19	0.05854		19.18	0.02688
	19.2	0.02001		19.2	0.05901		19.2	0.05901		19.2	0.05902		19.2	0.05902		19.19	0.02666
	19.21	0.01957		19.21	0.05951		19.21	0.05951		19.21	0.05951		19.21	0.05951		19.2	0.02644
	19.22	0.01898		19.22	0.06019		19.22	0.06019		19.22	0.06014		19.22	0.06014		19.21	0.0262
	19.23	0.01837		19.23	0.06108		19.23	0.06108		19.23	0.06111		19.23	0.06111		19.22	0.02593
	19.24	0.01774		19.24	0.0621		19.24	0.0621		19.24	0.06209		19.24	0.06209		19.23	0.02568
	19.25	0.01722		19.25	0.06308		19.25	0.06308		19.25	0.06309		19.25	0.06309		19.24	0.02541
	19.26	0.01708		19.26	0.06417		19.26	0.06417		19.26	0.06406		19.26	0.06406		19.25	0.02516
	19.27	0.01732		19.27	0.06483		19.27	0.06483		19.27	0.06504		19.27	0.06504		19.26	0.02497
	19.28	0.01769		19.28	0.06492		19.28	0.06492		19.28	0.06481		19.28	0.06481		19.27	0.02568
	19.29	0.01802		19.29	0.0646		19.29	0.0646		19.29	0.06461		19.29	0.06461		19.28	0.02639
	19.3	0.01835		19.3	0.06439		19.3	0.06439		19.3	0.06438		19.3	0.06438		19.29	0.0271
	19.31	0.01853		19.31	0.06423		19.31	0.06423		19.31	0.06418		19.31	0.06418		19.3	0.02782
	19.32	0.01854		19.32	0.06385		19.32	0.06385		19.32	0.06395		19.32	0.06395		19.31	0.02853
	19.33	0.01846		19.33	0.06305		19.33	0.06305		19.33	0.06303		19.33	0.06303		19.32	0.02815
	19.34	0.01841		19.34	0.06191		19.34	0.06191		19.34	0.06189		19.34	0.06189		19.33	0.02752
	19.35	0.01835		19.35	0.06074		19.35	0.06074		19.35	0.06074		19.35	0.06074		19.34	0.02689
	19.36	0.01826		19.36	0.05947		19.36	0.05947		19.36	0.0596		19.36	0.0596		19.35	0.02626
	19.37	0.01809		19.37	0.05857		19.37	0.05857		19.37	0.05845		19.37	0.05845		19.36	0.02564
	19.38	0.01787		19.38	0.0589		19.38	0.0589		19.38	0.05877		19.38	0.05877		19.37	0.02545
	19.39	0.02334		19.39	0.06044		19.39	0.06044		19.39	0.06057		19.39	0.06057		19.38	0.02559
	19.4	0.02346		19.4	0.06237		19.4	0.06237		19.4	0.06237		19.4	0.06237		19.39	0.02572
	19.41	0.02358		19.41	0.06418		19.41	0.06418		19.41	0.06418		19.41	0.06418		19.4	0.02586
	19.42	0.02372		19.42	0.06598		19.42	0.06598		19.42	0.06598		19.42	0.06598		19.41	0.02601
	19.43	0.02387		19.43	0.0678		19.43	0.0678		19.43	0.06779		19.43	0.06779		19.42	0.02605
	19.44	0.02402		19.44	0.06964		19.44	0.06964		19.44	0.06965		19.44	0.06965		19.43	0.02589
	19.45	0.02424		19.45	0.07149		19.45	0.07149		19.45	0.07148		19.45	0.07148		19.44	0.02573
	19.46	0.0242		19.46	0.07334		19.46	0.07334		19.46	0.07334		19.46	0.07334		19.45	0.02558
	19.47	0.02366		19.47	0.07556		19.47	0.07556		19.47	0.0752		19.47	0.0752		19.46	0.02542
	19.48	0.02269		19.48	0.07636		19.48	0.07636		19.48	0.07707		19.48	0.07707		19.47	0.02528
	19.49	0.02169		19.49	0.07518		19.49	0.07518		19.49	0.07483		19.49	0.07483		19.48	0.02524
	19.5	0.02066		19.5	0.0726		19.5	0.0726		19.5	0.0726		19.5	0.0726		19.49	0.0252
	19.51	0.01978		19.51	0.07036		19.51	0.07036		19.51	0.07036		19.51	0.07036		19.5	0.02517
	19.52	0.01948		19.52	0.06799		19.52	0.06799		19.52	0.06813		19.52	0.06813		19.51	0.02514
	19.53	0.01976		19.53	0.06613		19.53	0.06613		19.53	0.0659		19.53	0.0659		19.52	0.0251
	19.54	0.02024		19.54	0.06528		19.54	0.06528		19.54	0.06532		19.54	0.06532		19.53	0.02496
	19.55	0.02067		19.55	0.06528		19.55	0.06528		19.55	0.06532		19.55	0.06532		19.54	0.02478
	19.56	0.02109		19.56	0.06532		19.56	0.06532		19.56	0.06532		19.56	0.06532		19.55	0.0246
	19.57	0.02132		19.57	0.06538		19.57	0.06538		19.57	0.06532		19.57	0.06532		19.56	0.02443
	19.58	0.02132		19.58	0.06528		19.58	0.06528		19.58	0.06532		19.58	0.06532		19.57	0.02425
	19.59	0.0212		19.59	0.06466		19.59	0.06466		19.59	0.06472		19.59	0.06472		19.58	0.02432
	19.6	0.02111		19.6	0.06352		19.6	0.06352		19.6	0.06346		19.6	0.06346		19.59	0.02456
	19.61	0.02103		19.61	0.0622		19.61	0.0622		19.61	0.0622		19.61	0.0622		19.6	0.0248
	19.62	0.02092		19.62	0.06091		19.62	0.06091		19.62	0.06094		19.62	0.06094		19.61	0.02505
	19.63	0.02076		19.63	0.05964		19.63	0.05964		19.63	0.05968		19.63	0.05968		19.62	0.0253
	19.64	0.02058		19.64	0.05904		19.64	0.05904		19.64	0.05885		19.64	0.05885		19.63	0.02583
	19.65	0.0204		19.65	0.05923		19.65	0.05923		19.65	0.05934		19.65	0.05934		19.64	0.027
	19.66	0.02025		19.66	0.05982		19.66	0.05982		19.66	0.05983		19.66	0.05983		19.65	0.02819
	19.67	0.02001		19.67	0.06032		19.67	0.06032		19.67	0.06031		19.67	0.06031		19.66	0.02937
	19.68	0.01957		19.68	0.06072		19.68	0.06072		19.68	0.06083		19.68	0.06083		19.67	0.03056
	19.69	0.01898		19.69	0.06152		19.69	0.06152		19.69	0.06132		19.69	0.06132		19.68	0.03164
	19.7	0.01837		19.7	0.06288		19.7	0.06288		19.7	0.06298		19.7	0.06298		19.69	0.03101
	19.71	0.01774		19.71	0.06466		19.71	0.06466		19.71	0.06467		19.71	0.06467		19.7	0.03038
	19.72	0.01722		19.72	0.06636		19.72	0.06636		19.72	0.06636		19.72	0.06636		19.71	0.02976
	19.73	0.01708		19.73	0.06826		19.73	0.06826		19.73	0.06805		19.73	0.06805		19.72	0.02913
	19.74	0.01732		19.74	0.06938		19.74	0.06938		19.74	0.06973		19.74	0.06973		19.73	0.02851
	19.75	0.01769		19.75	0.06893		19.75	0.06893		19.75	0.06888		19.75	0.06888		19.74	0.02788
	19.76	0.01802		19.76	0.06715		19.76	0.06715		19.76	0.06707		19.76	0.06707		19.75	0.02725
	19.77	0.01835		19.77	0.06526		19.77	0.06526		19.77	0.06527		19.77	0.06527		19.76	0.02663
	19.78	0.01853		19.78	0.06335		19.78	0.06335		19.78	0.06346		19.78	0.06346		19.77	0.026
	19.79	0.01854		19.79	0.06179		19.79	0.06179		19.79	0.06169		19.79	0.06169		19.78	0.02538
	19.8	0.01846		19.8	0.0615		19.8	0.0615		19.8	0.06134		19.8	0.06134		19.79	0.02529
	19.81	0.01841		19.81	0.06247		19.81	0.06247		19.81	0.0626		19.81	0.0626		19.8	0.02563
	19.82	0.01835		19.82	0.06386		19.82	0.06386		19.82	0.06386		19.82	0.06386		19.81	0.02598
	19.83	0.01826		19.83	0.0651		19.83	0.0651		19.83	0.0651		19.83	0.0651		19.82	0.02633
	19.84	0.01809		19.84	0.06635		19.84	0.06635		19.84	0.06636		19.84	0.06636		19.83	0.02667
	19.85	0.02334		19.85	0.06765		19.85	0.06765		19.85	0.06764		19.85	0.06764		19.84	0.02707
	19.86	0.02346		19.86	0.06899		19.86	0.06899		19.86	0.06899		19.86	0.06899		19.85	0.02758
	19.87	0.02358		19.87	0.07036		19.87	0.07036		19.87	0.07036		19.87	0.07036		19.86	0.02808
	19.88	0.02372		19.88	0.07173		19.88	0.07173		19.88	0.07174		19.88	0.07174		19.87	0.02858
	19.89	0.02387		19.89	0.07348		19.89	0.07348		19.89	0.07309		19.89	0.07309		19.88	0.02909
	19.9	0.02402		19.9	0.07368		19.9	0.07368		19.9	0.07446		19.9	0.07446		19.89	0.02955
	19.91	0.02424		19.91	0.07166		19.91	0.07166		19.91	0.07128		19.91	0.07128		19.9	0.02913
	19.92	0.0242		19.92	0.06802		19.92	0.06802		19.92	0.06802		19.92	0.06802		19.91	0.02871
	19.93	0.02366		19.93	0.06475		19.93	0.06475		19.93	0.06475		19.93	0.06475		19.92	0.0283
	19.94	0.02269		19.94	0.06112		19.94	0.06112		19.94	0.06149		19.94	0.06149		19.93	0.02788
	19.95	0.02169		19.95	0.05879		19.95	0.05879		19.95	0.05819		19.95	0.05819		19.94	0.02746
	19.96	0.02066		19.96	0.05907		19.96	0.05907		19.96	0.05917		19.96	0.05917		19.95	0.02799
	19.97	0.01978		19.97	0.06159		19.97	0.06159		19.97	0.06172		19.97	0.06172		19.96	0.02875
	19.98	0.01948		19.98	0.06428		19.98	0.06428		19.98	0.06429		19.98	0.06429		19.97	0.02952
	19.99	0.01976		19.99	0.06696		19.99	0.06696		19.99	0.06684		19.99	0.06684		19.98	0.03028
	20	0.02024		20	0.06931		20	0.06931		20	0.06942		20	0.06942		19.99	0.03105
	20.01	0.02067		20.01	0.07055		20.01	0.07055		20.01	0.07068		20.01	0.07068		20	0.03056
	20.02	0.02109		20.02	0.07065		20.02	0.07065		20.02	0.07054		20.02	0.07054		20.01	0.02901
	20.03	0.02132		20.03	0.07037		20.03	0.07037		20.03	0.07036		20.03	0.07036		20.02	0.02746
	20.04	0.02132		20.04	0.0702		20.04	0.0702		20.04	0.07019		20.04	0.07019		20.03	0.02592
	20.05	0.0212		20.05	0.07005		20.05	0.07005		20.05	0.07002		20.05	0.07002		20.04	0.02436
	20.06	0.02111		20.06	0.06965		20.06	0.06965		20.06	0.06973		20.06	0.06973		20.05	0.02329
	20.07	0.02103		20.07	0.06896		20.07	0.06896		20.07	0.0689		20.07	0.0689		20.06	0.02338
	20.08	0.02092		20.08	0.0681		20.08	0.0681		20.08	0.0681		20.08	0.0681		20.07	0.02347
	20.09	0.02076		20.09	0.06727		20.09	0.06727		20.09	0.06727		20.09	0.06727		20.08	0.02355
	20.1	0.02058		20.1	0.06634		20.1	0.06634		20.1	0.06644		20.1	0.06644		20.09	0.02364
	20.11	0.0204		20.11	0.06585		20.11	0.06585		20.11	0.06564		20.11	0.06564		20.1	0.02372
	20.12	0.02025		20.12	0.06599		20.12	0.06599		20.12	0.0661		20.12	0.0661		20.11	0.02378
	20.13	0.02001		20.13	0.06658		20.13	0.06658		20.13	0.06658		20.13	0.06658		20.12	0.02383
	20.14	0.01957		20.14	0.06707		20.14	0.06707		20.14	0.06707		20.14	0.06707		20.13	0.02388
	20.15	0.01898		20.15	0.06755		20.15	0.06755		20.15	0.06756		20.15	0.06756		20.14	0.02393
	20.16	0.01837		20.16	0.06806		20.16	0.06806		20.16	0.06805		20.16	0.06805		20.15	0.02399
	20.17	0.01774		20.17	0.06862		20.17	0.06862		20.17	0.06862		20.17	0.06862		20.16	0.02425
	20.18	0.01722		20.18	0.06922		20.18	0.06922		20.18	0.06922		20.18	0.06922		20.17	0.02459
	20.19	0.01708		20.19	0.06982		20.19	0.06982		20.19	0.06982		20.19	0.06982		20.18	0.02492
	20.2	0.01732		20.2	0.07051		20.2	0.07051		20.2	0.07042		20.2	0.07042		20.19	0.02525
	20.21	0.01769		20.21	0.07094		20.21	0.07094		20.21	0.07102		20.21	0.07102		20.2	0.02558
	20.22	0.01802		20.22	0.07049		20.22	0.07049		20.22	0.07059		20.22	0.07059		20.21	0.02582
	20.23	0.01835		20.23	0.06912		20.23	0.06912		20.23	0.06902		20.23	0.06902		20.22	0.02597
	20.24	0.01853		20.24	0.06744		20.24	0.06744		20.24	0.06744		20.24	0.06744		20.23	0.02613
	20.25	0.01854		20.25	0.06579		20.25	0.06579		20.25	0.06587		20.25	0.06587		20.24	0.02629
	20.26	0.01846		20.26	0.06415		20.26	0.06415		20.26	0.06429		20.26	0.06429		20.25	0.02645
	20.27	0.01841		20.27	0.06417		20.27	0.06417		20.27	0.06363		20.27	0.06363		20.26	0.02639
	20.28	0.01835		20.28	0.06622		20.28	0.06622		20.28	0.06653		20.28	0.06653		20.27	0.02582
	20.29	0.01826		20.29	0.06942		20.29	0.06942		20.29	0.06942		20.29	0.06942		20.28	0.02525
	20.3	0.02334		20.3	0.07231		20.3	0.07231		20.3	0.07231		20.3	0.07231		20.29	0.02467
	20.31	0.02346		20.31	0.07566		20.31	0.07566		20.31	0.0752		20.31	0.0752		20.3	0.0241
	20.32	0.02358		20.32	0.07721		20.32	0.07721		20.32	0.0781		20.32	0.0781		20.31	0.02353
	20.33	0.02372		20.33	0.07611		20.33	0.07611		20.33	0.07569		20.33	0.07569		20.32	0.02332
	20.34	0.02387		20.34	0.07311		20.34	0.07311		20.34	0.07309		20.34	0.07309		20.33	0.02312
	20.35	0.02402		20.35	0.07047		20.35	0.07047		20.35	0.07048		20.35	0.07048		20.34	0.02291
	20.36	0.02424		20.36	0.0676		20.36	0.0676		20.36	0.06784		20.36	0.06784		20.35	0.0227
	20.37	0.0242		20.37	0.06563		20.37	0.06563		20.37	0.06524		20.37	0.06524		20.36	0.02249
	20.38	0.02366		20.38	0.06551		20.38	0.06551		20.38	0.06555		20.38	0.06555		20.37	0.02319
	20.39	0.02269		20.39	0.06697		20.39	0.06697		20.39	0.06707		20.39	0.06707		20.38	0.02414
	20.4	0.02169		20.4	0.0686		20.4	0.0686		20.4	0.06859		20.4	0.06859		20.39	0.0251
	20.41	0.02066		20.41	0.07025		20.41	0.07025		20.41	0.07014		20.41	0.07014		20.4	0.02606
	20.42	0.01978		20.42	0.07156		20.42	0.07156		20.42	0.07165		20.42	0.07165		20.41	0.02701
	20.43	0.01948		20.43	0.07157		20.43	0.07157		20.43	0.07174		20.43	0.07174		20.42	0.02747
	20.44	0.01976		20.44	0.07025		20.44	0.07025		20.44	0.07011		20.44	0.07011		20.43	0.02747
	20.45	0.02024		20.45	0.06848		20.45	0.06848		20.45	0.06847		20.45	0.06847		20.44	0.02747
	20.46	0.02067		20.46	0.0668		20.46	0.0668		20.46	0.06684		20.46	0.06684		20.45	0.02747
	20.47	0.02109		20.47	0.06512		20.47	0.06512		20.47	0.06518		20.47	0.06518		20.46	0.02747
	20.48	0.02132		20.48	0.06424		20.48	0.06424		20.48	0.06398		20.48	0.06398		20.47	0.02753
	20.49	0.02132		20.49	0.06434		20.49	0.06434		20.49	0.06449		20.49	0.06449		20.48	0.02776
	20.5	0.0212		20.5	0.06498		20.5	0.06498		20.5	0.06498		20.5	0.06498		20.49	0.02798
	20.51	0.02111		20.51	0.06547		20.51	0.06547		20.51	0.06547		20.51	0.06547		20.5	0.02821
	20.52	0.02103		20.52	0.0661		20.52	0.0661		20.52	0.06595		20.52	0.06595		20.51	0.02844
	20.53	0.02092		20.53	0.06615		20.53	0.06615		20.53	0.06644		20.53	0.06644		20.52	0.02864
	20.54	0.02076		20.54	0.06531		20.54	0.06531		20.54	0.06518		20.54	0.06518		20.53	0.02766
	20.55	0.02058		20.55	0.06382		20.55	0.06382		20.55	0.06381		20.55	0.06381		20.54	0.02668
	20.56	0.0204		20.56	0.06245		20.56	0.06245		20.56	0.06246		20.56	0.06246		20.55	0.02572
	20.57	0.02025		20.57	0.06095		20.57	0.06095		20.57	0.06109		20.57	0.06109		20.56	0.02474
	20.58	0.02001		20.58	0.05994		20.58	0.05994		20.58	0.05971		20.58	0.05971		20.57	0.02377
	20.59	0.01957		20.59	0.05997		20.59	0.05997		20.59	0.06		20.59	0.06		20.58	0.02362
	20.6	0.01898		20.6	0.06092		20.6	0.06092		20.6	0.06097		20.6	0.06097		20.59	0.02372
	20.61	0.01837		20.61	0.06197		20.61	0.06197		20.61	0.06197		20.61	0.06197		20.6	0.02383
	20.62	0.01774		20.62	0.06298		20.62	0.06298		20.62	0.06295		20.62	0.06295		20.61	0.02393
	20.63	0.01722		20.63	0.0639		20.63	0.0639		20.63	0.06392		20.63	0.06392		20.62	0.02403
	20.64	0.01708		20.64	0.06444		20.64	0.06444		20.64	0.06449		20.64	0.06449		20.63	0.02388
	20.65	0.01732		20.65	0.0646		20.65	0.0646		20.65	0.06455		20.65	0.06455		20.64	0.02349
	20.66	0.01769		20.66	0.06461		20.66	0.06461		20.66	0.06461		20.66	0.06461		20.65	0.02308
	20.67	0.01802		20.67	0.06466		20.67	0.06466		20.67	0.06467		20.67	0.06467		20.66	0.02268
	20.68	0.01835		20.68	0.06471		20.68	0.06471		20.68	0.06469		20.68	0.06469		20.67	0.02228
	20.69	0.01853		20.69	0.0647		20.69	0.0647		20.69	0.06472		20.69	0.06472		20.68	0.02219
	20.7	0.01854		20.7	0.06463		20.7	0.06463		20.7	0.06461		20.7	0.06461		20.69	0.02294
	20.71	0.01846		20.71	0.06452		20.71	0.06452		20.71	0.06452		20.71	0.06452		20.7	0.02368
	20.72	0.01841		20.72	0.06441		20.72	0.06441		20.72	0.06441		20.72	0.06441		20.71	0.02443
	20.73	0.01835		20.73	0.06418		20.73	0.06418		20.73	0.06429		20.73	0.06429		20.72	0.02518
	20.74	0.02334		20.74	0.06439		20.74	0.06439		20.74	0.06418		20.74	0.06418		20.73	0.02592
	20.75	0.02346		20.75	0.06526		20.75	0.06526		20.75	0.06535		20.75	0.06535		20.74	0.02567
	20.76	0.02358		20.76	0.06661		20.76	0.06661		20.76	0.06661		20.76	0.06661		20.75	0.02542
	20.77	0.02372		20.77	0.06788		20.77	0.06788		20.77	0.06787		20.77	0.06787		20.76	0.02519
	20.78	0.02387		20.78	0.06929		20.78	0.06929		20.78	0.06913		20.78	0.06913		20.77	0.02494
	20.79	0.02402		20.79	0.07012		20.79	0.07012		20.79	0.07036		20.79	0.07036		20.78	0.02469
	20.8	0.02424		20.8	0.06975		20.8	0.06975		20.8	0.06973		20.8	0.06973		20.79	0.0247
	20.81	0.0242		20.81	0.06835		20.81	0.06835		20.81	0.06827		20.81	0.06827		20.8	0.02479
	20.82	0.02366		20.82	0.06681		20.82	0.06681		20.82	0.06681		20.82	0.06681		20.81	0.02488
	20.83	0.02269		20.83	0.06523		20.83	0.06523		20.83	0.06532		20.83	0.06532		20.82	0.02497
	20.84	0.02169		20.84	0.06393		20.84	0.06393		20.84	0.06386		20.84	0.06386		20.83	0.02505
	20.85	0.02066		20.85	0.06371		20.85	0.06371		20.85	0.06355		20.85	0.06355		20.84	0.02496
	20.86	0.01978		20.86	0.06462		20.86	0.06462		20.86	0.06475		20.86	0.06475		20.85	0.0247
	20.87	0.01948		20.87	0.06595		20.87	0.06595		20.87	0.06595		20.87	0.06595		20.86	0.02444
	20.88	0.01976		20.88	0.06717		20.88	0.06717		20.88	0.06716		20.88	0.06716		20.87	0.02418
	20.89	0.02024		20.89	0.06838		20.89	0.06838		20.89	0.06836		20.89	0.06836		20.88	0.02392
	20.9	0.02067		20.9	0.06937		20.9	0.06937		20.9	0.06945		20.9	0.06945		20.89	0.02378
	20.91	0.02109		20.91	0.07009		20.91	0.07009		20.91	0.07005		20.91	0.07005		20.9	0.02401
	20.92	0.02132		20.92	0.07065		20.92	0.07065		20.92	0.07065		20.92	0.07065		20.91	0.02424
	20.93	0.02132		20.93	0.07125		20.93	0.07125		20.93	0.07125		20.93	0.07125		20.92	0.02446
	20.94	0.0212		20.94	0.0718		20.94	0.0718		20.94	0.07185		20.94	0.07185		20.93	0.02468
	20.95	0.02111		20.95	0.07257		20.95	0.07257		20.95	0.07246		20.95	0.07246		20.94	0.02491
	20.96	0.02103		20.96	0.07366		20.96	0.07366		20.96	0.07372		20.96	0.07372		20.95	0.02486
	20.97	0.02092		20.97	0.07501		20.97	0.07501		20.97	0.075		20.97	0.075		20.96	0.02481
	20.98	0.02076		20.98	0.07632		20.98	0.07632		20.98	0.07632		20.98	0.07632		20.97	0.02476
	20.99	0.02058		20.99	0.07782		20.99	0.07782		20.99	0.07764		20.99	0.07764		20.98	0.0247
	21	0.0204		21	0.07865		21	0.07865		21	0.07893		21	0.07893		20.99	0.02465
	21.01	0.02025		21.01	0.07807		21.01	0.07807		21.01	0.07807		21.01	0.07807		21	0.02449
	21.02	0.02001		21.02	0.07624		21.02	0.07624		21.02	0.07615		21.02	0.07615		21.01	0.0243
	21.03	0.01957		21.03	0.07424		21.03	0.07424		21.03	0.07423		21.03	0.07423		21.02	0.02411
	21.04	0.01898		21.04	0.07229		21.04	0.07229		21.04	0.07234		21.04	0.07234		21.03	0.02392
	21.05	0.01837		21.05	0.07046		21.05	0.07046		21.05	0.07042		21.05	0.07042		21.04	0.02372
	21.06	0.01774		21.06	0.06908		21.06	0.06908		21.06	0.06902		21.06	0.06902		21.05	0.02379
	21.07	0.01722		21.07	0.06819		21.07	0.06819		21.07	0.06825		21.07	0.06825		21.06	0.0241
	21.08	0.01708		21.08	0.06748		21.08	0.06748		21.08	0.06747		21.08	0.06747		21.07	0.02442
	21.09	0.01732		21.09	0.06673		21.09	0.06673		21.09	0.06673		21.09	0.06673		21.08	0.02473
	21.1	0.01769		21.1	0.06598		21.1	0.06598		21.1	0.06595		21.1	0.06595		21.09	0.02504
	21.11	0.01802		21.11	0.06507		21.11	0.06507		21.11	0.06512		21.11	0.06512		21.1	0.02535
	21.12	0.01835		21.12	0.06395		21.12	0.06395		21.12	0.06392		21.12	0.06392		21.11	0.02564
	21.13	0.01853		21.13	0.06272		21.13	0.06272		21.13	0.06272		21.13	0.06272		21.12	0.02594
	21.14	0.01854		21.14	0.06152		21.14	0.06152		21.14	0.06152		21.14	0.06152		21.13	0.02624
	21.15	0.01846		21.15	0.06004		21.15	0.06004		21.15	0.06031		21.15	0.06031		21.14	0.02654
	21.16	0.01841		21.16	0.05963		21.16	0.05963		21.16	0.05911		21.16	0.05911		21.15	0.02683
	21.17	0.01835		21.17	0.06083		21.17	0.06083		21.17	0.06106		21.17	0.06106		21.16	0.02669
	21.18	0.01826		21.18	0.06321		21.18	0.06321		21.18	0.06323		21.18	0.06323		21.17	0.02656
	21.19	0.01809		21.19	0.06541		21.19	0.06541		21.19	0.06541		21.19	0.06541		21.18	0.02641
	21.2	0.01787		21.2	0.06766		21.2	0.06766		21.2	0.06759		21.2	0.06759		21.19	0.02627
	21.21	0.02334		21.21	0.06966		21.21	0.06966		21.21	0.06976		21.21	0.06976		21.2	0.02614
	21.22	0.02346		21.22	0.07114		21.22	0.07114		21.22	0.07114		21.22	0.07114		21.21	0.0252
	21.23	0.02358		21.23	0.07215		21.23	0.07215		21.23	0.07211		21.23	0.07211		21.22	0.02401
	21.24	0.02372		21.24	0.07311		21.24	0.07311		21.24	0.07311		21.24	0.07311		21.23	0.02281
	21.25	0.02387		21.25	0.07417		21.25	0.07417		21.25	0.07409		21.25	0.07409		21.24	0.0216
	21.26	0.02402		21.26	0.07501		21.26	0.07501		21.26	0.07506		21.26	0.07506		21.25	0.02041
	21.27	0.02024		21.27	0.07491		21.27	0.07491		21.27	0.07506		21.27	0.07506		21.26	0.02013
	21.28	0.02067		21.28	0.07381		21.28	0.07381		21.28	0.07369		21.28	0.07369		21.27	0.02084
	21.29	0.02109		21.29	0.07233		21.29	0.07233		21.29	0.07234		21.29	0.07234		21.28	0.02153
	21.3	0.02132		21.3	0.07094		21.3	0.07094		21.3	0.07097		21.3	0.07097		21.29	0.02223
	21.31	0.02132		21.31	0.06952		21.31	0.06952		21.31	0.06962		21.31	0.06962		21.3	0.02292
	21.32	0.0212		21.32	0.0689		21.32	0.0689		21.32	0.06862		21.32	0.06862		21.31	0.0234
	21.33	0.02111		21.33	0.06927		21.33	0.06927		21.33	0.06942		21.33	0.06942		21.32	0.02321
	21.34	0.02103		21.34	0.07025		21.34	0.07025		21.34	0.07025		21.34	0.07025		21.33	0.02302
	21.35	0.02092		21.35	0.07107		21.35	0.07107		21.35	0.07108		21.35	0.07108		21.34	0.02283
	21.36	0.02076		21.36	0.07205		21.36	0.07205		21.36	0.07188		21.36	0.07188		21.35	0.02264
	21.37	0.02058		21.37	0.07241		21.37	0.07241		21.37	0.07271		21.37	0.07271		21.36	0.02245
	21.38	0.0204		21.38	0.07181		21.38	0.07181		21.38	0.07168		21.38	0.07168		21.37	0.02239
	21.39	0.02025		21.39	0.07049		21.39	0.07049		21.39	0.07048		21.39	0.07048		21.38	0.02234
	21.4	0.02001		21.4	0.06928		21.4	0.06928		21.4	0.06928		21.4	0.06928		21.39	0.02229
	21.41	0.01957		21.41	0.06799		21.41	0.06799		21.41	0.06807		21.41	0.06807		21.4	0.02224
	21.42	0.01898		21.42	0.06699		21.42	0.06699		21.42	0.06687		21.42	0.06687		21.41	0.02219
	21.43	0.01837		21.43	0.06662		21.43	0.06662		21.43	0.06661		21.43	0.06661		21.42	0.02269
	21.44	0.01774		21.44	0.06679		21.44	0.06679		21.44	0.06684		21.44	0.06684		21.43	0.0234
	21.45	0.01722		21.45	0.06705		21.45	0.06705		21.45	0.06704		21.45	0.06704		21.44	0.02413
	21.46	0.01708		21.46	0.06722		21.46	0.06722		21.46	0.06727		21.46	0.06727		21.45	0.02484
	21.47	0.01732		21.47	0.06753		21.47	0.06753		21.47	0.0675		21.47	0.0675		21.46	0.02555
	21.48	0.01769		21.48	0.06837		21.48	0.06837		21.48	0.06827		21.48	0.06827		21.47	0.02584
	21.49	0.01802		21.49	0.06978		21.49	0.06978		21.49	0.06985		21.49	0.06985		21.48	0.02569
	21.5	0.01835		21.5	0.07142		21.5	0.07142		21.5	0.07142		21.5	0.07142		21.49	0.02552
	21.51	0.01853		21.51	0.07305		21.51	0.07305		21.51	0.073		21.51	0.073		21.5	0.02537
	21.52	0.01854		21.52	0.07473		21.52	0.07473		21.52	0.0746		21.52	0.0746		21.51	0.02521
	21.53	0.01846		21.53	0.07527		21.53	0.07527		21.53	0.07566		21.53	0.07566		21.52	0.02503
	21.54	0.01841		21.54	0.07437		21.54	0.07437		21.54	0.07415		21.54	0.07415		21.53	0.02477
	21.55	0.01835		21.55	0.07262		21.55	0.07262		21.55	0.07263		21.55	0.07263		21.54	0.02451
	21.56	0.01826		21.56	0.07109		21.56	0.07109		21.56	0.07108		21.56	0.07108		21.55	0.02425
	21.57	0.01809		21.57	0.06924		21.57	0.06924		21.57	0.06956		21.57	0.06956		21.56	0.02399
	21.58	0.01787		21.58	0.06864		21.58	0.06864		21.58	0.06805		21.58	0.06805		21.57	0.02373
	21.59	0.02334		21.59	0.06998		21.59	0.06998		21.59	0.07022		21.59	0.07022		21.58	0.02331
	21.6	0.02346		21.6	0.07276		21.6	0.07276		21.6	0.0728		21.6	0.0728		21.59	0.0229
	21.61	0.02358		21.61	0.07536		21.61	0.07536		21.61	0.07535		21.61	0.07535		21.6	0.02248
	21.62	0.02372		21.62	0.07818		21.62	0.07818		21.62	0.07793		21.62	0.07793		21.61	0.02206
	21.63	0.02387		21.63	0.08009		21.63	0.08009		21.63	0.08047		21.63	0.08047		21.62	0.02164
	21.64	0.02402		21.64	0.07998		21.64	0.07998		21.64	0.07999		21.64	0.07999		21.63	0.0216
	21.65	0.02424		21.65	0.07806		21.65	0.07806		21.65	0.07793		21.65	0.07793		21.64	0.02171
	21.66	0.0242		21.66	0.07586		21.66	0.07586		21.66	0.07586		21.66	0.07586		21.65	0.02181
	21.67	0.02366		21.67	0.07372		21.67	0.07372		21.67	0.07377		21.67	0.07377		21.66	0.02192
	21.68	0.02269		21.68	0.07174		21.68	0.07174		21.68	0.07171		21.68	0.07171		21.67	0.02202
	21.69	0.02169		21.69	0.07046		21.69	0.07046		21.69	0.07034		21.69	0.07034		21.68	0.02227
	21.7	0.02066		21.7	0.06993		21.7	0.06993		21.7	0.07002		21.7	0.07002		21.69	0.02267
	21.71	0.01978		21.71	0.0697		21.71	0.0697		21.71	0.06971		21.71	0.06971		21.7	0.02307
	21.72	0.01948		21.72	0.06934		21.72	0.06934		21.72	0.06936		21.72	0.06936		21.71	0.02347
	21.73	0.01976		21.73	0.06892		21.73	0.06892		21.73	0.06905		21.73	0.06905		21.72	0.02387
	21.74	0.02024		21.74	0.06946		21.74	0.06946		21.74	0.0691		21.74	0.0691		21.73	0.02424
	21.75	0.02067		21.75	0.0712		21.75	0.0712		21.75	0.0714		21.75	0.0714		21.74	0.02445
	21.76	0.02109		21.76	0.07369		21.76	0.07369		21.76	0.07369		21.76	0.07369		21.75	0.02468
	21.77	0.02132		21.77	0.07598		21.77	0.07598		21.77	0.07598		21.77	0.07598		21.76	0.02491
	21.78	0.02132		21.78	0.07861		21.78	0.07861		21.78	0.07827		21.78	0.07827		21.77	0.02514
	21.79	0.0212		21.79	0.07993		21.79	0.07993		21.79	0.08056		21.79	0.08056		21.78	0.02536
	21.8	0.02111		21.8	0.07918		21.8	0.07918		21.8	0.07893		21.8	0.07893		21.79	0.02505
	21.81	0.02103		21.81	0.07688		21.81	0.07688		21.81	0.07684		21.81	0.07684		21.8	0.02472
	21.82	0.02092		21.82	0.07478		21.82	0.07478		21.82	0.07478		21.82	0.07478		21.81	0.02439
	21.83	0.02076		21.83	0.07258		21.83	0.07258		21.83	0.07271		21.83	0.07271		21.82	0.02405
	21.84	0.02058		21.84	0.07082		21.84	0.07082		21.84	0.07062		21.84	0.07062		21.83	0.02372
	21.85	0.0204		21.85	0.07009		21.85	0.07009		21.85	0.07008		21.85	0.07008		21.84	0.02339
	21.86	0.02025		21.86	0.07029		21.86	0.07029		21.86	0.07036		21.86	0.07036		21.85	0.02304
	21.87	0.02001		21.87	0.07063		21.87	0.07063		21.87	0.07062		21.87	0.07062		21.86	0.02268
	21.88	0.01957		21.88	0.07087		21.88	0.07087		21.88	0.07091		21.88	0.07091		21.87	0.02234
	21.89	0.01898		21.89	0.07119		21.89	0.07119		21.89	0.07117		21.89	0.07117		21.88	0.02199
	21.9	0.01837		21.9	0.07185		21.9	0.07185		21.9	0.0718		21.9	0.0718		21.89	0.02184
	21.91	0.01774		21.91	0.0729		21.91	0.0729		21.91	0.07294		21.91	0.07294		21.9	0.02191
	21.92	0.01722		21.92	0.07409		21.92	0.07409		21.92	0.07409		21.92	0.07409		21.91	0.02198
	21.93	0.01708		21.93	0.07527		21.93	0.07527		21.93	0.07523		21.93	0.07523		21.92	0.02204
	21.94	0.01732		21.94	0.0765		21.94	0.0765		21.94	0.07638		21.94	0.07638		21.93	0.02212
	21.95	0.01769		21.95	0.07677		21.95	0.07677		21.95	0.07712		21.95	0.07712		21.94	0.02224
	21.96	0.01802		21.96	0.0758		21.96	0.0758		21.96	0.07561		21.96	0.07561		21.95	0.02253
	21.97	0.01835		21.97	0.07408		21.97	0.07408		21.97	0.07409		21.97	0.07409		21.96	0.02283
	21.98	0.01853		21.98	0.07255		21.98	0.07255		21.98	0.07254		21.98	0.07254		21.97	0.02312
	21.99	0.01854		21.99	0.07072		21.99	0.07072		21.99	0.07102		21.99	0.07102		21.98	0.02341
	22	0.01846		22	0.07007		22	0.07007		22	0.06951		22	0.06951		21.99	0.02371
	22.01	0.01841		22.01	0.07126		22.01	0.07126		22.01	0.07148		22.01	0.07148		22	0.02322
	22.02	0.01835		22.02	0.07384		22.02	0.07384		22.02	0.07389		22.02	0.07389		22.01	0.0227
	22.03	0.01826		22.03	0.07627		22.03	0.07627		22.03	0.07626		22.03	0.07626		22.02	0.02218
	22.04	0.01809		22.04	0.07891		22.04	0.07891		22.04	0.07867		22.04	0.07867		22.03	0.02166
	22.05	0.02334		22.05	0.08073		22.05	0.08073		22.05	0.08108		22.05	0.08108		22.04	0.02114
	22.06	0.02346		22.06	0.08065		22.06	0.08065		22.06	0.08067		22.06	0.08067		22.05	0.02109
	22.07	0.02358		22.07	0.07885		22.07	0.07885		22.07	0.07873		22.07	0.07873		22.06	0.02125
	22.08	0.02372		22.08	0.07675		22.08	0.07675		22.08	0.07675		22.08	0.07675		22.07	0.0214
	22.09	0.02387		22.09	0.07472		22.09	0.07472		22.09	0.07478		22.09	0.07478		22.08	0.02157
	22.1	0.02402		22.1	0.07285		22.1	0.07285		22.1	0.07283		22.1	0.07283		22.09	0.02172
	22.11	0.02424		22.11	0.07174		22.11	0.07174		22.11	0.0716		22.11	0.0716		22.1	0.02173
	22.12	0.0242		22.12	0.07144		22.12	0.07144		22.12	0.07154		22.12	0.07154		22.11	0.02158
	22.13	0.02366		22.13	0.07149		22.13	0.07149		22.13	0.07148		22.13	0.07148		22.12	0.02142
	22.14	0.02269		22.14	0.07146		22.14	0.07146		22.14	0.07145		22.14	0.07145		22.13	0.02127
	22.15	0.02169		22.15	0.07146		22.15	0.07146		22.15	0.0714		22.15	0.0714		22.14	0.02111
	22.16	0.02066		22.16	0.07099		22.16	0.07099		22.16	0.07117		22.16	0.07117		22.15	0.02107
	22.17	0.01978		22.17	0.06994		22.17	0.06994		22.17	0.06985		22.17	0.06985		22.16	0.02147
	22.18	0.01948		22.18	0.06854		22.18	0.06854		22.18	0.06853		22.18	0.06853		22.17	0.02187
	22.19	0.01976		22.19	0.06724		22.19	0.06724		22.19	0.06724		22.19	0.06724		22.18	0.02226
	22.2	0.02024		22.2	0.06582		22.2	0.06582		22.2	0.06593		22.2	0.06593		22.19	0.02266
	22.21	0.02067		22.21	0.06482		22.21	0.06482		22.21	0.06461		22.21	0.06461		22.2	0.02307
	22.22	0.02109		22.22	0.06453		22.22	0.06453		22.22	0.06461		22.22	0.06461		22.21	0.02231
	22.23	0.02132		22.23	0.06476		22.23	0.06476		22.23	0.06478		22.23	0.06478		22.22	0.02149
	22.24	0.02132		22.24	0.06493		22.24	0.06493		22.24	0.06492		22.24	0.06492		22.23	0.02067
	22.25	0.0212		22.25	0.065		22.25	0.065		22.25	0.0651		22.25	0.0651		22.24	0.01985
	22.26	0.02111		22.26	0.0654		22.26	0.0654		22.26	0.06527		22.26	0.06527		22.25	0.01904
	22.27	0.02103		22.27	0.06655		22.27	0.06655		22.27	0.06653		22.27	0.06653		22.26	0.01945
	22.28	0.02092		22.28	0.06838		22.28	0.06838		22.28	0.06845		22.28	0.06845		22.27	0.02039
	22.29	0.02076		22.29	0.07034		22.29	0.07034		22.29	0.07034		22.29	0.07034		22.28	0.02133
	22.3	0.02058		22.3	0.07234		22.3	0.07234		22.3	0.07225		22.3	0.07225		22.29	0.02227
	22.31	0.0204		22.31	0.07413		22.31	0.07413		22.31	0.07417		22.31	0.07417		22.3	0.0232
	22.32	0.02025		22.32	0.07484		22.32	0.07484		22.32	0.07503		22.32	0.07503		22.31	0.0235
	22.33	0.02001		22.33	0.07437		22.33	0.07437		22.33	0.07423		22.33	0.07423		22.32	0.02299
	22.34	0.01957		22.34	0.0734		22.34	0.0734		22.34	0.0734		22.34	0.0734		22.33	0.02249
	22.35	0.01898		22.35	0.07257		22.35	0.07257		22.35	0.07257		22.35	0.07257		22.34	0.02199
	22.36	0.01837		22.36	0.07172		22.36	0.07172		22.36	0.07177		22.36	0.07177		22.35	0.02148
	22.37	0.01774		22.37	0.07117		22.37	0.07117		22.37	0.07105		22.37	0.07105		22.36	0.02109
	22.38	0.01722		22.38	0.07099		22.38	0.07099		22.38	0.07105		22.38	0.07105		22.37	0.02116
	22.39	0.01708		22.39	0.07105		22.39	0.07105		22.39	0.07105		22.39	0.07105		22.38	0.02123
	22.4	0.01732		22.4	0.07105		22.4	0.07105		22.4	0.07105		22.4	0.07105		22.39	0.02129
	22.41	0.01769		22.41	0.07098		22.41	0.07098		22.41	0.07105		22.41	0.07105		22.4	0.02137
	22.42	0.01802		22.42	0.07118		22.42	0.07118		22.42	0.07105		22.42	0.07105		22.41	0.02144
	22.43	0.01835		22.43	0.07181		22.43	0.07181		22.43	0.07185		22.43	0.07185		22.42	0.02187
	22.44	0.01853		22.44	0.07278		22.44	0.07278		22.44	0.0728		22.44	0.0728		22.43	0.02232
	22.45	0.01854		22.45	0.07372		22.45	0.07372		22.45	0.07372		22.45	0.07372		22.44	0.02277
	22.46	0.01846		22.46	0.07474		22.46	0.07474		22.46	0.07463		22.46	0.07463		22.45	0.02322
	22.47	0.01841		22.47	0.07543		22.47	0.07543		22.47	0.07558		22.47	0.07558		22.46	0.02368
	22.48	0.01835		22.48	0.07536		22.48	0.07536		22.48	0.07538		22.48	0.07538		22.47	0.0234
	22.49	0.01826		22.49	0.07457		22.49	0.07457		22.49	0.07452		22.49	0.07452		22.48	0.02281
	22.5	0.02334		22.5	0.07364		22.5	0.07364		22.5	0.07363		22.5	0.07363		22.49	0.02223
	22.51	0.02346		22.51	0.07266		22.51	0.07266		22.51	0.07277		22.51	0.07277		22.5	0.02163
	22.52	0.02358		22.52	0.07192		22.52	0.07192		22.52	0.07188		22.52	0.07188		22.51	0.02104
	22.53	0.02372		22.53	0.07244		22.53	0.07244		22.53	0.0722		22.53	0.0722		22.52	0.02073
	22.54	0.02387		22.54	0.07437		22.54	0.07437		22.54	0.07455		22.54	0.07455		22.53	0.02076
	22.55	0.02402		22.55	0.07689		22.55	0.07689		22.55	0.07689		22.55	0.07689		22.54	0.02079
	22.56	0.02424		22.56	0.0793		22.56	0.0793		22.56	0.07924		22.56	0.07924		22.55	0.02083
	22.57	0.0242		22.57	0.08189		22.57	0.08189		22.57	0.08159		22.57	0.08159		22.56	0.02086
	22.58	0.02366		22.58	0.08252		22.58	0.08252		22.58	0.08328		22.58	0.08328		22.57	0.02101
	22.59	0.02269		22.59	0.08059		22.59	0.08059		22.59	0.08019		22.59	0.08019		22.58	0.02166
	22.6	0.02169		22.6	0.07708		22.6	0.07708		22.6	0.07707		22.6	0.07707		22.59	0.0223
	22.61	0.02066		22.61	0.07397		22.61	0.07397		22.61	0.07397		22.61	0.07397		22.6	0.02295
	22.62	0.01978		22.62	0.07055		22.62	0.07055		22.62	0.07085		22.62	0.07085		22.61	0.02359
	22.63	0.01948		22.63	0.0683		22.63	0.0683		22.63	0.06773		22.63	0.06773		22.62	0.02424
	22.64	0.01976		22.64	0.06797		22.64	0.06797		22.64	0.06819		22.64	0.06819		22.63	0.02388
	22.65	0.02024		22.65	0.06912		22.65	0.06912		22.65	0.06916		22.65	0.06916		22.64	0.02346
	22.66	0.02067		22.66	0.07014		22.66	0.07014		22.66	0.07014		22.66	0.07014		22.65	0.02305
	22.67	0.02109		22.67	0.07124		22.67	0.07124		22.67	0.07114		22.67	0.07114		22.66	0.02263
	22.68	0.02132		22.68	0.07197		22.68	0.07197		22.68	0.07211		22.68	0.07211		22.67	0.02221
	22.69	0.02132		22.69	0.07183		22.69	0.07183		22.69	0.07185		22.69	0.07185		22.68	0.02183
	22.7	0.0212		22.7	0.07088		22.7	0.07088		22.7	0.07082		22.7	0.07082		22.69	0.02147
	22.71	0.02111		22.71	0.06977		22.71	0.06977		22.71	0.06976		22.71	0.06976		22.7	0.0211
	22.72	0.02103		22.72	0.06867		22.72	0.06867		22.72	0.06873		22.72	0.06873		22.71	0.02074
	22.73	0.02092		22.73	0.06771		22.73	0.06771		22.73	0.0677		22.73	0.0677		22.72	0.02037
	22.74	0.02076		22.74	0.06751		22.74	0.06751		22.74	0.06736		22.74	0.06736		22.73	0.02047
	22.75	0.02058		22.75	0.06814		22.75	0.06814		22.75	0.06825		22.75	0.06825		22.74	0.02118
	22.76	0.0204		22.76	0.0691		22.76	0.0691		22.76	0.0691		22.76	0.0691		22.75	0.0219
	22.77	0.02025		22.77	0.06998		22.77	0.06998		22.77	0.06996		22.77	0.06996		22.76	0.02261
	22.78	0.02001		22.78	0.07089		22.78	0.07089		22.78	0.07085		22.78	0.07085		22.77	0.02332
	22.79	0.01957		22.79	0.07156		22.79	0.07156		22.79	0.07165		22.79	0.07165		22.78	0.02372
	22.8	0.01898		22.8	0.07191		22.8	0.07191		22.8	0.07185		22.8	0.07185		22.79	0.02269
	22.81	0.01837		22.81	0.07208		22.81	0.07208		22.81	0.07208		22.81	0.07208		22.8	0.02167
	22.82	0.01774		22.82	0.0723		22.82	0.0723		22.82	0.07231		22.82	0.07231		22.81	0.02065
	22.83	0.01722		22.83	0.07262		22.83	0.07262		22.83	0.07251		22.83	0.07251		22.82	0.01961
	22.84	0.01708		22.84	0.07256		22.84	0.07256		22.84	0.07274		22.84	0.07274		22.83	0.01859
	22.85	0.01732		22.85	0.07189		22.85	0.07189		22.85	0.07183		22.85	0.07183		22.84	0.01873
	22.86	0.01769		22.86	0.07075		22.86	0.07075		22.86	0.07074		22.86	0.07074		22.85	0.01896
	22.87	0.01802		22.87	0.06965		22.87	0.06965		22.87	0.06965		22.87	0.06965		22.86	0.01917
	22.88	0.01835		22.88	0.06846		22.88	0.06846		22.88	0.06856		22.88	0.06856		22.87	0.0194
	22.89	0.01853		22.89	0.0676		22.89	0.0676		22.89	0.06747		22.89	0.06747		22.88	0.01963
	22.9	0.01854		22.9	0.06757		22.9	0.06757		22.9	0.06753		22.9	0.06753		22.89	0.02019
	22.91	0.01846		22.91	0.06829		22.91	0.06829		22.91	0.06836		22.91	0.06836		22.9	0.0209
	22.92	0.01841		22.92	0.06917		22.92	0.06917		22.92	0.06916		22.92	0.06916		22.91	0.02161
	22.93	0.01835		22.93	0.07003		22.93	0.07003		22.93	0.06999		22.93	0.06999		22.92	0.02233
	22.94	0.02334		22.94	0.07081		22.94	0.07081		22.94	0.07082		22.94	0.07082		22.93	0.02304
	22.95	0.02346		22.95	0.07107		22.95	0.07107		22.95	0.07117		22.95	0.07117		22.94	0.02323
	22.96	0.02358		22.96	0.07075		22.96	0.07075		22.96	0.07068		22.96	0.07068		22.95	0.02271
	22.97	0.02372		22.97	0.0702		22.97	0.0702		22.97	0.07019		22.97	0.07019		22.96	0.02219
	22.98	0.02387		22.98	0.0697		22.98	0.0697		22.98	0.06971		22.98	0.06971		22.97	0.02166
	22.99	0.02402		22.99	0.0692		22.99	0.0692		22.99	0.06919		22.99	0.06919		22.98	0.02114
	23	0.02424		23	0.06873		23	0.06873		23	0.06873		23	0.06873		22.99	0.02068
	23.01	0.0242		23.01	0.06833		23.01	0.06833		23.01	0.06833		23.01	0.06833		23	0.02051
	23.02	0.02366		23.02	0.06796		23.02	0.06796		23.02	0.06796		23.02	0.06796		23.01	0.02033
	23.03	0.02269		23.03	0.06758		23.03	0.06758		23.03	0.06759		23.03	0.06759		23.02	0.02016
	23.04	0.02169		23.04	0.06711		23.04	0.06711		23.04	0.06719		23.04	0.06719		23.03	0.01999
	23.05	0.02066		23.05	0.06695		23.05	0.06695		23.05	0.06681		23.05	0.06681		23.04	0.01981
	23.06	0.01978		23.06	0.06731		23.06	0.06731		23.06	0.06736		23.06	0.06736		23.05	0.02018
	23.07	0.01948		23.07	0.06806		23.07	0.06806		23.07	0.06807		23.07	0.06807		23.06	0.0206
	23.08	0.01976		23.08	0.06878		23.08	0.06878		23.08	0.06879		23.08	0.06879		23.07	0.02101
	23.09	0.02024		23.09	0.06951		23.09	0.06951		23.09	0.06948		23.09	0.06948		23.08	0.02143
	23.1	0.02067		23.1	0.07015		23.1	0.07015		23.1	0.07019		23.1	0.07019		23.09	0.02185
	23.11	0.02109		23.11	0.07056		23.11	0.07056		23.11	0.07057		23.11	0.07057		23.1	0.02156
	23.12	0.02132		23.12	0.07075		23.12	0.07075		23.12	0.07074		23.12	0.07074		23.11	0.02092
	23.13	0.02132		23.13	0.07091		23.13	0.07091		23.13	0.07091		23.13	0.07091		23.12	0.02027
	23.14	0.0212		23.14	0.07109		23.14	0.07109		23.14	0.07108		23.14	0.07108		23.13	0.01963
	23.15	0.02111		23.15	0.07123		23.15	0.07123		23.15	0.07122		23.15	0.07122		23.14	0.01898
	23.16	0.02103		23.16	0.07111		23.16	0.07111		23.16	0.07117		23.16	0.07117		23.15	0.01889
	23.17	0.02092		23.17	0.07072		23.17	0.07072		23.17	0.07068		23.17	0.07068		23.16	0.01957
	23.18	0.02076		23.18	0.07019		23.18	0.07019		23.18	0.07019		23.18	0.07019		23.17	0.02024
	23.19	0.02058		23.19	0.06969		23.19	0.06969		23.19	0.06971		23.19	0.06971		23.18	0.02093
	23.2	0.0204		23.2	0.06911		23.2	0.06911		23.2	0.06922		23.2	0.06922		23.19	0.0216
	23.21	0.02025		23.21	0.06914		23.21	0.06914		23.21	0.06888		23.21	0.06888		23.2	0.02204
	23.22	0.02001		23.22	0.07		23.22	0.07		23.22	0.07014		23.22	0.07014		23.21	0.02128
	23.23	0.01957		23.23	0.07139		23.23	0.07139		23.23	0.0714		23.23	0.0714		23.22	0.02052
	23.24	0.01898		23.24	0.07263		23.24	0.07263		23.24	0.07263		23.24	0.07263		23.23	0.01975
	23.25	0.01837		23.25	0.07402		23.25	0.07402		23.25	0.07389		23.25	0.07389		23.24	0.01898
	23.26	0.01774		23.26	0.0749		23.26	0.0749		23.26	0.07515		23.26	0.07515		23.25	0.01822
	23.27	0.01722		23.27	0.07492		23.27	0.07492		23.27	0.07483		23.27	0.07483		23.26	0.01848
	23.28	0.01708		23.28	0.07425		23.28	0.07425		23.28	0.07423		23.28	0.07423		23.27	0.01885
	23.29	0.01732		23.29	0.07364		23.29	0.07364		23.29	0.07363		23.29	0.07363		23.28	0.01921
	23.3	0.01769		23.3	0.07296		23.3	0.07296		23.3	0.07306		23.3	0.07306		23.29	0.01958
	23.31	0.01802		23.31	0.07257		23.31	0.07257		23.31	0.07246		23.31	0.07246		23.3	0.01994
	23.32	0.01835		23.32	0.07292		23.32	0.07292		23.32	0.07289		23.32	0.07289		23.31	0.02014
	23.33	0.01853		23.33	0.07397		23.33	0.07397		23.33	0.07403		23.33	0.07403		23.32	0.02024
	23.34	0.01854		23.34	0.07518		23.34	0.07518		23.34	0.07518		23.34	0.07518		23.33	0.02034
	23.35	0.01846		23.35	0.07634		23.35	0.07634		23.35	0.07632		23.35	0.07632		23.34	0.02045
	23.36	0.01841		23.36	0.07745		23.36	0.07745		23.36	0.07744		23.36	0.07744		23.35	0.02055
	23.37	0.01835		23.37	0.07815		23.37	0.07815		23.37	0.07824		23.37	0.07824		23.36	0.02079
	23.38	0.01826		23.38	0.07841		23.38	0.07841		23.38	0.07836		23.38	0.07836		23.37	0.02123
	23.39	0.01809		23.39	0.07847		23.39	0.07847		23.39	0.07847		23.39	0.07847		23.38	0.02167
	23.4	0.01787		23.4	0.07859		23.4	0.07859		23.4	0.07858		23.4	0.07858		23.39	0.0221
	23.41	0.02334		23.41	0.07875		23.41	0.07875		23.41	0.0787		23.41	0.0787		23.4	0.02254
	23.42	0.02346		23.42	0.07856		23.42	0.07856		23.42	0.0787		23.42	0.0787		23.41	0.02284
	23.43	0.02358		23.43	0.07791		23.43	0.07791		23.43	0.07784		23.43	0.07784		23.42	0.0224
	23.44	0.02372		23.44	0.07696		23.44	0.07696		23.44	0.07695		23.44	0.07695		23.43	0.02196
	23.45	0.02387		23.45	0.07609		23.45	0.07609		23.45	0.07609		23.45	0.07609		23.44	0.02153
	23.46	0.02402		23.46	0.07516		23.46	0.07516		23.46	0.07523		23.46	0.07523		23.45	0.02109
	23.47	0.02424		23.47	0.07448		23.47	0.07448		23.47	0.07435		23.47	0.07435		23.46	0.02066
	23.48	0.0242		23.48	0.07425		23.48	0.07425		23.48	0.07429		23.48	0.07429		23.47	0.02048
	23.49	0.02366		23.49	0.07439		23.49	0.07439		23.49	0.0744		23.49	0.0744		23.48	0.02032
	23.5	0.02269		23.5	0.07452		23.5	0.07452		23.5	0.07452		23.5	0.07452		23.49	0.02016
	23.51	0.02169		23.51	0.07468		23.51	0.07468		23.51	0.07463		23.51	0.07463		23.5	0.02001
	23.52	0.02066		23.52	0.07465		23.52	0.07465		23.52	0.07472		23.52	0.07472		23.51	0.01985
	23.53	0.01978		23.53	0.07414		23.53	0.07414		23.53	0.07417		23.53	0.07417		23.52	0.01975
	23.54	0.01948		23.54	0.07319		23.54	0.07319		23.54	0.07314		23.54	0.07314		23.53	0.01968
	23.55	0.01976		23.55	0.0721		23.55	0.0721		23.55	0.07211		23.55	0.07211		23.54	0.01961
	23.56	0.02372		23.56	0.07099		23.56	0.07099		23.56	0.07105		23.56	0.07105		23.55	0.01954
	23.57	0.02387		23.57	0.07002		23.57	0.07002		23.57	0.07002		23.57	0.07002		23.56	0.01948
	23.58	0.02402		23.58	0.07007		23.58	0.07007		23.58	0.06985		23.58	0.06985		23.57	0.01961
	23.59	0.02424		23.59	0.07128		23.59	0.07128		23.59	0.07142		23.59	0.07142		23.58	0.02009
	23.6	0.0242		23.6	0.07302		23.6	0.07302		23.6	0.07303		23.6	0.07303		23.59	0.02055
	23.61	0.02366		23.61	0.07463		23.61	0.07463		23.61	0.0746		23.61	0.0746		23.6	0.02103
	23.62	0.02269		23.62	0.07647		23.62	0.07647		23.62	0.07618		23.62	0.07618		23.61	0.0215
	23.63	0.02169		23.63	0.07679		23.63	0.07679		23.63	0.07744		23.63	0.07744		23.62	0.02181
	23.64	0.02066		23.64	0.07505		23.64	0.07505		23.64	0.07472		23.64	0.07472		23.63	0.0212
	23.65	0.01978		23.65	0.07198		23.65	0.07198		23.65	0.07197		23.65	0.07197		23.64	0.02059
	23.66	0.01948		23.66	0.06925		23.66	0.06925		23.66	0.06925		23.66	0.06925		23.65	0.01998
	23.67	0.01976		23.67	0.0662		23.67	0.0662		23.67	0.06653		23.67	0.06653		23.66	0.01938
	23.68	0.02024		23.68	0.06439		23.68	0.06439		23.68	0.06381		23.68	0.06381		23.67	0.01876
	23.69	0.02067		23.69	0.06471		23.69	0.06471		23.69	0.06489		23.69	0.06489		23.68	0.01903
	23.7	0.02109		23.7	0.06674		23.7	0.06674		23.7	0.06681		23.7	0.06681		23.69	0.01939
	23.71	0.02132		23.71	0.06871		23.71	0.06871		23.71	0.0687		23.71	0.0687		23.7	0.01976
	23.72	0.02132		23.72	0.07081		23.72	0.07081		23.72	0.07062		23.72	0.07062		23.71	0.02012
	23.73	0.0212		23.73	0.0723		23.73	0.0723		23.73	0.07254		23.73	0.07254		23.72	0.02049
	23.74	0.02111		23.74	0.07216		23.74	0.07216		23.74	0.07225		23.74	0.07225		23.73	0.02042
	23.75	0.02103		23.75	0.07048		23.75	0.07048		23.75	0.07034		23.75	0.07034		23.74	0.02011
	23.76	0.02092		23.76	0.06844		23.76	0.06844		23.76	0.06845		23.76	0.06845		23.75	0.01979
	23.77	0.02076		23.77	0.06646		23.77	0.06646		23.77	0.06653		23.77	0.06653		23.76	0.01948
	23.78	0.02058		23.78	0.0646		23.78	0.0646		23.78	0.06461		23.78	0.06461		23.77	0.01917
	23.79	0.0204		23.79	0.06371		23.79	0.06371		23.79	0.06349		23.79	0.06349		23.78	0.01927
	23.8	0.02025		23.8	0.06389		23.8	0.06389		23.8	0.06404		23.8	0.06404		23.79	0.02002
	23.81	0.02001		23.81	0.06458		23.81	0.06458		23.81	0.06458		23.81	0.06458		23.8	0.02076
	23.82	0.01957		23.82	0.06511		23.82	0.06511		23.82	0.06512		23.82	0.06512		23.81	0.02151
	23.83	0.02024		23.83	0.06555		23.83	0.06555		23.83	0.06567		23.83	0.06567		23.82	0.02225
	23.84	0.02067		23.84	0.06662		23.84	0.06662		23.84	0.06636		23.84	0.06636		23.83	0.02277
	23.85	0.02109		23.85	0.06854		23.85	0.06854		23.85	0.06868		23.85	0.06868		23.84	0.02187
	23.86	0.02132		23.86	0.07102		23.86	0.07102		23.86	0.07102		23.86	0.07102		23.85	0.02097
	23.87	0.02132		23.87	0.07337		23.87	0.07337		23.87	0.07337		23.87	0.07337		23.86	0.02006
	23.88	0.0212		23.88	0.07594		23.88	0.07594		23.88	0.07572		23.88	0.07572		23.87	0.01916
	23.89	0.02111		23.89	0.07768		23.89	0.07768		23.89	0.07807		23.89	0.07807		23.88	0.01825
	23.9	0.02103		23.9	0.07795		23.9	0.07795		23.9	0.07784		23.9	0.07784		23.89	0.01822
	23.91	0.02092		23.91	0.07707		23.91	0.07707		23.91	0.07701		23.91	0.07701		23.9	0.01828
	23.92	0.02076		23.92	0.0762		23.92	0.0762		23.92	0.07621		23.92	0.07621		23.91	0.01835
	23.93	0.02058		23.93	0.07533		23.93	0.07533		23.93	0.07538		23.93	0.07538		23.92	0.01843
	23.94	0.0204		23.94	0.07461		23.94	0.07461		23.94	0.07455		23.94	0.07455		23.93	0.01849
	23.95	0.02025		23.95	0.07431		23.95	0.07431		23.95	0.07429		23.95	0.07429		23.94	0.01851
	23.96	0.02001		23.96	0.07443		23.96	0.07443		23.96	0.07446		23.96	0.07446		23.95	0.01849
	23.97	0.01957		23.97	0.07462		23.97	0.07462		23.97	0.07463		23.97	0.07463		23.96	0.01847
	23.98	0.01898		23.98	0.07477		23.98	0.07477		23.98	0.07478		23.98	0.07478		23.97	0.01845
	23.99	0.01837		23.99	0.07494		23.99	0.07494		23.99	0.07495		23.99	0.07495		23.98	0.01843
	24	0.01774		24	0.07527		24	0.07527		24	0.07523		24	0.07523		23.99	0.01832
	24.01	0.01722		24.01	0.07576		24.01	0.07576		24.01	0.07578		24.01	0.07578		24	0.01801
	24.02	0.01708		24.02	0.07632		24.02	0.07632		24.02	0.07632		24.02	0.07632		24.01	0.01772
	24.03	0.01732		24.03	0.07687		24.03	0.07687		24.03	0.07687		24.03	0.07687		24.02	0.01743
	24.04	0.01769		24.04	0.07753		24.04	0.07753		24.04	0.07741		24.04	0.07741		24.03	0.01713
	24.05	0.01802		24.05	0.0776		24.05	0.0776		24.05	0.07787		24.05	0.07787		24.04	0.01702
	24.06	0.01835		24.06	0.07686		24.06	0.07686		24.06	0.07672		24.06	0.07672		24.05	0.01815
	24.07	0.01853		24.07	0.07558		24.07	0.07558		24.07	0.07558		24.07	0.07558		24.06	0.01928
	24.08	0.01854		24.08	0.07443		24.08	0.07443		24.08	0.07443		24.08	0.07443		24.07	0.02041
	24.09	0.01846		24.09	0.07319		24.09	0.07319		24.09	0.07329		24.09	0.07329		24.08	0.02154
	24.1	0.01841		24.1	0.07231		24.1	0.07231		24.1	0.07214		24.1	0.07214		24.09	0.02267
	24.11	0.01835		24.11	0.07212		24.11	0.07212		24.11	0.07217		24.11	0.07217		24.1	0.02287
	24.12	0.01826		24.12	0.07248		24.12	0.07248		24.12	0.07251		24.12	0.07251		24.11	0.02294
	24.13	0.01809		24.13	0.07283		24.13	0.07283		24.13	0.07283		24.13	0.07283		24.12	0.02301
	24.14	0.01787		24.14	0.07321		24.14	0.07321		24.14	0.07314		24.14	0.07314		24.13	0.02308
	24.15	0.02334		24.15	0.07341		24.15	0.07341		24.15	0.07349		24.15	0.07349		24.14	0.02315
	24.16	0.02346		24.16	0.07312		24.16	0.07312		24.16	0.07314		24.16	0.07314		24.15	0.02278
	24.17	0.02358		24.17	0.07232		24.17	0.07232		24.17	0.07228		24.17	0.07228		24.16	0.02216
	24.18	0.02372		24.18	0.07141		24.18	0.07141		24.18	0.0714		24.18	0.0714		24.17	0.02153
	24.19	0.02387		24.19	0.0705		24.19	0.0705		24.19	0.07054		24.19	0.07054		24.18	0.0209
	24.2	0.02402		24.2	0.06965		24.2	0.06965		24.2	0.06965		24.2	0.06965		24.19	0.02028
	24.21	0.02424		24.21	0.06913		24.21	0.06913		24.21	0.06905		24.21	0.06905		24.2	0.01978
	24.22	0.0242		24.22	0.069		24.22	0.069		24.22	0.06905		24.22	0.06905		24.21	0.01949
	24.23	0.02366		24.23	0.06905		24.23	0.06905		24.23	0.06905		24.23	0.06905		24.22	0.01918
	24.24	0.02269		24.24	0.06904		24.24	0.06904		24.24	0.06905		24.24	0.06905		24.23	0.01889
	24.25	0.02169		24.25	0.06899		24.25	0.06899		24.25	0.06905		24.25	0.06905		24.24	0.01859
	24.26	0.02066		24.26	0.06924		24.26	0.06924		24.26	0.0691		24.26	0.0691		24.25	0.01843
	24.27	0.01978		24.27	0.06989		24.27	0.06989		24.27	0.06996		24.27	0.06996		24.26	0.01927
	24.28	0.01948		24.28	0.07083		24.28	0.07083		24.28	0.07082		24.28	0.07082		24.27	0.02011
	24.29	0.01976		24.29	0.0717		24.29	0.0717		24.29	0.07171		24.29	0.07171		24.28	0.02094
	24.3	0.02024		24.3	0.07268		24.3	0.07268		24.3	0.07257		24.3	0.07257		24.29	0.02178
	24.31	0.02067		24.31	0.07328		24.31	0.07328		24.31	0.07346		24.31	0.07346		24.3	0.02261
	24.32	0.02109		24.32	0.07325		24.32	0.07325		24.32	0.0732		24.32	0.0732		24.31	0.02251
	24.33	0.02132		24.33	0.07268		24.33	0.07268		24.33	0.07266		24.33	0.07266		24.32	0.02226
	24.34	0.02132		24.34	0.07211		24.34	0.07211		24.34	0.07211		24.34	0.07211		24.33	0.02202
	24.35	0.0212		24.35	0.07155		24.35	0.07155		24.35	0.07157		24.35	0.07157		24.34	0.02178
	24.36	0.02111		24.36	0.07104		24.36	0.07104		24.36	0.07102		24.36	0.07102		24.35	0.02153
	24.37	0.02103		24.37	0.07066		24.37	0.07066		24.37	0.07065		24.37	0.07065		24.36	0.0212
	24.38	0.02092		24.38	0.07042		24.38	0.07042		24.38	0.07042		24.38	0.07042		24.37	0.02082
	24.39	0.02076		24.39	0.07021		24.39	0.07021		24.39	0.07022		24.39	0.07022		24.38	0.02044
	24.4	0.02058		24.4	0.06997		24.4	0.06997		24.4	0.06999		24.4	0.06999		24.39	0.02005
	24.41	0.0204		24.41	0.06976		24.41	0.06976		24.41	0.06976		24.41	0.06976		24.4	0.01968
	24.42	0.02025		24.42	0.06986		24.42	0.06986		24.42	0.06979		24.42	0.06979		24.41	0.0194
	24.43	0.02001		24.43	0.07029		24.43	0.07029		24.43	0.07034		24.43	0.07034		24.42	0.01934
	24.44	0.01957		24.44	0.07088		24.44	0.07088		24.44	0.07088		24.44	0.07088		24.43	0.01927
	24.45	0.01898		24.45	0.07143		24.45	0.07143		24.45	0.07142		24.45	0.07142		24.44	0.01919
	24.46	0.01837		24.46	0.072		24.46	0.072		24.46	0.07197		24.46	0.07197		24.45	0.01913
	24.47	0.01774		24.47	0.07241		24.47	0.07241		24.47	0.07248		24.47	0.07248		24.46	0.01907
	24.48	0.01722		24.48	0.07258		24.48	0.07258		24.48	0.07254		24.48	0.07254		24.47	0.01908
	24.49	0.01708		24.49	0.0726		24.49	0.0726		24.49	0.0726		24.49	0.0726		24.48	0.0191
	24.5	0.01732		24.5	0.07266		24.5	0.07266		24.5	0.07266		24.5	0.07266		24.49	0.01912
	24.51	0.01769		24.51	0.0727		24.51	0.0727		24.51	0.07271		24.51	0.07271		24.5	0.01914
	24.52	0.01802		24.52	0.0728		24.52	0.0728		24.52	0.07277		24.52	0.07277		24.51	0.01916
	24.53	0.01835		24.53	0.07299		24.53	0.07299		24.53	0.073		24.53	0.073		24.52	0.01899
	24.54	0.01853		24.54	0.07326		24.54	0.07326		24.54	0.07326		24.54	0.07326		24.53	0.0188
	24.55	0.01854		24.55	0.07353		24.55	0.07353		24.55	0.07354		24.55	0.07354		24.54	0.01861
	24.56	0.01846		24.56	0.07388		24.56	0.07388		24.56	0.0738		24.56	0.0738		24.55	0.01842
	24.57	0.01841		24.57	0.074		24.57	0.074		24.57	0.07409		24.57	0.07409		24.56	0.01822
	24.58	0.01835		24.58	0.07356		24.58	0.07356		24.58	0.0736		24.58	0.0736		24.57	0.01814
	24.59	0.01826		24.59	0.07256		24.59	0.07256		24.59	0.07251		24.59	0.07251		24.58	0.01812
	24.6	0.01809		24.6	0.07142		24.6	0.07142		24.6	0.07142		24.6	0.07142		24.59	0.01811
	24.61	0.02334		24.61	0.07028		24.61	0.07028		24.61	0.07034		24.61	0.07034		24.6	0.01809
	24.62	0.02346		24.62	0.06922		24.62	0.06922		24.62	0.06925		24.62	0.06925		24.61	0.01807
	24.63	0.02358		24.63	0.06904		24.63	0.06904		24.63	0.06882		24.63	0.06882		24.62	0.01815
	24.64	0.02372		24.64	0.06988		24.64	0.06988		24.64	0.07002		24.64	0.07002		24.63	0.01842
	24.65	0.02387		24.65	0.07122		24.65	0.07122		24.65	0.07122		24.65	0.07122		24.64	0.01867
	24.66	0.02402		24.66	0.07243		24.66	0.07243		24.66	0.07243		24.66	0.07243		24.65	0.01894
	24.67	0.02424		24.67	0.07368		24.67	0.07368		24.67	0.07363		24.67	0.07363		24.66	0.01919
	24.68	0.0242		24.68	0.07465		24.68	0.07465		24.68	0.07478		24.68	0.07478		24.67	0.01946
	24.69	0.02366		24.69	0.07524		24.69	0.07524		24.69	0.07518		24.69	0.07518		24.68	0.01976
	24.7	0.02269		24.7	0.07555		24.7	0.07555		24.7	0.07555		24.7	0.07555		24.69	0.02005
	24.71	0.02169		24.71	0.07593		24.71	0.07593		24.71	0.07592		24.71	0.07592		24.7	0.02034
	24.72	0.02066		24.72	0.07653		24.72	0.07653		24.72	0.07632		24.72	0.07632		24.71	0.02065
	24.73	0.01978		24.73	0.07633		24.73	0.07633		24.73	0.07669		24.73	0.07669		24.72	0.02094
	24.74	0.01948		24.74	0.07467		24.74	0.07467		24.74	0.07457		24.74	0.07457		24.73	0.02065
	24.75	0.01976		24.75	0.0718		24.75	0.0718		24.75	0.07174		24.75	0.07174		24.74	0.02027
	24.76	0.02024		24.76	0.0689		24.76	0.0689		24.76	0.0689		24.76	0.0689		24.75	0.0199
	24.77	0.02067		24.77	0.06583		24.77	0.06583		24.77	0.06607		24.77	0.06607		24.76	0.01951
	24.78	0.02109		24.78	0.06349		24.78	0.06349		24.78	0.06323		24.78	0.06323		24.77	0.01913
	24.79	0.02132		24.79	0.06334		24.79	0.06334		24.79	0.06315		24.79	0.06315		24.78	0.0189
	24.8	0.02132		24.8	0.06534		24.8	0.06534		24.8	0.06555		24.8	0.06555		24.79	0.01878
	24.81	0.0212		24.81	0.06796		24.81	0.06796		24.81	0.06796		24.81	0.06796		24.8	0.01865
	24.82	0.02111		24.82	0.07041		24.82	0.07041		24.82	0.07036		24.82	0.07036		24.81	0.01854
	24.83	0.02103		24.83	0.07279		24.83	0.07279		24.83	0.07277		24.83	0.07277		24.82	0.01842
	24.84	0.02092		24.84	0.07441		24.84	0.07441		24.84	0.0746		24.84	0.0746		24.83	0.01833
	24.85	0.02076		24.85	0.07516		24.85	0.07516		24.85	0.07503		24.85	0.07503		24.84	0.01831
	24.86	0.02058		24.86	0.07548		24.86	0.07548		24.86	0.07549		24.86	0.07549		24.85	0.0183
	24.87	0.0204		24.87	0.07593		24.87	0.07593		24.87	0.07592		24.87	0.07592		24.86	0.01828
	24.88	0.02025		24.88	0.07648		24.88	0.07648		24.88	0.07635		24.88	0.07635		24.87	0.01826
	24.89	0.02001		24.89	0.07648		24.89	0.07648		24.89	0.07675		24.89	0.07675		24.88	0.01824
	24.9	0.01957		24.9	0.07569		24.9	0.07569		24.9	0.07555		24.9	0.07555		24.89	0.01822
	24.91	0.01898		24.91	0.07435		24.91	0.07435		24.91	0.07435		24.91	0.07435		24.9	0.01821
	24.92	0.01837		24.92	0.07314		24.92	0.07314		24.92	0.07314		24.92	0.07314		24.91	0.01819
	24.93	0.01774		24.93	0.07184		24.93	0.07184		24.93	0.07194		24.93	0.07194		24.92	0.01817
	24.94	0.01722		24.94	0.0709		24.94	0.0709		24.94	0.07074		24.94	0.07074		24.93	0.01815
	24.95	0.01708		24.95	0.07064		24.95	0.07064		24.95	0.07068		24.95	0.07068		24.94	0.01852
	24.96	0.01732		24.96	0.07093		24.96	0.07093		24.96	0.07097		24.96	0.07097		24.95	0.01896
	24.97	0.01769		24.97	0.07123		24.97	0.07123		24.97	0.07122		24.97	0.07122		24.96	0.01938
	24.98	0.01802		24.98	0.07159		24.98	0.07159		24.98	0.07151		24.98	0.07151		24.97	0.01982
	24.99	0.01835		24.99	0.07168		24.99	0.07168		24.99	0.07177		24.99	0.07177		24.98	0.02026
	25	0.01853		25	0.07092		25	0.07092		25	0.07099		25	0.07099		24.99	0.02039
	25.01	0.01854		25.01	0.06933		25.01	0.06933		25.01	0.06925		25.01	0.06925		25	0.02033
	25.02	0.01846		25.02	0.0675		25.02	0.0675		25.02	0.0675		25.02	0.0675		25.01	0.02025
	25.03	0.01841		25.03	0.06567		25.03	0.06567		25.03	0.06575		25.03	0.06575		25.02	0.02019
	25.04	0.01835		25.04	0.06395		25.04	0.06395		25.04	0.06404		25.04	0.06404		25.03	0.02012
	25.05	0.01826		25.05	0.06385		25.05	0.06385		25.05	0.06341		25.05	0.06341		25.04	0.02013
	25.06	0.02334		25.06	0.0656		25.06	0.0656		25.06	0.06587		25.06	0.06587		25.05	0.02033
	25.07	0.02346		25.07	0.06831		25.07	0.06831		25.07	0.0683		25.07	0.0683		25.06	0.02052
	25.08	0.02358		25.08	0.07077		25.08	0.07077		25.08	0.07077		25.08	0.07077		25.07	0.02071
	25.09	0.02372		25.09	0.07351		25.09	0.07351		25.09	0.07323		25.09	0.07323		25.08	0.0209
	25.1	0.02387		25.1	0.07503		25.1	0.07503		25.1	0.07561		25.1	0.07561		25.09	0.02106
	25.11	0.02402		25.11	0.07487		25.11	0.07487		25.11	0.07457		25.11	0.07457		25.1	0.02079
	25.12	0.02424		25.12	0.07354		25.12	0.07354		25.12	0.07354		25.12	0.07354		25.11	0.02053
	25.13	0.0242		25.13	0.07252		25.13	0.07252		25.13	0.07251		25.13	0.07251		25.12	0.02027
	25.14	0.02366		25.14	0.0714		25.14	0.0714		25.14	0.07148		25.14	0.07148		25.13	0.02001
	25.15	0.02269		25.15	0.07056		25.15	0.07056		25.15	0.07042		25.15	0.07042		25.14	0.01975
	25.16	0.02169		25.16	0.07028		25.16	0.07028		25.16	0.07031		25.16	0.07031		25.15	0.01933
	25.17	0.02066		25.17	0.07045		25.17	0.07045		25.17	0.07048		25.17	0.07048		25.16	0.01887
	25.18	0.01978		25.18	0.07065		25.18	0.07065		25.18	0.07065		25.18	0.07065		25.17	0.01843
	25.19	0.01948		25.19	0.0708		25.19	0.0708		25.19	0.07082		25.19	0.07082		25.18	0.01797
	25.2	0.01976		25.2	0.07099		25.2	0.07099		25.2	0.07097		25.2	0.07097		25.19	0.01752
	25.21	0.02024		25.21	0.07129		25.21	0.07129		25.21	0.07128		25.21	0.07128		25.2	0.01767
	25.22	0.02067		25.22	0.0717		25.22	0.0717		25.22	0.07171		25.22	0.07171		25.21	0.01823
	25.23	0.02109		25.23	0.07215		25.23	0.07215		25.23	0.07214		25.23	0.07214		25.22	0.01881
	25.24	0.02132		25.24	0.0726		25.24	0.0726		25.24	0.0726		25.24	0.0726		25.23	0.01938
	25.25	0.02132		25.25	0.07304		25.25	0.07304		25.25	0.07303		25.25	0.07303		25.24	0.01996
	25.26	0.0212		25.26	0.07329		25.26	0.07329		25.26	0.07334		25.26	0.07334		25.25	0.02035
	25.27	0.02111		25.27	0.07332		25.27	0.07332		25.27	0.07329		25.27	0.07329		25.26	0.02037
	25.28	0.02103		25.28	0.07323		25.28	0.07323		25.28	0.07323		25.28	0.07323		25.27	0.02038
	25.29	0.02092		25.29	0.07317		25.29	0.07317		25.29	0.07317		25.29	0.07317		25.28	0.0204
	25.3	0.02076		25.3	0.0731		25.3	0.0731		25.3	0.07311		25.3	0.07311		25.29	0.02042
	25.31	0.02058		25.31	0.07309		25.31	0.07309		25.31	0.07306		25.31	0.07306		25.3	0.02038
	25.32	0.0204		25.32	0.07316		25.32	0.07316		25.32	0.07317		25.32	0.07317		25.31	0.01972
	25.33	0.02025		25.33	0.07328		25.33	0.07328		25.33	0.07329		25.33	0.07329		25.32	0.01907
	25.34	0.02001		25.34	0.07338		25.34	0.07338		25.34	0.07337		25.34	0.07337		25.33	0.0184
	25.35	0.01957		25.35	0.07351		25.35	0.07351		25.35	0.07349		25.35	0.07349		25.34	0.01774
	25.36	0.01898		25.36	0.07356		25.36	0.07356		25.36	0.0736		25.36	0.0736		25.35	0.01708
	25.37	0.01837		25.37	0.07343		25.37	0.07343		25.37	0.07343		25.37	0.07343		25.36	0.01692
	25.38	0.01774		25.38	0.07316		25.38	0.07316		25.38	0.07314		25.38	0.07314		25.37	0.01687
	25.39	0.01722		25.39	0.07288		25.39	0.07288		25.39	0.07289		25.39	0.07289		25.38	0.01682
	25.4	0.01708		25.4	0.07259		25.4	0.07259		25.4	0.0726		25.4	0.0726		25.39	0.01676
	25.41	0.01732		25.41	0.07235		25.41	0.07235		25.41	0.07234		25.41	0.07234		25.4	0.01671
	25.42	0.01769		25.42	0.07231		25.42	0.07231		25.42	0.07228		25.42	0.07228		25.41	0.01692
	25.43	0.01802		25.43	0.07243		25.43	0.07243		25.43	0.07246		25.43	0.07246		25.42	0.01732
	25.44	0.01835		25.44	0.07261		25.44	0.07261		25.44	0.0726		25.44	0.0726		25.43	0.01772
	25.45	0.01853		25.45	0.0728		25.45	0.0728		25.45	0.07277		25.45	0.07277		25.44	0.01812
	25.46	0.01854		25.46	0.07297		25.46	0.07297		25.46	0.07294		25.46	0.07294		25.45	0.01852
	25.47	0.01846		25.47	0.07252		25.47	0.07252		25.47	0.07268		25.47	0.07268		25.46	0.01869
	25.48	0.01841		25.48	0.07132		25.48	0.07132		25.48	0.07122		25.48	0.07122		25.47	0.01838
	25.49	0.01835		25.49	0.06974		25.49	0.06974		25.49	0.06973		25.49	0.06973		25.48	0.01806
	25.5	0.02334		25.5	0.06826		25.5	0.06826		25.5	0.06827		25.5	0.06827		25.49	0.01775
	25.51	0.02346		25.51	0.06656		25.51	0.06656		25.51	0.06679		25.51	0.06679		25.5	0.01744
	25.52	0.02358		25.52	0.06578		25.52	0.06578		25.52	0.06532		25.52	0.06532		25.51	0.01712
	25.53	0.02372		25.53	0.0663		25.53	0.0663		25.53	0.06653		25.53	0.06653		25.52	0.01666
	25.54	0.02387		25.54	0.06773		25.54	0.06773		25.54	0.06773		25.54	0.06773		25.53	0.01621
	25.55	0.02402		25.55	0.06894		25.55	0.06894		25.55	0.06893		25.55	0.06893		25.54	0.01576
	25.56	0.02424		25.56	0.07024		25.56	0.07024		25.56	0.07014		25.56	0.07014		25.55	0.0153
	25.57	0.0242		25.57	0.07114		25.57	0.07114		25.57	0.07131		25.57	0.07131		25.56	0.01485
	25.58	0.02366		25.58	0.07128		25.58	0.07128		25.58	0.07125		25.58	0.07125		25.57	0.01495
	25.59	0.02269		25.59	0.0708		25.59	0.0708		25.59	0.07077		25.59	0.07077		25.58	0.01518
	25.6	0.02169		25.6	0.07028		25.6	0.07028		25.6	0.07028		25.6	0.07028		25.59	0.01541
	25.61	0.02066		25.61	0.0697		25.61	0.0697		25.61	0.06979		25.61	0.06979		25.6	0.01564
	25.62	0.01978		25.62	0.06939		25.62	0.06939		25.62	0.06931		25.62	0.06931		25.61	0.01586
	25.63	0.01948		25.63	0.06995		25.63	0.06995		25.63	0.06985		25.63	0.06985		25.62	0.01632
	25.64	0.01976		25.64	0.0714		25.64	0.0714		25.64	0.07148		25.64	0.07148		25.63	0.01696
	25.65	0.02024		25.65	0.07314		25.65	0.07314		25.65	0.07314		25.65	0.07314		25.64	0.01761
	25.66	0.02067		25.66	0.07485		25.66	0.07485		25.66	0.07478		25.66	0.07478		25.65	0.01825
	25.67	0.02109		25.67	0.07649		25.67	0.07649		25.67	0.07641		25.67	0.07641		25.66	0.0189
	25.68	0.02132		25.68	0.07679		25.68	0.07679		25.68	0.07718		25.68	0.07718		25.67	0.01918
	25.69	0.02132		25.69	0.07549		25.69	0.07549		25.69	0.07526		25.69	0.07526		25.68	0.0187
	25.7	0.0212		25.7	0.07335		25.7	0.07335		25.7	0.07334		25.7	0.07334		25.69	0.01822
	25.71	0.02111		25.71	0.07144		25.71	0.07144		25.71	0.07145		25.71	0.07145		25.7	0.01772
	25.72	0.02103		25.72	0.06949		25.72	0.06949		25.72	0.06953		25.72	0.06953		25.71	0.01724
	25.73	0.02092		25.73	0.06775		25.73	0.06775		25.73	0.06764		25.73	0.06764		25.72	0.01677
	25.74	0.02076		25.74	0.06637		25.74	0.06637		25.74	0.06641		25.74	0.06641		25.73	0.01662
	25.75	0.02058		25.75	0.06523		25.75	0.06523		25.75	0.06524		25.75	0.06524		25.74	0.01646
	25.76	0.0204		25.76	0.06404		25.76	0.06404		25.76	0.06404		25.76	0.06404		25.75	0.01631
	25.77	0.02025		25.77	0.06272		25.77	0.06272		25.77	0.06283		25.77	0.06283		25.76	0.01614
	25.78	0.02001		25.78	0.06182		25.78	0.06182		25.78	0.06163		25.78	0.06163		25.77	0.01599
	25.79	0.01957		25.79	0.06177		25.79	0.06177		25.79	0.0618		25.79	0.0618		25.78	0.0161
	25.8	0.01898		25.8	0.06242		25.8	0.06242		25.8	0.06246		25.8	0.06246		25.79	0.01627
	25.81	0.01837		25.81	0.06311		25.81	0.06311		25.81	0.06312		25.81	0.06312		25.8	0.01645
	25.82	0.01774		25.82	0.06376		25.82	0.06376		25.82	0.06375		25.82	0.06375		25.81	0.01663
	25.83	0.01722		25.83	0.06441		25.83	0.06441		25.83	0.06441		25.83	0.06441		25.82	0.0168
	25.84	0.01708		25.84	0.06507		25.84	0.06507		25.84	0.06507		25.84	0.06507		25.83	0.0168
	25.85	0.01732		25.85	0.06573		25.85	0.06573		25.85	0.06573		25.85	0.06573		25.84	0.01665
	25.86	0.01769		25.86	0.06638		25.86	0.06638		25.86	0.06638		25.86	0.06638		25.85	0.01652
	25.87	0.01802		25.87	0.06709		25.87	0.06709		25.87	0.06704		25.87	0.06704		25.86	0.01638
	25.88	0.01835		25.88	0.06775		25.88	0.06775		25.88	0.0677		25.88	0.0677		25.87	0.01624
	25.89	0.01853		25.89	0.06763		25.89	0.06763		25.89	0.06784		25.89	0.06784		25.88	0.01642
	25.9	0.01854		25.9	0.06657		25.9	0.06657		25.9	0.06644		25.9	0.06644		25.89	0.01732
	25.91	0.01846		25.91	0.06502		25.91	0.06502		25.91	0.06501		25.91	0.06501		25.9	0.01822
	25.92	0.01841		25.92	0.0636		25.92	0.0636		25.92	0.06361		25.92	0.06361		25.91	0.01913
	25.93	0.01835		25.93	0.06191		25.93	0.06191		25.93	0.06217		25.93	0.06217		25.92	0.02003
	25.94	0.01826		25.94	0.06132		25.94	0.06132		25.94	0.06077		25.94	0.06077		25.93	0.02091
	25.95	0.01809		25.95	0.0623		25.95	0.0623		25.95	0.06258		25.95	0.06258		25.94	0.02128
	25.96	0.01787		25.96	0.06441		25.96	0.06441		25.96	0.06441		25.96	0.06441		25.95	0.02164
	25.97	0.02334		25.97	0.06627		25.97	0.06627		25.97	0.06627		25.97	0.06627		25.96	0.02201
	25.98	0.02346		25.98	0.06836		25.98	0.06836		25.98	0.06813		25.98	0.06813		25.97	0.02237
	25.99	0.02358		25.99	0.06962		25.99	0.06962		25.99	0.06999		25.99	0.06999		25.98	0.02274
	26	0.02372		26	0.06925		26	0.06925		26	0.06919		26	0.06919		25.99	0.02241
	26.01	0.02387		26.01	0.06753		26.01	0.06753		26.01	0.06744		26.01	0.06744		26	0.02191
	26.02	0.02402		26.02	0.06572		26.02	0.06572		26.02	0.06573		26.02	0.06573		26.01	0.02139
	26.03	0.02424		26.03	0.06385		26.03	0.06385		26.03	0.06398		26.03	0.06398		26.02	0.02089
	26.04	0.0242		26.04	0.06235		26.04	0.06235		26.04	0.06223		26.04	0.06223		26.03	0.02039
	26.05	0.02366		26.05	0.06212		26.05	0.06212		26.05	0.06197		26.05	0.06197		26.04	0.02036
	26.06	0.02269		26.06	0.06319		26.06	0.06319		26.06	0.06332		26.06	0.06332		26.05	0.02073
	26.07	0.02169		26.07	0.06469		26.07	0.06469		26.07	0.06469		26.07	0.06469		26.06	0.02109
	26.08	0.02066		26.08	0.06612		26.08	0.06612		26.08	0.06607		26.08	0.06607		26.07	0.02146
	26.09	0.01978		26.09	0.06751		26.09	0.06751		26.09	0.06742		26.09	0.06742		26.08	0.02182
	26.1	0.01948		26.1	0.06775		26.1	0.06775		26.1	0.0681		26.1	0.0681		26.09	0.02176
	26.11	0.01976		26.11	0.06662		26.11	0.06662		26.11	0.06641		26.11	0.06641		26.1	0.0207
	26.12	0.02024		26.12	0.06473		26.12	0.06473		26.12	0.06472		26.12	0.06472		26.11	0.01964
	26.13	0.02067		26.13	0.06303		26.13	0.06303		26.13	0.06303		26.13	0.06303		26.12	0.01858
	26.14	0.02109		26.14	0.06098		26.14	0.06098		26.14	0.06132		26.14	0.06132		26.13	0.01752
	26.15	0.02132		26.15	0.06031		26.15	0.06031		26.15	0.05963		26.15	0.05963		26.14	0.0165
	26.16	0.02132		26.16	0.06161		26.16	0.06161		26.16	0.06195		26.16	0.06195		26.15	0.01625
	26.17	0.0212		26.17	0.06432		26.17	0.06432		26.17	0.06432		26.17	0.06432		26.16	0.016
	26.18	0.02111		26.18	0.06673		26.18	0.06673		26.18	0.06673		26.18	0.06673		26.17	0.01577
	26.19	0.02103		26.19	0.06937		26.19	0.06937		26.19	0.06913		26.19	0.06913		26.18	0.01552
	26.2	0.02092		26.2	0.07116		26.2	0.07116		26.2	0.07154		26.2	0.07154		26.19	0.01528
	26.21	0.02076		26.21	0.07128		26.21	0.07128		26.21	0.07122		26.21	0.07122		26.2	0.01579
	26.22	0.02058		26.22	0.06994		26.22	0.06994		26.22	0.06985		26.22	0.06985		26.21	0.01651
	26.23	0.0204		26.23	0.06848		26.23	0.06848		26.23	0.06847		26.23	0.06847		26.22	0.01722
	26.24	0.02025		26.24	0.06705		26.24	0.06705		26.24	0.06713		26.24	0.06713		26.23	0.01793
	26.25	0.02001		26.25	0.06582		26.25	0.06582		26.25	0.06575		26.25	0.06575		26.24	0.01864
	26.26	0.01957		26.26	0.0653		26.26	0.0653		26.26	0.06521		26.26	0.06521		26.25	0.01879
	26.27	0.01898		26.27	0.06552		26.27	0.06552		26.27	0.06561		26.27	0.06561		26.26	0.01846
	26.28	0.01837		26.28	0.06598		26.28	0.06598		26.28	0.06598		26.28	0.06598		26.27	0.01813
	26.29	0.01774		26.29	0.06638		26.29	0.06638		26.29	0.06636		26.29	0.06636		26.28	0.0178
	26.3	0.01722		26.3	0.06676		26.3	0.06676		26.3	0.06676		26.3	0.06676		26.29	0.01748
	26.31	0.01708		26.31	0.06689		26.31	0.06689		26.31	0.06696		26.31	0.06696		26.3	0.01712
	26.32	0.01732		26.32	0.06669		26.32	0.06669		26.32	0.06664		26.32	0.06664		26.31	0.01673
	26.33	0.01769		26.33	0.06632		26.33	0.06632		26.33	0.06633		26.33	0.06633		26.32	0.01632
	26.34	0.01802		26.34	0.06599		26.34	0.06599		26.34	0.06598		26.34	0.06598		26.33	0.01592
	26.35	0.01835		26.35	0.06573		26.35	0.06573		26.35	0.06567		26.35	0.06567		26.34	0.01552
	26.36	0.01853		26.36	0.06519		26.36	0.06519		26.36	0.06532		26.36	0.06532		26.35	0.01516
	26.37	0.01854		26.37	0.06424		26.37	0.06424		26.37	0.06418		26.37	0.06418		26.36	0.01584
	26.38	0.01846		26.38	0.06298		26.38	0.06298		26.38	0.06298		26.38	0.06298		26.37	0.01652
	26.39	0.01841		26.39	0.06177		26.39	0.06177		26.39	0.06177		26.39	0.06177		26.38	0.01719
	26.4	0.01835		26.4	0.06053		26.4	0.06053		26.4	0.06057		26.4	0.06057		26.39	0.01788
	26.41	0.01826		26.41	0.05944		26.41	0.05944		26.41	0.05937		26.41	0.05937		26.4	0.01855
	26.42	0.01809		26.42	0.05867		26.42	0.05867		26.42	0.05868		26.42	0.05868		26.41	0.0185
	26.43	0.01787		26.43	0.05817		26.43	0.05817		26.43	0.05819		26.43	0.05819		26.42	0.01823
	26.44	0.02334		26.44	0.05769		26.44	0.05769		26.44	0.05768		26.44	0.05768		26.43	0.01797
	26.45	0.02346		26.45	0.05707		26.45	0.05707		26.45	0.05719		26.45	0.05719		26.44	0.01771
	26.46	0.02358		26.46	0.0568		26.46	0.0568		26.46	0.0567		26.46	0.0567		26.45	0.01745
	26.47	0.02372		26.47	0.05772		26.47	0.05772		26.47	0.05756		26.47	0.05756		26.46	0.01723
	26.48	0.02387		26.48	0.05983		26.48	0.05983		26.48	0.05997		26.48	0.05997		26.47	0.01704
	26.49	0.02402		26.49	0.06235		26.49	0.06235		26.49	0.06235		26.49	0.06235		26.48	0.01685
	26.5	0.02424		26.5	0.06481		26.5	0.06481		26.5	0.06475		26.5	0.06475		26.49	0.01665
	26.51	0.0242		26.51	0.06725		26.51	0.06725		26.51	0.06716		26.51	0.06716		26.5	0.01646
	26.52	0.02366		26.52	0.06851		26.52	0.06851		26.52	0.06888		26.52	0.06888		26.51	0.01641
	26.53	0.02269		26.53	0.06834		26.53	0.06834		26.53	0.06813		26.53	0.06813		26.52	0.01668
	26.54	0.02169		26.54	0.06736		26.54	0.06736		26.54	0.06736		26.54	0.06736		26.53	0.01695
	26.55	0.02066		26.55	0.06659		26.55	0.06659		26.55	0.06658		26.55	0.06658		26.54	0.01724
	26.56	0.01978		26.56	0.06556		26.56	0.06556		26.56	0.06584		26.56	0.06584		26.55	0.01751
	26.57	0.01948		26.57	0.0656		26.57	0.0656		26.57	0.06507		26.57	0.06507		26.56	0.0178
	26.58	0.01976		26.58	0.0672		26.58	0.0672		26.58	0.06744		26.58	0.06744		26.57	0.01799
	26.59	0.02024		26.59	0.06994		26.59	0.06994		26.59	0.06996		26.59	0.06996		26.58	0.01817
	26.6	0.02067		26.6	0.07247		26.6	0.07247		26.6	0.07246		26.6	0.07246		26.59	0.01836
	26.61	0.02109		26.61	0.07519		26.61	0.07519		26.61	0.07498		26.61	0.07498		26.6	0.01855
	26.62	0.02132		26.62	0.07711		26.62	0.07711		26.62	0.07747		26.62	0.07747		26.61	0.01875
	26.63	0.02132		26.63	0.07736		26.63	0.07736		26.63	0.07732		26.63	0.07732		26.62	0.01854
	26.64	0.0212		26.64	0.07616		26.64	0.07616		26.64	0.07606		26.64	0.07606		26.63	0.01823
	26.65	0.02111		26.65	0.07481		26.65	0.07481		26.65	0.0748		26.65	0.0748		26.64	0.01792
	26.66	0.02103		26.66	0.0735		26.66	0.0735		26.66	0.07357		26.66	0.07357		26.65	0.01761
	26.67	0.02092		26.67	0.07236		26.67	0.07236		26.67	0.07231		26.67	0.07231		26.66	0.01729
	26.68	0.02076		26.68	0.07186		26.68	0.07186		26.68	0.07177		26.68	0.07177		26.67	0.01706
	26.69	0.02058		26.69	0.07203		26.69	0.07203		26.69	0.07211		26.69	0.07211		26.68	0.01688
	26.7	0.0204		26.7	0.07243		26.7	0.07243		26.7	0.07243		26.7	0.07243		26.69	0.01671
	26.71	0.02025		26.71	0.07277		26.71	0.07277		26.71	0.07274		26.71	0.07274		26.7	0.01653
	26.72	0.02001		26.72	0.07311		26.72	0.07311		26.72	0.07309		26.72	0.07309		26.71	0.01636
	26.73	0.01957		26.73	0.07304		26.73	0.07304		26.73	0.07317		26.73	0.07317		26.72	0.01621
	26.74	0.01898		26.74	0.07244		26.74	0.07244		26.74	0.07237		26.74	0.07237		26.73	0.0161
	26.75	0.01837		26.75	0.07155		26.75	0.07155		26.75	0.07154		26.75	0.07154		26.74	0.016
	26.76	0.01774		26.76	0.07073		26.76	0.07073		26.76	0.07074		26.76	0.07074		26.75	0.0159
	26.77	0.01722		26.77	0.06996		26.77	0.06996		26.77	0.06991		26.77	0.06991		26.76	0.01579
	26.78	0.01708		26.78	0.06898		26.78	0.06898		26.78	0.06908		26.78	0.06908		26.77	0.0157
	26.79	0.01732		26.79	0.06769		26.79	0.06769		26.79	0.06764		26.79	0.06764		26.78	0.0164
	26.8	0.01769		26.8	0.06618		26.8	0.06618		26.8	0.06618		26.8	0.06618		26.79	0.01709
	26.81	0.01802		26.81	0.0647		26.81	0.0647		26.81	0.06469		26.81	0.06469		26.8	0.01779
	26.82	0.01835		26.82	0.0631		26.82	0.0631		26.82	0.06323		26.82	0.06323		26.81	0.01848
	26.83	0.01853		26.83	0.06198		26.83	0.06198		26.83	0.06177		26.83	0.06177		26.82	0.01917
	26.84	0.01854		26.84	0.06187		26.84	0.06187		26.84	0.06189		26.84	0.06189		26.83	0.01888
	26.85	0.01846		26.85	0.06264		26.85	0.06264		26.85	0.06269		26.85	0.06269		26.84	0.0183
	26.86	0.01841		26.86	0.06352		26.86	0.06352		26.86	0.06352		26.86	0.06352		26.85	0.0177
	26.87	0.01835		26.87	0.06436		26.87	0.06436		26.87	0.06435		26.87	0.06435		26.86	0.01711
	26.88	0.01826		26.88	0.06515		26.88	0.06515		26.88	0.06515		26.88	0.06515		26.87	0.01652
	26.89	0.01809		26.89	0.06575		26.89	0.06575		26.89	0.06578		26.89	0.06578		26.88	0.01629
	26.9	0.02334		26.9	0.06618		26.9	0.06618		26.9	0.06615		26.9	0.06615		26.89	0.01639
	26.91	0.02346		26.91	0.06655		26.91	0.06655		26.91	0.06656		26.91	0.06656		26.9	0.0165
	26.92	0.02358		26.92	0.06694		26.92	0.06694		26.92	0.06693		26.92	0.06693		26.91	0.0166
	26.93	0.02372		26.93	0.06733		26.93	0.06733		26.93	0.0673		26.93	0.0673		26.92	0.01671
	26.94	0.02387		26.94	0.06746		26.94	0.06746		26.94	0.06756		26.94	0.06756		26.93	0.01666
	26.95	0.02402		26.95	0.06727		26.95	0.06727		26.95	0.06721		26.95	0.06721		26.94	0.01623
	26.96	0.02424		26.96	0.0669		26.96	0.0669		26.96	0.0669		26.96	0.0669		26.95	0.01579
	26.97	0.0242		26.97	0.06658		26.97	0.06658		26.97	0.06658		26.97	0.06658		26.96	0.01537
	26.98	0.02366		26.98	0.06629		26.98	0.06629		26.98	0.06624		26.98	0.06624		26.97	0.01493
	26.99	0.02269		26.99	0.06583		26.99	0.06583		26.99	0.06593		26.99	0.06593		26.98	0.01451
	27	0.02169		27	0.06512		27	0.06512		27	0.06507		27	0.06507		26.99	0.01548
	27.01	0.02066		27.01	0.0642		27.01	0.0642		27.01	0.06421		27.01	0.06421		27	0.01645
	27.02	0.01978		27.02	0.06333		27.02	0.06333		27.02	0.06332		27.02	0.06332		27.01	0.01743
	27.03	0.01948		27.03	0.06241		27.03	0.06241		27.03	0.06246		27.03	0.06246		27.02	0.01841
	27.04	0.01976		27.04	0.06164		27.04	0.06164		27.04	0.06157		27.04	0.06157		27.03	0.01938
	27.05	0.02024		27.05	0.06116		27.05	0.06116		27.05	0.06117		27.05	0.06117		27.04	0.01984
	27.06	0.02067		27.06	0.06094		27.06	0.06094		27.06	0.06094		27.06	0.06094		27.05	0.02013
	27.07	0.02109		27.07	0.06073		27.07	0.06073		27.07	0.06074		27.07	0.06074		27.06	0.02043
	27.08	0.02132		27.08	0.06044		27.08	0.06044		27.08	0.06051		27.08	0.06051		27.07	0.02073
	27.09	0.02132		27.09	0.06034		27.09	0.06034		27.09	0.06028		27.09	0.06028		27.08	0.02102
	27.1	0.0212		27.1	0.06109		27.1	0.06109		27.1	0.06097		27.1	0.06097		27.09	0.02103
	27.11	0.02111		27.11	0.06273		27.11	0.06273		27.11	0.06283		27.11	0.06283		27.1	0.02075
	27.12	0.02103		27.12	0.0647		27.12	0.0647		27.12	0.06469		27.12	0.06469		27.11	0.02047
	27.13	0.02092		27.13	0.06658		27.13	0.06658		27.13	0.06656		27.13	0.06656		27.12	0.02019
	27.14	0.02076		27.14	0.06848		27.14	0.06848		27.14	0.06839		27.14	0.06839		27.13	0.01991
	27.15	0.02058		27.15	0.06961		27.15	0.06961		27.15	0.06988		27.15	0.06988		27.14	0.01967
	27.16	0.0204		27.16	0.06979		27.16	0.06979		27.16	0.06965		27.16	0.06965		27.15	0.01953
	27.17	0.02025		27.17	0.06943		27.17	0.06943		27.17	0.06942		27.17	0.06942		27.16	0.01939
	27.18	0.02001		27.18	0.06921		27.18	0.06921		27.18	0.06922		27.18	0.06922		27.17	0.01925
	27.19	0.01957		27.19	0.06905		27.19	0.06905		27.19	0.06899		27.19	0.06899		27.18	0.01911
	27.2	0.01898		27.2	0.06868		27.2	0.06868		27.2	0.06879		27.2	0.06879		27.19	0.01897
	27.21	0.01837		27.21	0.06804		27.21	0.06804		27.21	0.06799		27.21	0.06799		27.2	0.01959
	27.22	0.01774		27.22	0.06718		27.22	0.06718		27.22	0.06719		27.22	0.06719		27.21	0.02019
	27.23	0.01722		27.23	0.06637		27.23	0.06637		27.23	0.06636		27.23	0.06636		27.22	0.0208
	27.24	0.01708		27.24	0.06551		27.24	0.06551		27.24	0.06555		27.24	0.06555		27.23	0.02141
	27.25	0.01732		27.25	0.06478		27.25	0.06478		27.25	0.06472		27.25	0.06472		27.24	0.02202
	27.26	0.01769		27.26	0.06428		27.26	0.06428		27.26	0.06429		27.26	0.06429		27.25	0.02163
	27.27	0.01802		27.27	0.06399		27.27	0.06399		27.27	0.06401		27.27	0.06401		27.26	0.02092
	27.28	0.01835		27.28	0.06373		27.28	0.06373		27.28	0.06372		27.28	0.06372		27.27	0.02021
	27.29	0.01853		27.29	0.06349		27.29	0.06349		27.29	0.06346		27.29	0.06346		27.28	0.01949
	27.3	0.01854		27.3	0.06316		27.3	0.06316		27.3	0.06318		27.3	0.06318		27.29	0.01878
	27.31	0.01846		27.31	0.06249		27.31	0.06249		27.31	0.06255		27.31	0.06255		27.3	0.01845
	27.32	0.01841		27.32	0.06145		27.32	0.06145		27.32	0.0614		27.32	0.0614		27.31	0.01851
	27.33	0.01835		27.33	0.06026		27.33	0.06026		27.33	0.06026		27.33	0.06026		27.32	0.01855
	27.34	0.01826		27.34	0.05908		27.34	0.05908		27.34	0.05911		27.34	0.05911		27.33	0.01861
	27.35	0.02334		27.35	0.05788		27.35	0.05788		27.35	0.05796		27.35	0.05796		27.34	0.01866
	27.36	0.02346		27.36	0.05746		27.36	0.05746		27.36	0.05719		27.36	0.05719		27.35	0.01882
	27.37	0.02358		27.37	0.05802		27.37	0.05802		27.37	0.05816		27.37	0.05816		27.36	0.01928
	27.38	0.02372		27.38	0.05916		27.38	0.05916		27.38	0.05917		27.38	0.05917		27.37	0.01975
	27.39	0.02387		27.39	0.06014		27.39	0.06014		27.39	0.06014		27.39	0.06014		27.38	0.02023
	27.4	0.02402		27.4	0.06132		27.4	0.06132		27.4	0.06111		27.4	0.06111		27.39	0.02069
	27.41	0.02424		27.41	0.0617		27.41	0.0617		27.41	0.06209		27.41	0.06209		27.4	0.02117
	27.42	0.0242		27.42	0.06088		27.42	0.06088		27.42	0.06071		27.42	0.06071		27.41	0.02089
	27.43	0.02366		27.43	0.05916		27.43	0.05916		27.43	0.05914		27.43	0.05914		27.42	0.02061
	27.44	0.02269		27.44	0.05756		27.44	0.05756		27.44	0.05756		27.44	0.05756		27.43	0.02033
	27.45	0.02169		27.45	0.05579		27.45	0.05579		27.45	0.05596		27.45	0.05596		27.44	0.02005
	27.46	0.02066		27.46	0.05465		27.46	0.05465		27.46	0.05438		27.46	0.05438		27.45	0.01978
	27.47	0.01978		27.47	0.05489		27.47	0.05489		27.47	0.0549		27.47	0.0549		27.46	0.02002
	27.48	0.01948		27.48	0.05633		27.48	0.05633		27.48	0.05642		27.48	0.05642		27.47	0.02046
	27.49	0.01976		27.49	0.05794		27.49	0.05794		27.49	0.05794		27.49	0.05794		27.48	0.0209
	27.5	0.02024		27.5	0.05955		27.5	0.05955		27.5	0.05948		27.5	0.05948		27.49	0.02133
	27.51	0.02067		27.51	0.06096		27.51	0.06096		27.51	0.061		27.51	0.061		27.5	0.02177
	27.52	0.02109		27.52	0.06156		27.52	0.06156		27.52	0.06169		27.52	0.06169		27.51	0.02225
	27.53	0.02132		27.53	0.0613		27.53	0.0613		27.53	0.0612		27.53	0.0612		27.52	0.02279
	27.54	0.02132		27.54	0.06071		27.54	0.06071		27.54	0.06071		27.54	0.06071		27.53	0.02333
	27.55	0.0212		27.55	0.06016		27.55	0.06016		27.55	0.0602		27.55	0.0602		27.54	0.02387
	27.56	0.02111		27.56	0.05958		27.56	0.05958		27.56	0.05971		27.56	0.05971		27.55	0.02441
	27.57	0.02103		27.57	0.06009		27.57	0.06009		27.57	0.05971		27.57	0.05971		27.56	0.02475
	27.58	0.02092		27.58	0.06197		27.58	0.06197		27.58	0.06217		27.58	0.06217		27.57	0.02445
	27.59	0.02076		27.59	0.06463		27.59	0.06463		27.59	0.06464		27.59	0.06464		27.58	0.02416
	27.6	0.02058		27.6	0.06708		27.6	0.06708		27.6	0.06707		27.6	0.06707		27.59	0.02386
	27.61	0.0204		27.61	0.06985		27.61	0.06985		27.61	0.06953		27.61	0.06953		27.6	0.02357
	27.62	0.02025		27.62	0.07138		27.62	0.07138		27.62	0.072		27.62	0.072		27.61	0.02327
	27.63	0.02001		27.63	0.07097		27.63	0.07097		27.63	0.07071		27.63	0.07071		27.62	0.02344
	27.64	0.01957		27.64	0.0691		27.64	0.0691		27.64	0.06908		27.64	0.06908		27.63	0.02361
	27.65	0.01898		27.65	0.06742		27.65	0.06742		27.65	0.06742		27.65	0.06742		27.64	0.02379
	27.66	0.01837		27.66	0.06566		27.66	0.06566		27.66	0.06578		27.66	0.06578		27.65	0.02396
	27.67	0.01774		27.67	0.06432		27.67	0.06432		27.67	0.06415		27.67	0.06415		27.66	0.02414
	27.68	0.01722		27.68	0.06386		27.68	0.06386		27.68	0.06386		27.68	0.06386		27.67	0.0244
	27.69	0.01708		27.69	0.06419		27.69	0.06419		27.69	0.06424		27.69	0.06424		27.68	0.02469
	27.7	0.01732		27.7	0.06463		27.7	0.06463		27.7	0.06464		27.7	0.06464		27.69	0.02498
	27.71	0.01769		27.71	0.06503		27.71	0.06503		27.71	0.06501		27.71	0.06501		27.7	0.02529
	27.72	0.01802		27.72	0.06537		27.72	0.06537		27.72	0.06538		27.72	0.06538		27.71	0.02558
	27.73	0.01835		27.73	0.06555		27.73	0.06555		27.73	0.06558		27.73	0.06558		27.72	0.02552
	27.74	0.01853		27.74	0.06554		27.74	0.06554		27.74	0.06552		27.74	0.06552		27.73	0.02509
	27.75	0.01854		27.75	0.06548		27.75	0.06548		27.75	0.06547		27.75	0.06547		27.74	0.02466
	27.76	0.01846		27.76	0.06545		27.76	0.06545		27.76	0.06544		27.76	0.06544		27.75	0.02422
	27.77	0.01841		27.77	0.06544		27.77	0.06544		27.77	0.06538		27.77	0.06538		27.76	0.02379
	27.78	0.01835		27.78	0.06488		27.78	0.06488		27.78	0.06507		27.78	0.06507		27.77	0.02347
	27.79	0.02334		27.79	0.06365		27.79	0.06365		27.79	0.06355		27.79	0.06355		27.78	0.02356
	27.8	0.02346		27.8	0.06203		27.8	0.06203		27.8	0.06203		27.8	0.06203		27.79	0.02364
	27.81	0.02358		27.81	0.06051		27.81	0.06051		27.81	0.06051		27.81	0.06051		27.8	0.02373
	27.82	0.02372		27.82	0.05876		27.82	0.05876		27.82	0.05897		27.82	0.05897		27.81	0.02382
	27.83	0.02387		27.83	0.05786		27.83	0.05786		27.83	0.05745		27.83	0.05745		27.82	0.02391
	27.84	0.02402		27.84	0.05828		27.84	0.05828		27.84	0.05845		27.84	0.05845		27.83	0.02424
	27.85	0.02424		27.85	0.05968		27.85	0.05968		27.85	0.05971		27.85	0.05971		27.84	0.02459
	27.86	0.0242		27.86	0.06095		27.86	0.06095		27.86	0.06094		27.86	0.06094		27.85	0.02494
	27.87	0.02366		27.87	0.06231		27.87	0.06231		27.87	0.0622		27.87	0.0622		27.86	0.02529
	27.88	0.02269		27.88	0.0633		27.88	0.0633		27.88	0.06346		27.88	0.06346		27.87	0.02564
	27.89	0.02169		27.89	0.06343		27.89	0.06343		27.89	0.06343		27.89	0.06343		27.88	0.0259
	27.9	0.02066		27.9	0.06277		27.9	0.06277		27.9	0.06272		27.9	0.06272		27.89	0.02613
	27.91	0.01978		27.91	0.06201		27.91	0.06201		27.91	0.062		27.91	0.062		27.9	0.02635
	27.92	0.01948		27.92	0.06127		27.92	0.06127		27.92	0.06132		27.92	0.06132		27.91	0.02657
	27.93	0.01976		27.93	0.06062		27.93	0.06062		27.93	0.0606		27.93	0.0606		27.92	0.0268
	27.94	0.02024		27.94	0.06045		27.94	0.06045		27.94	0.06037		27.94	0.06037		27.93	0.02699
	27.95	0.02067		27.95	0.0608		27.95	0.0608		27.95	0.06086		27.95	0.06086		27.94	0.02715
	27.96	0.02109		27.96	0.06134		27.96	0.06134		27.96	0.06134		27.96	0.06134		27.95	0.02731
	27.97	0.02132		27.97	0.06183		27.97	0.06183		27.97	0.06183		27.97	0.06183		27.96	0.02747
	27.98	0.02132		27.98	0.06233		27.98	0.06233		27.98	0.06232		27.98	0.06232		27.97	0.02762
	27.99	0.0212		27.99	0.06275		27.99	0.06275		27.99	0.06278		27.99	0.06278		27.98	0.02789
	28	0.02111		28	0.06307		28	0.06307		28	0.06306		28	0.06306		27.99	0.02857
	28.01	0.02103		28.01	0.06333		28.01	0.06333		28.01	0.06332		28.01	0.06332		28	0.02925
	28.02	0.02092		28.02	0.06361		28.02	0.06361		28.02	0.06361		28.02	0.06361		28.01	0.02993
	28.03	0.02076		28.03	0.06384		28.03	0.06384		28.03	0.06389		28.03	0.06389		28.02	0.0306
	28.04	0.02058		28.04	0.06424		28.04	0.06424		28.04	0.06415		28.04	0.06415		28.03	0.03129
	28.05	0.0204		28.05	0.06492		28.05	0.06492		28.05	0.06495		28.05	0.06495		28.04	0.03242
	28.06	0.02025		28.06	0.06583		28.06	0.06583		28.06	0.06584		28.06	0.06584		28.05	0.03356
	28.07	0.02001		28.07	0.06671		28.07	0.06671		28.07	0.0667		28.07	0.0667		28.06	0.03471
	28.08	0.01957		28.08	0.06775		28.08	0.06775		28.08	0.06759		28.08	0.06759		28.07	0.03586
	28.09	0.01898		28.09	0.0682		28.09	0.0682		28.09	0.06845		28.09	0.06845		28.08	0.03701
	28.1	0.01837		28.1	0.06729		28.1	0.06729		28.1	0.0673		28.1	0.0673		28.09	0.03762
	28.11	0.01774		28.11	0.06516		28.11	0.06516		28.11	0.06507		28.11	0.06507		28.1	0.02852
	28.12	0.01722		28.12	0.06283		28.12	0.06283		28.12	0.06283		28.12	0.06283		28.11	0.02882
	28.13	0.01708		28.13	0.06047		28.13	0.06047		28.13	0.0606		28.13	0.0606		28.12	0.02912
	28.14	0.01732		28.14	0.05843		28.14	0.05843		28.14	0.05837		28.14	0.05837		28.13	0.02942
	28.15	0.01769		28.15	0.05794		28.15	0.05794		28.15	0.05768		28.15	0.05768		28.14	0.02993
	28.16	0.01802		28.16	0.05911		28.16	0.05911		28.16	0.05931		28.16	0.05931		28.15	0.03071
	28.17	0.01835		28.17	0.06094		28.17	0.06094		28.17	0.06094		28.17	0.06094		28.16	0.03148
	28.18	0.01853		28.18	0.06261		28.18	0.06261		28.18	0.06258		28.18	0.06258		28.17	0.03224
	28.19	0.01854		28.19	0.06435		28.19	0.06435		28.19	0.06421		28.19	0.06421		28.18	0.03302
	28.2	0.01846		28.2	0.06505		28.2	0.06505		28.2	0.06544		28.2	0.06544		28.19	0.03363
	28.21	0.01841		28.21	0.06439		28.21	0.06439		28.21	0.06418		28.21	0.06418		28.2	0.03371
	28.22	0.01835		28.22	0.06292		28.22	0.06292		28.22	0.06292		28.22	0.06292		28.21	0.03379
	28.23	0.01826		28.23	0.06167		28.23	0.06167		28.23	0.06166		28.23	0.06166		28.22	0.03387
	28.24	0.01809		28.24	0.06041		28.24	0.06041		28.24	0.06043		28.24	0.06043		28.23	0.03395
	28.25	0.01787		28.25	0.05919		28.25	0.05919		28.25	0.05917		28.25	0.05917		28.24	0.03403
	28.26	0.02334		28.26	0.05804		28.26	0.05804		28.26	0.05805		28.26	0.05805		28.25	0.03571
	28.27	0.02346		28.27	0.05696		28.27	0.05696		28.27	0.05696		28.27	0.05696		28.26	0.03746
	28.28	0.02358		28.28	0.05587		28.28	0.05587		28.28	0.05587		28.28	0.05587		28.27	0.0392
	28.29	0.02372		28.29	0.05466		28.29	0.05466		28.29	0.05479		28.29	0.05479		28.28	0.04096
	28.3	0.02387		28.3	0.05388		28.3	0.05388		28.3	0.0537		28.3	0.0537		28.29	0.04271
	28.31	0.02024		28.31	0.05412		28.31	0.05412		28.31	0.0541		28.31	0.0541		28.3	0.04367
	28.32	0.02067		28.32	0.05529		28.32	0.05529		28.32	0.05536		28.32	0.05536		28.31	0.0443
	28.33	0.02109		28.33	0.05661		28.33	0.05661		28.33	0.05662		28.33	0.05662		28.32	0.04495
	28.34	0.02132		28.34	0.05787		28.34	0.05787		28.34	0.05785		28.34	0.05785		28.33	0.04559
	28.35	0.02132		28.35	0.05911		28.35	0.05911		28.35	0.05911		28.35	0.05911		28.34	0.04622
	28.36	0.0212		28.36	0.06019		28.36	0.06019		28.36	0.06023		28.36	0.06023		28.35	0.04752
	28.37	0.02111		28.37	0.06112		28.37	0.06112		28.37	0.06109		28.37	0.06109		28.36	0.04961
	28.38	0.02103		28.38	0.06196		28.38	0.06196		28.38	0.06197		28.38	0.06197		28.37	0.05169
	28.39	0.02092		28.39	0.06286		28.39	0.06286		28.39	0.06283		28.39	0.06283		28.38	0.05378
	28.4	0.02076		28.4	0.06379		28.4	0.06379		28.4	0.06372		28.4	0.06372		28.39	0.05588
	28.41	0.02058		28.41	0.06417		28.41	0.06417		28.41	0.06438		28.41	0.06438		28.4	0.0578
	28.42	0.0204		28.42	0.06383		28.42	0.06383		28.42	0.06372		28.42	0.06372		28.41	0.05915
	28.43	0.02025		28.43	0.06306		28.43	0.06306		28.43	0.06306		28.43	0.06306		28.42	0.06049
	28.44	0.02001		28.44	0.06241		28.44	0.06241		28.44	0.0624		28.44	0.0624		28.43	0.06183
	28.45	0.01957		28.45	0.06166		28.45	0.06166		28.45	0.06177		28.45	0.06177		28.44	0.06318
	28.46	0.01898		28.46	0.06132		28.46	0.06132		28.46	0.06111		28.46	0.06111		28.45	0.06453
	28.47	0.01837		28.47	0.06163		28.47	0.06163		28.47	0.06172		28.47	0.06172		28.46	0.06571
	28.48	0.01774		28.48	0.06246		28.48	0.06246		28.48	0.06246		28.48	0.06246		28.47	0.06689
	28.49	0.01722		28.49	0.06322		28.49	0.06322		28.49	0.06323		28.49	0.06323		28.48	0.06806
	28.5	0.01708		28.5	0.06408		28.5	0.06408		28.5	0.06398		28.5	0.06398		28.49	0.06923
	28.51	0.01732		28.51	0.06461		28.51	0.06461		28.51	0.06475		28.51	0.06475		28.5	0.0704
	28.52	0.01769		28.52	0.06436		28.52	0.06436		28.52	0.06438		28.52	0.06438		28.51	0.07304
	28.53	0.01802		28.53	0.0634		28.53	0.0634		28.53	0.06335		28.53	0.06335		28.52	0.0763
	28.54	0.01835		28.54	0.06232		28.54	0.06232		28.54	0.06232		28.54	0.06232		28.53	0.07956
	28.55	0.01853		28.55	0.06127		28.55	0.06127		28.55	0.06129		28.55	0.06129		28.54	0.08282
	28.56	0.01854		28.56	0.06026		28.56	0.06026		28.56	0.06026		28.56	0.06026		28.55	0.08608
	28.57	0.01846		28.57	0.05948		28.57	0.05948		28.57	0.05942		28.57	0.05942		28.56	0.0889
	28.58	0.01841		28.58	0.05896		28.58	0.05896		28.58	0.059		28.58	0.059		28.57	0.09117
	28.59	0.01835		28.59	0.05857		28.59	0.05857		28.59	0.05857		28.59	0.05857		28.58	0.09344
	28.6	0.01826		28.6	0.05813		28.6	0.05813		28.6	0.05814		28.6	0.05814		28.59	0.09571
	28.61	0.01809		28.61	0.0577		28.61	0.0577		28.61	0.05768		28.61	0.05768		28.6	0.09798
	28.62	0.01787		28.62	0.05714		28.62	0.05714		28.62	0.05719		28.62	0.05719		28.61	0.10028
	28.63	0.02334		28.63	0.05641		28.63	0.05641		28.63	0.05639		28.63	0.05639		28.62	0.10269
	28.64	0.02346		28.64	0.05557		28.64	0.05557		28.64	0.05556		28.64	0.05556		28.63	0.1051
	28.65	0.02358		28.65	0.05475		28.65	0.05475		28.65	0.05476		28.65	0.05476		28.64	0.10752
	28.66	0.02372		28.66	0.0538		28.66	0.0538		28.66	0.05393		28.66	0.05393		28.65	0.10993
	28.67	0.02387		28.67	0.05337		28.67	0.05337		28.67	0.05312		28.67	0.05312		28.66	0.11234
	28.68	0.02402		28.68	0.05378		28.68	0.05378		28.68	0.05387		28.68	0.05387		28.67	0.11319
	28.69	0.02424		28.69	0.05482		28.69	0.05482		28.69	0.05484		28.69	0.05484		28.68	0.11396
	28.7	0.0242		28.7	0.05582		28.7	0.05582		28.7	0.05582		28.7	0.05582		28.69	0.11471
	28.71	0.02366		28.71	0.05684		28.71	0.05684		28.71	0.05682		28.71	0.05682		28.7	0.11547
	28.72	0.02269		28.72	0.05776		28.72	0.05776		28.72	0.05779		28.72	0.05779		28.71	0.11622
	28.73	0.02169		28.73	0.05847		28.73	0.05847		28.73	0.05848		28.73	0.05848		28.72	0.11756
	28.74	0.02066		28.74	0.05898		28.74	0.05898		28.74	0.05897		28.74	0.05897		28.73	0.11915
	28.75	0.01978		28.75	0.05945		28.75	0.05945		28.75	0.05945		28.75	0.05945		28.74	0.12074
	28.76	0.01948		28.76	0.05998		28.76	0.05998		28.76	0.05994		28.76	0.05994		28.75	0.12233
	28.77	0.01976		28.77	0.06042		28.77	0.06042		28.77	0.06043		28.77	0.06043		28.76	0.12392
	28.78	0.02024		28.78	0.06039		28.78	0.06039		28.78	0.06048		28.78	0.06048		28.77	0.12459
	28.79	0.02067		28.79	0.05983		28.79	0.05983		28.79	0.05977		28.79	0.05977		28.78	0.1241
	28.8	0.02109		28.8	0.05906		28.8	0.05906		28.8	0.05905		28.8	0.05905		28.79	0.1236
	28.81	0.02132		28.81	0.05835		28.81	0.05835		28.81	0.05837		28.81	0.05837		28.8	0.12311
	28.82	0.02132		28.82	0.05759		28.82	0.05759		28.82	0.05765		28.82	0.05765		28.81	0.12261
	28.83	0.0212		28.83	0.05724		28.83	0.05724		28.83	0.05708		28.83	0.05708		28.82	0.12185
	28.84	0.02111		28.84	0.05742		28.84	0.05742		28.84	0.05751		28.84	0.05751		28.83	0.11995
	28.85	0.02103		28.85	0.05793		28.85	0.05793		28.85	0.05794		28.85	0.05794		28.84	0.11804
	28.86	0.02092		28.86	0.05837		28.86	0.05837		28.86	0.05837		28.86	0.05837		28.85	0.11614
	28.87	0.02076		28.87	0.05891		28.87	0.05891		28.87	0.05882		28.87	0.05882		28.86	0.11423
	28.88	0.02058		28.88	0.05908		28.88	0.05908		28.88	0.05925		28.88	0.05925		28.87	0.11233
	28.89	0.0204		28.89	0.05867		28.89	0.05867		28.89	0.05859		28.89	0.05859		28.88	0.11081
	28.9	0.02025		28.9	0.0578		28.9	0.0578		28.9	0.05779		28.9	0.05779		28.89	0.10933
	28.91	0.02001		28.91	0.05697		28.91	0.05697		28.91	0.05696		28.91	0.05696		28.9	0.10784
	28.92	0.01957		28.92	0.05614		28.92	0.05614		28.92	0.05616		28.92	0.05616		28.91	0.10636
	28.93	0.01898		28.93	0.05535		28.93	0.05535		28.93	0.05533		28.93	0.05533		28.92	0.10487
	28.94	0.01837		28.94	0.05464		28.94	0.05464		28.94	0.05464		28.94	0.05464		28.93	0.10274
	28.95	0.01774		28.95	0.05403		28.95	0.05403		28.95	0.05404		28.95	0.05404		28.94	0.10034
	28.96	0.01722		28.96	0.05344		28.96	0.05344		28.96	0.05344		28.96	0.05344		28.95	0.09792
	28.97	0.01708		28.97	0.0528		28.97	0.0528		28.97	0.05284		28.97	0.05284		28.96	0.09551
	28.98	0.01732		28.98	0.05225		28.98	0.05225		28.98	0.05224		28.98	0.05224		28.97	0.09309
	28.99	0.01769		28.99	0.05211		28.99	0.05211		28.99	0.05204		28.99	0.05204		28.98	0.09131
	29	0.01802		29	0.05241		29	0.05241		29	0.05247		29	0.05247		28.99	0.09035
	29.01	0.01835		29.01	0.0529		29.01	0.0529		29.01	0.0529		29.01	0.0529		29	0.0894
	29.02	0.01853		29.02	0.05333		29.02	0.05333		29.02	0.05332		29.02	0.05332		29.01	0.08846
	29.03	0.01854		29.03	0.05379		29.03	0.05379		29.03	0.05375		29.03	0.05375		29.02	0.0875
	29.04	0.01846		29.04	0.05407		29.04	0.05407		29.04	0.05416		29.04	0.05416		29.03	0.08627
	29.05	0.01841		29.05	0.05409		29.05	0.05409		29.05	0.05404		29.05	0.05404		29.04	0.08377
	29.06	0.01835		29.06	0.05393		29.06	0.05393		29.06	0.05393		29.06	0.05393		29.05	0.08126
	29.07	0.01826		29.07	0.05381		29.07	0.05381		29.07	0.05381		29.07	0.05381		29.06	0.07876
	29.08	0.01809		29.08	0.05363		29.08	0.05363		29.08	0.0537		29.08	0.0537		29.07	0.07625
	29.09	0.02334		29.09	0.05374		29.09	0.05374		29.09	0.05361		29.09	0.05361		29.08	0.07375
	29.1	0.02346		29.1	0.05434		29.1	0.05434		29.1	0.05438		29.1	0.05438		29.09	0.07063
	29.11	0.02358		29.11	0.05529		29.11	0.05529		29.11	0.0553		29.11	0.0553		29.1	0.06746
	29.12	0.02372		29.12	0.05622		29.12	0.05622		29.12	0.05622		29.12	0.05622		29.11	0.06429
	29.13	0.02387		29.13	0.05722		29.13	0.05722		29.13	0.05716		29.13	0.05716		29.12	0.06112
	29.14	0.02402		29.14	0.058		29.14	0.058		29.14	0.05808		29.14	0.05808		29.13	0.05795
	29.15	0.02424		29.15	0.05826		29.15	0.05826		29.15	0.05828		29.15	0.05828		29.14	0.05628
	29.16	0.0242		29.16	0.05805		29.16	0.05805		29.16	0.05802		29.16	0.05802		29.15	0.05534
	29.17	0.02366		29.17	0.05775		29.17	0.05775		29.17	0.05774		29.17	0.05774		29.16	0.0544
	29.18	0.02269		29.18	0.05749		29.18	0.05749		29.18	0.05748		29.18	0.05748		29.17	0.05346
	29.19	0.02169		29.19	0.05719		29.19	0.05719		29.19	0.05719		29.19	0.05719		29.18	0.05252
	29.2	0.02066		29.2	0.05654		29.2	0.05654		29.2	0.05662		29.2	0.05662		29.19	0.05126
	29.21	0.01978		29.21	0.05552		29.21	0.05552		29.21	0.05547		29.21	0.05547		29.2	0.04953
	29.22	0.01948		29.22	0.05433		29.22	0.05433		29.22	0.05433		29.22	0.05433		29.21	0.04781
	29.23	0.01976		29.23	0.05317		29.23	0.05317		29.23	0.05318		29.23	0.05318		29.22	0.04609
	29.24	0.02024		29.24	0.05196		29.24	0.05196		29.24	0.05204		29.24	0.05204		29.23	0.04436
	29.25	0.02067		29.25	0.05123		29.25	0.05123		29.25	0.05103		29.25	0.05103		29.24	0.04265
	29.26	0.02109		29.26	0.05114		29.26	0.05114		29.26	0.05123		29.26	0.05123		29.25	0.04099
	29.27	0.02132		29.27	0.05146		29.27	0.05146		29.27	0.05146		29.27	0.05146		29.26	0.03932
	29.28	0.02132		29.28	0.05169		29.28	0.05169		29.28	0.05169		29.28	0.05169		29.27	0.03764
	29.29	0.0212		29.29	0.05194		29.29	0.05194		29.29	0.05189		29.29	0.05189		29.28	0.03598
	29.3	0.02111		29.3	0.05205		29.3	0.05205		29.3	0.05212		29.3	0.05212		29.29	0.03431
	29.31	0.02103		29.31	0.05194		29.31	0.05194		29.31	0.05192		29.31	0.05192		29.3	0.03419
	29.32	0.02092		29.32	0.05165		29.32	0.05165		29.32	0.05164		29.32	0.05164		29.31	0.03422
	29.33	0.02076		29.33	0.05137		29.33	0.05137		29.33	0.05138		29.33	0.05138		29.32	0.03425
	29.34	0.02058		29.34	0.051		29.34	0.051		29.34	0.05109		29.34	0.05109		29.33	0.03427
	29.35	0.0204		29.35	0.05096		29.35	0.05096		29.35	0.05083		29.35	0.05083		29.34	0.0343
	29.36	0.02025		29.36	0.05173		29.36	0.05173		29.36	0.05169		29.36	0.05169		29.35	0.0335
	29.37	0.02001		29.37	0.05326		29.37	0.05326		29.37	0.05332		29.37	0.05332		29.36	0.03228
	29.38	0.01957		29.38	0.05495		29.38	0.05495		29.38	0.05496		29.38	0.05496		29.37	0.03107
	29.39	0.01898		29.39	0.05661		29.39	0.05661		29.39	0.05659		29.39	0.05659		29.38	0.02986
	29.4	0.01837		29.4	0.05824		29.4	0.05824		29.4	0.05825		29.4	0.05825		29.39	0.02864
	29.41	0.01774		29.41	0.05967		29.41	0.05967		29.41	0.05971		29.41	0.05971		29.4	0.02757
	29.42	0.01722		29.42	0.06088		29.42	0.06088		29.42	0.06086		29.42	0.06086		29.41	0.0267
	29.43	0.01708		29.43	0.062		29.43	0.062		29.43	0.062		29.43	0.062		29.42	0.02582
	29.44	0.01732		29.44	0.06318		29.44	0.06318		29.44	0.06315		29.44	0.06315		29.43	0.02495
	29.45	0.01769		29.45	0.06452		29.45	0.06452		29.45	0.06429		29.45	0.06429		29.44	0.02408
	29.46	0.01802		29.46	0.06454		29.46	0.06454		29.46	0.0651		29.46	0.0651		29.45	0.02335
	29.47	0.01835		29.47	0.06281		29.47	0.06281		29.47	0.06252		29.47	0.06252		29.46	0.02339
	29.48	0.01853		29.48	0.05996		29.48	0.05996		29.48	0.05997		29.48	0.05997		29.47	0.02342
	29.49	0.01854		29.49	0.0574		29.49	0.0574		29.49	0.05739		29.49	0.05739		29.48	0.02347
	29.5	0.01846		29.5	0.05462		29.5	0.05462		29.5	0.05484		29.5	0.05484		29.49	0.02351
	29.51	0.01841		29.51	0.05265		29.51	0.05265		29.51	0.05227		29.51	0.05227		29.5	0.02354
	29.52	0.01835		29.52	0.05205		29.52	0.05205		29.52	0.05218		29.52	0.05218		29.51	0.02302
	29.53	0.01826		29.53	0.05253		29.53	0.05253		29.53	0.05258		29.53	0.05258		29.52	0.02243
	29.54	0.02334		29.54	0.05295		29.54	0.05295		29.54	0.05295		29.54	0.05295		29.53	0.02184
	29.55	0.02346		29.55	0.05334		29.55	0.05334		29.55	0.05332		29.55	0.05332		29.54	0.02126
	29.56	0.02358		29.56	0.05371		29.56	0.05371		29.56	0.05373		29.56	0.05373		29.55	0.02066
	29.57	0.02372		29.57	0.05404		29.57	0.05404		29.57	0.05404		29.57	0.05404		29.56	0.0205
	29.58	0.02387		29.58	0.05431		29.58	0.05431		29.58	0.0543		29.58	0.0543		29.57	0.02056
	29.59	0.02402		29.59	0.05458		29.59	0.05458		29.59	0.05459		29.59	0.05459		29.58	0.0206
	29.6	0.02424		29.6	0.0549		29.6	0.0549		29.6	0.05484		29.6	0.05484		29.59	0.02066
	29.61	0.0242		29.61	0.05512		29.61	0.05512		29.61	0.05513		29.61	0.05513		29.6	0.02071
	29.62	0.02366		29.62	0.05464		29.62	0.05464		29.62	0.05479		29.62	0.05479		29.61	0.02042
	29.63	0.02269		29.63	0.05336		29.63	0.05336		29.63	0.05327		29.63	0.05327		29.62	0.01966
	29.64	0.02169		29.64	0.05173		29.64	0.05173		29.64	0.05172		29.64	0.05172		29.63	0.02519
	29.65	0.02066		29.65	0.05017		29.65	0.05017		29.65	0.0502		29.65	0.0502		29.64	0.02415
	29.66	0.01978		29.66	0.04842		29.66	0.04842		29.66	0.04869		29.66	0.04869		29.65	0.02313
	29.67	0.01948		29.67	0.0481		29.67	0.0481		29.67	0.04748		29.67	0.04748		29.66	0.02234
	29.68	0.01976		29.68	0.04968		29.68	0.04968		29.68	0.05		29.68	0.05		29.67	0.02288
	29.69	0.02024		29.69	0.0525		29.69	0.0525		29.69	0.05249		29.69	0.05249		29.68	0.02342
	29.7	0.02067		29.7	0.05501		29.7	0.05501		29.7	0.05501		29.7	0.05501		29.69	0.02396
	29.71	0.02109		29.71	0.05779		29.71	0.05779		29.71	0.05753		29.71	0.05753		29.7	0.0245
	29.72	0.02132		29.72	0.05957		29.72	0.05957		29.72	0.06003		29.72	0.06003		29.71	0.02504
	29.73	0.02132		29.73	0.05969		29.73	0.05969		29.73	0.05954		29.73	0.05954		29.72	0.02501
	29.74	0.0212		29.74	0.0585		29.74	0.0585		29.74	0.05845		29.74	0.05845		29.73	0.02493
	29.75	0.02111		29.75	0.05736		29.75	0.05736		29.75	0.05736		29.75	0.05736		29.74	0.02484
	29.76	0.02103		29.76	0.05623		29.76	0.05623		29.76	0.05627		29.76	0.05627		29.75	0.02476
	29.77	0.02092		29.77	0.05525		29.77	0.05525		29.77	0.05519		29.77	0.05519		29.76	0.02466
	29.78	0.02076		29.78	0.05463		29.78	0.05463		29.78	0.05461		29.78	0.05461		29.77	0.02432
	29.79	0.02058		29.79	0.05435		29.79	0.05435		29.79	0.05438		29.79	0.05438		29.78	0.02383
	29.8	0.0204		29.8	0.05416		29.8	0.05416		29.8	0.05416		29.8	0.05416		29.79	0.02335
	29.81	0.02025		29.81	0.05392		29.81	0.05392		29.81	0.05395		29.81	0.05395		29.8	0.02286
	29.82	0.02001		29.82	0.05373		29.82	0.05373		29.82	0.05373		29.82	0.05373		29.81	0.02237
	29.83	0.01957		29.83	0.05386		29.83	0.05386		29.83	0.05378		29.83	0.05378		29.82	0.02205
	29.84	0.01898		29.84	0.05439		29.84	0.05439		29.84	0.05444		29.84	0.05444		29.83	0.02198
	29.85	0.01837		29.85	0.0551		29.85	0.0551		29.85	0.0551		29.85	0.0551		29.84	0.02192
	29.86	0.01774		29.86	0.05577		29.86	0.05577		29.86	0.05576		29.86	0.05576		29.85	0.02184
	29.87	0.01722		29.87	0.05655		29.87	0.05655		29.87	0.05642		29.87	0.05642		29.86	0.02178
	29.88	0.01708		29.88	0.05661		29.88	0.05661		29.88	0.0569		29.88	0.0569		29.87	0.02165
	29.89	0.01732		29.89	0.05571		29.89	0.05571		29.89	0.05556		29.89	0.05556		29.88	0.02119
	29.9	0.01769		29.9	0.05419		29.9	0.05419		29.9	0.05418		29.9	0.05418		29.89	0.02075
	29.91	0.01802		29.91	0.05283		29.91	0.05283		29.91	0.05284		29.91	0.05284		29.9	0.02029
	29.92	0.01835		29.92	0.05139		29.92	0.05139		29.92	0.05146		29.92	0.05146		29.91	0.01984
	29.93	0.01853		29.93	0.05022		29.93	0.05022		29.93	0.05009		29.93	0.05009		29.92	0.01938
	29.94	0.01854		29.94	0.04951		29.94	0.04951		29.94	0.04954		29.94	0.04954		29.93	0.01923
	29.95	0.01846		29.95	0.04915		29.95	0.04915		29.95	0.04917		29.95	0.04917		29.94	0.01911
	29.96	0.01841		29.96	0.04878		29.96	0.04878		29.96	0.04877		29.96	0.04877		29.95	0.01898
	29.97	0.01835		29.97	0.04839		29.97	0.04839		29.97	0.0484		29.97	0.0484		29.96	0.01886
	29.98	0.02334		29.98	0.04803		29.98	0.04803		29.98	0.04803		29.98	0.04803		29.97	0.01875
	29.99	0.02346		29.99	0.04771		29.99	0.04771		29.99	0.04771		29.99	0.04771		29.98	0.01864
	30	0.02358		30	0.04743		30	0.04743		30	0.04743		30	0.04743		29.99	0.01855
	30.01	0.02372		30.01	0.04716		30.01	0.04716		30.01	0.04717		30.01	0.04717		30	0.01847
[truncated: 4,997 more rows]

## Sheet: Fig S2a
Relative pressure(P/Po)	Quantity adsorbed (cm3/g STP)	Relative pressure(P/Po)	Quantity adsorbed (cm3/g STP)	Relative pressure(P/Po)	Quantity adsorbed (cm3/g STP)
0	3.2147	0	3.2147	1e-08	4.2233
0.00186474	6.1647	0.00186474	6.1647	0.00395298	7.9291
0.00377496	7.0544	0.00377496	7.0544	0.015721	10.2233
0.00682221	7.8141	0.00682221	7.8141	0.0423468	12.0956
0.0423887	10.4608	0.0423887	10.4608	0.0724257	13.3417
0.068495	11.375	0.068495	11.375	0.100914	14.3181
0.107564	12.4889	0.107564	12.4889	0.121997	14.9553
0.117615	12.7618	0.117615	12.7618	0.145897	15.6487
0.140219	13.3436	0.140219	13.3436	0.169842	16.3061
0.150271	13.6012	0.150271	13.6012	0.19365	16.9667
0.175922	14.2487	0.175922	14.2487	0.220049	17.6577
0.201983	14.8902	0.201983	14.8902	0.243585	18.2908
0.228271	15.5328	0.228271	15.5328	0.26962	18.9696
0.239642	15.8114	0.239642	15.8114	0.292793	19.5715
0.251239	16.0887	0.251239	16.0887	0.347998	21.0101
0.278301	16.7208	0.278301	16.7208	0.400159	22.4154
0.290171	16.988	0.290171	16.988	0.451502	23.8733
0.302224	17.2645	0.302224	17.2645	0.485125	24.9245
0.347433	18.2838	0.347433	18.2838	0.543102	26.9732
0.396052	19.3686	0.396052	19.3686	0.594082	29.1784
0.445809	20.5162	0.445809	20.5162	0.643699	32.0009
0.494201	21.773	0.494201	21.773	0.689317	35.4562
0.543367	23.2104	0.543367	23.2104	0.731664	39.8514
0.592305	24.9773	0.592305	24.9773	0.74484	41.5988
0.639878	27.1845	0.639878	27.1845	0.779281	46.8242
0.693319	30.6758	0.693319	30.6758	0.793275	49.3557
0.732023	34.1821	0.732023	34.1821	0.823582	55.6191
0.742712	35.3325	0.742712	35.3325	0.837167	58.6572
0.774367	39.3819	0.774367	39.3819	0.865292	65.7496
0.79638	42.6085	0.79638	42.6085	0.879241	69.6389
0.824942	47.0382	0.824942	47.0382	0.889374	72.7191
0.845363	50.3737	0.845363	50.3737	0.915454	81.8635
0.871879	54.9747	0.871879	54.9747	0.943398	94.1372
0.890026	58.4986	0.890026	58.4986	0.971386	113.949
0.925956	67.3554	0.925956	67.3554	0.985653	131.059
0.948379	75.5008	0.948379	75.5008	0.996277	158.257
0.969482	90.0086	0.969482	90.0086	0.996277	158.257
0.983991	106.468	0.983991	106.468	0.966843	125.805
0.9995	128.235	0.9995	128.235	0.945215	115.974
0.9995	128.235	0.9995	128.235	0.907821	105.28
0.970665	100.562	0.970665	100.562	0.875788	97.9366
0.949834	84.9399	0.949834	84.9399	0.855569	93.1657
0.908764	72.7185	0.908764	72.7185	0.819992	83.7931
0.893573	70.2698	0.893573	70.2698	0.80259	79.0327
0.860145	65.5816	0.860145	65.5816	0.770966	69.9694
0.821986	60.6972	0.821986	60.6972	0.754836	65.4677
0.795697	57.2694	0.795697	57.2694	0.723985	57.159
0.766453	53.0613	0.766453	53.0613	0.707355	53.2264
0.727521	46.7459	0.727521	46.7459	0.675413	46.0121
0.701596	42.6966	0.701596	42.6966	0.658329	42.6128
0.66271	37.333	0.66271	37.333	0.619617	36.4803
0.61359	31.7274	0.61359	31.7274	0.599716	34.1299
0.559876	27.0017	0.559876	27.0017	0.557324	30.3085
0.502661	23.7206	0.502661	23.7206	0.498302	26.5667
0.452222	20.6568	0.452222	20.6568	0.445732	23.18
0.396143	19.2612	0.396143	19.2612	0.391299	21.5296
0.34625	18.1068	0.34625	18.1068	0.342864	20.2286
0.294265	16.9134	0.294265	16.9134	0.300426	19.1184
0.250557	15.8504	0.250557	15.8504	0.245948	17.6982
0.199391	14.6011	0.199391	14.6011	0.196058	16.3978

## Sheet: Fig S2b
Pore Diameter (nm)	dV/dlog (D) pore volume(cm3/g)	Pore Diameter (nm)	dV/dlog (D) pore volume(cm3/g)	Pore Diameter (nm)	dV/dlog (D) pore volume(cm3/g)
	NiO/Ni-foam		Al2O3/NiO/Ni-foam		CeAlOx/Ni/Ni-foam
123.12	0	123.12	0	128.004	0
65.471	0.0004718	65.471	0.0004718	48.7177	0.0007026
39.2543	0.0009354	39.2543	0.0009354	29.7186	0.00125
27.6712	0.00121	27.6712	0.00121	19.5787	0.00238
18.8705	0.00177	18.8705	0.00177	15.6321	0.00403
16.2767	0.00249	16.2767	0.00249	13.0949	0.00672
13.5622	0.00318	13.5622	0.00318	11.194	0.00989
12.0205	0.00421	12.0205	0.00421	9.9641	0.0134
10.3704	0.00536	10.3704	0.00536	8.9381	0.01655
9.3757	0.00667	9.3757	0.00667	8.1575	0.01933
8.234	0.00736	8.234	0.00736	7.4586	0.02031
7.9071	0.00732	7.9071	0.00732	6.88	0.02285
6.9061	0.00714	6.9061	0.00714	6.3536	0.02342
5.8613	0.00651	5.8613	0.00651	5.8624	0.02087
5.1483	0.00556	5.1483	0.00556	5.3932	0.01691
4.5584	0.00493	4.5584	0.00493	4.9818	0.01337
4.0699	0.00435	4.0699	0.00435	4.411	0.00938
3.6638	0.0044	3.6638	0.0044	3.8853	0.01325
3.3039	0.00417	3.3039	0.00417	3.4676	0
2.9948	0.00475	2.9948	0.00475	3.1198	0
2.7363	0.00576	2.7363	0.00576	2.8471	0
2.6712	0.00661	2.6712	0.00661	2.5848	0
2.6084	0.00637	2.6084	0.00637	2.322	0
2.4696	0.00727	2.4696	0.00727	2.0923	0
2.4117	0.00794	2.4117	0.00794	1.8653	0
2.3558	0.00856	2.3558	0.00856
2.2291	0.00832	2.2291	0.00832
2.106	0.00805	2.106	0.00805
1.9859	0.00786	1.9859	0.00786
1.9387	0.00737	1.9387	0.00737
1.8317	0.00615	1.8317	0.00615

## Sheet: Fig S5
Ultrasound time	Catalyst weight
h	g
0	0.2364
1	0.2345
2	0.233
3	0.2325
4	0.2321
5	0.232

## Sheet: Fig S6
Distance (nm)	Intensity(a.u.）		Distance (nm)	Intensity(a.u.）
	NiO(111)-PDF#89-7131			CeAlO3(110)-PDF#81-1186
0	-5.06107		0	0.4915
0.04806	-0.3275		0.03042	1.41815
0.09612	4.61337		0.06084	1.46257
0.14417	2.13626		0.09126	0.58146
0.19223	-3.58058		0.12168	-0.84201
0.24029	-3.4894		0.15209	-1.75618
0.28835	2.00265		0.18251	-1.61847
0.3364	4.27189		0.21293	-0.37614
0.38446	-0.08734		0.24335	1.21527
0.43252	-4.24635		0.27377	2.13731
0.48058	-1.82922		0.30419	1.6827
0.52864	3.41528		0.33461	0.25032
0.57669	3.39224		0.36503	-1.54753
0.62475	-1.97419		0.39545	-2.35073
0.67281	-4.36445		0.42586	-1.83023
0.72087	0.05623		0.45628	-0.19116
0.76892	4.62133		0.4867	1.69889
0.81698	1.95085		0.51712	2.58231
0.86504	-3.92007		0.54754	1.97732
0.9131	-3.73857		0.57796	0.17235
0.96116	2.56181		0.60838	-1.84282
1.00921	4.65535		0.6388	-2.76582
1.05727	-0.53131		0.66922	-2.00047
1.10533	-4.46893		0.69963	-0.1273
1.15339	-1.3263		0.73005	2.0046
1.20145	3.52785		0.76047	2.79134
1.2495	2.73244		0.79089	1.98773
1.29756	-2.11109		0.82131	-0.05556
1.34562	-3.45324		0.85173	-2.12605
1.39368	0.51255		0.88215	-2.84934
1.44173	3.53225		0.91257	-1.78887
1.48979	1.0467		0.94299	0.32345
1.53785	-3.04697		0.9734	2.34955
1.58591	-2.34062		1.00382	2.76644
1.63397	2.02804		1.03424	1.47872
1.68202	3.22514		1.06466	-0.65955
1.73008	-0.76856		1.09508	-2.48946
1.77814	-3.57223		1.1255	-2.58878
1.8262	-0.59337		1.15592	-1.18889
1.87425	3.49002		1.18634	0.95349
1.92231	1.88298		1.21676	2.52252
1.97037	-2.76891		1.24717	2.47169
2.01843	-2.69273		1.27759	0.88074
2.06649	1.53158		1.30801	-1.13691
2.11454	2.92394		1.33843	-2.59447
2.1626	-0.31885		1.36885	-2.25197
2.21066	-2.77216		1.39927	-0.6506
2.25872	-0.76813		1.42969	1.33393
2.30677	2.29256		1.46011	2.54068
2.35483	1.62242		1.49052	2.08142
2.40289	-1.51618		1.52094	0.42925
2.45095	-2.17885		1.55136	-1.4842
2.49901	0.63374		1.58178	-2.5465
2.54706	2.40054		1.6122	-1.97993
2.59512	0.29408		1.64262	-0.16573
			1.67304	1.67208
			1.70346	2.66186
			1.73388	1.76497
			1.76429	-0.05478
			1.79471	-1.89484
			1.82513	-2.5618
			1.85555	-1.62158
			1.88597	0.22872
			1.91639	1.87459
			1.94681	2.46414
			1.97723	1.49373
			2.00765	-0.29166
			2.03806	-1.81061
			2.06848	-2.33949
			2.0989	-1.31651
			2.12932	0.3114
			2.15974	1.75248
			2.19016	2.14355
			2.22058	1.24859
			2.251	-0.32643
			2.28142	-1.66151
			2.31183	-2.12302
			2.34225	-1.25515
			2.37267	0.29434
			2.40309	1.66425
			2.43351	2.15506
			2.46393	1.27069
			2.49435	-0.25017
			2.52477	-1.64193
			2.55519	-2.08899
			2.5856	-1.29572
			2.61602	0.21
			2.64644	1.50865
			2.67686	2.00138
			2.70728	1.22275

## Sheet: Fig S7
Raman shift (cm-1)	Al2O3/NiO/Ni-foam		Raman shift (cm-1)	Al2O3/Ni/Ni-foam		Raman shift (cm-1)	CeAlOx/NiO/Ni-foam		Raman shift (cm-1)	CeAlOx/Ni/Ni-foam
95.237	0.30687		100.603	0.95842		1519.81	0.12343		100.603	0.95842
97.075	0.24309		102.441	0.76029		1518.18	0.10001		102.441	0.76029
98.914	0.19336		104.28	0.605		1516.54	0.08213		104.28	0.605
100.751	0.15768		106.117	0.49255		1514.89	0.06978		106.117	0.49255
102.588	0.13605		107.954	0.42294		1513.25	0.06297		107.954	0.42294
104.424	0.15329		109.79	0.39616		1511.61	0.08163		109.79	0.39616
106.26	0.16264		111.626	0.45826		1509.97	0.06798		111.626	0.45826
108.097	0.13708		113.463	0.57998		1508.33	0.06506		113.463	0.57998
109.932	0.12219		115.298	0.65285		1506.69	0.06333		115.298	0.65285
111.767	0.11002		117.133	0.65203		1505.04	0.05853		117.133	0.65203
113.601	0.11913		118.967	0.67321		1503.4	0.07217		118.967	0.67321
115.435	0.1169		120.801	0.70549		1501.76	0.0528		120.801	0.70549
117.269	0.11518		122.635	0.69062		1500.12	0.05606		122.635	0.69062
119.102	0.13275		124.468	0.7059		1498.47	0.08054		124.468	0.7059
120.937	0.16289		126.303	0.65215		1496.83	0.08186		126.303	0.65215
122.77	0.15854		128.136	0.6201		1495.18	0.08452		128.136	0.6201
124.602	0.15634		129.968	0.64147		1493.54	0.09062		129.968	0.64147
126.434	0.14767		131.8	0.65721		1491.89	0.07491		131.8	0.65721
128.265	0.15482		133.631	0.5878		1490.25	0.07714		133.631	0.5878
130.096	0.13973		135.462	0.55964		1488.6	0.05661		135.462	0.55964
131.927	0.11503		137.293	0.51465		1486.96	0.05235		137.293	0.51465
133.757	0.0873		139.123	0.51294		1485.31	0.0564		139.123	0.51294
135.587	0.08476		140.953	0.46948		1483.66	0.05862		140.953	0.46948
137.417	0.0823		142.783	0.46886		1482.02	0.05994		142.783	0.46886
139.246	0.08388		144.612	0.45831		1480.37	0.0625		144.612	0.45831
141.077	0.08568		146.443	0.4716		1478.72	0.04807		146.443	0.4716
142.906	0.1021		148.272	0.50363		1477.07	0.04027		148.272	0.50363
144.734	0.10443		150.1	0.48764		1475.42	0.03236		150.1	0.48764
146.562	0.103		151.928	0.46125		1473.77	0.01797		151.928	0.46125
148.389	0.0884		153.755	0.40549		1472.12	0.00127		153.755	0.40549
150.216	0.07302		155.582	0.35511		1470.47	0		155.582	0.35511
152.043	0.04586		157.409	0.34122		1468.82	0.0233		157.409	0.34122
153.87	0.04213		159.236	0.30253		1467.17	0.03832		159.236	0.30253
155.696	0.03626		161.062	0.33826		1465.52	0.04614		161.062	0.33826
157.521	0.04161		162.887	0.39375		1463.87	0.04776		162.887	0.39375
159.347	0.04944		164.713	0.4394		1462.22	0.05745		164.713	0.4394
161.172	0.04098		166.538	0.48994		1460.57	0.06489		166.538	0.48994
162.996	0.03674		168.362	0.4812		1458.92	0.07024		168.362	0.4812
164.821	0.03027		170.187	0.47017		1457.26	0.07957		170.187	0.47017
166.645	0.02415		172.011	0.41533		1455.61	0.08452		172.011	0.41533
168.468	0.03767		173.834	0.39661		1453.96	0.08529		173.834	0.39661
170.291	0.04771		175.657	0.37757		1452.3	0.07888		175.657	0.37757
172.112	0.05127		177.478	0.3614		1450.65	0.07247		177.478	0.3614
173.935	0.03685		179.301	0.37404		1449	0.06949		179.301	0.37404
175.757	0.03225		181.123	0.38917		1447.34	0.06881		181.123	0.38917
177.579	0.03554		182.945	0.42417		1445.69	0.07703		182.945	0.42417
179.4	0.03486		184.766	0.47384		1444.03	0.07944		184.766	0.47384
181.221	0.0312		186.587	0.48119		1442.38	0.06444		186.587	0.48119
183.042	0.03287		188.408	0.474		1440.72	0.06282		188.408	0.474
184.862	0.03137		190.228	0.44884		1439.06	0.05209		190.228	0.44884
186.682	0.02444		192.048	0.43242		1437.41	0.04583		192.048	0.43242
188.502	0.02148		193.868	0.41955		1435.75	0.04587		193.868	0.41955
190.321	0.03667		195.687	0.37534		1434.09	0.03881		195.687	0.37534
192.138	0.03527		197.504	0.38746		1432.44	0.04259		197.504	0.38746
193.957	0.0231		199.323	0.41441		1430.78	0.04367		199.323	0.41441
195.775	0.00689		201.141	0.45911		1429.12	0.06077		201.141	0.45911
197.593	0.01288		202.959	0.49894		1427.46	0.06778		202.959	0.49894
199.41	0.00581		204.776	0.53699		1425.8	0.06842		204.776	0.53699
201.227	0.00105		206.593	0.5419		1424.14	0.07245		206.593	0.5419
203.044	0.00343		208.41	0.55621		1422.48	0.07191		208.41	0.55621
204.858	0.01081		210.224	0.54144		1420.82	0.04289		210.224	0.54144
206.675	0.0091		212.041	0.4992		1419.16	0.03708		212.041	0.4992
208.49	0.00722		213.856	0.45969		1417.5	0.02605		213.856	0.45969
210.306	0.01161		215.672	0.44083		1415.84	0.02569		215.672	0.44083
212.121	0.02338		217.487	0.42755		1414.18	0.01014		217.487	0.42755
213.933	0.02237		219.299	0.41636		1412.52	0.02385		219.299	0.41636
215.748	0.02284		221.114	0.41566		1410.86	0.03807		221.114	0.41566
217.562	0.02611		222.928	0.34344		1409.19	0.047		222.928	0.34344
219.375	0.0249		224.741	0.35305		1407.53	0.05089		224.741	0.35305
221.188	0.01634		226.554	0.38192		1405.87	0.07821		226.554	0.38192
222.999	0.00505		228.365	0.37617		1404.2	0.09014		228.365	0.37617
224.812	0.00146		230.178	0.38834		1402.54	0.0885		230.178	0.38834
226.624	0.00273		231.99	0.42369		1400.88	0.09029		231.99	0.42369
228.436	0.01043		233.802	0.4302		1399.21	0.08903		233.802	0.4302
230.245	0.01925		235.611	0.4386		1397.54	0.07013		235.611	0.4386
232.056	0.03101		237.422	0.46606		1395.88	0.05364		237.422	0.46606
233.867	0.03592		239.233	0.50763		1394.21	0.05646		239.233	0.50763
235.675	0.03104		241.041	0.45147		1392.55	0.0623		241.041	0.45147
237.486	0.0282		242.852	0.49158		1390.88	0.04854		242.852	0.49158
239.295	0.02321		244.661	0.47688		1389.21	0.05473		244.661	0.47688
241.105	0.03275		246.471	0.45904		1387.55	0.06688		246.471	0.45904
242.912	0.03798		248.278	0.43589		1385.88	0.0635		248.278	0.43589
244.72	0.04669		250.086	0.421		1384.21	0.05591		250.086	0.421
246.529	0.05299		251.895	0.41067		1382.54	0.05087		251.895	0.41067
248.334	0.04445		253.7	0.43046		1380.88	0.06164		253.7	0.43046
250.142	0.03683		255.508	0.45471		1379.21	0.07216		255.508	0.45471
251.949	0.04267		257.315	0.47463		1377.54	0.05503		257.315	0.47463
253.754	0.02854		259.12	0.45117		1375.87	0.05648		259.12	0.45117
255.561	0.02074		260.927	0.46138		1374.2	0.06131		260.927	0.46138
257.367	0.02397		262.733	0.42604		1372.53	0.06483		262.733	0.42604
259.171	0.03398		264.537	0.41967		1370.86	0.05254		264.537	0.41967
260.976	0.04304		266.342	0.40653		1369.19	0.04547		266.342	0.40653
262.779	0.04175		268.145	0.38273		1367.52	0.04197		268.145	0.38273
264.584	0.04843		269.95	0.39031		1365.84	0.04029		269.95	0.39031
266.388	0.05527		271.754	0.45195		1364.17	0.03392		271.754	0.45195
268.19	0.0484		273.556	0.4301		1362.5	0.02881		273.556	0.4301
269.994	0.0439		275.36	0.4263		1360.83	0.04605		275.36	0.4263
271.795	0.05433		277.161	0.44556		1359.15	0.05507		277.161	0.44556
273.598	0.05082		278.964	0.47543		1357.48	0.05026		278.964	0.47543
275.401	0.05826		280.767	0.46803		1355.81	0.05567		280.767	0.46803
277.201	0.05466		282.567	0.45839		1354.13	0.04859		282.567	0.45839
279.003	0.04976		284.369	0.43351		1352.46	0.0368		284.369	0.43351
280.803	0.03974		286.169	0.41994		1350.78	0.03479		286.169	0.41994
282.604	0.04007		287.97	0.41553		1349.11	0.03386		287.97	0.41553
284.403	0.04595		289.769	0.43686		1347.43	0.05172		289.769	0.43686
286.204	0.04639		291.57	0.39967		1345.76	0.06049		291.57	0.39967
288.002	0.03857		293.368	0.4026		1344.08	0.06921		293.368	0.4026
289.802	0.04742		295.168	0.4512		1342.4	0.07734		295.168	0.4512
291.599	0.05925		296.965	0.44236		1340.73	0.08431		296.965	0.44236
293.398	0.05498		298.764	0.47674		1339.05	0.08247		298.764	0.47674
295.197	0.06473		300.563	0.46106		1337.37	0.07089		300.563	0.46106
296.994	0.07436		302.36	0.45601		1335.69	0.05249		302.36	0.45601
298.79	0.08053		304.156	0.49805		1334.01	0.0464		304.156	0.49805
300.587	0.06422		305.953	0.50779		1332.34	0.05135		305.953	0.50779
302.383	0.04059		307.749	0.48598		1330.66	0.05738		307.749	0.48598
304.18	0.0314		309.546	0.46685		1328.98	0.07637		309.546	0.46685
305.975	0.03986		311.341	0.45795		1327.3	0.09728		311.341	0.45795
307.771	0.02522		313.137	0.44497		1325.62	0.0903		313.137	0.44497
309.565	0.04154		314.931	0.4173		1323.94	0.08536		314.931	0.4173
311.361	0.04965		316.727	0.47202		1322.26	0.07229		316.727	0.47202
313.154	0.05469		318.52	0.46172		1320.57	0.06993		318.52	0.46172
314.949	0.05953		320.315	0.49937		1318.89	0.06327		320.315	0.49937
316.741	0.05595		322.107	0.51175		1317.21	0.06999		322.107	0.51175
318.534	0.06612		323.9	0.51846		1315.53	0.08623		323.9	0.51846
320.328	0.07013		325.694	0.45822		1313.85	0.0722		325.694	0.45822
322.119	0.04559		327.485	0.44658		1312.16	0.06299		327.485	0.44658
323.912	0.02933		329.278	0.41231		1310.48	0.06244		329.278	0.41231
325.703	0.02053		331.069	0.39808		1308.8	0.05638		331.069	0.39808
327.494	0.01383		332.86	0.42333		1307.11	0.05896		332.86	0.42333
329.286	0.02645		334.652	0.39506		1305.43	0.05635		334.652	0.39506
331.076	0.03558		336.442	0.37815		1303.74	0.07044		336.442	0.37815
332.867	0.0479		338.233	0.42209		1302.06	0.06901		338.233	0.42209
334.656	0.05272		340.022	0.39649		1300.37	0.06895		340.022	0.39649
336.445	0.04285		341.811	0.38127		1298.69	0.07253		341.811	0.38127
338.235	0.0386		343.601	0.33988		1297	0.05045		343.601	0.33988
340.024	0.04761		345.39	0.34582		1295.31	0.06082		345.39	0.34582
341.811	0.0474		347.177	0.34677		1293.63	0.06403		347.177	0.34677
343.601	0.05585		348.967	0.38125		1291.94	0.06643		348.967	0.38125
345.388	0.06309		350.754	0.38858		1290.25	0.07305		350.754	0.38858
347.174	0.05248		352.54	0.3137		1288.56	0.0707		352.54	0.3137
348.961	0.06663		354.327	0.29414		1286.88	0.08371		354.327	0.29414
350.749	0.05641		356.115	0.31673		1285.19	0.07434		356.115	0.31673
352.534	0.05247		357.9	0.29008		1283.5	0.06658		357.9	0.29008
354.32	0.05177		359.686	0.27646		1281.81	0.07143		359.686	0.27646
356.107	0.04482		361.473	0.3123		1280.12	0.0649		361.473	0.3123
357.891	0.05426		363.257	0.29962		1278.43	0.06731		363.257	0.29962
359.675	0.06576		365.041	0.32517		1276.74	0.08927		365.041	0.32517
361.459	0.06393		366.825	0.36445		1275.05	0.08868		366.825	0.36445
363.245	0.08283		368.611	0.3585		1273.36	0.09417		368.611	0.3585
365.028	0.08224		370.394	0.29656		1271.66	0.10055		370.394	0.29656
366.811	0.06774		372.177	0.25069		1269.97	0.11254		372.177	0.25069
368.594	0.06703		373.96	0.23888		1268.28	0.09808		373.96	0.23888
370.378	0.05768		375.744	0.23842		1266.59	0.09804		375.744	0.23842
372.16	0.06756		377.526	0.28233		1264.89	0.09095		377.526	0.28233
373.941	0.07283		379.307	0.3097		1263.2	0.0961		379.307	0.3097
375.722	0.07628		381.088	0.27235		1261.51	0.08923		381.088	0.27235
377.503	0.08684		382.869	0.31178		1259.81	0.08624		382.869	0.31178
379.286	0.09493		384.652	0.36141		1258.12	0.09012		384.652	0.36141
381.066	0.08347		386.432	0.38495		1256.42	0.09417		386.432	0.38495
382.846	0.09508		388.212	0.3349		1254.73	0.08609		388.212	0.3349
384.625	0.08998		389.991	0.30889		1253.03	0.09721		389.991	0.30889
386.404	0.10023		391.77	0.2446		1251.34	0.09345		391.77	0.2446
388.183	0.0986		393.549	0.23601		1249.64	0.08073		393.549	0.23601
389.963	0.1013		395.329	0.2443		1247.95	0.07657		395.329	0.2443
391.741	0.09813		397.107	0.23146		1246.25	0.07668		397.107	0.23146
393.519	0.08691		398.885	0.25353		1244.55	0.08244		398.885	0.25353
395.296	0.06873		400.662	0.28396		1242.85	0.0977		400.662	0.28396
397.073	0.06514		402.439	0.34144		1241.15	0.11045		402.439	0.34144
398.85	0.069		404.216	0.39946		1239.46	0.12715		404.216	0.39946
400.626	0.07878		405.992	0.38791		1237.76	0.12494		405.992	0.38791
402.402	0.09181		407.768	0.38745		1236.06	0.10861		407.768	0.38745
404.178	0.11299		409.544	0.33154		1234.36	0.09999		409.544	0.33154
405.955	0.11991		411.321	0.33852		1232.66	0.0977		411.321	0.33852
407.73	0.12434		413.096	0.36456		1230.96	0.09482		413.096	0.36456
409.505	0.12032		414.871	0.40974		1229.26	0.11013		414.871	0.40974
411.279	0.12214		416.645	0.44904		1227.56	0.1154		416.645	0.44904
413.053	0.12829		418.419	0.45685		1225.86	0.10197		418.419	0.45685
414.827	0.12104		420.193	0.44238		1224.15	0.10016		420.193	0.44238
416.6	0.11878		421.966	0.39808		1222.45	0.08689		421.966	0.39808
418.373	0.12703		423.739	0.37476		1220.75	0.08998		423.739	0.37476
420.145	0.11922		425.511	0.35777		1219.05	0.08395		425.511	0.35777
421.918	0.12555		427.284	0.37354		1217.34	0.07793		427.284	0.37354
423.689	0.12275		429.055	0.37025		1215.64	0.08067		429.055	0.37025
425.461	0.14386		430.827	0.38511		1213.94	0.08418		430.827	0.38511
427.232	0.15274		432.598	0.37236		1212.23	0.08996		432.598	0.37236
429.003	0.14689		434.369	0.41352		1210.53	0.10463		434.369	0.41352
430.774	0.15671		436.14	0.43524		1208.82	0.12012		436.14	0.43524
432.544	0.17057		437.91	0.40514		1207.12	0.13526		437.91	0.40514
434.314	0.17819		439.68	0.36765		1205.41	0.13477		439.68	0.36765
436.083	0.18088		441.449	0.38797		1203.71	0.12559		441.449	0.38797
437.852	0.18049		443.218	0.3934		1202	0.1147		443.218	0.3934
439.621	0.20205		444.987	0.42252		1200.29	0.11224		444.987	0.42252
441.389	0.20807		446.755	0.42195		1198.59	0.12484		446.755	0.42195
443.158	0.1924		448.524	0.39786		1196.88	0.12349		448.524	0.39786
444.925	0.19608		450.291	0.34978		1195.17	0.13852		450.291	0.34978
446.693	0.18595		452.059	0.41782		1193.46	0.1288		452.059	0.41782
448.46	0.19522		453.826	0.42608		1191.75	0.13252		453.826	0.42608
450.227	0.18847		455.593	0.4238		1190.04	0.12812		455.593	0.4238
451.991	0.19129		457.357	0.4153		1188.34	0.12753		457.357	0.4153
453.757	0.21264		459.123	0.42643		1186.63	0.11287		459.123	0.42643
455.523	0.23873		460.889	0.43018		1184.92	0.10805		460.889	0.43018
457.288	0.2535		462.654	0.41931		1183.21	0.10064		462.654	0.41931
459.053	0.26462		464.419	0.40272		1181.5	0.10138		464.419	0.40272
460.818	0.25418		466.184	0.39231		1179.79	0.10384		466.184	0.39231
462.582	0.26912		467.948	0.33666		1178.07	0.11571		467.948	0.33666
464.346	0.27205		469.712	0.36534		1176.36	0.12697		469.712	0.36534
466.108	0.27472		471.474	0.38062		1174.65	0.12888		471.474	0.38062
467.871	0.28769		473.237	0.39072		1172.94	0.11125		473.237	0.39072
469.634	0.30597		475	0.40689		1171.22	0.09752		475	0.40689
471.397	0.30462		476.763	0.43876		1169.51	0.09288		476.763	0.43876
473.16	0.30681		478.526	0.43881		1167.8	0.08522		478.526	0.43881
474.922	0.31352		480.288	0.43592		1166.08	0.10024		480.288	0.43592
476.681	0.33725		482.047	0.42054		1164.37	0.11439		482.047	0.42054
478.442	0.36237		483.808	0.44489		1162.65	0.13125		483.808	0.44489
480.203	0.37708		485.569	0.40231		1160.94	0.13985		485.569	0.40231
481.964	0.38792		487.33	0.39388		1159.22	0.12132		487.33	0.39388
483.724	0.40465		489.09	0.37432		1157.51	0.12228		489.09	0.37432
485.482	0.39163		490.848	0.35523		1155.79	0.10512		490.848	0.35523
487.242	0.39372		492.608	0.33714		1154.07	0.07989		492.608	0.33714
489.001	0.39942		494.367	0.33169		1152.36	0.07602		494.367	0.33169
490.76	0.40122		496.126	0.3581		1150.64	0.06501		496.126	0.3581
492.517	0.40765		497.883	0.39702		1148.92	0.0612		497.883	0.39702
494.275	0.4129		499.641	0.38355		1147.21	0.06541		499.641	0.38355
496.033	0.42897		501.399	0.4252		1145.49	0.05409		501.399	0.4252
497.791	0.45622		503.157	0.42834		1143.77	0.07094		503.157	0.42834
499.546	0.45433		504.912	0.41793		1142.05	0.06834		504.912	0.41793
501.303	0.45858		506.669	0.41293		1140.33	0.07087		506.669	0.41293
503.059	0.46803		508.425	0.42177		1138.61	0.09107		508.425	0.42177
504.814	0.48485		510.18	0.40187		1136.89	0.09142		510.18	0.40187
506.57	0.49197		511.936	0.38226		1135.17	0.09862		511.936	0.38226
508.325	0.50511		513.691	0.39227		1133.45	0.10586		513.691	0.39227
510.08	0.51667		515.446	0.36377		1131.73	0.10072		515.446	0.36377
511.833	0.52777		517.199	0.31442		1130	0.1076		517.199	0.31442
513.588	0.54076		518.954	0.35654		1128.28	0.10863		518.954	0.35654
515.342	0.55088		520.708	0.38162		1126.56	0.1142		520.708	0.38162
517.094	0.57287		522.46	0.40808		1124.84	0.10733		522.46	0.40808
518.848	0.59859		524.214	0.43125		1123.12	0.09379		524.214	0.43125
520.601	0.61467		525.967	0.45889		1121.39	0.0756		525.967	0.45889
522.352	0.62118		527.718	0.45338		1119.67	0.07465		527.718	0.45338
524.104	0.62075		529.47	0.42867		1117.94	0.06993		529.47	0.42867
525.854	0.62404		531.22	0.39108		1116.22	0.07977		531.22	0.39108
527.606	0.63899		532.972	0.39879		1114.49	0.08365		532.972	0.39879
529.358	0.64901		534.724	0.34451		1112.77	0.10135		534.724	0.34451
531.107	0.66739		536.473	0.33846		1111.04	0.08665		536.473	0.33846
532.858	0.68686		538.224	0.33655		1109.32	0.09273		538.224	0.33655
534.606	0.70195		539.972	0.32769		1107.59	0.08787		539.972	0.32769
536.357	0.69176		541.723	0.31299		1105.86	0.1058		541.723	0.31299
538.106	0.70278		543.472	0.30048		1104.13	0.11017		543.472	0.30048
539.854	0.70386		545.22	0.29993		1102.41	0.10419		545.22	0.29993
541.603	0.699		546.969	0.30256		1100.68	0.08511		546.969	0.30256
543.35	0.71176		548.716	0.32434		1098.95	0.084		548.716	0.32434
545.099	0.72843		550.465	0.39285		1097.22	0.06741		550.465	0.39285
546.845	0.74698		552.211	0.36359		1095.49	0.06365		552.211	0.36359
548.593	0.7589		553.959	0.3716		1093.76	0.05945		553.959	0.3716
550.338	0.76696		555.704	0.39377		1092.04	0.07534		555.704	0.39377
552.085	0.79691		557.451	0.36842		1090.3	0.08844		557.451	0.36842
553.83	0.81641		559.196	0.3372		1088.57	0.07372		559.196	0.3372
555.577	0.82067		560.943	0.28924		1086.84	0.0599		560.943	0.28924
557.321	0.86626		562.687	0.30662		1085.11	0.05822		562.687	0.30662
559.067	0.89396		564.433	0.32503		1083.38	0.05		564.433	0.32503
560.81	0.90732		566.176	0.33981		1081.65	0.05093		566.176	0.33981
562.555	0.93132		567.921	0.37072		1079.92	0.0645		567.921	0.37072
564.298	0.94544		569.664	0.37813		1078.18	0.07967		569.664	0.37813
566.043	0.94582		571.409	0.39437		1076.45	0.08103		571.409	0.39437
567.785	0.95548		573.151	0.37071		1074.72	0.07606		573.151	0.37071
569.529	0.96103		574.895	0.34659		1072.98	0.07756		574.895	0.34659
571.27	0.98183		576.636	0.31576		1071.25	0.08591		576.636	0.31576
573.011	0.99333		578.377	0.30129		1069.51	0.08833		578.377	0.30129
574.754	0.99235		580.12	0.36364		1067.78	0.10421		580.12	0.36364
576.495	1		581.861	0.39212		1066.04	0.11833		581.861	0.39212
578.237	0.99402		583.603	0.40059		1064.31	0.10964		583.603	0.40059
579.977	0.97488		585.343	0.42683		1062.57	0.09853		585.343	0.42683
581.716	0.99133		587.082	0.43258		1060.84	0.09374		587.082	0.43258
583.457	0.99186		588.823	0.43005		1059.1	0.08125		588.823	0.43005
585.196	0.9775		590.562	0.39501		1057.36	0.07768		590.562	0.39501
586.937	0.98293		592.303	0.38458		1055.62	0.07526		592.303	0.38458
588.675	0.97127		594.041	0.33649		1053.89	0.07716		594.041	0.33649
590.413	0.94312		595.779	0.31727		1052.15	0.09139		595.779	0.31727
592.152	0.91958		597.518	0.35672		1050.41	0.08983		597.518	0.35672
593.889	0.89594		599.255	0.33369		1048.67	0.08935		599.255	0.33369
595.626	0.8847		600.992	0.32452		1046.93	0.08404		600.992	0.32452
597.365	0.87452		602.731	0.34904		1045.19	0.0755		602.731	0.34904
599.101	0.87799		604.467	0.33413		1043.45	0.07896		604.467	0.33413
600.837	0.89695		606.203	0.36349		1041.71	0.07944		606.203	0.36349
602.574	0.89909		607.94	0.3355		1039.97	0.0818		607.94	0.3355
604.31	0.8823		609.676	0.3514		1038.23	0.09127		609.676	0.3514
606.044	0.88798		611.41	0.35662		1036.49	0.07559		611.41	0.35662
607.781	0.87742		613.147	0.3361		1034.74	0.06399		613.147	0.3361
609.515	0.85226		614.881	0.34019		1033	0.05735		614.881	0.34019
611.249	0.8482		616.615	0.31486		1031.26	0.06617		616.615	0.31486
612.983	0.82062		618.349	0.3007		1029.52	0.07942		618.349	0.3007
614.718	0.8128		620.084	0.32237		1027.77	0.06608		620.084	0.32237
616.451	0.77421		621.817	0.316		1026.03	0.0792		621.817	0.316
618.183	0.73712		623.549	0.35703		1024.28	0.08588		623.549	0.35703
619.915	0.72332		625.281	0.32246		1022.54	0.07142		625.281	0.32246
621.649	0.70353		627.015	0.34984		1020.79	0.07497		627.015	0.34984
623.381	0.69051		628.747	0.35438		1019.05	0.08489		628.747	0.35438
625.112	0.69953		630.478	0.32879		1017.3	0.09436		630.478	0.32879
626.843	0.68461		632.209	0.30162		1015.56	0.08848		632.209	0.30162
628.574	0.69328		633.94	0.25918		1013.81	0.07448		633.94	0.25918
630.306	0.67821		635.672	0.22987		1012.06	0.06612		635.672	0.22987
632.036	0.6598		637.402	0.25334		1010.32	0.06997		637.402	0.25334
633.765	0.63982		639.131	0.23741		1008.57	0.06114		639.131	0.23741
635.494	0.62208		640.86	0.25303		1006.82	0.0663		640.86	0.25303
637.223	0.6089		642.589	0.27984		1005.07	0.08066		642.589	0.27984
638.952	0.59855		644.318	0.35957		1003.32	0.08041		644.318	0.35957
640.682	0.58985		646.048	0.37552		1001.57	0.09579		646.048	0.37552
642.41	0.57264		647.776	0.39484		999.824	0.09315		647.776	0.39484
644.138	0.55589		649.504	0.37417		998.074	0.06897		649.504	0.37417
645.865	0.53486		651.231	0.37171		996.324	0.07169		651.231	0.37171
647.592	0.5125		652.958	0.42074		994.574	0.07215		652.958	0.42074
649.319	0.49317		654.685	0.42698		992.822	0.07004		654.685	0.42698
651.045	0.4767		656.411	0.37814		991.072	0.07415		656.411	0.37814
652.773	0.45589		658.139	0.35227		989.32	0.06691		658.139	0.35227
654.498	0.43979		659.864	0.34304		987.568	0.07248		659.864	0.34304
656.224	0.4164		661.59	0.34947		985.814	0.04457		661.59	0.34947
657.949	0.39717		663.315	0.29744		984.062	0.02972		663.315	0.29744
659.673	0.39185		665.039	0.29056		982.309	0.02801		665.039	0.29056
661.398	0.38713		666.764	0.29046		980.555	0.0434		666.764	0.29046
663.122	0.37834		668.488	0.37176		978.801	0.05528		668.488	0.37176
664.845	0.37678		670.211	0.44884		977.047	0.0776		670.211	0.44884
666.569	0.35913		671.935	0.49542		975.293	0.09029		671.935	0.49542
668.292	0.34147		673.658	0.53555		973.537	0.09686		673.658	0.53555
670.014	0.31953		675.38	0.5109		971.781	0.09401		675.38	0.5109
671.737	0.2822		677.103	0.48482		970.025	0.09501		677.103	0.48482
673.459	0.27219		678.825	0.44978		968.27	0.08619		678.825	0.44978
675.18	0.25842		680.546	0.41343		966.512	0.07639		680.546	0.41343
676.902	0.25158		682.268	0.39192		964.756	0.0584		682.268	0.39192
678.623	0.25367		683.989	0.34617		962.998	0.0591		683.989	0.34617
680.343	0.24427		685.709	0.34471		961.24	0.06035		685.709	0.34471
682.064	0.24353		687.43	0.34114		959.482	0.06664		687.43	0.34114
683.784	0.25959		689.15	0.38445		957.723	0.06977		689.15	0.38445
685.504	0.24608		690.87	0.38395		955.965	0.0721		690.87	0.38395
687.223	0.23264		692.589	0.39119		954.205	0.07207		692.589	0.39119
688.942	0.2211		694.308	0.38961		952.445	0.05298		694.308	0.38961
690.661	0.21716		696.027	0.36882		950.686	0.03477		696.027	0.36882
692.379	0.2018		697.745	0.40776		948.924	0.04103		697.745	0.40776
694.097	0.18775		699.463	0.41		947.164	0.03339		699.463	0.41
695.815	0.17167		701.181	0.41454		945.402	0.0506		701.181	0.41454
697.533	0.17372		702.899	0.37415		943.641	0.05803		702.899	0.37415
699.25	0.15716		704.616	0.37743		941.879	0.07948		704.616	0.37743
700.965	0.13653		706.331	0.37379		940.117	0.08882		706.331	0.37379
702.681	0.12766		708.047	0.33417		938.354	0.0712		708.047	0.33417
704.397	0.12801		709.763	0.31379		936.592	0.06401		709.763	0.31379
706.113	0.13063		711.479	0.25486		934.828	0.05467		711.479	0.25486
707.828	0.15221		713.194	0.23447		933.064	0.0412		713.194	0.23447
709.544	0.16184		714.91	0.26602		931.299	0.04735		714.91	0.26602
711.259	0.15704		716.625	0.27371		929.535	0.05316		716.625	0.27371
712.973	0.15714		718.339	0.33643		927.77	0.07623		718.339	0.33643
714.685	0.14289		720.051	0.34681		926.004	0.08666		720.051	0.34681
716.399	0.12098		721.765	0.43693		924.238	0.08709		721.765	0.43693
718.113	0.10158		723.479	0.44858		922.473	0.09925		723.479	0.44858
719.826	0.09885		725.192	0.45601		920.705	0.09796		725.192	0.45601
721.539	0.09673		726.905	0.41783		918.939	0.10531		726.905	0.41783
723.249	0.08373		728.615	0.37869		917.172	0.09226		728.615	0.37869
724.962	0.07875		730.328	0.37468		915.404	0.08162		730.328	0.37468
726.673	0.07941		732.039	0.38501		913.637	0.07473		732.039	0.38501
728.385	0.08443		733.751	0.3945		911.867	0.08366		733.751	0.3945
730.096	0.08475		735.462	0.43397		910.098	0.08092		735.462	0.43397
731.805	0.08571		737.171	0.44643		908.33	0.08998		737.171	0.44643
733.516	0.09712		738.882	0.43728		906.561	0.08398		738.882	0.43728
735.226	0.0881		740.592	0.39172		904.789	0.08428		740.592	0.39172
736.936	0.07644		742.302	0.36721		903.02	0.06842		742.302	0.36721
738.644	0.0762		744.01	0.34244		901.248	0.05935		744.01	0.34244
740.353	0.07089		745.719	0.35469		899.479	0.05826		745.719	0.35469
742.062	0.07604		747.428	0.42329		897.707	0.07854		747.428	0.42329
743.771	0.07402		749.137	0.43361		895.934	0.08075		749.137	0.43361
745.477	0.07101		750.843	0.4289		894.162	0.08258		750.843	0.4289
747.185	0.0707		752.551	0.45245		892.389	0.07622		752.551	0.45245
748.893	0.06188		754.259	0.44183		890.617	0.08708		754.259	0.44183
750.598	0.05935		755.964	0.4373		888.844	0.10127		755.964	0.4373
752.305	0.05443		757.671	0.46179		887.068	0.10555		757.671	0.46179
754.012	0.05117		759.378	0.47855		885.295	0.10449		759.378	0.47855
755.717	0.04446		761.083	0.47796		883.52	0.10731		761.083	0.47796
757.423	0.0504		762.789	0.49072		881.746	0.09338		762.789	0.49072
759.129	0.04688		764.495	0.49014		879.971	0.06878		764.495	0.49014
760.832	0.04211		766.198	0.46159		878.195	0.06822		766.198	0.46159
762.537	0.04452		767.903	0.40843		876.418	0.07233		767.903	0.40843
764.242	0.05502		769.608	0.4162		874.643	0.07906		769.608	0.4162
765.944	0.0612		771.31	0.40054		872.865	0.07081		771.31	0.40054
767.649	0.06958		773.015	0.40265		871.088	0.07429		773.015	0.40265
769.35	0.05372		774.716	0.41023		869.311	0.09173		774.716	0.41023
771.054	0.05692		776.42	0.4139		867.531	0.09274		776.42	0.4139
772.757	0.05063		778.123	0.37141		865.754	0.10188		778.123	0.37141
774.458	0.04579		779.824	0.30787		863.975	0.10076		779.824	0.30787
776.161	0.04598		781.527	0.2857		862.195	0.08762		781.527	0.2857
777.861	0.04623		783.227	0.32841		860.416	0.06811		783.227	0.32841
779.563	0.05628		784.929	0.31968		858.637	0.06523		784.929	0.31968
781.264	0.06331		786.63	0.35874		856.855	0.06944		786.63	0.35874
782.964	0.05957		788.33	0.35104		855.074	0.08576		788.33	0.35104
784.665	0.05925		790.031	0.34136		853.295	0.09893		790.031	0.34136
786.363	0.05679		791.729	0.35463		851.512	0.10949		791.729	0.35463
788.064	0.06251		793.43	0.37024		849.73	0.09772		793.43	0.37024
789.762	0.05846		795.128	0.33309		847.949	0.09159		795.128	0.33309
791.461	0.06115		796.827	0.30199		846.166	0.09432		796.827	0.30199
793.159	0.06168		798.525	0.33534		844.383	0.11381		798.525	0.33534
794.858	0.05888		800.224	0.35953		842.6	0.11741		800.224	0.35953
796.554	0.05912		801.92	0.35106		840.816	0.1305		801.92	0.35106
798.253	0.04986		803.619	0.37324		839.031	0.13689		803.619	0.37324
799.949	0.0577		805.315	0.36918		837.246	0.13431		805.315	0.36918
801.647	0.06304		807.013	0.37626		835.463	0.12774		807.013	0.37626
803.342	0.06228		808.708	0.39213		833.676	0.12096		808.708	0.39213
805.039	0.07766		810.405	0.39752		831.891	0.13069		810.405	0.39752
806.734	0.08114		812.1	0.419		830.105	0.1325		812.1	0.419
808.428	0.06502		813.794	0.45203		828.318	0.13354		813.794	0.45203
810.125	0.05303		815.491	0.45083		826.531	0.132		815.491	0.45083
811.818	0.04667		817.184	0.41917		824.744	0.14792		817.184	0.41917
813.514	0.05305		818.88	0.39138		822.957	0.16143		818.88	0.39138
815.207	0.0492		820.573	0.40518		821.168	0.1741		820.573	0.40518
816.9	0.05521		822.266	0.37447		819.381	0.1803		822.266	0.37447
818.595	0.07113		823.961	0.3971		817.592	0.17224		823.961	0.3971
820.287	0.0722		825.653	0.385		815.803	0.16003		825.653	0.385
821.981	0.05579		827.347	0.41143		814.012	0.14363		827.347	0.41143
823.672	0.05924		829.038	0.46055		812.223	0.14296		829.038	0.46055
825.364	0.06394		830.73	0.50084		810.432	0.14844		830.73	0.50084
827.057	0.0687		832.423	0.50537		808.641	0.15865		832.423	0.50537
828.747	0.05429		834.113	0.49161		806.85	0.16122		834.113	0.49161
830.438	0.0532		835.804	0.50014		805.059	0.15649		835.804	0.50014
832.13	0.04602		837.496	0.46636		803.268	0.14344		837.496	0.46636
833.819	0.03361		839.185	0.45002		801.475	0.14155		839.185	0.45002
835.509	0.03277		840.875	0.46492		799.682	0.12921		840.875	0.46492
837.2	0.03773		842.566	0.42781		797.889	0.14409		842.566	0.42781
838.888	0.0451		844.254	0.46219		796.096	0.14746		844.254	0.46219
840.577	0.0525		845.943	0.48465		794.301	0.15924		845.943	0.48465
842.267	0.04504		847.633	0.49635		792.508	0.14994		847.633	0.49635
843.955	0.05064		849.321	0.49589		790.713	0.15211		849.321	0.49589
845.642	0.04267		851.008	0.48271		788.918	0.15613		851.008	0.48271
847.329	0.04746		852.695	0.49176		787.121	0.16781		852.695	0.49176
849.018	0.05313		854.384	0.47832		785.326	0.17515		854.384	0.47832
850.705	0.05832		856.071	0.503		783.529	0.18251		856.071	0.503
852.391	0.06562		857.757	0.51695		781.734	0.18877		857.757	0.51695
854.077	0.06792		859.443	0.49		779.936	0.17169		859.443	0.49
855.764	0.08326		861.13	0.49708		778.139	0.14338		861.13	0.49708
857.45	0.09099		862.816	0.51118		776.342	0.13402		862.816	0.51118
859.135	0.0927		864.501	0.47788		774.543	0.13015		864.501	0.47788
860.819	0.09093		866.185	0.44095		772.744	0.13997		866.185	0.44095
862.504	0.0847		867.87	0.41649		770.945	0.15719		867.87	0.41649
864.19	0.07755		869.556	0.42014		769.146	0.18328		869.556	0.42014
865.873	0.053		871.239	0.40771		767.346	0.19622		871.239	0.40771
867.557	0.04794		872.923	0.44819		765.547	0.19526		872.923	0.44819
869.24	0.06044		874.606	0.50385		763.746	0.19216		874.606	0.50385
870.922	0.05584		876.288	0.53399		761.945	0.20291		876.288	0.53399
872.607	0.06419		877.973	0.60701		760.145	0.20906		877.973	0.60701
874.289	0.06368		879.655	0.6195		758.342	0.20103		879.655	0.6195
875.971	0.06719		881.337	0.55132		756.541	0.20887		881.337	0.55132
877.652	0.06988		883.018	0.48546		754.738	0.21116		883.018	0.48546
879.333	0.04689		884.699	0.41852		752.936	0.20084		884.699	0.41852
881.014	0.05733		886.38	0.38023		751.131	0.19731		886.38	0.38023
882.695	0.0601		888.061	0.34167		749.328	0.19047		888.061	0.34167
884.375	0.0573		889.741	0.36441		747.523	0.20538		889.741	0.36441
886.055	0.06335		891.421	0.37804		745.719	0.21009		891.421	0.37804
887.736	0.0609		893.102	0.43014		743.914	0.20376		893.102	0.43014
889.415	0.06098		894.781	0.4668		742.109	0.21512		894.781	0.4668
891.094	0.07128		896.46	0.45132		740.305	0.22155		896.46	0.45132
892.773	0.0594		898.139	0.4075		738.498	0.23247		898.139	0.4075
894.451	0.05457		899.817	0.41264		736.691	0.25521		899.817	0.41264
896.129	0.05117		901.495	0.38338		734.885	0.26193		901.495	0.38338
897.807	0.05695		903.173	0.39681		733.078	0.27839		903.173	0.39681
899.484	0.05356		904.85	0.40149		731.27	0.28272		904.85	0.40149
901.162	0.05033		906.528	0.42009		729.463	0.29014		906.528	0.42009
902.838	0.05292		908.204	0.45738		727.654	0.28549		908.204	0.45738
904.515	0.06229		909.881	0.51988		725.846	0.27288		909.881	0.51988
906.191	0.05858		911.557	0.53489		724.035	0.26775		911.557	0.53489
907.867	0.05326		913.233	0.54789		722.227	0.27792		913.233	0.54789
909.542	0.05409		914.908	0.46539		720.416	0.29001		914.908	0.46539
911.217	0.05332		916.583	0.44695		718.605	0.30934		916.583	0.44695
912.892	0.05067		918.258	0.42068		716.795	0.33664		918.258	0.42068
914.567	0.04037		919.933	0.37378		714.984	0.36864		919.933	0.37378
916.241	0.03802		921.607	0.33671		713.174	0.37051		921.607	0.33671
917.915	0.03425		923.281	0.33205		711.361	0.36306		923.281	0.33205
919.588	0.03382		924.954	0.33727		709.549	0.35315		924.954	0.33727
921.262	0.03612		926.628	0.34555		707.736	0.33347		926.628	0.34555
922.935	0.04027		928.301	0.3407		705.924	0.33064		928.301	0.3407
924.607	0.04073		929.973	0.34815		704.109	0.33387		929.973	0.34815
926.278	0.0387		931.644	0.28083		702.295	0.34953		931.644	0.28083
927.95	0.02599		933.316	0.3006		700.482	0.38149		933.316	0.3006
929.622	0.02886		934.988	0.34569		698.666	0.38249		934.988	0.34569
931.293	0.02544		936.659	0.34302		696.852	0.39187		936.659	0.34302
932.964	0.02357		938.33	0.37904		695.037	0.41209		938.33	0.37904
934.635	0.01632		940.001	0.37482		693.221	0.43236		940.001	0.37482
936.305	0.01049		941.671	0.38887		691.404	0.45566		941.671	0.38887
937.976	0.00445		943.342	0.40204		689.588	0.4797		943.342	0.40204
939.643	0.00771		945.009	0.41289		687.771	0.5118		945.009	0.41289
941.313	0.01354		946.679	0.40679		685.953	0.52614		946.679	0.40679
942.982	0.0232		948.348	0.36446		684.135	0.51581		948.348	0.36446
944.651	0.03397		950.017	0.36414		682.316	0.49562		950.017	0.36414
946.32	0.02762		951.686	0.37316		680.498	0.52081		951.686	0.37316
947.988	0.02413		953.354	0.36675		678.68	0.55136		953.354	0.36675
949.654	0.02372		955.02	0.36337		676.859	0.57697		955.02	0.36337
951.322	0.02275		956.688	0.33349		675.041	0.59667		956.688	0.33349
952.989	0.03498		958.355	0.38233		673.221	0.60204		958.355	0.38233
954.656	0.04726		960.022	0.42863		671.4	0.6265		960.022	0.42863
956.323	0.04696		961.689	0.42594		669.578	0.64412		961.689	0.42594
957.987	0.05266		963.353	0.38301		667.758	0.64739		963.353	0.38301
959.653	0.04562		965.019	0.38596		665.936	0.68279		965.019	0.38596
961.319	0.05046		966.685	0.39354		664.113	0.72004		966.685	0.39354
962.985	0.04683		968.351	0.36683		662.291	0.72833		968.351	0.36683
964.648	0.03039		970.014	0.38428		660.469	0.73532		970.014	0.38428
966.313	0.02166		971.679	0.38471		658.645	0.73709		971.679	0.38471
967.977	0.02457		973.343	0.38215		656.82	0.77869		973.343	0.38215
969.64	0.02085		975.006	0.41171		654.996	0.79572		975.006	0.41171
971.304	0.02982		976.67	0.42388		653.172	0.81383		976.67	0.42388
972.967	0.04336		978.333	0.374		651.348	0.84104		978.333	0.374
974.631	0.04786		979.997	0.36087		649.521	0.8716		979.997	0.36087
976.292	0.04561		981.658	0.3628		647.695	0.87737		981.658	0.3628
977.954	0.03805		983.32	0.32059		645.869	0.89925		983.32	0.32059
979.617	0.04131		984.983	0.2988		644.043	0.90868		984.983	0.2988
981.277	0.04687		986.643	0.37016		642.217	0.92754		986.643	0.37016
982.939	0.04396		988.305	0.40253		640.389	0.92858		988.305	0.40253
984.6	0.04441		989.966	0.4266		638.561	0.92899		989.966	0.4266
986.259	0.04406		991.625	0.45279		636.732	0.94257		991.625	0.45279
987.92	0.041		993.286	0.43054		634.904	0.94865		993.286	0.43054
989.579	0.04359		994.945	0.41514		633.076	0.95956		994.945	0.41514
991.239	0.04492		996.605	0.44965		631.246	0.96746		996.605	0.44965
992.899	0.05658		998.265	0.44657		629.416	0.97735		998.265	0.44657
994.557	0.06105		999.923	0.39617		627.586	0.97409		999.923	0.39617
996.214	0.05328		1001.58	0.36226		625.756	0.99359		1001.58	0.36226
997.874	0.05702		1003.24	0.39143		623.924	0.98838		1003.24	0.39143
999.534	0.05791		1004.9	0.41792		622.094	1		1004.9	0.41792
1001.19	0.06152		1006.56	0.43897		620.262	0.98245		1006.56	0.43897
1002.84	0.06972		1008.21	0.41213		618.43	0.97081		1008.21	0.41213
1004.5	0.07769		1009.87	0.36218		616.598	0.95886		1009.87	0.36218
1006.16	0.07914		1011.53	0.35231		614.764	0.95728		1011.53	0.35231
1007.81	0.07521		1013.18	0.35285		612.93	0.94525		1013.18	0.35285
1009.47	0.05855		1014.84	0.35982		611.098	0.97363		1014.84	0.35982
1011.12	0.05563		1016.49	0.31749		609.262	0.9674		1016.49	0.31749
1012.78	0.05003		1018.15	0.29122		607.428	0.97429		1018.15	0.29122
1014.43	0.04097		1019.8	0.31512		605.594	0.96266		1019.8	0.31512
1016.09	0.03901		1021.46	0.33708		603.758	0.94734		1021.46	0.33708
1017.74	0.04889		1023.11	0.31851		601.922	0.95262		1023.11	0.31851
1019.4	0.05185		1024.77	0.31508		600.086	0.95218		1024.77	0.31508
1021.05	0.06427		1026.42	0.34114		598.25	0.95298		1026.42	0.34114
1022.7	0.07518		1028.07	0.37173		596.412	0.95331		1028.07	0.37173
1024.36	0.08812		1029.73	0.40246		594.574	0.94836		1029.73	0.40246
1026.01	0.0913		1031.38	0.41951		592.736	0.9246		1031.38	0.41951
1027.66	0.07416		1033.03	0.41838		590.898	0.91157		1033.03	0.41838
1029.31	0.06217		1034.68	0.39458		589.061	0.90678		1034.68	0.39458
1030.96	0.05013		1036.33	0.37564		587.221	0.90972		1036.33	0.37564
1032.62	0.03878		1037.99	0.36127		585.381	0.88802		1037.99	0.36127
1034.27	0.03741		1039.64	0.3003		583.543	0.88451		1039.64	0.3003
1035.92	0.04867		1041.29	0.27784		581.701	0.87456		1041.29	0.27784
1037.57	0.05504		1042.94	0.27455		579.861	0.88665		1042.94	0.27455
1039.22	0.06694		1044.59	0.30978		578.02	0.87522		1044.59	0.30978
1040.87	0.06459		1046.24	0.34409		576.18	0.87377		1046.24	0.34409
1042.52	0.07049		1047.89	0.36564		574.338	0.86893		1047.89	0.36564
1044.17	0.07008		1049.54	0.38986		572.494	0.86332		1049.54	0.38986
1045.82	0.0589		1051.19	0.3694		570.652	0.84553		1051.19	0.3694
1047.46	0.05286		1052.83	0.36645		568.809	0.8454		1052.83	0.36645
1049.11	0.05284		1054.48	0.39327		566.965	0.82621		1054.48	0.39327
1050.76	0.05332		1056.13	0.35569		565.121	0.82347		1056.13	0.35569
1052.41	0.05841		1057.78	0.34248		563.277	0.7991		1057.78	0.34248
1054.06	0.05488		1059.43	0.34629		561.434	0.77705		1059.43	0.34629
1055.7	0.06791		1061.07	0.33772		559.588	0.76836		1061.07	0.33772
1057.35	0.07913		1062.72	0.33184		557.742	0.76825		1062.72	0.33184
1058.99	0.07402		1064.36	0.31805		555.896	0.7669		1064.36	0.31805
1060.64	0.07308		1066.01	0.30929		554.051	0.76783		1066.01	0.30929
1062.29	0.07777		1067.66	0.30524		552.203	0.75127		1067.66	0.30524
1063.93	0.07233		1069.3	0.27601		550.357	0.75298		1069.3	0.27601
1065.58	0.06803		1070.95	0.30031		548.51	0.7373		1070.95	0.30031
1067.22	0.06102		1072.59	0.33465		546.662	0.71984		1072.59	0.33465
1068.87	0.0653		1074.24	0.37069		544.812	0.71361		1074.24	0.37069
1070.51	0.05964		1075.88	0.36432		542.965	0.68957		1075.88	0.36432
1072.15	0.05587		1077.52	0.34336		541.115	0.67239		1077.52	0.34336
1073.8	0.05067		1079.17	0.34349		539.266	0.65392		1079.17	0.34349
1075.44	0.06092		1080.81	0.35714		537.416	0.63734		1080.81	0.35714
1077.08	0.05769		1082.45	0.39445		535.564	0.63117		1082.45	0.39445
1078.72	0.0616		1084.09	0.42818		533.715	0.62546		1084.09	0.42818
1080.37	0.05809		1085.74	0.41164		531.863	0.62211		1085.74	0.41164
1082.01	0.06211		1087.38	0.44593		530.012	0.61394		1087.38	0.44593
1083.65	0.06252		1089.02	0.45456		528.16	0.60067		1089.02	0.45456
1085.29	0.05356		1090.66	0.43826		526.309	0.59374		1090.66	0.43826
1086.93	0.05224		1092.3	0.38284		524.455	0.58946		1092.3	0.38284
1088.57	0.04964		1093.94	0.35844		522.602	0.58629		1093.94	0.35844
1090.21	0.04682		1095.58	0.30897		520.748	0.56755		1095.58	0.30897
1091.85	0.05331		1097.22	0.34659		518.895	0.56207		1097.22	0.34659
1093.49	0.05552		1098.86	0.36598		517.039	0.54756		1098.86	0.36598
1095.13	0.06151		1100.5	0.40398		515.186	0.51569		1100.5	0.40398
1096.77	0.06275		1102.14	0.42867		513.33	0.49232		1102.14	0.42867
1098.41	0.05466		1103.78	0.4527		511.475	0.48026		1103.78	0.4527
1100.05	0.05639		1105.42	0.44197		509.619	0.48696		1105.42	0.44197
1101.68	0.04445		1107.05	0.44567		507.762	0.4749		1107.05	0.44567
1103.32	0.04637		1108.69	0.40385		505.904	0.47319		1108.69	0.40385
1104.96	0.04786		1110.33	0.34558		504.047	0.46381		1110.33	0.34558
1106.6	0.04344		1111.97	0.27034		502.189	0.45473		1111.97	0.27034
1108.23	0.04184		1113.6	0.28902		500.332	0.435		1113.6	0.28902
1109.87	0.04788		1115.24	0.26365		498.473	0.42722		1115.24	0.26365
1111.51	0.05527		1116.88	0.2594		496.615	0.41584		1116.88	0.2594
1113.14	0.0619		1118.51	0.27055		494.756	0.40207		1118.51	0.27055
1114.78	0.05517		1120.15	0.314		492.896	0.37299		1120.15	0.314
1116.41	0.05299		1121.78	0.32516		491.035	0.36072		1121.78	0.32516
1118.05	0.04378		1123.42	0.37742		489.176	0.34491		1123.42	0.37742
1119.68	0.03861		1125.05	0.31998		487.314	0.35354		1125.05	0.31998
1121.32	0.03368		1126.69	0.31187		485.453	0.36064		1126.69	0.31187
1122.95	0.03962		1128.32	0.32617		483.592	0.38227		1128.32	0.32617
1124.58	0.045		1129.95	0.33661		481.729	0.37992		1129.95	0.33661
1126.22	0.04738		1131.59	0.32794		479.867	0.36388		1131.59	0.32794
1127.85	0.04665		1133.22	0.30567		478.004	0.36493		1133.22	0.30567
1129.48	0.04803		1134.85	0.33217		476.141	0.34747		1134.85	0.33217
1131.11	0.05319		1136.48	0.37193		474.275	0.34348		1136.48	0.37193
1132.74	0.06175		1138.11	0.36992		472.412	0.34349		1138.11	0.36992
1134.38	0.0654		1139.75	0.40852		470.547	0.33082		1139.75	0.40852
1136.01	0.06263		1141.38	0.35995		468.682	0.3333		1141.38	0.35995
1137.64	0.05874		1143.01	0.40006		466.816	0.31353		1143.01	0.40006
1139.27	0.05023		1144.64	0.38591		464.951	0.30158		1144.64	0.38591
1140.9	0.05632		1146.27	0.38903		463.084	0.30392		1146.27	0.38903
1142.53	0.06066		1147.9	0.41127		461.219	0.29194		1147.9	0.41127
1144.16	0.05933		1149.53	0.42321		459.352	0.27774		1149.53	0.42321
1145.79	0.06469		1151.16	0.45508		457.484	0.27703		1151.16	0.45508
1147.42	0.06229		1152.79	0.47119		455.615	0.27737		1152.79	0.47119
1149.05	0.05275		1154.42	0.44345		453.748	0.28704		1154.42	0.44345
1150.68	0.04729		1156.05	0.37847		451.879	0.28665		1156.05	0.37847
1152.3	0.04227		1157.67	0.30807		450.01	0.29511		1157.67	0.30807
1153.93	0.04751		1159.3	0.26623		448.141	0.28612		1159.3	0.26623
1155.56	0.05084		1160.93	0.26241		446.27	0.27203		1160.93	0.26241
1157.19	0.04052		1162.56	0.31342		444.4	0.25482		1162.56	0.31342
1158.81	0.04185		1164.18	0.31658		442.529	0.2611		1164.18	0.31658
1160.44	0.04044		1165.81	0.35246		440.658	0.26412		1165.81	0.35246
1162.07	0.04394		1167.44	0.41212		438.785	0.2586		1167.44	0.41212
1163.69	0.04403		1169.06	0.45644		436.914	0.26257		1169.06	0.45644
1165.32	0.04256		1170.69	0.42005		435.041	0.27602		1170.69	0.42005
1166.94	0.0391		1172.31	0.35702		433.168	0.28151		1172.31	0.35702
1168.57	0.03699		1173.94	0.33674		431.295	0.27252		1173.94	0.33674
1170.19	0.03408		1175.56	0.33922		429.422	0.27206		1175.56	0.33922
1171.82	0.0378		1177.19	0.4003		427.547	0.2738		1177.19	0.4003
1173.44	0.04286		1178.81	0.40209		425.674	0.24599		1178.81	0.40209
1175.06	0.04894		1180.43	0.38803		423.799	0.22563		1180.43	0.38803
1176.69	0.04841		1182.06	0.38128		421.922	0.22369		1182.06	0.38128
1178.31	0.04568		1183.68	0.3844		420.047	0.22822		1183.68	0.3844
1179.93	0.03952		1185.3	0.39111		418.17	0.228		1185.3	0.39111
1181.56	0.03391		1186.93	0.33736		416.295	0.21246		1186.93	0.33736
1183.18	0.03924		1188.55	0.27311		414.418	0.21174		1188.55	0.27311
1184.8	0.04216		1190.17	0.29713		412.539	0.21073		1190.17	0.29713
1186.42	0.04352		1191.79	0.3047		410.662	0.20261		1191.79	0.3047
1188.04	0.04144		1193.41	0.37275		408.783	0.20505		1193.41	0.37275
1189.66	0.03456		1195.03	0.34982		406.904	0.19955		1195.03	0.34982
1191.28	0.03064		1196.65	0.34616		405.025	0.20022		1196.65	0.34616
1192.91	0.03842		1198.28	0.36122		403.146	0.18742		1198.28	0.36122
1194.52	0.0413		1199.89	0.35472		401.266	0.18004		1199.89	0.35472
1196.14	0.04993		1201.51	0.36599		399.387	0.1833		1201.51	0.36599
1197.76	0.04852		1203.13	0.38941		397.506	0.19959		1203.13	0.38941
1199.38	0.04775		1204.75	0.36375		395.625	0.21966		1204.75	0.36375
1201	0.03633		1206.37	0.39158		393.742	0.23791		1206.37	0.39158
1202.62	0.01854		1207.99	0.37037		391.861	0.2373		1207.99	0.37037
1204.24	0.01515		1209.61	0.37786		389.979	0.23587		1209.61	0.37786
1205.85	0.03185		1211.22	0.31498		388.096	0.21872		1211.22	0.31498
1207.47	0.0274		1212.84	0.25007		386.213	0.19246		1212.84	0.25007
1209.09	0.03036		1214.46	0.25819		384.328	0.18251		1214.46	0.25819
1210.71	0.03116		1216.08	0.21478		382.445	0.18738		1216.08	0.21478
1212.32	0.03746		1217.69	0.23782		380.561	0.17438		1217.69	0.23782
1213.94	0.03958		1219.31	0.34185		378.676	0.17641		1219.31	0.34185
1215.56	0.0386		1220.93	0.34961		376.789	0.18045		1220.93	0.34961
1217.17	0.041		1222.54	0.37474		374.904	0.174		1222.54	0.37474
1218.79	0.04247		1224.16	0.36542		373.018	0.17388		1224.16	0.36542
1220.4	0.03751		1225.77	0.41032		371.131	0.16936		1225.77	0.41032
1222.02	0.03426		1227.39	0.37699		369.244	0.17313		1227.39	0.37699
1223.63	0.03431		1229	0.32918		367.357	0.1709		1229	0.32918
1225.24	0.03162		1230.61	0.33744		365.469	0.15447		1230.61	0.33744
1226.86	0.0359		1232.23	0.30682		363.58	0.14441		1232.23	0.30682
1228.47	0.03816		1233.84	0.32268		361.691	0.15745		1233.84	0.32268
1230.08	0.04145		1235.45	0.3982		359.803	0.15295		1235.45	0.3982
1231.7	0.03295		1237.07	0.40215		357.914	0.16977		1237.07	0.40215
1233.31	0.02928		1238.68	0.38423		356.023	0.17918		1238.68	0.38423
1234.92	0.02656		1240.29	0.35203		354.133	0.17988		1240.29	0.35203
1236.53	0.03134		1241.9	0.38574		352.242	0.15608		1241.9	0.38574
1238.14	0.02976		1243.51	0.32734		350.352	0.13176		1243.51	0.32734
1239.76	0.03758		1245.13	0.31839		348.459	0.11502		1245.13	0.31839
1241.37	0.04919		1246.74	0.3169		346.568	0.12657		1246.74	0.3169
1242.98	0.05264		1248.35	0.31376		344.676	0.1219		1248.35	0.31376
1244.59	0.04226		1249.96	0.35837		342.783	0.14271		1249.96	0.35837
1246.2	0.02925		1251.57	0.40415		340.889	0.1483		1251.57	0.40415
1247.81	0.02871		1253.18	0.39454		338.996	0.1531		1253.18	0.39454
1249.42	0.03237		1254.79	0.38946		337.102	0.13226		1254.79	0.38946
1251.02	0.03203		1256.39	0.38785		335.207	0.11388		1256.39	0.38785
1252.63	0.03759		1258	0.43627		333.312	0.12221		1258	0.43627
1254.24	0.0427		1259.61	0.40565		331.416	0.12569		1259.61	0.40565
1255.85	0.04287		1261.22	0.40121		329.521	0.13241		1261.22	0.40121
1257.46	0.04234		1262.83	0.41342		327.625	0.1416		1262.83	0.41342
1259.07	0.04037		1264.44	0.44459		325.729	0.14347		1264.44	0.44459
1260.67	0.03852		1266.04	0.47046		323.83	0.12795		1266.04	0.47046
1262.28	0.03844		1267.65	0.44647		321.934	0.10929		1267.65	0.44647
1263.89	0.02674		1269.26	0.43324		320.035	0.0941		1269.26	0.43324
1265.49	0.0191		1270.86	0.4285		318.137	0.1002		1270.86	0.4285
1267.1	0.00438		1272.47	0.36356		316.238	0.09326		1272.47	0.36356
1268.7	0.000196502		1274.07	0.33509		314.34	0.10466		1274.07	0.33509
1270.31	0		1275.68	0.27522		312.439	0.10332		1275.68	0.27522
1271.91	0.01261		1277.28	0.24432		310.539	0.10622		1277.28	0.24432
1273.52	0.01368		1278.89	0.24026		308.639	0.09775		1278.89	0.24026
1275.12	0.01936		1280.49	0.25864		306.738	0.10166		1280.49	0.25864
1276.73	0.02637		1282.1	0.31083		304.838	0.09414		1282.1	0.31083
1278.33	0.04001		1283.7	0.36045		302.936	0.07994		1283.7	0.36045
1279.93	0.04182		1285.3	0.4637		301.033	0.08318		1285.3	0.4637
1281.54	0.03777		1286.91	0.47899		299.131	0.07696		1286.91	0.47899
1283.14	0.03878		1288.51	0.44749		297.229	0.07787		1288.51	0.44749
1284.74	0.03843		1290.11	0.40847		295.324	0.08279		1290.11	0.40847
1286.35	0.03359		1291.72	0.36386		293.42	0.08532		1291.72	0.36386
1287.95	0.03294		1293.32	0.30408		291.516	0.08137		1293.32	0.30408
1289.55	0.03312		1294.92	0.29582		289.611	0.06972		1294.92	0.29582
1291.15	0.03955		1296.52	0.33546		287.707	0.06785		1296.52	0.33546
1292.75	0.04541		1298.12	0.39757		285.801	0.07938		1298.12	0.39757
1294.35	0.03909		1299.72	0.4251		283.895	0.07646		1299.72	0.4251
1295.95	0.03586		1301.32	0.48014		281.988	0.08867		1301.32	0.48014
1297.55	0.02964		1302.92	0.49697		280.082	0.09604		1302.92	0.49697
1299.15	0.04272		1304.52	0.48451		278.176	0.0808		1304.52	0.48451
1300.75	0.04635		1306.12	0.46461		276.268	0.06595		1306.12	0.46461
1302.35	0.04451		1307.72	0.41744		274.359	0.07098		1307.72	0.41744
1303.95	0.04693		1309.32	0.3583		272.451	0.06798		1309.32	0.3583
1305.55	0.05681		1310.92	0.38927		270.543	0.05952		1310.92	0.38927
1307.15	0.04865		1312.52	0.36965		268.633	0.05327		1312.52	0.36965
1308.74	0.03383		1314.11	0.34086		266.723	0.04759		1314.11	0.34086
1310.34	0.03101		1315.71	0.27976		264.812	0.04038		1315.71	0.27976
1311.94	0.03269		1317.31	0.29897		262.902	0.03076		1317.31	0.29897
1313.54	0.02438		1318.91	0.36172		260.992	0.04534		1318.91	0.36172
1315.13	0.02023		1320.5	0.3939		259.08	0.06345		1320.5	0.3939
1316.73	0.01645		1322.1	0.42826		257.168	0.06257		1322.1	0.42826
1318.33	0.02622		1323.7	0.40266		255.256	0.07942		1323.7	0.40266
1319.92	0.02353		1325.29	0.40799		253.344	0.09076		1325.29	0.40799
1321.52	0.02864		1326.89	0.39566		251.43	0.08789		1326.89	0.39566
1323.11	0.04129		1328.48	0.36591		249.516	0.08587		1328.48	0.36591
1324.71	0.04727		1330.08	0.36853		247.602	0.09382		1330.08	0.36853
1326.3	0.04611		1331.67	0.33931		245.688	0.0919		1331.67	0.33931
1327.89	0.04715		1333.26	0.33897		243.773	0.0784		1333.26	0.33897
1329.49	0.03339		1334.86	0.35307		241.857	0.07709		1334.86	0.35307
1331.08	0.03292		1336.45	0.34757		239.941	0.07791		1336.45	0.34757
1332.68	0.02458		1338.05	0.31388		238.025	0.0746		1338.05	0.31388
1334.27	0.01467		1339.64	0.2788		236.109	0.06316		1339.64	0.2788
1335.86	0.01837		1341.23	0.30494		234.191	0.0587		1341.23	0.30494
1337.45	0.02		1342.82	0.29515		232.275	0.06244		1342.82	0.29515
1339.05	0.02343		1344.42	0.31423		230.357	0.05006		1344.42	0.31423
1340.64	0.03274		1346.01	0.33079		228.439	0.05092		1346.01	0.33079
1342.23	0.03785		1347.6	0.38039		226.52	0.07419		1347.6	0.38039
1343.82	0.04859		1349.19	0.42004		224.602	0.09121		1349.19	0.42004
1345.41	0.04892		1350.78	0.43932		222.682	0.09989		1350.78	0.43932
1347	0.03829		1352.37	0.42137		220.762	0.09445		1352.37	0.42137
1348.59	0.04468		1353.96	0.44012		218.842	0.09433		1353.96	0.44012
1350.18	0.0377		1355.55	0.46777		216.92	0.07959		1355.55	0.46777
1351.77	0.0414		1357.14	0.50295		214.998	0.0609		1357.14	0.50295
1353.36	0.042		1358.73	0.46219		213.078	0.06273		1358.73	0.46219
1354.95	0.04416		1360.32	0.42043		211.154	0.08427		1360.32	0.42043
1356.54	0.03999		1361.91	0.37765		209.232	0.109		1361.91	0.37765
1358.13	0.04226		1363.5	0.42756		207.311	0.11812		1363.5	0.42756
1359.72	0.03767		1365.09	0.42386		205.387	0.12705		1365.09	0.42386
1361.3	0.03639		1366.67	0.39718		203.463	0.14772		1366.67	0.39718
1362.89	0.03275		1368.26	0.39244		201.539	0.1238		1368.26	0.39244
1364.48	0.03176		1369.85	0.38254		199.613	0.1074		1369.85	0.38254
1366.06	0.02777		1371.43	0.37419		197.688	0.09629		1371.43	0.37419
1367.65	0.03013		1373.02	0.37614		195.764	0.09108		1373.02	0.37614
1369.24	0.03743		1374.61	0.37819		193.836	0.08123		1374.61	0.37819
1370.82	0.0419		1376.19	0.40542		191.91	0.0823		1376.19	0.40542
1372.41	0.04082		1377.78	0.39911		189.984	0.08814		1377.78	0.39911
1373.99	0.03685		1379.36	0.45834		188.057	0.11219		1379.36	0.45834
1375.58	0.03536		1380.95	0.47531		186.129	0.09869		1380.95	0.47531
1377.16	0.03378		1382.53	0.45293		184.201	0.10654		1382.53	0.45293
1378.75	0.03444		1384.12	0.44926		182.271	0.10397		1384.12	0.44926
1380.33	0.03483		1385.7	0.39139		180.344	0.11381		1385.7	0.39139
1381.92	0.03947		1387.29	0.39241		178.414	0.10692		1387.29	0.39241
1383.5	0.02974		1388.87	0.40221		176.484	0.13326		1388.87	0.40221
1385.08	0.03602		1390.45	0.41555		174.553	0.13601		1390.45	0.41555
1386.67	0.04239		1392.04	0.40413		172.623	0.14719		1392.04	0.40413
1388.25	0.04851		1393.62	0.41126		170.691	0.14535		1393.62	0.41126
1389.83	0.04787		1395.2	0.39923		168.76	0.13614		1395.2	0.39923
1391.41	0.04409		1396.78	0.37075		166.828	0.12942		1396.78	0.37075
1392.99	0.03134		1398.36	0.31875		164.895	0.12264		1398.36	0.31875
1394.58	0.02063		1399.95	0.33713		162.963	0.11395		1399.95	0.33713
1396.16	0.02292		1401.53	0.35972		161.029	0.12556		1401.53	0.35972
1397.74	0.03586		1403.11	0.42045		159.096	0.12684		1403.11	0.42045
1399.32	0.04399		1404.69	0.46305		157.162	0.14467		1404.69	0.46305
1400.9	0.05433		1406.27	0.4902		155.227	0.15737		1406.27	0.4902
1402.48	0.0526		1407.85	0.53924		153.291	0.16146		1407.85	0.53924
1404.06	0.0522		1409.43	0.5541		151.355	0.17023		1409.43	0.5541
1405.64	0.04077		1411.01	0.50933		149.42	0.15363		1411.01	0.50933
1407.22	0.02556		1412.59	0.43535		147.484	0.14267		1412.59	0.43535
1408.8	0.02645		1414.17	0.35069		145.547	0.13518		1414.17	0.35069
1410.37	0.01785		1415.74	0.32162		143.609	0.12484		1415.74	0.32162
1411.95	0.01252		1417.32	0.28783		141.672	0.11633		1417.32	0.28783
1413.53	0.01874		1418.9	0.22818		139.734	0.13128		1418.9	0.22818
1415.11	0.01777		1420.48	0.23138		137.795	0.14911		1420.48	0.23138
1416.68	0.02624		1422.05	0.26614		135.857	0.16218		1422.05	0.26614
1418.26	0.03432		1423.63	0.32215		133.918	0.16225		1423.63	0.32215
1419.84	0.04307		1425.21	0.3717		131.979	0.17245		1425.21	0.3717
1421.41	0.04926		1426.78	0.45143		130.037	0.19266		1426.78	0.45143
1422.99	0.05235		1428.36	0.45929		128.096	0.19198		1428.36	0.45929
1424.57	0.05077		1429.94	0.48733		126.156	0.18556		1429.94	0.48733
1426.14	0.04683		1431.51	0.49421		124.215	0.17398		1431.51	0.49421
1427.72	0.04284		1433.09	0.48773		122.271	0.15724		1433.09	0.48773
1429.29	0.04452		1434.66	0.45668		120.33	0.13534		1434.66	0.45668
1430.87	0.04335		1436.24	0.44703					1436.24	0.44703
1432.44	0.04411		1437.81	0.43949					1437.81	0.43949
1434.01	0.03724		1439.38	0.4509					1439.38	0.4509
1435.59	0.03572		1440.96	0.51668					1440.96	0.51668
1437.16	0.0396		1442.53	0.55932					1442.53	0.55932
1438.73	0.04173		1444.1	0.52549					1444.1	0.52549
1440.31	0.03937		1445.68	0.50345					1445.68	0.50345
1441.88	0.03311		1447.25	0.45885					1447.25	0.45885
1443.45	0.03295		1448.82	0.39757					1448.82	0.39757
1445.02	0.03005		1450.39	0.35731					1450.39	0.35731
1446.59	0.02501		1451.96	0.29297					1451.96	0.29297
1448.17	0.02212		1453.54	0.29819					1453.54	0.29819
1449.74	0.03933		1455.11	0.35658					1455.11	0.35658
1451.31	0.04418		1456.68	0.41331					1456.68	0.41331
1452.88	0.04382		1458.25	0.46554					1458.25	0.46554
1454.45	0.03936		1459.82	0.47504					1459.82	0.47504
1456.02	0.04386		1461.39	0.47832					1461.39	0.47832
1457.58	0.04238		1462.95	0.48188					1462.95	0.48188
1459.16	0.04392		1464.53	0.47579					1464.53	0.47579
1460.72	0.03891		1466.09	0.45171					1466.09	0.45171
1462.29	0.05493		1467.66	0.40941					1467.66	0.40941
1463.86	0.06157		1469.23	0.36239					1469.23	0.36239
1465.43	0.06187		1470.8	0.34471					1470.8	0.34471
1467	0.05671		1472.37	0.35894					1472.37	0.35894
1468.56	0.05328		1473.93	0.38139					1473.93	0.38139
1470.13	0.05166		1475.5	0.35383					1475.5	0.35383
1471.7	0.05838		1477.07	0.35129					1477.07	0.35129
1473.26	0.05574		1478.63	0.35263					1478.63	0.35263
1474.83	0.05883		1480.2	0.41292					1480.2	0.41292
1476.39	0.06344		1481.76	0.44045					1481.76	0.44045
1477.96	0.06466		1483.33	0.49987					1483.33	0.49987
1479.52	0.06308		1484.89	0.54523					1484.89	0.54523
1481.09	0.06145		1486.46	0.57836					1486.46	0.57836
1482.65	0.05998		1488.02	0.64912					1488.02	0.64912
1484.22	0.05491		1489.59	0.61102					1489.59	0.61102
1485.78	0.04662		1491.15	0.54308					1491.15	0.54308
1487.35	0.04388		1492.72	0.47048					1492.72	0.47048
1488.91	0.03844		1494.28	0.38896					1494.28	0.38896
1490.47	0.02416		1495.84	0.3079					1495.84	0.3079
1492.04	0.04045		1497.41	0.28556					1497.41	0.28556
1493.6	0.0578		1498.97	0.29103					1498.97	0.29103
1495.16	0.05856		1500.53	0.32241					1500.53	0.32241
1496.72	0.06315		1502.09	0.31802					1502.09	0.31802
1498.28	0.07142		1503.65	0.34053					1503.65	0.34053
1499.84	0.08399		1505.21	0.30541					1505.21	0.30541
1501.41	0.06931		1506.78	0.29309					1506.78	0.29309
1502.97	0.05079		1508.34	0.30897					1508.34	0.30897
1504.53	0.06926		1509.9	0.30454					1509.9	0.30454
1506.09	0.06448		1511.46	0.26067					1511.46	0.26067
1507.65	0.06024		1513.02	0.32065					1513.02	0.32065
1509.21	0.05637		1514.58	0.35076					1514.58	0.35076
1510.77	0.05712		1516.14	0.40904					1516.14	0.40904
1512.32	0.05867		1517.69	0.41122					1517.69	0.41122
1513.88	0.04682		1519.25	0.40758					1519.25	0.40758
1515.44	0.04828		1520.81	0.39105					1520.81	0.39105
1517	0.06159		1522.37	0.38731					1522.37	0.38731
1518.56	0.06567		1523.93	0.42471					1523.93	0.42471
1520.12	0.07689		1525.49	0.41342					1525.49	0.41342
1521.67	0.06835		1527.04	0.39657					1527.04	0.39657
1523.23	0.06621		1528.6	0.42995					1528.6	0.42995
1524.79	0.05218		1530.16	0.41003					1530.16	0.41003
1526.34	0.04402		1531.71	0.40611					1531.71	0.40611
1527.9	0.04198		1533.27	0.40922					1533.27	0.40922
1529.45	0.04486		1534.82	0.39192					1534.82	0.39192
1531.01	0.0538		1536.38	0.36291					1536.38	0.36291
1532.56	0.05794		1537.93	0.36099					1537.93	0.36099
1534.12	0.05835		1539.49	0.38377					1539.49	0.38377
1535.67	0.05665		1541.04	0.37218					1541.04	0.37218
1537.23	0.05258		1542.6	0.36213					1542.6	0.36213
1538.78	0.04998		1544.15	0.39952					1544.15	0.39952
1540.33	0.05301		1545.7	0.43596					1545.7	0.43596
1541.89	0.06378		1547.26	0.51101					1547.26	0.51101
1543.44	0.0823		1548.81	0.55413					1548.81	0.55413
1544.99	0.09707		1550.36	0.53499					1550.36	0.53499
1546.55	0.10515		1551.92	0.50382					1551.92	0.50382
1548.1	0.09642		1553.47	0.50727					1553.47	0.50727
1549.65	0.09612		1555.02	0.48459					1555.02	0.48459
1551.2	0.08515		1556.57	0.43055					1556.57	0.43055
1552.75	0.08698		1558.12	0.38557					1558.12	0.38557
1554.3	0.077		1559.67	0.40147					1559.67	0.40147
1555.85	0.072		1561.22	0.4376					1561.22	0.4376
1557.41	0.07151		1562.78	0.4962					1562.78	0.4962
1558.95	0.06684		1564.32	0.49965					1564.32	0.49965
1560.5	0.05645		1565.87	0.48502					1565.87	0.48502
1562.05	0.07119		1567.42	0.50131					1567.42	0.50131
1563.6	0.07437		1568.97	0.51805					1568.97	0.51805
1565.15	0.07604		1570.52	0.47749					1570.52	0.47749
1566.7	0.06987		1572.07	0.41232					1572.07	0.41232
1568.25	0.06324		1573.62	0.40127					1573.62	0.40127
1569.8	0.06683		1575.17	0.37545					1575.17	0.37545
1571.35	0.06419		1576.72	0.36667					1576.72	0.36667
1572.89	0.06192		1578.26	0.37841					1578.26	0.37841
1574.44	0.07533		1579.81	0.39564					1579.81	0.39564
1575.99	0.07603		1581.36	0.41921					1581.36	0.41921
1577.53	0.06598		1582.9	0.46372					1582.9	0.46372
1579.08	0.05743		1584.45	0.41053					1584.45	0.41053
1580.62	0.05231		1585.99	0.38995					1585.99	0.38995
1582.17	0.06109		1587.54	0.36103					1587.54	0.36103
1583.72	0.06943		1589.09	0.35589					1589.09	0.35589
1585.26	0.07966		1590.63	0.32513					1590.63	0.32513
1586.81	0.0928		1592.18	0.32918					1592.18	0.32918
1588.35	0.09281		1593.72	0.34078					1593.72	0.34078
1589.9	0.09106		1595.27	0.36623					1595.27	0.36623
1591.44	0.08393		1596.81	0.40554					1596.81	0.40554
1592.98	0.07142		1598.35	0.4587					1598.35	0.4587
1594.52	0.05355		1599.89	0.52571					1599.89	0.52571
1551.95	0.01866		--	--					--	--
1553.5	0.01871		--	--					--	--
1555.05	0.01896		--	--					--	--
1556.6	0.01923		--	--					--	--
1558.14	0.0199		--	--					--	--
1559.69	0.02045		--	--					--	--
1561.24	0.02111		--	--					--	--
1562.79	0.02154		--	--					--	--
1564.33	0.02167		--	--					--	--
1565.88	0.02144		--	--					--	--
1567.42	0.02105		--	--					--	--
1568.97	0.02064		--	--					--	--
1570.51	0.02045		--	--					--	--
1572.06	0.02065		--	--					--	--
1573.6	0.02104		--	--					--	--
1575.15	0.0218		--	--					--	--
1576.69	0.02214		--	--					--	--
1578.24	0.02228		--	--					--	--
1579.78	0.0222		--	--					--	--
1581.32	0.02174		--	--					--	--
1582.86	0.02138		--	--					--	--
1584.41	0.02102		--	--					--	--
1585.95	0.02075		--	--					--	--
1587.49	0.02064		--	--					--	--
1589.03	0.02057		--	--					--	--
1590.57	0.02063		--	--					--	--
1592.11	0.02067		--	--					--	--
1593.65	0.02076		--	--					--	--
1595.19	0.02065		--	--					--	--
1596.73	0.02048		--	--					--	--
1598.28	0.02012		--	--					--	--
1599.82	0.02009		--	--					--	--
1601.35	0.01989		--	--					--	--
1602.89	0.01985		--	--					--	--
1604.43	0.01988		--	--					--	--
1605.97	0.01976		--	--					--	--
1607.51	0.0197		--	--					--	--
1609.04	0.0196		--	--					--	--
1610.58	0.01946		--	--					--	--
1612.12	0.01946		--	--					--	--
1613.66	0.01947		--	--					--	--
1615.19	0.0197		--	--					--	--
1616.73	0.01984		--	--					--	--
1618.27	0.02028		--	--					--	--
1619.8	0.02072		--	--					--	--
1621.34	0.0213		--	--					--	--
1622.87	0.02164		--	--					--	--
1624.41	0.02186		--	--					--	--
1625.94	0.02153		--	--					--	--
1627.48	0.02111		--	--					--	--
1629.01	0.0206		--	--					--	--
1630.54	0.02023		--	--					--	--
1632.08	0.01998		--	--					--	--
1633.61	0.01985		--	--					--	--
1635.14	0.0198		--	--					--	--
1636.68	0.01974		--	--					--	--
1638.21	0.01948		--	--					--	--
1639.74	0.01908		--	--					--	--
1641.27	0.01847		--	--					--	--
1642.8	0.01799		--	--					--	--
1644.33	0.01738		--	--					--	--
1645.86	0.01671		--	--					--	--
1647.39	0.01596		--	--					--	--
1648.92	0.01532		--	--					--	--
1650.45	0.01483		--	--					--	--
1651.98	0.01468		--	--					--	--
1653.51	0.01465		--	--					--	--
1655.04	0.01495		--	--					--	--
1656.57	0.01527		--	--					--	--
1658.1	0.01556		--	--					--	--
1659.63	0.01555		--	--					--	--
1661.16	0.01532		--	--					--	--
1662.68	0.01505		--	--					--	--
1664.21	0.01492		--	--					--	--
1665.74	0.01482		--	--					--	--
1667.26	0.01482		--	--					--	--
1668.79	0.01488		--	--					--	--
1670.32	0.01513		--	--					--	--
1671.84	0.01535		--	--					--	--
1673.37	0.01538		--	--					--	--
1674.89	0.01525		--	--					--	--
1676.42	0.01517		--	--					--	--
1677.94	0.01496		--	--					--	--
1679.47	0.01467		--	--					--	--
1680.99	0.01408		--	--					--	--
1682.52	0.01363		--	--					--	--
1684.04	0.01325		--	--					--	--
1685.56	0.01314		--	--					--	--
1687.08	0.01311		--	--					--	--
1688.61	0.01317		--	--					--	--
1690.13	0.01315		--	--					--	--
1691.65	0.01324		--	--					--	--
1693.17	0.01313		--	--					--	--
1694.7	0.01294		--	--					--	--
1696.22	0.01273		--	--					--	--
1697.74	0.01275		--	--					--	--
1699.26	0.01306		--	--					--	--
1700.78	0.01339		--	--					--	--
1702.3	0.01357		--	--					--	--
1703.82	0.01375		--	--					--	--
1705.34	0.01385		--	--					--	--
1706.86	0.01405		--	--					--	--
1708.38	0.01398		--	--					--	--
1709.9	0.01389		--	--					--	--
1711.42	0.01381		--	--					--	--
1712.93	0.01377		--	--					--	--
1714.45	0.01356		--	--					--	--
1715.97	0.01333		--	--					--	--
1717.48	0.01309		--	--					--	--
1719	0.01296		--	--					--	--
1720.52	0.01275		--	--					--	--
1722.03	0.01247		--	--					--	--
1723.55	0.01214		--	--					--	--
1725.07	0.01181		--	--					--	--
1726.58	0.01142		--	--					--	--
1728.1	0.01095		--	--					--	--
1729.61	0.01042		--	--					--	--
1731.13	0.00987		--	--					--	--
1732.64	0.0094		--	--					--	--
1734.16	0.00908		--	--					--	--
1735.67	0.00876		--	--					--	--
1737.18	0.00844		--	--					--	--
1738.7	0.00818		--	--					--	--
1740.21	0.00801		--	--					--	--
1741.72	0.00804		--	--					--	--
1743.23	0.0082		--	--					--	--
1744.75	0.00842		--	--					--	--
1746.26	0.00872		--	--					--	--
1747.77	0.00892		--	--					--	--
1749.28	0.00902		--	--					--	--
1750.79	0.00895		--	--					--	--
1752.3	0.00903
1753.75	0.00933
1755.27	0.0097
1756.78	0.01023
1758.3	0.0106
1759.82	0.01085
1761.33	0.01104
1762.85	0.01126
1764.36	0.01115
1765.88	0.01111
1767.39	0.01099
1768.91	0.01087
1770.42	0.01079
1771.93	0.01058
1773.45	0.01055
1774.96	0.0105
1776.47	0.01058
1777.99	0.01057
1779.5	0.01041
1781.01	0.01042
1782.52	0.01043
1784.03	0.01064
1785.55	0.01077
1787.06	0.01091
1788.57	0.01079
1790.08	0.01054
1791.59	0.01032
1793.1	0.01012
1794.61	0.01023
1796.12	0.0104
1797.63	0.01081
1799.13	0.01109
1800.64	0.01117
1802.15	0.0109
1803.66	0.01049
1805.17	0.01032
1806.67	0.01007
1808.18	0.00988
1809.69	0.00966
1811.2	0.00965
1812.7	0.00977
1814.21	0.00996
1815.71	0.0103
1817.22	0.01032
1818.72	0.01018
1820.23	0.00971
1821.73	0.00924
1823.24	0.00864
1824.74	0.00804
1826.24	0.0077
1827.75	0.00758
1829.25	0.00754
1830.75	0.00749
1832.26	0.0076
1833.76	0.00779
1835.26	0.00788
1836.76	0.00767
1838.26	0.00718
1839.77	0.0066
1841.27	0.00619
1842.77	0.00609
1844.27	0.00614
1845.77	0.00636
1847.27	0.00664
1848.77	0.00686
1850.27	0.0069
1851.77	0.00665
1853.26	0.00638
1854.76	0.00617
1856.26	0.00592
1857.76	0.00573
1859.26	0.00546
1860.75	0.00519
1862.25	0.00515
1863.75	0.0053
1865.24	0.00566
1866.74	0.00624
1868.24	0.00689
1869.73	0.00754
1871.23	0.00784
1872.72	0.00796
1874.22	0.00811
1875.71	0.0083
1877.21	0.0088
1878.7	0.00934
1880.19	0.00987
1881.69	0.01019
1883.18	0.01024
1884.67	0.0103
1886.16	0.01051
1887.66	0.01082
1889.15	0.01108
1890.64	0.01116
1892.13	0.01098
1893.62	0.01063
1895.11	0.01004
1896.6	0.0097
1898.1	0.00951
1899.59	0.00939
1901.08	0.00932
1902.56	0.00881
1904.05	0.00835
1905.54	0.00783
1907.03	0.0075
1908.52	0.00722
1910.01	0.00698
1911.5	0.0067
1912.98	0.00656
1914.47	0.00647
1915.96	0.00638
1917.45	0.00636
1918.93	0.00635
1920.42	0.00661
1921.91	0.00662
1923.39	0.00654
1924.88	0.00638
1926.36	0.00627
1927.85	0.00661
1929.33	0.00702
1930.82	0.00759
1932.3	0.00825
1933.78	0.00894
1935.27	0.00931
1936.75	0.00941
1938.23	0.00897
1939.72	0.00858
1941.2	0.00841
1942.68	0.00818
1944.16	0.00774
1945.64	0.0071
1947.13	0.00684
1948.6	0.00663
1950.09	0.00654
1951.57	0.00655
1953.05	0.00662
1954.53	0.00655
1956.01	0.00619
1957.49	0.00548
1958.97	0.00463
1960.44	0.0044
1961.92	0.00436
1963.4	0.00469
1964.88	0.00488
1966.36	0.00504
1967.84	0.00529
1969.31	0.00548
1970.79	0.00573
1972.27	0.00589
1973.74	0.00616
1975.22	0.00639
1976.7	0.00641
1978.17	0.00606
1979.65	0.00579
1981.12	0.00543
1982.6	0.00513
1984.07	0.00509
1985.54	0.00487
1987.02	0.00486
1988.49	0.00488
1989.97	0.00476
1991.44	0.00451
1992.91	0.00441
1994.38	0.00457
1995.86	0.00457
1997.33	0.00424
1998.8	0.00385
2000.27	0.00349
2001.74	0.0032
2003.21	0.00338
2004.68	0.00369
2006.16	0.0043
2007.63	0.00504
2009.09	0.00545
2010.57	0.00559
2012.03	0.00571
2013.5	0.00611
2014.97	0.00658
2016.44	0.00696
2017.91	0.0071
2019.38	0.00705
2020.85	0.00716
2022.31	0.00737
2023.78	0.00734
2025.25	0.00739
2026.71	0.00762
2028.18	0.00782
2029.65	0.00805
2031.11	0.00818
2032.58	0.00817
2034.04	0.00794
2035.51	0.00744
2036.97	0.00662
2038.44	0.00542
2039.9	0.00464
2041.37	0.00462
2042.83	0.00481
2044.29	0.00516
2045.76	0.00532
2047.22	0.00527
2048.68	0.00538
2050.14	0.00531
2051.61	0.00522
2053.07	0.005
2054.53	0.00474
2055.99	0.00448
2057.45	0.00415
2058.91	0.00398
2060.37	0.00424
2061.83	0.00474
2063.29	0.00533
2064.75	0.00574
2066.21	0.00548
2067.67	0.00514
2069.13	0.00475
2070.59	0.00455
2072.05	0.00449
2073.5	0.00416
2074.96	0.00398
2076.42	0.00351
2077.88	0.00309
2079.34	0.0026
2080.79	0.00253
2082.25	0.00279
2083.7	0.00334
2085.16	0.00383
2086.62	0.00416
2088.07	0.00447
2089.53	0.00466
2090.98	0.00497
2092.44	0.00529
2093.89	0.00582
2095.34	0.00628
2096.8	0.0067
2098.25	0.00723
2099.7	0.00748
2101.16	0.00776
2102.61	0.00774
2104.06	0.00795
2105.52	0.00799
2106.97	0.00792
2108.42	0.00762
2109.87	0.00725
2111.32	0.007
2112.77	0.00674
2114.22	0.00641
2115.67	0.00611
2117.12	0.00595
2118.57	0.00551
2120.02	0.00499
2121.47	0.00438
2122.92	0.00401
2124.37	0.00398
2125.82	0.00406
2127.27	0.00439
2128.72	0.00447
2130.16	0.00441
2131.61	0.00437
2133.06	0.00427
2134.51	0.00423
2135.95	0.00421
2137.4	0.00424
2138.84	0.00426
2140.29	0.00404
2141.74	0.00354
2143.18	0.00335
2144.63	0.00333
2146.07	0.00357
2147.52	0.00384
2148.96	0.00378
2150.4	0.00368
2151.85	0.00359
2153.29	0.00355
2154.74	0.00354
2156.18	0.0037
2157.62	0.00416
2159.06	0.00449
2160.5	0.00463
2161.95	0.0047
2163.39	0.0046
2164.83	0.00441
2166.27	0.00438
2167.71	0.00422
2169.15	0.00412
2170.59	0.00438
2172.03	0.00467
2173.47	0.00499
2174.91	0.00537
2176.35	0.00551
2177.79	0.00558
2179.23	0.00572
2180.67	0.00575
2182.11	0.00569
2183.54	0.00542
2184.98	0.00523
2186.42	0.00482
2187.86	0.00454
2189.29	0.00459
2190.73	0.00465
2192.17	0.00446
2193.6	0.00423
2195.04	0.00355
2196.47	0.00263
2197.91	0.00211
2199.35	0.00172
2200.78	0.00154
2202.21	0.0014
2203.65	0.000982795
2205.08	0.000605614
2206.52	2.91049e-05
2207.95	0
2209.38	2.59875e-05
2210.82	0.000209083
2212.25	0.000434827
2213.68	0.000585592
2215.11	0.000648747
2216.55	0.00115
2217.98	0.00178
2219.41	0.00248
2220.84	0.00316
2222.27	0.00349
2223.7	0.00377
2225.13	0.00391
2226.56	0.00424
2227.99	0.00478
2229.42	0.00515
2230.85	0.00546
2232.28	0.00536
2233.71	0.005
2235.14	0.00469
2236.57	0.0045
2237.99	0.0044
2239.42	0.00443
2240.85	0.00421
2242.28	0.00391
2243.7	0.00342
2245.13	0.00281
2246.56	0.00247
2247.98	0.00205
2249.41	0.00199
2250.83	0.00176
2252.26	0.00159
2253.68	0.00134
2255.11	0.00141
2256.54	0.00151
2257.96	0.00198
2259.38	0.00235
2260.81	0.00281
2262.23	0.00332
2263.65	0.00353
2265.08	0.00368
2266.5	0.00381
2267.92	0.00399
2269.35	0.00444
2270.77	0.00475
2272.19	0.00533
2273.61	0.00567
2275.03	0.00587
2276.45	0.0056
2277.87	0.0055
2279.3	0.00518
2280.72	0.00506
2282.14	0.00481
2283.56	0.00455
2284.97	0.00417
2286.39	0.00366
2287.81	0.0032
2289.23	0.0029
2290.65	0.00279
2292.07	0.00295
2293.49	0.003
2294.9	0.00301
2296.32	0.00298
2297.74	0.00304
2299.16	0.00291
2300.57	0.00292
2301.99	0.00286
2303.4	0.00274
2304.82	0.00268
2306.24	0.00272
2307.65	0.00288
2309.07	0.00319
2310.48	0.00357
2311.9	0.00399
2313.31	0.00432
2314.73	0.00445
2316.14	0.00432
2317.55	0.00411
2318.97	0.00373
2320.38	0.00311
2321.79	0.00245
2323.21	0.00232
2324.62	0.00257
2326.03	0.00287
2327.44	0.0033
2328.85	0.00351
2330.27	0.00351
2331.67	0.00344
2333.09	0.00322
2334.5	0.00288
2335.91	0.00266
2337.32	0.00259
2338.73	0.0024
2340.14	0.00231
2341.55	0.00227
2342.96	0.00239
2344.36	0.00241
2345.77	0.00227
2347.18	0.0021
2348.59	0.00199
2350	0.00231
2351.4	0.00289
2352.81	0.00371
2354.22	0.00443
2355.62	0.00498
2357.03	0.00516
2358.44	0.00514
2359.84	0.00498
2361.25	0.00465
2362.65	0.00483
2364.06	0.00518
2365.46	0.00573
2366.87	0.00631
2368.27	0.00683
2369.68	0.00728
2371.08	0.00741
2372.49	0.00731
2373.89	0.00674
2375.29	0.00593
2376.69	0.00497
2378.1	0.00435
2379.5	0.00389
2380.9	0.00389
2382.3	0.00416
2383.71	0.00455
2385.11	0.00481
2386.51	0.0045
2387.91	0.00422
2389.31	0.00399
2390.71	0.0038
2392.11	0.00372
2393.51	0.0037
2394.91	0.00364
2396.31	0.00357
2397.71	0.00362
2399.11	0.00369
2400.51	0.00402
2401.9	0.00438
2403.3	0.00475
2404.7	0.00478
2406.1	0.00473
2407.5	0.00487
2408.89	0.00509
2410.29	0.00548
2411.69	0.00559
2413.08	0.00551
2414.48	0.00533
2415.88	0.00523
2417.27	0.00521
2418.67	0.00541
2420.06	0.0058
2421.46	0.00619
2422.85	0.00638
2424.24	0.00635
2425.64	0.00613
2427.03	0.00589
2428.43	0.00594
2429.82	0.00618
2431.21	0.00636
2432.61	0.00672
2434	0.00708
2435.39	0.00737
2436.78	0.00753
2438.18	0.00775
2439.57	0.00785
2440.96	0.00794
2442.35	0.00795
2443.74	0.00785
2445.13	0.00769
2446.52	0.00768
2447.91	0.00775
2449.3	0.00781
2450.69	0.00799
2452.08	0.00818
2453.47	0.00818
2454.86	0.00798
2456.25	0.00767
2457.64	0.00739
2459.02	0.00707
2460.41	0.00697
2461.8	0.00683
2463.19	0.00684
2464.57	0.00699
2465.96	0.00703
2467.35	0.00681
2468.73	0.00669
2470.12	0.00662
2471.51	0.00666
2472.89	0.00674
2474.28	0.0067
2475.66	0.00666
2477.05	0.00667
2478.43	0.00685
2479.81	0.00712
2481.2	0.00732
2482.58	0.00745
2483.97	0.0072
2485.35	0.00668
2486.73	0.00604
2488.12	0.00562
2489.5	0.00571
2490.88	0.00628
2492.26	0.00678
2493.64	0.00712
2495.03	0.00713
2496.41	0.00708
2497.79	0.00704
2499.17	0.00707
2500.55	0.00716
2501.93	0.00715
2503.31	0.00711
2504.69	0.00713
2506.07	0.00737
2507.45	0.00795
2508.83	0.00879
2510.21	0.0094
2511.59	0.00966
2512.96	0.00924
2514.34	0.00866
2515.72	0.00824
2517.1	0.008
2518.48	0.00804
2519.85	0.00811
2521.23	0.00813
2522.61	0.008
2523.98	0.00765
2525.36	0.00728
2526.74	0.00715
2528.11	0.00734
2529.49	0.00755
2530.86	0.00768
2532.24	0.00757
2533.61	0.00767
2534.99	0.00778
2536.36	0.00807
2537.74	0.00838
2539.11	0.00875
2540.48	0.00915
2541.86	0.00941
2543.23	0.00948
2544.6	0.00951
2545.97	0.00935
2547.35	0.00926
2548.72	0.00915
2550.09	0.0089
2551.46	0.00856
2552.83	0.00823
2554.2	0.00796
2555.58	0.00782
2556.95	0.00784
2558.31	0.00789
2559.69	0.00823
2561.06	0.00852
2562.42	0.00853
2563.79	0.00828
2565.16	0.00815
2566.53	0.00837
2567.9	0.00873
2569.27	0.00935
2570.64	0.01007
2572.01	0.01054
2573.37	0.01076
2574.74	0.0106
2576.11	0.01035
2577.47	0.01034
2578.84	0.01063
2580.21	0.01088
2581.57	0.01112
2582.94	0.01107
2584.3	0.0108
2585.67	0.0104
2587.03	0.01006
2588.4	0.00968
2589.77	0.00901
2591.13	0.00842
2592.49	0.00786
2593.86	0.00734
2595.22	0.00733
2596.59	0.00763
2597.95	0.00802
2599.31	0.00861
2600.67	0.0088
2602.04	0.0086
2603.4	0.00821
2604.76	0.00791
2606.12	0.00773
2607.48	0.00761
2608.84	0.00775
2610.21	0.00828
2611.57	0.0086
2612.93	0.00891
2614.29	0.00911
2615.65	0.00897
2617.01	0.00868
2618.37	0.00846
2619.73	0.00812
2621.09	0.00807
2622.45	0.00801
2623.8	0.00803
2625.16	0.00799
2626.52	0.00794
2627.88	0.00779
2629.23	0.00764
2630.59	0.00755
2631.95	0.00765
2633.31	0.0077
2634.66	0.0079
2636.02	0.00825
2637.38	0.00871
2638.73	0.00921
2640.09	0.0098
2641.44	0.00989
2642.8	0.0097
2644.15	0.00926
2645.51	0.00887
2646.86	0.00875
2648.22	0.00923
2649.57	0.00977
2650.92	0.01021
2652.28	0.01046
2653.63	0.01063
2654.98	0.01047
2656.34	0.01004
2657.69	0.00963
2659.04	0.0093
2660.39	0.00878
2661.75	0.00829
2663.1	0.0078
2664.45	0.00776
2665.8	0.00805
2667.15	0.00849
2668.5	0.00863
2669.85	0.00857
2671.2	0.00811
2672.55	0.00779
2673.9	0.00741
2675.25	0.00733
2676.6	0.00762
2677.95	0.00808
2679.3	0.00843
2680.65	0.00866
2682	0.00876
2683.34	0.00888
2684.69	0.009
2686.04	0.00914
2687.39	0.00895
2688.73	0.00859
2690.08	0.00803
2691.43	0.00766
2692.77	0.00742
2694.12	0.00766
2695.47	0.00798
2696.81	0.00845
2698.16	0.0087
2699.5	0.0087
2700.85	0.00843
2702.19	0.00835
2703.53	0.00842
2704.88	0.00858
2706.22	0.00877
2707.57	0.00893
2708.91	0.00884
2710.25	0.00874
2711.6	0.0088
2712.94	0.00909
2714.28	0.00954
2715.62	0.00993
2716.97	0.00996
2718.31	0.00978
2719.65	0.00949
2720.99	0.00911
2722.33	0.00852
2723.67	0.00807
2725.01	0.00782
2726.35	0.00755
2727.69	0.00739
2729.03	0.00729
2730.37	0.00749
2731.71	0.0079
2733.05	0.00842
2734.39	0.00896
2735.73	0.0096
2737.07	0.01009
2738.41	0.01037
2739.74	0.01044
2741.08	0.01046
2742.42	0.01068
2743.76	0.01113
2745.09	0.01165
2746.43	0.01211
2747.77	0.01236
2749.1	0.01256
2750.44	0.01252
2751.78	0.01252
2753.11	0.0125
2754.45	0.01252
2755.78	0.01241
2757.12	0.01223
2758.45	0.01167
2759.79	0.01119
2761.12	0.01104
2762.46	0.01112
2763.79	0.01136
2765.12	0.01148
2766.46	0.01151
2767.79	0.01148
2769.12	0.01142
2770.45	0.01125
2771.79	0.01121
2773.12	0.01138
2774.45	0.0116
2775.78	0.0119
2777.11	0.0119
2778.44	0.01211
2779.78	0.0121
2781.11	0.01225
2782.44	0.01236
2783.77	0.01224
2785.1	0.01203
2786.43	0.01163
2787.76	0.01114
2789.08	0.01075
2790.41	0.01082
2791.74	0.01127
2793.07	0.01196
2794.4	0.01241
2795.73	0.01239
2797.06	0.01199
2798.38	0.01134
2799.71	0.01105
2801.04	0.01071
2802.37	0.01042
2803.69	0.01009
2805.02	0.00964
2806.34	0.00926
2807.67	0.00906
2809	0.00917
2810.32	0.00952
2811.65	0.00994
2812.97	0.01025
2814.3	0.01021
2815.62	0.00993
2816.95	0.00963
2818.27	0.00942
2819.59	0.00953
2820.92	0.00974
2822.24	0.0101
2823.56	0.01063
2824.89	0.01123
2826.21	0.01174
2827.53	0.01213
2828.86	0.01251
2830.18	0.0129
2831.5	0.01316
2832.82	0.01309
2834.14	0.01279
2835.46	0.01208
2836.78	0.01146
2838.1	0.01109
2839.42	0.01098
2840.74	0.01104
2842.06	0.01098
2843.38	0.01063
2844.7	0.01004
2846.02	0.00932
2847.34	0.00903
2848.66	0.00898
2849.98	0.00921
2851.3	0.00936
2852.62	0.00922
2853.93	0.00875
2855.25	0.00848
2856.57	0.00835
2857.89	0.00838
2859.2	0.00836
2860.52	0.00842
2861.84	0.00833
2863.15	0.00842
2864.47	0.00864
2865.78	0.00907
2867.1	0.0094
2868.41	0.00971
2869.73	0.00965
2871.04	0.00955
2872.36	0.0094
2873.67	0.00909
2874.99	0.00879
2876.3	0.00878
2877.61	0.00889
2878.93	0.00919
2880.24	0.00971
2881.55	0.01022
2882.87	0.01032
2884.18	0.01013
2885.49	0.0096
2886.8	0.00905
2888.12	0.00894
2889.43	0.00919
2890.74	0.00929
2892.05	0.00906
2893.36	0.00863
2894.67	0.00778
2895.98	0.00718
2897.29	0.00707
2898.6	0.00729
2899.91	0.00764
2901.22	0.00789
2902.53	0.0079
2903.84	0.00794
2905.15	0.0083
2906.46	0.00906
2907.77	0.00999
2909.07	0.01086
2910.38	0.01123
2911.69	0.01138
2913	0.01154
2914.3	0.01218
2915.61	0.01289
2916.92	0.01383
2918.22	0.01461
2919.53	0.01492
2920.84	0.01475
2922.14	0.01432
2923.45	0.01379
2924.75	0.01342
2926.06	0.01306
2927.36	0.01259
2928.67	0.0121
2929.97	0.01189
2931.28	0.0116
2932.58	0.01138
2933.89	0.0111
2935.19	0.0109
2936.49	0.01054
2937.79	0.01007
2939.1	0.00959
2940.4	0.00918
2941.7	0.00884
2943.01	0.00852
2944.31	0.00831
2945.61	0.00829
2946.91	0.00852
2948.21	0.00885
2949.51	0.00903
2950.81	0.0091
2952.11	0.009
2953.41	0.00895
2954.72	0.00896
2956.01	0.00911
2957.31	0.00926
2958.61	0.00939
2959.91	0.00947
2961.21	0.00949
2962.51	0.00954
2963.81	0.00979
2965.11	0.01033
2966.41	0.01088
2967.7	0.01127
2969	0.01147
2970.3	0.01155
2971.6	0.01168
2972.89	0.01181
2974.19	0.01185
2975.49	0.01195
2976.78	0.01209
2978.08	0.01197
2979.37	0.01162
2980.67	0.01122
2981.97	0.01096
2983.26	0.01086
2984.56	0.0109
2985.85	0.01102
2987.14	0.01115
2988.44	0.01128
2989.73	0.01126
2991.03	0.01098
2992.32	0.01064
2993.61	0.01057
2994.91	0.01058
2996.2	0.0107
2997.49	0.01079
2998.78	0.01078
3000.08	0.01091
3001.37	0.01134
3002.66	0.01186
3003.95	0.01235
3005.24	0.01275
3006.53	0.01277
3007.83	0.01234
3009.12	0.01172
3010.41	0.01125
3011.7	0.01115
3012.99	0.0115
3014.28	0.01212
3015.57	0.01254
3016.85	0.01276
3018.14	0.01289
3019.43	0.01282
3020.72	0.01261
3022.01	0.0124
3023.3	0.01209
3024.59	0.01178
3025.87	0.01143
3027.16	0.01135
3028.45	0.01158
3029.74	0.01225
3031.02	0.01308
3032.31	0.01366
3033.59	0.01386
3034.88	0.01361
3036.17	0.01294
3037.45	0.01208
3038.74	0.01141
3040.02	0.01096
3041.31	0.01092
3042.59	0.01115
3042.66	0.01114
3043.95	0.01137
3045.24	0.01155
3046.53	0.01178
3047.82	0.01175
3049.11	0.01168
3050.4	0.01134
3051.69	0.01077
3052.97	0.01027
3054.26	0.00978
3055.55	0.00951
3056.84	0.00936
3058.13	0.00947
3059.42	0.00957
3060.7	0.00978
3061.99	0.00985
3063.28	0.00991
3064.57	0.01002
3065.85	0.01011
3067.14	0.01024
3068.43	0.0102
3069.71	0.01019
3071	0.01004
3072.28	0.00997
3073.57	0.00999
3074.85	0.00993
3076.14	0.00999
3077.42	0.01022
3078.71	0.01064
3079.99	0.01106
3081.28	0.01159
3082.56	0.01176
3083.85	0.01188
3085.13	0.01173
3086.41	0.01135
3087.7	0.01094
3088.98	0.01057
3090.26	0.0105
3091.54	0.01039
3092.83	0.01038
3094.11	0.01048
3095.39	0.01057
3096.67	0.01081
3097.95	0.01104
3099.23	0.01101
3100.51	0.0108
3101.79	0.01059
3103.07	0.01013
3104.35	0.00994
3105.64	0.0098
3106.91	0.00986
3108.19	0.01014
[truncated: 736 more rows]

## Sheet: Fig S8
									Binding energy(eV)	CeAlOx/Ni/Ni-foam
545.38	4822.26	0	0	0	0	0	4818.97		545.08	5632.34	0	0	0	0	0	5679.06
545.28	4841.35	4797.94	4802.57	4797.94	4844.17	4797.94	4848.8		544.98	5633.99	5625.6	5649.45	5625.6	5648.47	5625.6	5672.32
545.18	4846.22	4792.77	4797.4	4792.77	4839	4792.77	4843.63		544.88	5626.12	5609.12	5632.97	5609.12	5631.99	5609.12	5655.84
545.08	4833.11	4782.01	4786.64	4782.01	4828.24	4782.01	4832.87		544.78	5609.97	5592.24	5616.09	5592.24	5615.11	5592.24	5638.96
544.98	4815.34	4764.85	4769.49	4764.85	4811.09	4764.85	4815.72		544.68	5566.41	5570.63	5594.48	5570.63	5593.5	5570.63	5617.35
544.88	4788.44	4737.66	4742.29	4737.66	4783.9	4737.66	4788.53		544.58	5524.71	5543.68	5567.53	5543.68	5566.55	5543.68	5590.4
544.78	4751.99	4701.22	4705.85	4701.22	4747.45	4701.22	4752.08		544.48	5525.94	5513.91	5537.76	5513.91	5536.78	5513.91	5560.63
544.68	4708.18	4657.33	4661.96	4657.33	4703.56	4657.33	4708.19		544.38	5491.39	5494.33	5518.18	5494.33	5517.2	5494.33	5541.05
544.58	4659.71	4608.88	4613.51	4608.88	4655.12	4608.88	4659.75		544.28	5461.1	5481.16	5505.01	5481.16	5504.02	5481.16	5527.87
544.48	4609.76	4558.87	4563.51	4558.87	4605.11	4558.87	4609.74		544.18	5468.51	5471.13	5494.98	5471.13	5494	5471.13	5517.85
544.38	4561.59	4510.73	4515.36	4510.73	4556.97	4510.73	4561.6		544.08	5458.84	5462.65	5486.5	5462.65	5485.52	5462.65	5509.37
544.28	4518.72	4467.65	4472.28	4467.65	4513.88	4467.65	4518.52		543.98	5475.83	5454.91	5478.76	5454.91	5477.78	5454.91	5501.62
544.18	4484.12	4432.93	4437.56	4432.93	4479.16	4432.93	4483.79		543.88	5448.99	5443.42	5467.27	5443.42	5466.29	5443.42	5490.14
544.08	4458.17	4407.44	4412.07	4407.44	4453.68	4407.44	4458.31		543.78	5422.36	5437.82	5461.67	5437.82	5460.69	5437.82	5484.54
543.98	4439.33	4388.29	4392.92	4388.29	4434.52	4388.29	4439.15		543.68	5411.07	5435.82	5459.66	5435.82	5458.68	5435.82	5482.53
543.88	4424.89	4374.17	4378.81	4374.17	4420.41	4374.17	4425.04		543.58	5430.88	5432.8	5456.65	5432.8	5455.67	5432.8	5479.52
543.78	4412.47	4361.7	4366.33	4361.7	4407.93	4361.7	4412.56		543.48	5474.06	5428.58	5452.43	5428.58	5451.45	5428.58	5475.3
543.68	4400.01	4349.19	4353.82	4349.19	4395.42	4349.19	4400.05		543.38	5446.88	5421.91	5445.76	5421.91	5444.78	5421.91	5468.63
543.58	4386.81	4335.99	4340.63	4335.99	4382.23	4335.99	4386.86		543.28	5451.42	5412.17	5436.02	5412.17	5435.03	5412.17	5458.88
543.48	4372.72	4321.89	4326.52	4321.89	4368.12	4321.89	4372.75		543.18	5447.54	5398.99	5422.84	5398.99	5421.86	5398.99	5445.71
543.38	4358.06	4307.2	4311.84	4307.2	4353.43	4307.2	4358.07		543.08	5464.92	5383.25	5407.1	5383.25	5406.12	5383.25	5429.97
543.28	4343.52	4292.61	4297.24	4292.61	4338.84	4292.61	4343.48		542.98	5467.53	5365.07	5388.92	5365.07	5387.94	5365.07	5411.78
543.18	4329.83	4278.93	4283.56	4278.93	4325.16	4278.93	4329.8		542.88	5425.86	5344.33	5368.18	5344.33	5367.19	5344.33	5391.04
543.08	4317.45	4266.55	4271.19	4266.55	4312.78	4266.55	4317.42		542.78	5424.12	5320.98	5344.83	5320.98	5343.85	5320.98	5367.7
542.98	4306.42	4255.54	4260.18	4255.54	4301.77	4255.54	4306.41		542.68	5411.82	5296.03	5319.88	5296.03	5318.9	5296.03	5342.75
542.88	4296.45	4245.58	4250.22	4245.58	4291.81	4245.58	4296.45		542.58	5388.95	5269.91	5293.76	5269.91	5292.77	5269.91	5316.62
542.78	4287.09	4236.25	4240.9	4236.25	4282.49	4236.25	4287.13		542.48	5373.06	5242.3	5266.15	5242.3	5265.17	5242.3	5289.02
542.68	4278.03	4227.18	4231.82	4227.18	4273.41	4227.18	4278.05		542.38	5336.96	5213.42	5237.27	5213.42	5236.29	5213.42	5260.14
542.58	4269.31	4218.44	4223.08	4218.44	4264.67	4218.44	4269.32		542.28	5324.36	5183.41	5207.26	5183.41	5206.28	5183.41	5230.13
542.48	4261.29	4210.37	4215.02	4210.37	4256.61	4210.37	4261.25		542.18	5304.22	5152.69	5176.54	5152.69	5175.55	5152.69	5199.4
542.38	4254.27	4203.36	4208	4203.36	4249.59	4203.36	4254.24		542.08	5266.17	5122.26	5146.11	5122.26	5145.13	5122.26	5168.98
542.28	4248.23	4197.34	4201.99	4197.34	4243.58	4197.34	4248.22		541.98	5218.43	5091.67	5115.52	5091.67	5114.54	5091.67	5138.39
542.18	4242.75	4191.85	4196.51	4191.85	4238.09	4191.85	4242.74		541.88	5199.74	5060.74	5084.59	5060.74	5083.61	5060.74	5107.46
542.08	4237.23	4186.29	4190.94	4186.29	4232.52	4186.29	4237.18		541.78	5193.89	5030.55	5054.4	5030.55	5053.42	5030.55	5077.27
541.98	4230.88	4179.94	4184.6	4179.94	4226.17	4179.94	4230.83		541.68	5141.91	5000.76	5024.61	5000.76	5023.63	5000.76	5047.48
541.88	4222.25	4171.5	4176.16	4171.5	4217.74	4171.5	4222.4		541.58	5119.32	4970.61	4994.46	4970.61	4993.48	4970.61	5017.33
541.78	4209.94	4159.12	4163.78	4159.12	4205.35	4159.12	4210.02		541.48	5099.29	4941.26	4965.11	4941.26	4964.13	4941.26	4987.98
541.68	4193.49	4142.64	4147.31	4142.64	4188.88	4142.64	4193.55		541.38	5046.03	4914.08	4937.93	4914.08	4936.95	4914.08	4960.8
541.58	4173.78	4122.88	4127.55	4122.88	4169.11	4122.88	4173.79		541.28	5004.6	4889.39	4913.24	4889.39	4912.26	4889.39	4936.11
541.48	4152.25	4101.31	4105.99	4101.31	4147.54	4101.31	4152.22		541.18	4953.47	4868.63	4892.48	4868.63	4891.5	4868.63	4915.35
541.38	4130.46	4079.5	4084.18	4079.5	4125.73	4079.5	4130.42		541.08	4898.91	4851.85	4875.7	4851.85	4874.72	4851.85	4898.57
541.28	4109.65	4058.66	4063.36	4058.66	4104.9	4058.66	4109.59		540.98	4894.02	4838.73	4862.58	4838.73	4861.6	4838.73	4885.45
541.18	4090.51	4039.54	4044.24	4039.54	4085.77	4039.54	4090.47		540.88	4867.52	4829.23	4853.08	4829.23	4852.1	4829.23	4875.95
541.08	4073.06	4022.11	4026.82	4022.11	4068.35	4022.11	4073.06		540.78	4842.2	4822.78	4846.63	4822.78	4845.64	4822.78	4869.49
540.98	4056.94	4006	4010.72	4006	4052.23	4006	4056.95		540.68	4823.44	4817.96	4841.81	4817.96	4840.82	4817.96	4864.67
540.88	4041.69	3990.75	3995.48	3990.75	4036.98	3990.75	4041.71		540.58	4823.81	4815.19	4839.04	4815.19	4838.06	4815.19	4861.91
540.78	4026.94	3976	3980.74	3976	4022.23	3976	4026.98		540.48	4812.76	4814.45	4838.3	4814.45	4837.32	4814.45	4861.17
540.68	4012.59	3961.62	3966.38	3961.62	4007.85	3961.62	4012.61		540.38	4795.41	4812.12	4835.97	4812.12	4834.99	4812.12	4858.84
540.58	3999	3947.95	3952.73	3947.95	3994.19	3947.95	3998.96		540.28	4816.85	4810.58	4834.43	4810.58	4833.44	4810.58	4857.29
540.48	3986.64	3935.63	3940.42	3935.63	3981.86	3935.63	3986.65		540.18	4811.77	4808.22	4832.07	4808.22	4831.08	4808.22	4854.93
540.38	3975.85	3924.79	3929.61	3924.79	3971.03	3924.79	3975.84		540.08	4821.03	4803.7	4827.55	4803.7	4826.57	4803.7	4850.42
540.28	3966.8	3915.68	3920.52	3915.68	3961.91	3915.68	3966.75		539.98	4837.72	4796.34	4820.19	4796.34	4819.21	4796.34	4843.06
540.18	3959.49	3908.4	3913.27	3908.4	3954.64	3908.4	3959.5		539.88	4827.33	4786.49	4810.34	4786.49	4809.36	4786.49	4833.21
540.08	3953.66	3902.53	3907.42	3902.53	3948.76	3902.53	3953.65		539.78	4828.91	4774.04	4797.88	4774.04	4796.9	4774.04	4820.75
539.98	3948.83	3897.68	3902.61	3897.68	3943.92	3897.68	3948.84		539.68	4815.97	4759.58	4783.43	4759.58	4782.45	4759.58	4806.29
539.88	3944.64	3893.45	3898.42	3893.45	3939.69	3893.45	3944.65		539.58	4800.7	4744.69	4768.54	4744.69	4767.56	4744.69	4791.41
539.78	3940.72	3889.49	3894.5	3889.49	3935.72	3889.49	3940.73		539.48	4771.08	4729	4752.85	4729	4751.86	4729	4775.71
539.68	3936.88	3885.59	3890.65	3885.59	3931.83	3885.59	3936.88		539.38	4768.2	4711.88	4735.73	4711.88	4734.75	4711.88	4758.6
539.58	3932.98	3881.63	3886.74	3881.63	3927.87	3881.63	3932.98		539.28	4781.41	4694.04	4717.89	4694.04	4716.91	4694.04	4740.76
539.48	3928.89	3877.49	3882.66	3877.49	3923.72	3877.49	3928.89		539.18	4746.18	4676.06	4699.91	4676.06	4698.92	4676.06	4722.77
539.38	3924.52	3873.05	3878.28	3873.05	3919.28	3873.05	3924.52		539.08	4714.51	4657.8	4681.65	4657.8	4680.67	4657.8	4704.52
539.28	3919.77	3868.22	3873.53	3868.22	3914.45	3868.22	3919.77		538.98	4687.46	4638.78	4662.63	4638.78	4661.65	4638.78	4685.5
539.18	3914.55	3862.92	3868.32	3862.92	3909.16	3862.92	3914.55		538.88	4696.27	4620.39	4644.24	4620.39	4643.26	4620.39	4667.1
539.08	3908.8	3857.09	3862.58	3857.09	3903.32	3857.09	3908.81		538.78	4672.94	4602.16	4626.01	4602.16	4625.03	4602.16	4648.88
538.98	3902.54	3850.72	3856.32	3850.72	3896.95	3850.72	3902.55		538.68	4651.8	4583.88	4607.73	4583.88	4606.75	4583.88	4630.6
538.88	3895.85	3843.9	3849.62	3843.9	3890.13	3843.9	3895.85		538.58	4626.61	4565.11	4588.96	4565.11	4587.98	4565.11	4611.83
538.78	3888.93	3836.82	3842.68	3836.82	3883.05	3836.82	3888.92		538.48	4610.79	4546.55	4570.4	4546.55	4569.42	4546.55	4593.27
538.68	3882	3829.74	3835.75	3829.74	3875.97	3829.74	3881.99		538.38	4601.54	4528.87	4552.72	4528.87	4551.74	4528.87	4575.59
538.58	3875.24	3822.72	3828.92	3822.72	3868.96	3822.72	3875.15		538.28	4563.18	4513.46	4537.31	4513.46	4536.33	4513.46	4560.18
538.48	3868.33	3815.71	3822.1	3815.71	3861.94	3815.71	3868.33		538.18	4512.44	4499.84	4523.69	4499.84	4522.71	4499.84	4546.56
538.38	3860.39	3807.58	3814.19	3807.58	3853.81	3807.58	3860.43		538.08	4507.5	4486.73	4510.58	4486.73	4509.6	4486.73	4533.45
538.28	3850.32	3797.23	3804.09	3797.23	3843.47	3797.23	3850.33		537.98	4529.58	4474.26	4498.11	4474.26	4497.13	4474.26	4520.98
538.18	3837.32	3784.02	3791.16	3784.02	3830.25	3784.02	3837.39		537.88	4519.66	4463.28	4487.13	4463.28	4486.16	4463.28	4510.01
538.08	3821.02	3767.44	3774.9	3767.44	3813.67	3767.44	3821.13		537.78	4463.01	4451.78	4475.63	4451.78	4474.66	4451.78	4498.51
537.98	3801.85	3747.86	3755.67	3747.86	3794.09	3747.86	3801.91		537.68	4467.33	4439.75	4463.6	4439.75	4462.63	4439.75	4486.48
537.88	3781.39	3726.9	3735.11	3726.9	3773.13	3726.9	3781.35		537.58	4460.97	4428.94	4452.79	4428.94	4451.83	4428.94	4475.68
537.78	3761.79	3706.82	3715.49	3706.82	3753.06	3706.82	3761.72		537.48	4438.84	4419.9	4443.75	4419.9	4442.79	4419.9	4466.64
537.68	3744.94	3689.4	3698.57	3689.4	3735.64	3689.4	3744.81		537.38	4420.47	4410.13	4433.98	4410.13	4433.03	4410.13	4456.88
537.58	3731.71	3675.62	3685.37	3675.62	3721.86	3675.62	3731.6		537.28	4431.54	4398.99	4422.84	4398.99	4421.9	4398.99	4445.75
537.48	3721.62	3664.98	3675.37	3664.98	3711.22	3664.98	3721.6		537.18	4449.37	4385.88	4409.73	4385.88	4408.81	4385.88	4432.65
537.38	3712.99	3655.68	3666.79	3655.68	3701.91	3655.68	3713.02		537.08	4453.26	4370.87	4394.72	4370.87	4393.81	4370.87	4417.66
537.28	3704.04	3645.66	3657.58	3645.66	3691.89	3645.66	3703.82		536.98	4423.85	4355.04	4378.88	4355.04	4377.99	4355.04	4401.84
537.18	3691.93	3633.26	3646.11	3633.26	3679.5	3633.26	3692.34		536.88	4373.82	4339.08	4362.93	4339.08	4362.07	4339.08	4385.92
537.08	3674.05	3614.28	3628.16	3614.28	3660.51	3614.28	3674.39		536.78	4366.16	4323.59	4347.44	4323.59	4346.62	4323.59	4370.47
536.98	3650.52	3589.29	3604.34	3589.29	3635.53	3589.29	3650.57		536.68	4370.96	4310.35	4334.2	4310.35	4333.44	4310.35	4357.29
536.88	3625.62	3562.9	3579.26	3562.9	3609.14	3562.9	3625.49		536.58	4334.92	4299.24	4323.09	4299.24	4322.4	4299.24	4346.25
536.78	3604.56	3540.31	3558.13	3540.31	3586.54	3540.31	3604.37		536.48	4318.05	4289.11	4312.96	4289.11	4312.37	4289.11	4336.22
536.68	3591.21	3525.14	3544.63	3525.14	3571.37	3525.14	3590.86		536.38	4304.85	4279.68	4303.53	4279.68	4303.08	4279.68	4326.93
536.58	3586.75	3518.85	3540.21	3518.85	3565.09	3518.85	3586.45		536.28	4308.82	4271.64	4295.49	4271.64	4295.23	4271.64	4319.08
536.48	3587.96	3518.79	3542.25	3518.79	3565.03	3518.79	3588.49		536.18	4300.31	4265.35	4289.2	4265.35	4289.21	4265.35	4313.06
536.38	3590.8	3518.73	3544.56	3518.73	3564.97	3518.73	3590.8		536.08	4261.71	4261.33	4285.18	4261.33	4285.54	4261.33	4309.39
536.28	3593.39	3518.64	3547.14	3518.64	3564.89	3518.64	3593.39		535.98	4239.28	4259.11	4282.96	4259.11	4283.82	4259.11	4307.67
536.18	3596.27	3518.51	3550.01	3518.51	3564.77	3518.51	3596.27		535.88	4245.73	4257.79	4281.64	4257.79	4283.17	4257.79	4307.02
536.08	3599.49	3518.32	3553.2	3518.32	3564.61	3518.32	3599.49		535.78	4278.94	4257.68	4281.53	4257.68	4283.97	4257.68	4307.82
535.98	3603.1	3518.09	3556.78	3518.09	3564.42	3518.09	3603.1		535.68	4263.27	4257.56	4281.41	4257.56	4285.08	4257.56	4308.93
535.88	3607.2	3517.84	3560.81	3517.84	3564.22	3517.84	3607.2		535.58	4280.77	4257.43	4281.28	4257.43	4286.6	4257.43	4310.45
535.78	3611.86	3517.57	3565.36	3517.57	3564.06	3517.57	3611.86		535.48	4296.11	4257.28	4281.14	4257.28	4288.67	4257.28	4312.52
535.68	3617.19	3517.29	3570.52	3517.29	3563.97	3517.29	3617.19		535.38	4289.55	4257.13	4280.99	4257.13	4291.47	4257.13	4315.33
535.58	3623.32	3517.02	3576.36	3517.02	3563.99	3517.02	3623.33		535.28	4281.8	4256.98	4280.85	4256.98	4295.24	4256.98	4319.11
535.48	3630.4	3516.74	3582.96	3516.74	3564.18	3516.74	3630.4		535.18	4264.86	4256.83	4280.71	4256.83	4300.26	4256.83	4324.14
535.38	3638.6	3516.44	3590.42	3516.44	3564.63	3516.44	3638.61		535.08	4275.52	4256.68	4280.57	4256.68	4306.88	4256.68	4330.77
535.28	3648.18	3516.13	3598.83	3516.13	3565.5	3516.13	3648.19		534.98	4316.92	4256.5	4280.42	4256.5	4315.55	4256.5	4339.46
535.18	3659.48	3515.8	3608.32	3515.8	3566.98	3515.8	3659.49		534.88	4348.84	4256.3	4280.25	4256.3	4326.8	4256.3	4350.76
535.08	3672.94	3515.44	3619.01	3515.44	3569.38	3515.44	3672.96		534.78	4386.75	4256.05	4280.06	4256.05	4341.33	4256.05	4365.34
534.98	3689.18	3515.05	3631.08	3515.05	3573.17	3515.05	3689.2		534.68	4402.88	4255.77	4279.86	4255.77	4359.96	4255.77	4384.06
534.88	3708.98	3514.65	3644.69	3514.65	3578.97	3514.65	3709.01		534.58	4415.48	4255.45	4279.68	4255.45	4383.73	4255.45	4407.96
534.78	3733.42	3514.21	3660.04	3514.21	3587.63	3514.21	3733.45		534.48	4414.94	4255.1	4279.52	4255.1	4413.85	4255.1	4438.27
534.68	3763.87	3513.74	3677.34	3513.74	3600.33	3513.74	3763.92		534.38	4474.07	4254.7	4279.41	4254.7	4451.75	4254.7	4476.46
534.58	3802.16	3513.22	3696.82	3513.22	3618.6	3513.22	3802.21		534.28	4537.56	4254.24	4279.39	4254.24	4499.11	4254.24	4524.26
534.48	3850.59	3512.62	3718.77	3512.62	3644.5	3512.62	3850.65		534.18	4614.66	4253.69	4279.48	4253.69	4557.89	4253.69	4583.67
534.38	3912.11	3511.93	3743.48	3511.93	3680.63	3511.93	3912.18		534.08	4695.34	4253.04	4279.75	4253.04	4630.33	4253.04	4657.03
534.28	3990.41	3511.12	3771.31	3511.12	3730.3	3511.12	3990.49		533.98	4778.36	4252.28	4280.31	4252.28	4718.98	4252.28	4747.02
534.18	4090.01	3510.19	3802.69	3510.19	3797.59	3510.19	4090.09		533.88	4874.73	4251.37	4281.31	4251.37	4826.72	4251.37	4856.66
534.08	4216.33	3509.1	3838.09	3509.1	3887.42	3509.1	4216.41		533.78	4995.25	4250.31	4282.96	4250.31	4956.7	4250.31	4989.34
533.98	4375.74	3507.85	3878.11	3507.85	4005.54	3507.85	4375.8		533.68	5147.66	4249.07	4285.53	4249.07	5112.31	4249.07	5148.76
533.88	4575.48	3506.39	3923.44	3506.39	4158.47	3506.39	4575.52		533.58	5311.32	4247.6	4289.38	4247.6	5297.16	4247.6	5338.93
533.78	4823.55	3504.7	3974.92	3504.7	4353.33	3504.7	4823.55		533.48	5562.52	4245.85	4294.99	4245.85	5514.95	4245.85	5564.09
533.68	5128.41	3502.73	4033.61	3502.73	4597.48	3502.73	5128.36		533.38	5850.15	4243.76	4303.03	4243.76	5769.41	4243.76	5828.68
533.58	5498.54	3500.43	4100.83	3500.43	4898.01	3500.43	5498.41		533.28	6142.98	4241.28	4314.37	4241.28	6064.09	4241.28	6137.17
533.48	5941.76	3497.73	4178.26	3497.73	5261	3497.73	5941.54		533.18	6455.71	4238.35	4330.12	4238.35	6402.17	4238.35	6493.94
533.38	6464.38	3494.57	4268.1	3494.57	5690.53	3494.57	6464.06		533.08	6876.39	4234.89	4351.73	4234.89	6786.22	4234.89	6903.06
533.28	7070.16	3490.9	4373.14	3490.9	6187.51	3490.9	7069.75		532.98	7363.8	4230.84	4381.03	4230.84	7217.89	4230.84	7368.09
533.18	7759.15	3486.66	4497.01	3486.66	6748.32	3486.66	7758.67		532.88	7860.62	4226.1	4420.31	4226.1	7697.56	4226.1	7891.77
533.08	8526.62	3481.81	4644.34	3481.81	7363.58	3481.81	8526.11		532.78	8471.54	4220.58	4472.4	4220.58	8223.93	4220.58	8475.75
532.98	9362.23	3476.31	4820.96	3476.31	8017.1	3476.31	9361.76		532.68	9159.96	4214.18	4540.78	4214.18	8793.69	4214.18	9120.29
532.88	10249.9	3470.12	5034.11	3470.12	8685.41	3470.12	10249.4		532.58	9841.76	4206.84	4629.68	4206.84	9401.12	4206.84	9823.96
532.78	11167.7	3463.21	5292.58	3463.21	9337.88	3463.21	11167.3		532.48	10588.2	4198.46	4744.13	4198.46	10037.7	4198.46	10583.4
532.68	12088.8	3455.55	5606.79	3455.55	9937.08	3455.55	12088.3		532.38	11387.5	4188.98	4890.05	4188.98	10692	4188.98	11393.1
532.58	12979.5	3447.1	5988.73	3447.1	10438.5	3447.1	12980.1		532.28	12261.7	4178.32	5074.31	4178.32	11349.6	4178.32	12245.6
532.48	13797.8	3437.81	6451.75	3437.81	10790.4	3437.81	13804.3		532.18	13128	4166.43	5304.74	4166.43	11993.3	4166.43	13131.6
532.38	14531.4	3427.62	7010.02	3427.62	10946.6	3427.62	14529		532.08	14034.2	4153.25	5590.09	4153.25	12603.7	4153.25	14040.5
532.28	15199.7	3416.48	7677.83	3416.48	10937.3	3416.48	15198.6		531.98	14980.5	4138.75	5939.97	4138.75	13160.2	4138.75	14961.4
532.18	15827.1	3404.32	8468.45	3404.32	10765.4	3404.32	15829.6		531.88	15882.2	4122.91	6364.69	4122.91	13642.8	4122.91	15884.6
532.08	16425.8	3391.09	9392.76	3391.09	10424.3	3391.09	16426		531.78	16809.3	4105.72	6874.95	4105.72	14033.9	4105.72	16803.1
531.98	17021.7	3376.76	10457.6	3376.76	9940.57	3376.76	17021.4		531.68	17676.3	4087.18	7481.5	4087.18	14320.9	4087.18	17715.3
531.88	17653.2	3361.29	11663.8	3361.29	9349.74	3361.29	17652.3		531.58	18592.5	4067.29	8194.54	4067.29	14500	4067.29	18627.2
531.78	18352.5	3344.71	13004.7	3344.71	8691.2	3344.71	18351.2		531.48	19572.7	4046	9023.1	4046	14579	4046	19556.1
531.68	19142	3327.03	14464.2	3327.03	8003.31	3327.03	19140.5		531.38	20575.1	4023.31	9974.19	4023.31	14582.3	4023.31	20533.1
531.58	20029	3308.27	16016	3308.27	7319.71	3308.27	20027.5		531.28	21557.8	3999.16	11051.8	3999.16	14505.5	3999.16	21558.1
531.48	21003.3	3288.49	17623.3	3288.49	6667.11	3288.49	21002		531.18	22552.4	3973.54	12255.7	3973.54	14309.9	3973.54	22592.1
531.38	22037.4	3267.73	19239.7	3267.73	6064.51	3267.73	22036.5		531.08	23601.1	3946.38	13580.3	3946.38	14001.9	3946.38	23635.8
531.28	23089.1	3246.04	20811.3	3246.04	5523.51	3246.04	23088.8		530.98	24695.3	3917.7	15013	3917.7	13592.1	3917.7	24687.5
531.18	24105.9	3223.47	22280.4	3223.47	5049.33	3223.47	24106.2		530.88	25716.9	3887.46	16533.3	3887.46	13094.3	3887.46	25740.2
531.08	25031.3	3200.1	23590.3	3200.1	4642.19	3200.1	25032.3		530.78	26800.3	3855.64	18111.2	3855.64	12524.7	3855.64	26780.3
530.98	25812.4	3175.99	24691.4	3175.99	4298.73	3175.99	25814.1		530.68	27806.8	3822.29	19706.6	3822.29	11900.6	3822.29	27784.9
530.88	26407.6	3151.24	25547.8	3151.24	4013.27	3151.24	26409.8		530.58	28773.8	3787.48	21269.2	3787.48	11239.8	3787.48	28721.5
530.78	26794.2	3125.94	26143.9	3125.94	3778.91	3125.94	26796.9		530.48	29529.1	3751.33	22739.8	3751.33	10559.2	3751.33	29547.7
530.68	26975.8	3100.21	26490.6	3100.21	3588.32	3100.21	26978.7		530.38	30179.2	3714.01	24052.6	3714.01	9874.64	3714.01	30213.2
530.58	26998.8	3074.18	26630	3074.18	3434.33	3074.18	26990.1		530.28	30642.1	3675.76	25141.2	3675.76	9199.92	3675.76	30665.4
530.48	26915.1	3047.97	26637.8	3047.97	3310.33	3047.97	26900.2		530.18	30873.7	3636.85	25948.3	3636.85	8546.72	3636.85	30858.2
530.38	26657.4	3021.75	26487.4	3021.75	3210.46	3021.75	26676.1		530.08	30833	3597.58	26441	3597.58	7924.34	3597.58	30767.8
530.28	26109.5	2995.71	25977.4	2995.71	3129.75	2995.71	26111.4		529.98	30598	3558.3	26635.1	3558.3	7339.8	3558.3	30416.6
530.18	25217.3	2970.04	25124.4	2970.04	3064.06	2970.04	25218.4		529.88	30059.7	3519.37	26630.5	3519.37	6797.96	3519.37	29909.1
530.08	24030.8	2944.92	23966.5	2944.92	3010.05	2944.92	24031.6		529.78	29240.2	3481.17	26414.4	3481.17	6301.74	3481.17	29234.9
529.98	22598.3	2920.55	22554.1	2920.55	2965.11	2920.55	22598.7		529.68	28149.2	3444.06	25896.8	3444.06	5852.31	3444.06	28305
529.88	20976.6	2897.09	20946.5	2897.09	2927.2	2897.09	20976.6		529.58	26935.4	3408.36	25099.8	3408.36	5449.48	3408.36	27140.9
529.78	19227.6	2874.67	19207.3	2874.67	2894.76	2874.67	19227.4		529.48	25567	3374.34	24057.1	3374.34	5091.89	3374.34	25774.6
529.68	17414.3	2853.4	17400.5	2853.4	2866.65	2853.4	17413.7		529.38	24118	3342.23	22811.1	3342.23	4777.37	3342.23	24246.3
529.58	15596.1	2833.38	15586.8	2833.38	2842	2833.38	15595.4		529.28	22527.1	3312.19	21409.9	3312.19	4503.1	3312.19	22600.8
529.48	13826.5	2814.68	13820	2814.68	2820.22	2814.68	13825.6		529.18	20847.1	3284.36	19903.3	3284.36	4265.93	3284.36	20884.9
529.38	12149.7	2797.37	12145.2	2797.37	2800.89	2797.37	12148.8		529.08	19191.6	3258.83	18340.3	3258.83	4062.45	3258.83	19143.9
529.28	10600	2781.54	10596.9	2781.54	2783.75	2781.54	10599.1		528.98	17555.7	3235.65	16766.1	3235.65	3889.26	3235.65	17419.7
529.18	9200.9	2767.23	9198.75	2767.23	2768.6	2767.23	9200.11		528.88	15864.6	3214.85	15220.1	3214.85	3742.99	3214.85	15748.3
529.08	7965.61	2754.48	7964.11	2754.48	2755.31	2754.48	7964.94		528.78	14276.9	3196.34	13735.2	3196.34	3620.35	3196.34	14159.2
528.98	6897.95	2743.29	6896.93	2743.29	2743.79	2743.29	6897.43		528.68	12837.9	3180.04	12336.5	3180.04	3518.28	3180.04	12674.7
528.88	5994	2733.61	5993.34	2733.61	2733.91	2733.61	5993.64		528.58	11482	3165.87	11042.1	3165.87	3433.97	3165.87	11310.2
528.78	5243.81	2725.39	5243.42	2725.39	2725.57	2725.39	5243.6		528.48	10199.8	3153.66	9863.51	3153.66	3364.83	3153.66	10074.7
528.68	4633.27	2718.52	4633.09	2718.52	2718.63	2718.52	4633.19		528.38	9013.03	3143.27	8806.01	3143.27	3308.56	3143.27	8971.29
528.58	4145.79	2712.88	4145.75	2712.88	2712.94	2712.88	4145.81		528.28	7966.03	3134.55	7870.13	3134.55	3263.11	3134.55	7998.69
528.48	3763.8	2708.33	3763.86	2708.33	2708.36	2708.33	3763.9		528.18	7068.62	3127.32	7052.45	3127.32	3226.69	3127.32	7151.82
528.38	3469.96	2704.72	3470.08	2704.72	2704.74	2704.72	3470.1		528.08	6287.71	3121.41	6346.62	3121.41	3197.74	3121.41	6422.95
528.28	3248	2701.9	3248.16	2701.9	2701.92	2701.9	3248.17		527.98	5619.52	3116.64	5744.25	3116.64	3174.91	3116.64	5802.51
528.18	3083.32	2699.74	3083.48	2699.74	2699.74	2699.74	3083.49		527.88	5075.98	3112.82	5235.72	3112.82	3157.02	3112.82	5279.93
528.08	2963.27	2698.08	2963.43	2698.08	2698.08	2698.08	2963.44		527.78	4672.08	3109.78	4810.86	3109.78	3143.1	3109.78	4844.19
527.98	2877.28	2696.82	2877.42	2696.82	2696.82	2696.82	2877.43		527.68	4369.89	3107.36	4459.42	3107.36	3132.33	3107.36	4484.39
527.88	2816.72	2695.85	2816.84	2695.85	2695.85	2695.85	2816.85		527.58	4121.95	3105.42	4171.48	3105.42	3124.02	3105.42	4190.07
527.78	2774.78	2695.1	2774.89	2695.1	2695.1	2695.1	2774.89		527.48	3961.05	3103.84	3937.75	3103.84	3117.6	3103.84	3951.51
527.68	2746.22	2694.52	2746.31	2694.52	2694.52	2694.52	2746.31		527.38	3853.03	3102.52	3749.72	3102.52	3112.63	3102.52	3759.84
527.58	2727.09	2694.08	2727.16	2694.08	2694.08	2694.08	2727.16		527.28	3752.62	3101.4	3599.79	3101.4	3108.8	3101.4	3607.18
527.48	2714.48	2693.73	2714.54	2693.73	2693.73	2693.73	2714.54		527.18	3651.03	3100.45	3481.27	3100.45	3105.83	3100.45	3486.64
527.38	2706.29	2693.45	2706.33	2693.45	2693.45	2693.45	2706.33		527.08	3549.37	3099.64	3388.38	3099.64	3103.51	3099.64	3392.26
527.28	2701.04	2693.22	2701.07	2693.22	2693.22	2693.22	2701.07		526.98	3504.51	3098.93	3316.18	3098.93	3101.71	3098.93	3318.96
527.18	2697.71	2693.02	2697.73	2693.02	2693.02	2693.02	2697.73		526.88	3467.21	3098.33	3260.54	3098.33	3100.31	3098.33	3262.52
527.08	2695.6	2692.83	2695.61	2692.83	2692.83	2692.83	2695.61		526.78	3400.69	3097.8	3217.99	3097.8	3099.21	3097.8	3219.4
526.98	2694.27	2692.66	2694.28	2692.66	2692.66	2692.66	2694.28		526.68	3362.19	3097.35	3185.72	3097.35	3098.34	3097.35	3186.71
526.88	2693.43	2692.51	2693.43	2692.51	2692.51	2692.51	2693.43		526.58	3312.84	3096.97	3161.45	3096.97	3097.66	3096.97	3162.14
526.78	2692.89	2692.38	2692.9	2692.38	2692.38	2692.38	2692.9		526.48	3266.24	3096.65	3143.35	3096.65	3097.13	3096.65	3143.83
526.68	2692.56	2692.27	2692.56	2692.27	2692.27	2692.27	2692.56		526.38	3231.04	3096.39	3129.95	3096.39	3096.72	3096.39	3130.28
526.58	2692.34	2692.19	2692.34	2692.19	2692.19	2692.19	2692.34		526.28	3196.34	3096.19	3120.12	3096.19	3096.41	3096.19	3120.35
526.48	2692.2	2692.12	2692.2	2692.12	2692.12	2692.12	2692.2		526.18	3179.32	3096.02	3112.95	3096.02	3096.17	3096.02	3113.11
526.38	2692.1	2692.06	2692.1	2692.06	2692.06	2692.06	2692.1		526.08	3189.77	3095.87	3107.76	3095.87	3095.97	3095.87	3107.87
526.28	2692.01	2691.99	2692.01	2691.99	2691.99	2691.99	2692.01		525.98	3193.32	3095.73	3104.02	3095.73	3095.8	3095.73	3104.1
526.18	2691.91	2691.9	2691.91	2691.9	2691.9	2691.9	2691.91		525.88	3179.76	3095.6	3101.34	3095.6	3095.65	3095.6	3101.39
526.08	2691.8	2691.79	2691.8	2691.79	2691.79	2691.79	2691.8		525.78	3181.76	3095.47	3099.4	3095.47	3095.5	3095.47	3099.43
525.98	2691.67	2691.67	2691.67	2691.67	2691.67	2691.67	2691.67		525.68	3207.91	3095.33	3098.01	3095.33	3095.35	3095.33	3098.03
525.88	2691.54	2691.54	2691.54	2691.54	2691.54	2691.54	2691.54		525.58	3187.59	3095.2	3097.01	3095.2	3095.21	3095.2	3097.02
525.78	2691.42	2691.42	2691.42	2691.42	2691.42	2691.42	2691.42		525.48	3166.36	3095.08	3096.29	3095.08	3095.09	3095.08	3096.3
525.68	2691.31	2691.31	2691.31	2691.31	2691.31	2691.31	2691.31		525.38	3145.63	3094.98	3095.79	3094.98	3094.98	3094.98	3095.79
525.58	2697.08	2691.22	2691.22	2691.22	2691.22	2691.22	2691.22		525.28	3109.88	3094.89	3095.43	3094.89	3094.9	3094.89	3095.43
525.48	2673.55	2691.14	2691.14	2691.14	2691.14	2691.14	2691.14		525.18	3076.91	3094.83	3095.18	3094.83	3094.83	3094.83	3095.18
525.38	2630.49	0	0	0	0	0	2622.67		525.08	3046.89	0	0	0	0	0	3047.12

## Sheet: Fig S9
	Amount of Oxygen vacancy
	μmol/gcat
Al2O3/Ni/Ni-foam	140
CeAlOx/Ni/Ni-foam	228

## Sheet: Fig S10a
MOx/Ni/Ni-foam	CO2 conversion	CH4 selectivity
	%	%
0	1.5	94
Y2O3	45	95
ZrO2	62	96
Al2O3	78	100
CeO2	54	97
MgO	38	96

## Sheet: Fig S10b
MOx/Ni/Ni-foam	CH4 STY
	mmol mLcat-1 h-1
0	94
Y2O3	95
ZrO2	96
Al2O3	100
CeO2	97
MgO	96

[truncated: 7 more sheets: Fig S11a, Fig S11b, FIg S12a, Fig S12b, Fig S13, Fig S14a, Fig S14b]
